# Supplementary material for: Insights into rumen microbial biosynthetic gene cluster diversity through genome-resolved metagenomics
Source: Commun Biol. 2021 Jun 29;4:818. doi: 10.1038/s42003-021-02331-7 (PMC8241843; doi:10.1038/s42003-021-02331-7)
Supplement: Supplementary file 4 — Supplementary Data 1 [file 42003_2021_2331_MOESM4_ESM.xlsx]

## Sheet: Supplementary_Table_2
MAG	CheckM Marker Lineage	CheckM Completeness	CheckM Contamination	CheckM Strain Heterogeneity	Numer of Contigs	Genome Size	N50	Max Contig Length	Average GC Content	dRep Quality Score	rRNA Count	5S	16S	23S	Unique tRNAs	CDS Count	Gene Count	COG Count	MIMAG	Near Complete	Binning Strategy	Reassemble Strategy	GTDB Original Classification	GTDB Clean Classification	GTDB fastANI Reference (95%)	GTDB fastANI Reference (95%)	GTDB fastANI ANI	GTDB fastANI AF	GTDB Closest Placement Reference	GTDB Closest Placement Taxonomy	GTDB Classification Method	GTDB Note	GTDB Other Related References (genome id, species name, radius, ANI, AF)	GTDB AA Percent	GTDB Red Value
RMAG1	k__Bacteria (UID2569)	87.78	0.27	0	85	2355532	55848	147179	0.491	88.8035	0	No	No	No	18	1934	1977	536	No	No	Single Sample	Sample Reads	d__Bacteria;p__Bacteroidota;c__Bacteroidia;o__Bacteroidales;f__F082;g__F082;s__	d__Bacteria;p__Bacteroidota;c__Bacteroidia;o__Bacteroidales;f__F082;g__F082;s__	GCA_001543395.1	d__Bacteria;p__Bacteroidota;c__Bacteroidia;o__Bacteroidales;f__F082;g__F082;s__F082 sp1	79.47	0.29			Placement	taxonomic classification fully defined by topology	GCA_002396205.1, s__, 95.0, 78.91, 0.33; GCA_002310075.1, s__, 95.0, 77.96, 0.24; GCA_002311655.1, s__, 95.0, 77.71, 0.09; GCA_001603665.1, s__, 95.0, 77.0, 0.13	76.82	0.942398
RMAG2	p__Firmicutes (UID1022)	97.04	0	0	37	2192924	104350	222184	0.46356	99.5492	0	No	No	No	18	1993	2036	717	No	Yes	Single Sample	Sample Reads	d__Bacteria;p__Firmicutes_C;c__Negativicutes;o__Selenomonadales;f__Selenomonadaceae;g__UBA7018;s__	d__Bacteria;p__Firmicutes;c__Negativicutes;o__Selenomonadales;f__Selenomonadaceae;g__UBA7018;s__	GCA_002448305.1	d__Bacteria;p__Firmicutes_C;c__Negativicutes;o__Selenomonadales;f__Selenomonadaceae;g__UBA7018;s__	79.58	0.55			Placement	taxonomic novelty determined using RED		97.26	0.968411
RMAG3	c__Clostridia (UID1118)	89.22	0.81	0	123	2155756	31530	79240	0.5758	87.4194	1	Yes	No	No	16	1974	2011	590	No	No	Single Sample	Sample Reads	d__Bacteria;p__Firmicutes_A;c__Clostridia;o__Christensenellales;f__CAG-138;g__UBA3792;s__	d__Bacteria;p__Firmicutes;c__Clostridia;o__Christensenellales;f__CAG-138;g__UBA3792;s__	GCA_002369195.1	d__Bacteria;p__Firmicutes_A;c__Clostridia;o__Christensenellales;f__CAG-138;g__UBA3792;s__	82.18	0.49			Placement	taxonomic novelty determined using RED		92.39	0.963989
RMAG4	k__Bacteria (UID2495)	86.57	0.1	0	66	841120	30026	113736	0.36621	88.3087	2	No	Yes	Yes	20	832	876	255	No	No	Single Sample	Sample Reads	d__Bacteria;p__Proteobacteria;c__Alphaproteobacteria;o__RF32;f__Rs-D84;g__Rs-D84;s__	d__Bacteria;p__Proteobacteria;c__Alphaproteobacteria;o__RF32;f__Rs-D84;g__Rs-D84;s__	GCA_002348925.1	d__Bacteria;p__Proteobacteria;c__Alphaproteobacteria;o__RF32;f__Rs-D84;g__Rs-D84;s__	80.42	0.59			Placement	taxonomic classification fully defined by topology	GCA_002310415.1, s__, 95.0, 79.43, 0.5; GCA_002309215.1, s__, 95.0, 78.84, 0.44; GCA_002371155.1, s__, 95.0, 77.92, 0.28; GCA_002373935.1, s__, 95.0, 77.31, 0.25	75.55	0.964337
RMAG5	o__Bacteroidales (UID2716)	94.23	0.93	33.33	176	3679855	51549	144780	0.49216	92.2461	2	Yes	No	No	17	3020	3072	735	No	Yes	Single Sample	Sample Reads	d__Bacteria;p__Bacteroidota;c__Bacteroidia;o__Bacteroidales;f__Bacteroidaceae;g__Prevotella;s__	d__Bacteria;p__Bacteroidota;c__Bacteroidia;o__Bacteroidales;f__Bacteroidaceae;g__Prevotella;s__	GCF_900110085.1	d__Bacteria;p__Bacteroidota;c__Bacteroidia;o__Bacteroidales;f__Bacteroidaceae;g__Prevotella;s__	79.46	0.37			Placement	taxonomic classification fully defined by topology	GCA_002351735.1, s__, 95.0, 79.16, 0.26; GCA_002342665.1, s__, 95.0, 78.85, 0.23; GCF_900110895.1, s__, 95.0, 78.69, 0.25; GCF_000746155.1, s__, 95.0, 78.68, 0.27; GCA_002349105.1, s__, 95.0, 78.67, 0.22; GCF_000702825.1, s__Prevotella sp33, 95.0, 78.6, 0.27; GCF_900108375.1, s__Prevotella ruminicola, 95.0, 78.57, 0.29; GCA_002379425.1, s__, 95.0, 78.51, 0.18; GCF_900142525.1, s__Prevotella rumin…	79.88	0.984022
RMAG6	o__Clostridiales (UID1212)	85.23	0.84	50	133	1685543	18183	53581	0.41945	83.5798	0	No	No	No	15	1571	1606	555	No	No	Single Sample	No	d__Bacteria;p__Firmicutes_A;c__Clostridia;o__Oscillospirales;f__Ruminococcaceae;g__Ruminococcus_D;s__	d__Bacteria;p__Firmicutes;c__Clostridia;o__Oscillospirales;f__Ruminococcaceae;g__Ruminococcus;s__	GCA_002358895.1	d__Bacteria;p__Firmicutes_A;c__Clostridia;o__Oscillospirales;f__Ruminococcaceae;g__Ruminococcus_D;s__	78.8	0.25			Placement	taxonomic classification fully defined by topology	GCF_000178155.2, s__Ruminococcus_D albus_C, 95.0, 78.61, 0.12; GCF_000723465.1, s__Ruminococcus_D bicirculans, 95.0, 78.12, 0.22; GCF_000179635.2, s__Ruminococcus_D albus, 95.0, 77.79, 0.13; GCF_900119155.1, s__, 95.0, 77.73, 0.11; GCF_000621805.1, s__, 95.0, 77.46, 0.11; GCF_000686125.1, s__, 95.0, 77.07, 0.14; GCF_900109655.1, s__Ruminococcus_D albus_B, 95.0, 77.04, 0.1; GCF_000526775.1, s__Rum…	89.26	0.962111
RMAG7	o__Bacteroidales (UID2716)	98.21	1.11	0	177	4374945	47868	117203	0.42091	95	1	Yes	No	No	20	3323	3366	771	No	Yes	Single Sample	Sample Reads	d__Bacteria;p__Bacteroidota;c__Bacteroidia;o__Bacteroidales;f__Bacteroidaceae;g__Prevotella;s__GCA_002392725.1	d__Bacteria;p__Bacteroidota;c__Bacteroidia;o__Bacteroidales;f__Bacteroidaceae;g__Prevotella;s__GCA_002392725.1	GCA_002392725.1	d__Bacteria;p__Bacteroidota;c__Bacteroidia;o__Bacteroidales;f__Bacteroidaceae;g__Prevotella;s__	96.5	0.8	GCA_002392725.1	d__Bacteria;p__Bacteroidota;c__Bacteroidia;o__Bacteroidales;f__Bacteroidaceae;g__Prevotella;s__	ANI/Placement	topological placement and ANI have congruent species assignments	GCA_002449845.1, s__, 95.0, 81.39, 0.54; GCF_000834015.1, s__Prevotella sp17, 95.0, 78.2, 0.04; GCF_000621725.1, s__Prevotella brevis, 95.0, 77.49, 0.05; GCA_002314055.1, s__, 95.0, 77.47, 0.04; GCF_900199655.1, s__, 95.0, 77.39, 0.04; GCF_900119285.1, s__, 95.0, 77.38, 0.06; GCA_002351725.1, s__, 95.0, 77.33, 0.05; GCA_002396305.1, s__, 95.0, 77.32, 0.04; GCF_000746155.1, s__, 95.0, 77.23, 0.06;…	96.7
RMAG8	k__Bacteria (UID2569)	92.1	1.88	0	153	1845178	16266	61166	0.47649	84.8056	0	No	No	No	18	1517	1558	457	No	Yes	Single Sample	No	d__Bacteria;p__Bacteroidota;c__Bacteroidia;o__Bacteroidales;f__Paludibacteraceae;g__RF16;s__	d__Bacteria;p__Bacteroidota;c__Bacteroidia;o__Bacteroidales;f__Paludibacteraceae;g__RF16;s__	GCA_002354055.1	d__Bacteria;p__Bacteroidota;c__Bacteroidia;o__Bacteroidales;f__Paludibacteraceae;g__RF16;s__	78.36	0.24			Placement	taxonomic classification fully defined by topology	GCA_002394835.1, s__RF16 sp1, 95.0, 78.29, 0.21; GCA_002394395.1, s__, 95.0, 78.2, 0.18; GCA_002393655.1, s__, 95.0, 78.18, 0.24; GCA_002351925.1, s__, 95.0, 78.15, 0.25; GCA_002392745.1, s__, 95.0, 77.95, 0.25; GCA_002373505.1, s__, 95.0, 77.85, 0.26; GCA_002395805.1, s__, 95.0, 77.85, 0.18; GCA_002369075.1, s__, 95.0, 77.62, 0.17; GCA_002371785.1, s__RF16 sp2, 95.0, 77.48, 0.16; GCA_002361565.1…	78.33	0.960307
RMAG9	k__Bacteria (UID2495)	92.67	1.65	100	49	3464927	150119	353149	0.53055	88.6582	0	No	No	No	18	2844	2887	637	No	Yes	Single Sample	Sample Reads	d__Bacteria;p__Fibrobacterota;c__Fibrobacteria;o__Fibrobacterales;f__Fibrobacteraceae;g__Fibrobacter;s__	d__Bacteria;p__Fibrobacterota;c__Fibrobacteria;o__Fibrobacterales;f__Fibrobacteraceae;g__Fibrobacter;s__	GCF_002210285.1	d__Bacteria;p__Fibrobacterota;c__Fibrobacteria;o__Fibrobacterales;f__Fibrobacteraceae;g__Fibrobacter;s__	86.4	0.72			Placement	taxonomic classification fully defined by topology	GCF_900143055.1, s__Fibrobacter sp6, 95.0, 84.81, 0.66; GCA_002395745.1, s__, 95.0, 83.35, 0.52; GCF_900141705.1, s__, 95.0, 82.43, 0.48; GCF_900142475.1, s__, 95.0, 82.01, 0.48; GCF_900129525.1, s__, 95.0, 81.95, 0.45; GCF_900142495.1, s__, 95.0, 81.76, 0.48; GCA_001462305.1, s__, 95.0, 81.72, 0.44; GCF_002210295.1, s__, 95.0, 81.69, 0.46; GCF_900142545.1, s__, 95.0, 81.31, 0.44; GCA_002391195.1…	83.38	0.986459
RMAG10	k__Bacteria (UID2569)	91.67	0.54	0	83	2183671	71867	149300	0.5236	91.3983	0	No	No	No	20	1921	1963	494	No	Yes	Single Sample	Sample Reads	d__Bacteria;p__Bacteroidota;c__Bacteroidia;o__Bacteroidales;f__P3;g__P3;s__	d__Bacteria;p__Bacteroidota;c__Bacteroidia;o__Bacteroidales;f__P3;g__P3;s__	GCA_002349055.1	d__Bacteria;p__Bacteroidota;c__Bacteroidia;o__Bacteroidales;f__P3;g__P3;s__	81.82	0.6			Placement	taxonomic classification fully defined by topology	GCA_002350995.1, s__, 95.0, 80.85, 0.5; GCA_002392965.1, s__, 95.0, 80.35, 0.38; GCA_002396195.1, s__P3 sp2, 95.0, 79.93, 0.39; GCA_002373995.1, s__, 95.0, 79.77, 0.34; GCA_001543385.1, s__, 95.0, 77.86, 0.18; GCA_002354035.1, s__, 95.0, 77.84, 0.24; GCA_002317325.1, s__, 95.0, 77.75, 0.16; GCA_002309955.1, s__, 95.0, 77.69, 0.14; GCA_002392445.1, s__, 95.0, 77.37, 0.12; GCA_002368955.1, s__, 95.…	91.46	0.978917
RMAG11	k__Bacteria (UID2569)	84.64	1.88	0	140	1979505	25213	61922	0.56347	77.4408	0	No	No	No	18	1726	1763	469	No	No	Single Sample	Sample Reads	d__Bacteria;p__Bacteroidota;c__Bacteroidia;o__Bacteroidales;f__P3;g__P3;s__	d__Bacteria;p__Bacteroidota;c__Bacteroidia;o__Bacteroidales;f__P3;g__P3;s__	GCA_002392965.1	d__Bacteria;p__Bacteroidota;c__Bacteroidia;o__Bacteroidales;f__P3;g__P3;s__	81.64	0.52			Placement	taxonomic classification fully defined by topology	GCA_002349055.1, s__, 95.0, 81.33, 0.59; GCA_002396195.1, s__P3 sp2, 95.0, 81.14, 0.45; GCA_002350995.1, s__, 95.0, 80.94, 0.47; GCA_002373995.1, s__, 95.0, 80.81, 0.44; GCA_002317325.1, s__, 95.0, 77.99, 0.22; GCA_002392445.1, s__, 95.0, 77.82, 0.17; GCA_002354035.1, s__, 95.0, 77.78, 0.28; GCA_001543385.1, s__, 95.0, 77.77, 0.2; GCA_002368955.1, s__, 95.0, 77.5, 0.21; GCA_002309955.1, s__, 95.0…	71.18	0.967005
RMAG12	k__Bacteria (UID2569)	77.96	1.08	100	300	1889231	7344	36643	0.49718	75.573	0	No	No	No	16	1649	1682	444	No	No	Single Sample	No	d__Bacteria;p__Bacteroidota;c__Bacteroidia;o__Bacteroidales;f__P3;g__UBA1217;s__	d__Bacteria;p__Bacteroidota;c__Bacteroidia;o__Bacteroidales;f__P3;g__UBA1217;s__	GCA_002371315.1	d__Bacteria;p__Bacteroidota;c__Bacteroidia;o__Bacteroidales;f__P3;g__UBA1217;s__	81.43	0.47			Placement	taxonomic classification fully defined by topology	GCA_002309335.1, s__, 95.0, 78.49, 0.25; GCA_002309155.1, s__, 95.0, 77.6, 0.18	76.27	0.945914
RMAG13	p__Bacteroidetes (UID2605)	95.45	0.48	0	67	2315668	75370	214285	0.57722	95.4886	1	Yes	No	No	18	1891	1933	594	No	Yes	Single Sample	Sample Reads	d__Bacteria;p__Bacteroidota;c__Bacteroidia;o__Bacteroidales;f__UBA932;g__RC9;s__	d__Bacteria;p__Bacteroidota;c__Bacteroidia;o__Bacteroidales;f__UBA932;g__RC9;s__	GCA_002396335.1	d__Bacteria;p__Bacteroidota;c__Bacteroidia;o__Bacteroidales;f__UBA932;g__RC9;s__	80.86	0.33			Placement	taxonomic classification fully defined by topology	GCA_002354005.1, s__RC9 sp6, 95.0, 80.29, 0.4; GCA_002371115.1, s__RC9 sp7, 95.0, 79.99, 0.37; UBA9735, s__, 95.0, 79.93, 0.28; GCA_002373715.1, s__, 95.0, 79.88, 0.34; GCA_002395605.1, s__, 95.0, 79.43, 0.29; GCA_002361625.1, s__, 95.0, 79.16, 0.42; GCA_002393945.1, s__RC9 sp17, 95.0, 78.88, 0.33; GCF_900167895.1, s__, 95.0, 78.04, 0.24; GCA_002371535.1, s__RC9 sp5, 95.0, 77.72, 0.19; GCA_001602…	94.78	0.973355
RMAG14	k__Bacteria (UID2982)	85.78	2.57	0	290	3046545	16127	111160	0.58949	75.0338	0	No	No	No	19	2453	2497	582	No	No	Single Sample	No	d__Bacteria;p__Verrucomicrobiota;c__Kiritimatiellae;o__RFP12;f__UBA1067;g__UBA1067;s__	d__Bacteria;p__Verrucomicrobiota;c__Kiritimatiellae;o__RFP12;f__UBA1067;g__UBA1067;s__	GCA_002392825.1	d__Bacteria;p__Verrucomicrobiota;c__Kiritimatiellae;o__RFP12;f__UBA1067;g__UBA1067;s__UBA1067 sp3	86.12	0.54			Placement	taxonomic classification fully defined by topology	GCA_002449695.1, s__, 95.0, 80.14, 0.27; GCA_002321305.1, s__, 95.0, 79.8, 0.24; GCA_002392765.1, s__, 95.0, 79.16, 0.2; GCA_002369235.1, s__, 95.0, 78.26, 0.11; GCA_002395905.1, s__, 95.0, 78.24, 0.19; GCA_002440145.1, s__UBA1067 sp2, 95.0, 78.15, 0.11; GCA_002371135.1, s__, 95.0, 78.09, 0.19; GCA_002313475.1, s__UBA1067 sp1, 95.0, 77.9, 0.13; GCA_002371755.1, s__, 95.0, 77.86, 0.12; GCA_0023635…	81.69	0.985768
RMAG15	o__Clostridiales (UID1212)	97.85	0	0	86	2967811	51342	211219	0.4137	100.205	0	No	No	No	17	2533	2580	787	No	Yes	Single Sample	No	d__Bacteria;p__Firmicutes_A;c__Clostridia;o__Lachnospirales;f__Lachnospiraceae;g__Eubacterium_Q;s__GCA_002349545.1	d__Bacteria;p__Firmicutes;c__Clostridia;o__Lachnospirales;f__Lachnospiraceae;g__Eubacterium;s__GCA_002349545.1	GCA_002349545.1	d__Bacteria;p__Firmicutes_A;c__Clostridia;o__Lachnospirales;f__Lachnospiraceae;g__Eubacterium_Q;s__	98.68	0.82	GCA_002349545.1	d__Bacteria;p__Firmicutes_A;c__Clostridia;o__Lachnospirales;f__Lachnospiraceae;g__Eubacterium_Q;s__	ANI/Placement	topological placement and ANI have congruent species assignments	GCA_002350525.1, s__, 95.0, 84.97, 0.66; GCF_000687975.1, s__, 95.0, 79.55, 0.22; GCF_900110635.1, s__, 95.0, 79.21, 0.21; GCF_900199595.1, s__, 95.0, 78.81, 0.22; GCF_900103685.1, s__Eubacterium_Q ruminantium, 95.0, 78.39, 0.13; GCA_002392655.1, s__, 95.0, 78.22, 0.15; GCF_000687655.1, s__, 95.0, 78.13, 0.14; GCF_000702245.1, s__, 95.0, 78.02, 0.13; GCA_002349225.1, s__, 95.0, 77.85, 0.15; UBA10…	96.66
RMAG16	f__Spirochaetaceae (UID2535)	86.15	0	0	34	2636544	197657	255077	0.38806	88.798	2	Yes	No	No	18	2254	2305	599	No	No	Single Sample	Sample Reads	d__Bacteria;p__Spirochaetota;c__Spirochaetia;o__Treponematales;f__Treponemataceae;g__Treponema_D;s__	d__Bacteria;p__Spirochaetota;c__Spirochaetia;o__Treponematales;f__Treponemataceae;g__Treponema;s__	GCF_900111035.1	d__Bacteria;p__Spirochaetota;c__Spirochaetia;o__Treponematales;f__Treponemataceae;g__Treponema_D;s__Treponema_D bryantii	79.4	0.36			Placement	taxonomic classification fully defined by topology	GCF_000421345.1, s__Treponema_D bryantii_B, 95.0, 79.08, 0.37; GCF_900113965.1, s__Treponema_D bryantii_A, 95.0, 79.01, 0.35; GCF_000619925.1, s__, 95.0, 78.46, 0.23; GCF_000260795.1, s__, 95.0, 78.38, 0.23; GCA_002350445.1, s__, 95.0, 78.1, 0.19; GCA_002350235.1, s__, 95.0, 77.45, 0.09; GCA_002437725.1, s__, 95.0, 77.31, 0.07; GCF_900167145.1, s__Treponema_D porcinum, 95.0, 77.13, 0.08; GCA_0023…	74.46	0.961141
RMAG17	o__Bacteroidales (UID2716)	88.58	2.09	18.18	484	3073470	8040	31375	0.54625	80.4626	0	No	No	No	18	2442	2487	622	No	No	Single Sample	No	d__Bacteria;p__Bacteroidota;c__Bacteroidia;o__Bacteroidales;f__Bacteroidaceae;g__Prevotella;s__	d__Bacteria;p__Bacteroidota;c__Bacteroidia;o__Bacteroidales;f__Bacteroidaceae;g__Prevotella;s__	GCA_002369515.1	d__Bacteria;p__Bacteroidota;c__Bacteroidia;o__Bacteroidales;f__Bacteroidaceae;g__Prevotella;s__	78.26	0.21			Placement	taxonomic classification fully defined by topology	GCA_002350805.1, s__, 95.0, 78.19, 0.21; GCA_002353205.1, s__, 95.0, 78.1, 0.23; GCA_002353525.1, s__, 95.0, 77.97, 0.18; GCA_002342665.1, s__, 95.0, 77.66, 0.09; GCA_002379425.1, s__, 95.0, 77.62, 0.1; GCA_002342415.1, s__, 95.0, 77.5, 0.16; GCF_002251385.1, s__, 95.0, 77.39, 0.15; GCA_002353485.1, s__, 95.0, 77.36, 0.14; GCA_002372235.1, s__, 95.0, 77.34, 0.11; GCA_002394385.1, s__, 95.0, 77.3,…	84.31	0.929115
RMAG18	o__Clostridiales (UID1212)	89.31	0.22	0	239	2262388	15027	100606	0.43849	90.2984	0	No	No	No	14	1867	1898	610	No	No	Single Sample	Sample Reads	d__Bacteria;p__Firmicutes_A;c__Clostridia;o__Lachnospirales;f__Lachnospiraceae;g__;s__	d__Bacteria;p__Firmicutes;c__Clostridia;o__Lachnospirales;f__Lachnospiraceae;g__;s__							Placement	taxonomic novelty determined using RED		84.81	0.797938
RMAG19	o__Clostridiales (UID1120)	91.73	0.35	100	140	2476299	35645	82494	0.49024	92.606	1	Yes	No	No	18	2143	2180	589	No	Yes	Single Sample	Sample Reads	d__Bacteria;p__Firmicutes_A;c__Clostridia;o__Saccharofermentanales;f__Saccharofermentanaceae;g__Firm-16;s__	d__Bacteria;p__Firmicutes;c__Clostridia;o__Saccharofermentanales;f__Saccharofermentanaceae;g__Firm-16;s__	GCA_002368805.1	d__Bacteria;p__Firmicutes_A;c__Clostridia;o__Saccharofermentanales;f__Saccharofermentanaceae;g__Firm-16;s__	83.9	0.64			Placement	taxonomic classification fully defined by topology	GCA_002310155.1, s__, 95.0, 83.38, 0.57; GCA_001604185.1, s__, 95.0, 79.91, 0.4	79.03	0.981107
RMAG20	o__Clostridiales (UID1212)	79.12	0.67	0	324	1773539	6738	30223	0.47647	77.6843	1	Yes	No	No	14	1654	1679	443	No	No	Single Sample	Sample Reads	d__Bacteria;p__Firmicutes_A;c__Clostridia;o__Oscillospirales;f__DTU089;g__CAG-177;s__	d__Bacteria;p__Firmicutes;c__Clostridia;o__Oscillospirales;f__DTU089;g__CAG-177;s__	GCA_002309055.1	d__Bacteria;p__Firmicutes_A;c__Clostridia;o__Oscillospirales;f__DTU089;g__CAG-177;s__	77.52	0.18			Placement	taxonomic classification fully defined by topology	GCA_000431775.1, s__, 95.0, 76.56, 0.15; GCA_002315935.1, s__, 95.0, 76.42, 0.13	65.26	0.933487
RMAG21	o__Clostridiales (UID1212)	91.61	1.34	0	369	2908136	10820	59957	0.4324	86.9271	0	No	No	No	17	2361	2401	639	No	No	Single Sample	No	d__Bacteria;p__Firmicutes_A;c__Clostridia;o__Oscillospirales;f__Ruminococcaceae;g__HUN007;s__	d__Bacteria;p__Firmicutes;c__Clostridia;o__Oscillospirales;f__Ruminococcaceae;g__HUN007;s__	GCF_000712055.1	d__Bacteria;p__Firmicutes_A;c__Clostridia;o__Oscillospirales;f__Ruminococcaceae;g__HUN007;s__	90.41	0.81			Placement	taxonomic classification fully defined by topology	GCA_002315235.1, s__, 95.0, 80.16, 0.28	89.65	0.9875
RMAG22	o__Clostridiales (UID1212)	93.16	0	0	65	2252791	69430	193549	0.51087	95.5808	0	No	No	No	16	1959	1999	597	No	Yes	Single Sample	Sample Reads	d__Bacteria;p__Firmicutes_A;c__Clostridia;o__Lachnospirales;f__Lachnospiraceae;g__ISDg;s__	d__Bacteria;p__Firmicutes;c__Clostridia;o__Lachnospirales;f__Lachnospiraceae;g__ISDg;s__	GCA_002308955.1	d__Bacteria;p__Firmicutes_A;c__Clostridia;o__Lachnospirales;f__Lachnospiraceae;g__ISDg;s__	80.49	0.43			Placement	taxonomic classification fully defined by topology	GCA_002311665.1, s__, 95.0, 78.92, 0.22; GCA_002479645.1, s__ISDg sp1, 95.0, 77.21, 0.1; GCA_002315495.1, s__, 95.0, 75.75, 0.07	93.11	0.945723
RMAG23	k__Bacteria (UID2329)	81.88	0.56	0	175	1159387	8033	83601	0.28048	81.0324	0	No	No	No	14	1113	1139	259	No	No	Single Sample	No	d__Bacteria;p__Firmicutes;c__Bacilli;o__RF39;f__UBA660;g__CAG-877;s__	d__Bacteria;p__Firmicutes;c__Bacilli;o__RF39;f__UBA660;g__CAG-877;s__	GCA_002369415.1	d__Bacteria;p__Firmicutes;c__Bacilli;o__RF39;f__UBA660;g__CAG-877;s__	79.45	0.47			Placement	taxonomic classification fully defined by topology	GCA_000433455.1, s__, 95.0, 77.84, 0.3	76.11	0.946247
RMAG24	k__Bacteria (UID2495)	94.51	0	0	209	3174873	22750	76668	0.47459	96.6885	0	No	No	No	18	2690	2732	630	No	Yes	Single Sample	Sample Reads	d__Bacteria;p__Fibrobacterota;c__Fibrobacteria;o__Fibrobacterales;f__Fibrobacteraceae;g__Fibrobacter;s__	d__Bacteria;p__Fibrobacterota;c__Fibrobacteria;o__Fibrobacterales;f__Fibrobacteraceae;g__Fibrobacter;s__	GCF_900142485.1	d__Bacteria;p__Fibrobacterota;c__Fibrobacteria;o__Fibrobacterales;f__Fibrobacteraceae;g__Fibrobacter;s__	86.16	0.81			Placement	taxonomic classification fully defined by topology	GCF_002210425.1, s__, 95.0, 85.57, 0.74; GCF_900177805.1, s__Fibrobacter sp4, 95.0, 85.05, 0.74; GCF_000146505.1, s__Fibrobacter succinogenes, 95.0, 85.03, 0.75; GCA_002394865.1, s__, 95.0, 84.61, 0.74; GCF_900129525.1, s__, 95.0, 80.58, 0.39; GCF_900142545.1, s__, 95.0, 80.58, 0.39; GCF_002210295.1, s__, 95.0, 80.45, 0.4; GCF_900142475.1, s__, 95.0, 80.44, 0.38; GCF_900143055.1, s__Fibrobacter s…	89.87	0.986162
RMAG25	k__Bacteria (UID2569)	98.12	1.34	33.33	247	3330177	20915	62740	0.43375	94.0269	0	No	No	No	18	2812	2853	601	No	Yes	Single Sample	No	d__Bacteria;p__Bacteroidota;c__Bacteroidia;o__Bacteroidales;f__ML635J-15;g__UBA1184;s__	d__Bacteria;p__Bacteroidota;c__Bacteroidia;o__Bacteroidales;f__ML635J-15;g__UBA1184;s__	GCA_002310235.1	d__Bacteria;p__Bacteroidota;c__Bacteroidia;o__Bacteroidales;f__ML635J-15;g__UBA1184;s__	84.68	0.57			Placement	taxonomic novelty determined using RED		94.84	0.979201
RMAG26	o__Clostridiales (UID1212)	97.59	1.34	0	147	2043088	23074	85752	0.57824	93.0716	1	Yes	No	No	19	1918	1960	650	No	Yes	Single Sample	Sample Reads	d__Bacteria;p__Firmicutes_A;c__Clostridia;o__Oscillospirales;f__DTU089;g__UBA1227;s__	d__Bacteria;p__Firmicutes;c__Clostridia;o__Oscillospirales;f__DTU089;g__UBA1227;s__	GCA_002361015.1	d__Bacteria;p__Firmicutes_A;c__Clostridia;o__Oscillospirales;f__DTU089;g__UBA1227;s__UBA1227 sp1	78.07	0.23			Placement	taxonomic classification fully defined by topology		96.56	0.927131
RMAG27	c__Clostridia (UID1118)	93.66	0.81	0	41	1903138	72286	214720	0.57164	92.0395	0	No	No	No	16	1769	1803	572	No	Yes	Single Sample	Sample Reads	d__Bacteria;p__Firmicutes_A;c__Clostridia;o__Christensenellales;f__CAG-138;g__UBA3792;s__	d__Bacteria;p__Firmicutes;c__Clostridia;o__Christensenellales;f__CAG-138;g__UBA3792;s__	GCA_002369195.1	d__Bacteria;p__Firmicutes_A;c__Clostridia;o__Christensenellales;f__CAG-138;g__UBA3792;s__	82.79	0.48			Placement	taxonomic novelty determined using RED		95.75	0.96631
RMAG28	o__Clostridiales (UID1120)	89.67	0.71	0	128	2515066	33067	126735	0.47011	88.3797	0	No	No	No	18	2225	2257	567	No	No	Single Sample	Sample Reads	d__Bacteria;p__Firmicutes_A;c__Clostridia;o__Saccharofermentanales;f__Saccharofermentanaceae;g__Saccharofermentans;s__	d__Bacteria;p__Firmicutes;c__Clostridia;o__Saccharofermentanales;f__Saccharofermentanaceae;g__Saccharofermentans;s__	GCA_001604135.1	d__Bacteria;p__Firmicutes_A;c__Clostridia;o__Saccharofermentanales;f__Saccharofermentanaceae;g__Saccharofermentans;s__	88.09	0.84			Placement	taxonomic classification fully defined by topology	GCF_000621765.1, s__, 95.0, 80.94, 0.51; GCF_900107185.1, s__, 95.0, 80.36, 0.45; GCA_002450155.1, s__, 95.0, 77.24, 0.14; GCA_002450095.1, s__, 95.0, 76.96, 0.08; GCA_002394605.1, s__, 95.0, 76.93, 0.11; GCF_900176545.1, s__, 95.0, 76.84, 0.1; GCF_900111435.1, s__, 95.0, 76.78, 0.13; GCF_900099715.1, s__, 95.0, 76.3, 0.09; GCA_002373235.1, s__, 95.0, 76.1, 0.07	67.55	0.989316
RMAG29	o__Clostridiales (UID1212)	81.46	0	0	452	2575348	7777	36727	0.46474	83.4054	1	Yes	No	No	16	2249	2279	586	No	No	Single Sample	Sample Reads	d__Bacteria;p__Firmicutes_A;c__Clostridia;o__Oscillospirales;f__Ruminococcaceae;g__Ruminococcus;s__Ruminococcus flavefaciens_E	d__Bacteria;p__Firmicutes;c__Clostridia;o__Oscillospirales;f__Ruminococcaceae;g__Ruminococcus;s__Ruminococcus flavefaciens	GCF_000621845.1	d__Bacteria;p__Firmicutes_A;c__Clostridia;o__Oscillospirales;f__Ruminococcaceae;g__Ruminococcus;s__Ruminococcus flavefaciens_E	97.65	0.9	GCF_000621845.1	d__Bacteria;p__Firmicutes_A;c__Clostridia;o__Oscillospirales;f__Ruminococcaceae;g__Ruminococcus;s__Ruminococcus flavefaciens_E	ANI/Placement	topological placement and ANI have congruent species assignments	GCF_900119075.1, s__Ruminococcus flavefaciens_Q, 95.0, 94.23, 0.89; GCF_000526795.1, s__Ruminococcus flavefaciens_D, 95.0, 86.87, 0.83; GCF_900143025.1, s__Ruminococcus flavefaciens_I, 95.0, 82.46, 0.66; GCA_002309635.1, s__Ruminococcus flavefaciens_J, 95.0, 82.39, 0.5; GCF_000518765.1, s__Ruminococcus flavefaciens, 95.0, 82.26, 0.65; GCF_000621785.1, s__Ruminococcus flavefaciens_C, 95.0, 82.14, …	71.16
RMAG30	k__Bacteria (UID2569)	94.52	0.54	0	93	2402518	73132	252676	0.49766	94.2521	1	Yes	No	No	19	2018	2062	553	No	Yes	Single Sample	Sample Reads	d__Bacteria;p__Bacteroidota;c__Bacteroidia;o__Bacteroidales;f__WCHB1-69;g__F23-D06;s__	d__Bacteria;p__Bacteroidota;c__Bacteroidia;o__Bacteroidales;f__WCHB1-69;g__F23-D06;s__	GCA_002392325.1	d__Bacteria;p__Bacteroidota;c__Bacteroidia;o__Bacteroidales;f__WCHB1-69;g__F23-D06;s__	81.25	0.43			Placement	taxonomic classification fully defined by topology	GCA_002392905.1, s__, 95.0, 79.02, 0.4; GCA_002311645.1, s__, 95.0, 78.42, 0.35	90.37	0.976314
RMAG31	o__Clostridiales (UID1120)	100	0	0	33	2911372	249686	348853	0.44903	102.699	2	Yes	No	No	20	2620	2673	685	No	Yes	Single Sample	No	d__Bacteria;p__Firmicutes_A;c__Clostridia;o__Saccharofermentanales;f__Saccharofermentanaceae;g__Saccharofermentans;s__	d__Bacteria;p__Firmicutes;c__Clostridia;o__Saccharofermentanales;f__Saccharofermentanaceae;g__Saccharofermentans;s__	GCF_900107185.1	d__Bacteria;p__Firmicutes_A;c__Clostridia;o__Saccharofermentanales;f__Saccharofermentanaceae;g__Saccharofermentans;s__	83.4	0.53			Placement	taxonomic classification fully defined by topology	GCA_001604135.1, s__, 95.0, 82.43, 0.51; GCF_000621765.1, s__, 95.0, 82.38, 0.52; GCA_002450155.1, s__, 95.0, 78.34, 0.18; GCF_900099715.1, s__, 95.0, 78.33, 0.12; GCF_900111435.1, s__, 95.0, 78.25, 0.13; GCF_900176545.1, s__, 95.0, 78.01, 0.14; GCA_002394605.1, s__, 95.0, 77.54, 0.12; GCA_002450095.1, s__, 95.0, 77.32, 0.1; GCA_002373235.1, s__, 95.0, 77.07, 0.08; GCA_002371375.1, s__, 95.0, 76.…	97.74	0.983281
RMAG32	k__Bacteria (UID2569)	81.77	1.61	0	165	1539698	12742	55002	0.49476	75.7726	1	Yes	No	No	19	1336	1378	398	No	No	Single Sample	No	d__Bacteria;p__Bacteroidota;c__Bacteroidia;o__Bacteroidales;f__Paludibacteraceae;g__RF16;s__	d__Bacteria;p__Bacteroidota;c__Bacteroidia;o__Bacteroidales;f__Paludibacteraceae;g__RF16;s__	GCA_002309835.1	d__Bacteria;p__Bacteroidota;c__Bacteroidia;o__Bacteroidales;f__Paludibacteraceae;g__RF16;s__	79.43	0.42			Placement	taxonomic classification fully defined by topology	GCA_002354055.1, s__, 95.0, 79.09, 0.42; GCA_002351925.1, s__, 95.0, 79.08, 0.36; GCA_002394835.1, s__RF16 sp1, 95.0, 79.08, 0.37; GCA_002394395.1, s__, 95.0, 78.97, 0.32; GCA_002393655.1, s__, 95.0, 78.88, 0.44; GCA_002361565.1, s__, 95.0, 78.83, 0.38; GCA_002395805.1, s__, 95.0, 78.48, 0.29; GCA_002373505.1, s__, 95.0, 78.39, 0.41; GCA_002369075.1, s__, 95.0, 78.3, 0.3; GCA_002352705.1, s__, 95…	69.49	0.986786
RMAG33	f__Spirochaetaceae (UID2535)	97.53	0	0	61	2548057	83397	219728	0.48875	99.9906	0	No	No	No	19	2175	2219	627	No	Yes	Single Sample	Sample Reads	d__Bacteria;p__Spirochaetota;c__Spirochaetia;o__Treponematales;f__Treponemataceae;g__Treponema_D;s__	d__Bacteria;p__Spirochaetota;c__Spirochaetia;o__Treponematales;f__Treponemataceae;g__Treponema;s__	GCA_002391235.1	d__Bacteria;p__Spirochaetota;c__Spirochaetia;o__Treponematales;f__Treponemataceae;g__Treponema_D;s__	89.71	0.84			Placement	taxonomic classification fully defined by topology	GCA_002350955.1, s__, 95.0, 85.71, 0.58; GCA_002448445.1, s__, 95.0, 76.1, 0.07	84.25	0.988838
RMAG34	o__Bacteroidales (UID2617)	82.34	1.32	33.33	242	2794840	17460	126117	0.53525	78.301	0	No	No	No	19	2155	2200	550	No	No	Single Sample	No	d__Bacteria;p__Bacteroidota;c__Bacteroidia;o__Bacteroidales;f__Muribaculaceae;g__C941;s__	d__Bacteria;p__Bacteroidota;c__Bacteroidia;o__Bacteroidales;f__Muribaculaceae;g__C941;s__	GCA_002349415.1	d__Bacteria;p__Bacteroidota;c__Bacteroidia;o__Bacteroidales;f__Muribaculaceae;g__C941;s__C941 sp1	84.08	0.64			Placement	taxonomic classification fully defined by topology	GCA_002396085.1, s__, 95.0, 77.91, 0.26; GCA_002353885.1, s__, 95.0, 77.89, 0.24; GCA_002371565.1, s__C941 sp2, 95.0, 77.53, 0.22; GCA_002353475.1, s__C941 sp5, 95.0, 77.5, 0.16; GCA_002349625.1, s__C941 sp3, 95.0, 77.22, 0.18; GCA_002396125.1, s__, 95.0, 77.14, 0.14; GCA_002395965.1, s__, 95.0, 77.13, 0.18; GCA_002353995.1, s__, 95.0, 76.99, 0.14	79.19	0.986538
RMAG35	k__Bacteria (UID2565)	86.56	0.1	100	105	1531841	26087	120602	0.39169	88.3682	0	No	No	No	18	1412	1452	434	No	No	Single Sample	No	d__Bacteria;p__Proteobacteria;c__Alphaproteobacteria;o__RF32;f__CAG-239;g__CAG-267;s__GCA_002353835.1	d__Bacteria;p__Proteobacteria;c__Alphaproteobacteria;o__RF32;f__CAG-239;g__CAG-267;s__GCA_002353835.1	GCA_002353835.1	d__Bacteria;p__Proteobacteria;c__Alphaproteobacteria;o__RF32;f__CAG-239;g__CAG-267;s__	97.37	0.82	GCA_002353835.1	d__Bacteria;p__Proteobacteria;c__Alphaproteobacteria;o__RF32;f__CAG-239;g__CAG-267;s__	ANI/Placement	topological placement and ANI have congruent species assignments	GCA_001917135.1, s__, 95.0, 77.39, 0.24	84.43
RMAG36	k__Bacteria (UID2565)	94.62	0	0	38	1435692	64098	152259	0.3902	97.0234	0	No	No	No	19	1380	1420	450	No	Yes	Single Sample	Sample Reads	d__Bacteria;p__Proteobacteria;c__Alphaproteobacteria;o__RF32;f__CAG-239;g__UBA2931;s__	d__Bacteria;p__Proteobacteria;c__Alphaproteobacteria;o__RF32;f__CAG-239;g__UBA2931;s__	GCA_002349185.1	d__Bacteria;p__Proteobacteria;c__Alphaproteobacteria;o__RF32;f__CAG-239;g__UBA2931;s__	79.69	0.45			Placement	taxonomic classification fully defined by topology	GCA_002361365.1, s__, 95.0, 77.9, 0.28; UBA8037, s__, 95.0, 76.5, 0.12	94.5	0.958171
RMAG37	k__Bacteria (UID2569)	93.28	0.81	0	95	2602244	53548	142662	0.50173	91.5944	3	Yes	No	No	19	2156	2202	505	No	Yes	Single Sample	No	d__Bacteria;p__Bacteroidota;c__Bacteroidia;o__Bacteroidales;f__Paludibacteraceae;g__RF16;s__GCA_002372425.1	d__Bacteria;p__Bacteroidota;c__Bacteroidia;o__Bacteroidales;f__Paludibacteraceae;g__RF16;s__GCA_002372425.1	GCA_002372425.1	d__Bacteria;p__Bacteroidota;c__Bacteroidia;o__Bacteroidales;f__Paludibacteraceae;g__RF16;s__	96	0.76	GCA_002372425.1	d__Bacteria;p__Bacteroidota;c__Bacteroidia;o__Bacteroidales;f__Paludibacteraceae;g__RF16;s__	ANI/Placement	topological placement and ANI have congruent species assignments	GCA_002310195.1, s__RF16 sp4, 95.0, 80.37, 0.4; GCA_002309255.1, s__, 95.0, 78.91, 0.34; GCA_002368645.1, s__RF16 sp7, 95.0, 78.57, 0.08; GCA_002394395.1, s__, 95.0, 78.3, 0.12; GCA_002373505.1, s__, 95.0, 78.17, 0.17; GCA_002393655.1, s__, 95.0, 78.01, 0.16; GCA_002354055.1, s__, 95.0, 78.0, 0.17; GCA_002394335.1, s__, 95.0, 77.73, 0.15; GCA_002369075.1, s__, 95.0, 77.69, 0.14; GCA_002394835.1, …	91.9
RMAG38	o__Clostridiales (UID1212)	83.01	0	0	68	2542851	73310	178273	0.4628	85.4426	1	Yes	No	No	15	2243	2268	613	No	No	Single Sample	Sample Reads	d__Bacteria;p__Firmicutes_A;c__Clostridia;o__Oscillospirales;f__Ruminococcaceae;g__Ruminococcus;s__	d__Bacteria;p__Firmicutes;c__Clostridia;o__Oscillospirales;f__Ruminococcaceae;g__Ruminococcus;s__	GCF_900119075.1	d__Bacteria;p__Firmicutes_A;c__Clostridia;o__Oscillospirales;f__Ruminococcaceae;g__Ruminococcus;s__Ruminococcus flavefaciens_Q	85.68	0.79			Placement	taxonomic classification fully defined by topology	GCF_000621845.1, s__Ruminococcus flavefaciens_E, 95.0, 85.68, 0.78; GCF_000526795.1, s__Ruminococcus flavefaciens_D, 95.0, 84.73, 0.79; GCF_000621785.1, s__Ruminococcus flavefaciens_C, 95.0, 82.09, 0.59; GCF_000518765.1, s__Ruminococcus flavefaciens, 95.0, 81.86, 0.6; GCF_900108555.1, s__Ruminococcus flavefaciens_P, 95.0, 81.77, 0.6; GCF_900143025.1, s__Ruminococcus flavefaciens_I, 95.0, 81.57, 0…	77.66	0.993614
RMAG39	o__Clostridiales (UID1212)	90.6	0.67	100	168	2861686	31335	136826	0.38286	90.168	0	No	No	No	13	2296	2321	745	No	Yes	Single Sample	No	d__Bacteria;p__Firmicutes_A;c__Clostridia;o__Lachnospirales;f__Lachnospiraceae;g__Eubacterium_Q;s__	d__Bacteria;p__Firmicutes;c__Clostridia;o__Lachnospirales;f__Lachnospiraceae;g__Eubacterium;s__	GCF_000687975.1	d__Bacteria;p__Firmicutes_A;c__Clostridia;o__Lachnospirales;f__Lachnospiraceae;g__Eubacterium_Q;s__	80.34	0.27			Placement	taxonomic classification fully defined by topology	GCA_002350525.1, s__, 95.0, 79.64, 0.19; GCF_900199595.1, s__, 95.0, 79.59, 0.28; GCF_900110635.1, s__, 95.0, 79.57, 0.23; GCA_002349225.1, s__, 95.0, 79.08, 0.21; GCA_002372755.1, s__, 95.0, 78.85, 0.13; UBA9797, s__, 95.0, 78.81, 0.17; GCA_002392655.1, s__, 95.0, 78.66, 0.21; GCA_002349545.1, s__, 95.0, 78.65, 0.2; GCF_900103685.1, s__Eubacterium_Q ruminantium, 95.0, 78.53, 0.15; GCF_000702245.…	95.89	0.954035
RMAG40	o__Clostridiales (UID1212)	96.04	1.36	7.69	342	2791846	11740	35322	0.46948	91.3794	0	No	No	No	16	2677	2709	744	No	No	Single Sample	No	d__Bacteria;p__Firmicutes_A;c__Clostridia;o__Oscillospirales;f__Ruminococcaceae;g__Ruminococcus_D;s__	d__Bacteria;p__Firmicutes;c__Clostridia;o__Oscillospirales;f__Ruminococcaceae;g__Ruminococcus;s__	GCF_000179635.2	d__Bacteria;p__Firmicutes_A;c__Clostridia;o__Oscillospirales;f__Ruminococcaceae;g__Ruminococcus_D;s__Ruminococcus_D albus	80.24	0.41			Placement	taxonomic classification fully defined by topology	GCF_000526775.1, s__Ruminococcus_D albus_A, 95.0, 80.15, 0.46; GCF_900109655.1, s__Ruminococcus_D albus_B, 95.0, 80.12, 0.46; GCF_900112155.1, s__Ruminococcus_D albus_D, 95.0, 80.03, 0.48; GCF_000178155.2, s__Ruminococcus_D albus_C, 95.0, 79.94, 0.44; UBA9242, s__, 95.0, 78.7, 0.32; GCF_900119155.1, s__, 95.0, 78.14, 0.17; GCF_000621805.1, s__, 95.0, 77.76, 0.14; GCF_000686125.1, s__, 95.0, 77.69…	94.26	0.959727
RMAG41	f__Spirochaetaceae (UID2535)	96.63	0.7	100	61	2555812	92272	269535	0.41872	96.3125	2	Yes	No	No	17	2238	2278	616	No	Yes	Single Sample	Sample Reads	d__Bacteria;p__Spirochaetota;c__Spirochaetia;o__Treponematales;f__Treponemataceae;g__Treponema_D;s__	d__Bacteria;p__Spirochaetota;c__Spirochaetia;o__Treponematales;f__Treponemataceae;g__Treponema;s__	GCA_002368605.1	d__Bacteria;p__Spirochaetota;c__Spirochaetia;o__Treponematales;f__Treponemataceae;g__Treponema_D;s__	85.62	0.64			Placement	taxonomic classification fully defined by topology	GCA_002393835.1, s__, 95.0, 82.72, 0.43; GCA_002369025.1, s__, 95.0, 77.87, 0.1; GCF_000255555.1, s__Treponema_D saccharophilum, 95.0, 77.71, 0.06; GCA_002392405.1, s__, 95.0, 77.7, 0.08; GCF_900111035.1, s__Treponema_D bryantii, 95.0, 77.7, 0.07; GCF_000421345.1, s__Treponema_D bryantii_B, 95.0, 77.4, 0.09; UBA9738, s__, 95.0, 77.36, 0.13; GCF_000619925.1, s__, 95.0, 77.22, 0.09; GCF_900167025.1…	74.26	0.979585
RMAG42	f__Lachnospiraceae (UID1286)	96.97	0.1	0	25	2273299	168614	344597	0.43838	99.0834	0	No	No	No	15	2026	2061	695	No	Yes	Single Sample	Sample Reads	d__Bacteria;p__Firmicutes_A;c__Clostridia;o__Lachnospirales;f__Lachnospiraceae;g__UBA1712;s__	d__Bacteria;p__Firmicutes;c__Clostridia;o__Lachnospirales;f__Lachnospiraceae;g__UBA1712;s__	GCA_002393095.1	d__Bacteria;p__Firmicutes_A;c__Clostridia;o__Lachnospirales;f__Lachnospiraceae;g__UBA1712;s__UBA1712 sp1	79.17	0.36			Placement	taxonomic classification fully defined by topology	GCA_002317245.1, s__, 95.0, 78.11, 0.12	97.34	0.963007
RMAG43	o__Clostridiales (UID1212)	99.33	0.11	0	70	2490474	61342	224440	0.37467	101.174	0	No	No	No	16	2069	2102	704	No	Yes	Single Sample	No	d__Bacteria;p__Firmicutes_A;c__Clostridia;o__Lachnospirales;f__Lachnospiraceae;g__Eubacterium_Q;s__Eubacterium_Q ruminantium	d__Bacteria;p__Firmicutes;c__Clostridia;o__Lachnospirales;f__Lachnospiraceae;g__Eubacterium;s__Eubacterium ruminantium	GCF_900103685.1	d__Bacteria;p__Firmicutes_A;c__Clostridia;o__Lachnospirales;f__Lachnospiraceae;g__Eubacterium_Q;s__Eubacterium_Q ruminantium	98.71	0.96	GCF_900103685.1	d__Bacteria;p__Firmicutes_A;c__Clostridia;o__Lachnospirales;f__Lachnospiraceae;g__Eubacterium_Q;s__Eubacterium_Q ruminantium	ANI/Placement	topological placement and ANI have congruent species assignments	UBA10296, s__, 95.0, 80.03, 0.26; GCF_000702245.1, s__, 95.0, 79.15, 0.31; GCF_000687655.1, s__, 95.0, 79.02, 0.15; GCF_000687975.1, s__, 95.0, 78.99, 0.17; GCF_900110635.1, s__, 95.0, 78.28, 0.14; GCA_002350525.1, s__, 95.0, 78.27, 0.17; GCF_900199595.1, s__, 95.0, 78.22, 0.16; GCA_002349545.1, s__, 95.0, 78.21, 0.15; UBA9790, s__, 95.0, 78.11, 0.18; GCA_002349225.1, s__, 95.0, 78.03, 0.13; UBA9…	99.4
RMAG44	o__Clostridiales (UID1212)	86.3	0	0	152	2573338	30256	146169	0.46282	88.5404	0	No	No	No	17	2305	2343	616	No	No	Single Sample	No	d__Bacteria;p__Firmicutes_A;c__Clostridia;o__Oscillospirales;f__Ruminococcaceae;g__Ruminococcus_D;s__	d__Bacteria;p__Firmicutes;c__Clostridia;o__Oscillospirales;f__Ruminococcaceae;g__Ruminococcus;s__	GCA_002391065.1	d__Bacteria;p__Firmicutes_A;c__Clostridia;o__Oscillospirales;f__Ruminococcaceae;g__Ruminococcus_D;s__	89.76	0.66			Placement	taxonomic classification fully defined by topology	GCF_000178155.2, s__Ruminococcus_D albus_C, 95.0, 79.37, 0.16; GCA_002368715.1, s__, 95.0, 79.08, 0.31; GCA_002351065.1, s__, 95.0, 78.6, 0.09; GCF_000686125.1, s__, 95.0, 78.49, 0.21; GCF_000179635.2, s__Ruminococcus_D albus, 95.0, 78.36, 0.18; GCF_900104495.1, s__, 95.0, 78.33, 0.13; GCF_000621805.1, s__, 95.0, 78.25, 0.13; GCF_900119155.1, s__, 95.0, 78.21, 0.16; GCA_002371625.1, s__Ruminococc…	89.45	0.990593
RMAG45	o__Clostridiales (UID1212)	85.52	0	0	135	1999908	21753	104519	0.45604	87.6888	0	No	No	No	17	1841	1884	626	No	No	Single Sample	No	d__Bacteria;p__Firmicutes_A;c__Clostridia;o__Oscillospirales;f__Ruminococcaceae;g__Ruminococcus_D;s__GCA_002351065.1	d__Bacteria;p__Firmicutes;c__Clostridia;o__Oscillospirales;f__Ruminococcaceae;g__Ruminococcus;s__GCA_002351065.1	GCA_002351065.1	d__Bacteria;p__Firmicutes_A;c__Clostridia;o__Oscillospirales;f__Ruminococcaceae;g__Ruminococcus_D;s__	97.43	0.77	GCA_002351065.1	d__Bacteria;p__Firmicutes_A;c__Clostridia;o__Oscillospirales;f__Ruminococcaceae;g__Ruminococcus_D;s__	ANI/Placement	topological placement and ANI have congruent species assignments	GCF_000621805.1, s__, 95.0, 86.96, 0.84; GCA_002371625.1, s__Ruminococcus_D sp1, 95.0, 81.66, 0.46; GCF_000686125.1, s__, 95.0, 77.73, 0.15; GCF_000723465.1, s__Ruminococcus_D bicirculans, 95.0, 77.49, 0.17; GCF_000179635.2, s__Ruminococcus_D albus, 95.0, 77.33, 0.14; GCA_002391065.1, s__, 95.0, 77.27, 0.13; GCF_900109655.1, s__Ruminococcus_D albus_B, 95.0, 77.02, 0.14; GCF_000178155.2, s__Rumino…	81.47
RMAG46	o__Bacteroidales (UID2716)	91.34	4.06	22.22	243	2753322	16427	68631	0.47725	74.0499	1	Yes	No	No	17	2342	2386	671	No	Yes	Single Sample	No	d__Bacteria;p__Bacteroidota;c__Bacteroidia;o__Bacteroidales;f__Bacteroidaceae;g__Prevotella;s__	d__Bacteria;p__Bacteroidota;c__Bacteroidia;o__Bacteroidales;f__Bacteroidaceae;g__Prevotella;s__	GCA_002394385.1	d__Bacteria;p__Bacteroidota;c__Bacteroidia;o__Bacteroidales;f__Bacteroidaceae;g__Prevotella;s__	87.29	0.83			Placement	taxonomic classification fully defined by topology	GCA_002395825.1, s__, 95.0, 79.02, 0.21; GCA_002353525.1, s__, 95.0, 77.76, 0.13; GCA_002351725.1, s__, 95.0, 77.72, 0.12; GCF_900119285.1, s__, 95.0, 77.64, 0.09; GCA_002350925.1, s__, 95.0, 77.6, 0.15; GCA_002350805.1, s__, 95.0, 77.59, 0.11; GCF_000702825.1, s__Prevotella sp33, 95.0, 77.57, 0.11; GCA_002353205.1, s__, 95.0, 77.52, 0.16; GCF_000619825.1, s__, 95.0, 77.47, 0.12; GCA_002349105.1,…	88.08	0.994958
RMAG47	p__Euryarchaeota (UID3)	93.87	0	0	66	1970597	50641	148952	0.35895	96.2223	0	No	No	No	18	1938	1967	483	No	Yes	Single Sample	Sample Reads	d__Archaea;p__Euryarchaeota;c__Methanobacteria;o__Methanobacteriales;f__Methanobacteriaceae;g__Methanobrevibacter_A;s__	d__Archaea;p__Euryarchaeota;c__Methanobacteria;o__Methanobacteriales;f__Methanobacteriaceae;g__Methanobrevibacter;s__	GCF_001548675.1	d__Archaea;p__Euryarchaeota;c__Methanobacteria;o__Methanobacteriales;f__Methanobacteriaceae;g__Methanobrevibacter_A;s__	80.73	0.53			Placement	taxonomic classification fully defined by topology	GCA_002509015.1, s__, 95.0, 80.69, 0.5; GCF_900109595.1, s__, 95.0, 80.12, 0.44; GCF_001477655.1, s__, 95.0, 79.42, 0.39; GCF_001639275.1, s__, 95.0, 78.75, 0.27; GCF_000016525.1, s__, 95.0, 78.53, 0.28; GCF_002252585.1, s__, 95.0, 78.43, 0.28; GCA_002496065.1, s__, 95.0, 77.66, 0.16	76.73	0.975878
RMAG48	k__Bacteria (UID2565)	94.62	0	0	34	1559998	84552	198929	0.38597	97.0836	0	No	No	No	18	1489	1529	457	No	Yes	Single Sample	Sample Reads	d__Bacteria;p__Proteobacteria;c__Alphaproteobacteria;o__RF32;f__CAG-239;g__UBA2931;s__	d__Bacteria;p__Proteobacteria;c__Alphaproteobacteria;o__RF32;f__CAG-239;g__UBA2931;s__	GCA_002361365.1	d__Bacteria;p__Proteobacteria;c__Alphaproteobacteria;o__RF32;f__CAG-239;g__UBA2931;s__	78.94	0.27			Placement	taxonomic classification fully defined by topology	GCA_002349185.1, s__, 95.0, 78.07, 0.22; UBA8037, s__, 95.0, 76.56, 0.13	93.58	0.938843
RMAG49	f__Spirochaetaceae (UID2535)	77.56	1.91	14.29	498	2301650	5432	21715	0.43168	70.1504	2	Yes	No	No	17	1849	1888	529	No	No	Single Sample	No	d__Bacteria;p__Spirochaetota;c__Spirochaetia;o__Treponematales;f__Treponemataceae;g__Treponema_D;s__	d__Bacteria;p__Spirochaetota;c__Spirochaetia;o__Treponematales;f__Treponemataceae;g__Treponema;s__	GCA_002368605.1	d__Bacteria;p__Spirochaetota;c__Spirochaetia;o__Treponematales;f__Treponemataceae;g__Treponema_D;s__	79.94	0.48			Placement	taxonomic classification fully defined by topology	GCA_002393835.1, s__, 95.0, 79.66, 0.4; GCA_002404895.1, s__, 95.0, 77.76, 0.19; GCF_000260795.1, s__, 95.0, 77.46, 0.11; UBA9738, s__, 95.0, 77.39, 0.1; GCF_900113965.1, s__Treponema_D bryantii_A, 95.0, 77.34, 0.11; GCF_900167025.1, s__Treponema_D berlinense, 95.0, 77.33, 0.14; GCF_000619925.1, s__, 95.0, 77.29, 0.11; GCA_002477955.1, s__, 95.0, 77.15, 0.13	68.1	0.97655
RMAG50	o__Bacteroidales (UID2716)	94.15	6.02	25.81	164	3066933	46132	128089	0.50105	67.9358	1	Yes	No	No	16	2400	2437	686	No	No	Single Sample	Sample Reads	d__Bacteria;p__Bacteroidota;c__Bacteroidia;o__Bacteroidales;f__Bacteroidaceae;g__Prevotella;s__	d__Bacteria;p__Bacteroidota;c__Bacteroidia;o__Bacteroidales;f__Bacteroidaceae;g__Prevotella;s__	GCA_002349105.1	d__Bacteria;p__Bacteroidota;c__Bacteroidia;o__Bacteroidales;f__Bacteroidaceae;g__Prevotella;s__	84.4	0.69			Placement	taxonomic classification fully defined by topology	GCA_002342595.1, s__, 95.0, 80.03, 0.36; GCF_900199555.1, s__, 95.0, 79.95, 0.42; GCF_900119285.1, s__, 95.0, 79.9, 0.41; GCA_002395365.1, s__, 95.0, 79.68, 0.3; GCF_900107705.1, s__, 95.0, 79.12, 0.36; GCF_000619825.1, s__, 95.0, 78.98, 0.24; GCA_002342415.1, s__, 95.0, 78.89, 0.31; GCF_900100635.1, s__, 95.0, 78.89, 0.29; GCF_900110085.1, s__, 95.0, 78.8, 0.27; GCA_002354095.1, s__, 95.0, 78.77…	77.1	0.992772
RMAG51	f__Spirochaetaceae (UID2535)	82.89	0.98	20	384	2263466	7432	41462	0.41782	80.1216	0	No	No	No	17	1881	1915	567	No	No	Single Sample	No	d__Bacteria;p__Spirochaetota;c__Spirochaetia;o__Treponematales;f__Treponemataceae;g__Treponema_D;s__	d__Bacteria;p__Spirochaetota;c__Spirochaetia;o__Treponematales;f__Treponemataceae;g__Treponema;s__	GCF_000260795.1	d__Bacteria;p__Spirochaetota;c__Spirochaetia;o__Treponematales;f__Treponemataceae;g__Treponema_D;s__	83.97	0.72			Placement	taxonomic classification fully defined by topology	GCF_000619925.1, s__, 95.0, 83.39, 0.7; GCF_000421345.1, s__Treponema_D bryantii_B, 95.0, 79.11, 0.32; GCF_900113965.1, s__Treponema_D bryantii_A, 95.0, 78.76, 0.27; GCA_002395155.1, s__Treponema_D sp7, 95.0, 78.75, 0.21; GCA_002350445.1, s__, 95.0, 78.54, 0.2; GCF_900111035.1, s__Treponema_D bryantii, 95.0, 78.5, 0.28; GCA_002350235.1, s__, 95.0, 77.45, 0.11; GCA_002315375.1, s__, 95.0, 77.31, 0…	71.38	0.981241
RMAG52	o__Bacteroidales (UID2617)	85.47	0.88	33.33	102	2496740	36464	104031	0.50393	83.6442	0	No	No	No	19	2013	2057	546	No	No	Single Sample	No	d__Bacteria;p__Bacteroidota;c__Bacteroidia;o__Bacteroidales;f__Muribaculaceae;g__C941;s__	d__Bacteria;p__Bacteroidota;c__Bacteroidia;o__Bacteroidales;f__Muribaculaceae;g__C941;s__	GCA_002353995.1	d__Bacteria;p__Bacteroidota;c__Bacteroidia;o__Bacteroidales;f__Muribaculaceae;g__C941;s__	77.78	0.2			Placement	taxonomic classification fully defined by topology	GCA_002396085.1, s__, 95.0, 77.65, 0.22; GCA_002349415.1, s__C941 sp1, 95.0, 77.41, 0.21; GCA_002371565.1, s__C941 sp2, 95.0, 77.41, 0.2; GCA_002349625.1, s__C941 sp3, 95.0, 77.37, 0.21; GCA_002395965.1, s__, 95.0, 77.34, 0.2; GCA_002353885.1, s__, 95.0, 77.25, 0.2; UBA7904, s__, 95.0, 77.19, 0.11; GCA_002353475.1, s__C941 sp5, 95.0, 77.13, 0.16; GCA_002396125.1, s__, 95.0, 77.12, 0.17; GCA_00247…	87.45	0.941266
RMAG53	o__Bacteroidales (UID2716)	78.27	2.96	50	377	2145774	6844	24024	0.50041	66.8677	0	No	No	No	14	1731	1755	520	No	No	Single Sample	No	d__Bacteria;p__Bacteroidota;c__Bacteroidia;o__Bacteroidales;f__Bacteroidaceae;g__Prevotella;s__GCA_002394385.1	d__Bacteria;p__Bacteroidota;c__Bacteroidia;o__Bacteroidales;f__Bacteroidaceae;g__Prevotella;s__GCA_002394385.1	GCA_002394385.1	d__Bacteria;p__Bacteroidota;c__Bacteroidia;o__Bacteroidales;f__Bacteroidaceae;g__Prevotella;s__	97.34	0.95	GCA_002394385.1	d__Bacteria;p__Bacteroidota;c__Bacteroidia;o__Bacteroidales;f__Bacteroidaceae;g__Prevotella;s__	ANI/Placement	topological placement and ANI have congruent species assignments	GCA_002351725.1, s__, 95.0, 78.5, 0.1; GCA_002353085.1, s__, 95.0, 78.42, 0.15; GCA_002395825.1, s__, 95.0, 77.71, 0.24; GCA_002369515.1, s__, 95.0, 77.6, 0.21; GCA_002350805.1, s__, 95.0, 77.48, 0.2; GCA_002350925.1, s__, 95.0, 77.44, 0.17; GCA_002353205.1, s__, 95.0, 77.43, 0.25; GCA_002395135.1, s__, 95.0, 77.42, 0.2; GCA_002353525.1, s__, 95.0, 77.37, 0.19; GCA_002342415.1, s__, 95.0, 77.31, …	54.14
RMAG54	k__Bacteria (UID2569)	97.31	0.54	0	86	2293198	41601	109445	0.5733	96.9196	0	No	No	No	19	1913	1959	540	No	Yes	Single Sample	No	d__Bacteria;p__Bacteroidota;c__Bacteroidia;o__Bacteroidales;f__P3;g__P3;s__	d__Bacteria;p__Bacteroidota;c__Bacteroidia;o__Bacteroidales;f__P3;g__P3;s__	GCA_002392965.1	d__Bacteria;p__Bacteroidota;c__Bacteroidia;o__Bacteroidales;f__P3;g__P3;s__	82.2	0.48			Placement	taxonomic classification fully defined by topology	GCA_002396195.1, s__P3 sp2, 95.0, 82.15, 0.44; GCA_002373995.1, s__, 95.0, 82.03, 0.47; GCA_002349055.1, s__, 95.0, 81.68, 0.56; GCA_002350995.1, s__, 95.0, 81.49, 0.44; GCA_002317325.1, s__, 95.0, 78.63, 0.22; GCA_002368955.1, s__, 95.0, 78.33, 0.22; GCA_002354035.1, s__, 95.0, 78.22, 0.3; GCA_001543385.1, s__, 95.0, 78.0, 0.2; GCA_002392445.1, s__, 95.0, 77.54, 0.17; GCA_002309955.1, s__, 95.0,…	97.82	0.967482
RMAG55	k__Bacteria (UID2495)	89.57	1.1	0	83	2833357	66436	132248	0.52294	86.4812	0	No	No	No	18	2405	2447	612	No	No	Single Sample	Sample Reads	d__Bacteria;p__Fibrobacterota;c__Fibrobacteria;o__Fibrobacterales;f__Fibrobacteraceae;g__Fibrobacter;s__	d__Bacteria;p__Fibrobacterota;c__Fibrobacteria;o__Fibrobacterales;f__Fibrobacteraceae;g__Fibrobacter;s__	GCA_002391195.1	d__Bacteria;p__Fibrobacterota;c__Fibrobacteria;o__Fibrobacterales;f__Fibrobacteraceae;g__Fibrobacter;s__	94.63	0.77			Placement	taxonomic classification fully defined by topology	GCA_002382975.1, s__, 95.0, 94.03, 0.58; GCF_900143055.1, s__Fibrobacter sp6, 95.0, 83.01, 0.5; GCF_900142495.1, s__, 95.0, 82.18, 0.47; GCF_900142475.1, s__, 95.0, 82.07, 0.47; GCF_002210285.1, s__, 95.0, 82.02, 0.47; GCA_002395745.1, s__, 95.0, 82.0, 0.43; GCF_900141705.1, s__, 95.0, 81.67, 0.46; GCF_900129525.1, s__, 95.0, 81.55, 0.47; GCA_001462305.1, s__, 95.0, 81.28, 0.43; GCF_900142545.1, …	80.66	0.992151
RMAG56	f__Lachnospiraceae (UID1286)	95.56	0	0	49	2074713	103454	189757	0.46286	98.0674	0	No	No	No	18	1812	1847	661	No	Yes	Single Sample	No	d__Bacteria;p__Firmicutes_A;c__Clostridia;o__Lachnospirales;f__Lachnospiraceae;g__UBA629;s__GCA_002300065.1	d__Bacteria;p__Firmicutes;c__Clostridia;o__Lachnospirales;f__Lachnospiraceae;g__UBA629;s__GCA_002300065.1	GCA_002300065.1	d__Bacteria;p__Firmicutes_A;c__Clostridia;o__Lachnospirales;f__Lachnospiraceae;g__UBA629;s__	98.73	0.79	GCA_002300065.1	d__Bacteria;p__Firmicutes_A;c__Clostridia;o__Lachnospirales;f__Lachnospiraceae;g__UBA629;s__	ANI/Placement	topological placement and ANI have congruent species assignments	GCA_002449995.1, s__UBA629 sp1, 95.0, 78.42, 0.16	96.13
RMAG57	o__Bacteroidales (UID2716)	95.44	0.31	0	78	3671303	64261	235686	0.53789	96.294	1	Yes	No	No	18	2864	2906	710	No	Yes	Single Sample	Sample Reads	d__Bacteria;p__Bacteroidota;c__Bacteroidia;o__Bacteroidales;f__Bacteroidaceae;g__Prevotella;s__	d__Bacteria;p__Bacteroidota;c__Bacteroidia;o__Bacteroidales;f__Bacteroidaceae;g__Prevotella;s__	GCA_002369515.1	d__Bacteria;p__Bacteroidota;c__Bacteroidia;o__Bacteroidales;f__Bacteroidaceae;g__Prevotella;s__	78.18	0.18			Placement	taxonomic classification fully defined by topology	GCA_002353205.1, s__, 95.0, 78.1, 0.21; GCA_002350805.1, s__, 95.0, 77.9, 0.18; GCA_002353525.1, s__, 95.0, 77.73, 0.16; GCA_002396305.1, s__, 95.0, 77.67, 0.13; GCA_002342665.1, s__, 95.0, 77.62, 0.11; GCA_002372235.1, s__, 95.0, 77.56, 0.1; GCA_002353485.1, s__, 95.0, 77.44, 0.14; GCF_002251385.1, s__, 95.0, 77.38, 0.13; GCA_002395825.1, s__, 95.0, 77.36, 0.13; GCA_002342415.1, s__, 95.0, 77.34…	93.8	0.929227
RMAG58	o__Bacteroidales (UID2716)	79.78	3.96	26.42	268	2021297	9407	46320	0.47671	63.013	0	No	No	No	14	1704	1731	540	No	No	Single Sample	No	d__Bacteria;p__Bacteroidota;c__Bacteroidia;o__Bacteroidales;f__Bacteroidaceae;g__Prevotella;s__Prevotella sp27	d__Bacteria;p__Bacteroidota;c__Bacteroidia;o__Bacteroidales;f__Bacteroidaceae;g__Prevotella;s__Prevotella sp27	GCA_002353125.1	d__Bacteria;p__Bacteroidota;c__Bacteroidia;o__Bacteroidales;f__Bacteroidaceae;g__Prevotella;s__Prevotella sp27	96.84	0.71	GCA_002353125.1	d__Bacteria;p__Bacteroidota;c__Bacteroidia;o__Bacteroidales;f__Bacteroidaceae;g__Prevotella;s__Prevotella sp27	ANI/Placement	topological placement and ANI have congruent species assignments	GCA_002392685.1, s__Prevotella sp26, 95.0, 78.27, 0.22; GCF_900110895.1, s__, 95.0, 77.78, 0.12; GCF_900110085.1, s__, 95.0, 77.7, 0.13; GCF_900142525.1, s__Prevotella ruminicola_A, 95.0, 77.67, 0.11; GCA_002394385.1, s__, 95.0, 77.53, 0.17; GCF_000619825.1, s__, 95.0, 77.47, 0.13; GCF_900107705.1, s__, 95.0, 77.42, 0.12; GCA_002349105.1, s__, 95.0, 77.4, 0.14; GCF_000702825.1, s__Prevotella sp33…	70.01
RMAG59	o__Clostridiales (UID1212)	97.09	0.34	0	88	1963011	36334	158478	0.44403	97.6702	2	Yes	No	No	18	1780	1822	574	No	Yes	Single Sample	No	d__Bacteria;p__Firmicutes_A;c__Clostridia;o__Oscillospirales;f__DTU089;g__Ruminococcus_E;s__	d__Bacteria;p__Firmicutes;c__Clostridia;o__Oscillospirales;f__DTU089;g__Ruminococcus;s__	GCA_002350765.1	d__Bacteria;p__Firmicutes_A;c__Clostridia;o__Oscillospirales;f__DTU089;g__Ruminococcus_E;s__	79.97	0.37			Placement	taxonomic classification fully defined by topology	GCA_002368625.1, s__, 95.0, 78.04, 0.21; UBA8049, s__Ruminococcus_E bromii, 95.0, 77.42, 0.13; GCA_002350785.1, s__, 95.0, 77.36, 0.12; GCF_900100595.1, s__, 95.0, 77.22, 0.15; GCF_900101355.1, s__Ruminococcus_E bromii_A, 95.0, 76.99, 0.1; GCA_002493635.1, s__, 95.0, 76.98, 0.08; GCA_002491825.1, s__, 95.0, 76.86, 0.12; UBA11463, s__, 95.0, 76.85, 0.14; GCA_000436775.1, s__Ruminococcus_E sp1, 95.…	95.79	0.948674
RMAG60	f__Spirochaetaceae (UID2535)	89.55	0.7	0	348	2761522	12242	81287	0.46627	88.0939	0	No	No	No	17	2345	2394	580	No	No	Single Sample	No	d__Bacteria;p__Spirochaetota;c__Spirochaetia;o__Treponematales;f__Treponemataceae;g__Treponema_D;s__	d__Bacteria;p__Spirochaetota;c__Spirochaetia;o__Treponematales;f__Treponemataceae;g__Treponema;s__	GCF_000255555.1	d__Bacteria;p__Spirochaetota;c__Spirochaetia;o__Treponematales;f__Treponemataceae;g__Treponema_D;s__Treponema_D saccharophilum	79.51	0.36			Placement	taxonomic classification fully defined by topology	GCA_002368605.1, s__, 95.0, 77.49, 0.11; GCA_002393835.1, s__, 95.0, 76.99, 0.09; GCA_002404895.1, s__, 95.0, 76.88, 0.16; GCF_900167025.1, s__Treponema_D berlinense, 95.0, 76.85, 0.08; GCA_002477955.1, s__, 95.0, 76.74, 0.07	67.65	0.956182
RMAG61	k__Bacteria (UID2569)	80.65	0.54	0	204	1962513	13898	59256	0.54168	80.0215	0	No	No	No	18	1642	1671	460	No	No	Single Sample	Sample Reads	d__Bacteria;p__Bacteroidota;c__Bacteroidia;o__Bacteroidales;f__P3;g__UBA1217;s__GCA_002371315.1	d__Bacteria;p__Bacteroidota;c__Bacteroidia;o__Bacteroidales;f__P3;g__UBA1217;s__GCA_002371315.1	GCA_002371315.1	d__Bacteria;p__Bacteroidota;c__Bacteroidia;o__Bacteroidales;f__P3;g__UBA1217;s__	96.9	0.87	GCA_002371315.1	d__Bacteria;p__Bacteroidota;c__Bacteroidia;o__Bacteroidales;f__P3;g__UBA1217;s__	ANI/Placement	topological placement and ANI have congruent species assignments	GCA_002309335.1, s__, 95.0, 79.38, 0.43; GCA_002309155.1, s__, 95.0, 77.12, 0.22	79.54
RMAG62	g__Prevotella (UID2724)	95.45	0.72	0	155	2480019	24269	143717	0.501	94.0425	0	No	No	No	15	1866	1901	616	No	Yes	Single Sample	No	d__Bacteria;p__Bacteroidota;c__Bacteroidia;o__Bacteroidales;f__Bacteroidaceae;g__Prevotella;s__GCA_002480885.1	d__Bacteria;p__Bacteroidota;c__Bacteroidia;o__Bacteroidales;f__Bacteroidaceae;g__Prevotella;s__GCA_002480885.1	GCA_002480885.1	d__Bacteria;p__Bacteroidota;c__Bacteroidia;o__Bacteroidales;f__Bacteroidaceae;g__Prevotella;s__	97.39	0.79	GCA_002480885.1	d__Bacteria;p__Bacteroidota;c__Bacteroidia;o__Bacteroidales;f__Bacteroidaceae;g__Prevotella;s__	ANI/Placement	topological placement and ANI have congruent species assignments	GCA_002350665.1, s__, 95.0, 79.1, 0.32; GCA_002481685.1, s__Prevotella sp8, 95.0, 78.01, 0.14; GCF_000424185.1, s__, 95.0, 77.54, 0.17; GCA_002350355.1, s__, 95.0, 77.47, 0.16; GCA_002299635.1, s__, 95.0, 77.37, 0.07; GCA_002472205.1, s__Prevotella sp5, 95.0, 77.34, 0.15; GCA_002353675.1, s__, 95.0, 77.27, 0.11; GCA_002481295.1, s__, 95.0, 77.25, 0.13; GCA_000431975.1, s__, 95.0, 77.22, 0.11; GCA…	82.16
RMAG63	o__Bacteroidales (UID2716)	85.37	3.7	31.91	87	2920137	46593	159517	0.49504	70.3848	1	Yes	No	No	16	2442	2482	683	No	No	Single Sample	No	d__Bacteria;p__Bacteroidota;c__Bacteroidia;o__Bacteroidales;f__Bacteroidaceae;g__Prevotella;s__	d__Bacteria;p__Bacteroidota;c__Bacteroidia;o__Bacteroidales;f__Bacteroidaceae;g__Prevotella;s__	GCF_900110085.1	d__Bacteria;p__Bacteroidota;c__Bacteroidia;o__Bacteroidales;f__Bacteroidaceae;g__Prevotella;s__	80.76	0.48			Placement	taxonomic classification fully defined by topology	GCA_002351735.1, s__, 95.0, 80.26, 0.36; GCA_002373015.1, s__, 95.0, 79.63, 0.21; GCA_002354095.1, s__, 95.0, 79.62, 0.21; GCA_002379425.1, s__, 95.0, 79.55, 0.24; GCF_000746155.1, s__, 95.0, 79.52, 0.39; GCF_000702825.1, s__Prevotella sp33, 95.0, 79.32, 0.32; GCA_002351725.1, s__, 95.0, 79.3, 0.29; GCF_900142525.1, s__Prevotella ruminicola_A, 95.0, 79.27, 0.34; GCF_900108375.1, s__Prevotella rum…	85.08	0.981692
RMAG64	k__Bacteria (UID2569)	96.51	0.54	0	76	2169818	37207	121642	0.54416	96.0953	0	No	No	No	19	1855	1902	527	No	Yes	Single Sample	No	d__Bacteria;p__Bacteroidota;c__Bacteroidia;o__Bacteroidales;f__P3;g__P3;s__GCA_002350995.1	d__Bacteria;p__Bacteroidota;c__Bacteroidia;o__Bacteroidales;f__P3;g__P3;s__GCA_002350995.1	GCA_002350995.1	d__Bacteria;p__Bacteroidota;c__Bacteroidia;o__Bacteroidales;f__P3;g__P3;s__	97.89	0.89	GCA_002350995.1	d__Bacteria;p__Bacteroidota;c__Bacteroidia;o__Bacteroidales;f__P3;g__P3;s__	ANI/Placement	topological placement and ANI have congruent species assignments	GCA_002349055.1, s__, 95.0, 82.77, 0.63; GCA_002392965.1, s__, 95.0, 81.51, 0.41; GCA_002396195.1, s__P3 sp2, 95.0, 81.36, 0.43; GCA_002373995.1, s__, 95.0, 80.63, 0.39; GCA_002354035.1, s__, 95.0, 78.7, 0.26; GCA_001543385.1, s__, 95.0, 78.7, 0.18; GCA_002317325.1, s__, 95.0, 78.54, 0.19; GCA_002368955.1, s__, 95.0, 77.92, 0.17; GCA_002309955.1, s__, 95.0, 77.4, 0.16; GCA_002392445.1, s__, 95.0,…	98.03
RMAG65	o__Clostridiales (UID1212)	95.97	0.67	0	129	1933646	22720	97900	0.5785	94.7982	2	Yes	No	No	18	1702	1743	607	No	Yes	Single Sample	No	d__Bacteria;p__Firmicutes_A;c__Clostridia;o__Oscillospirales;f__DTU089;g__UBA1227;s__UBA1227 sp1	d__Bacteria;p__Firmicutes;c__Clostridia;o__Oscillospirales;f__DTU089;g__UBA1227;s__UBA1227 sp1	GCA_002361015.1	d__Bacteria;p__Firmicutes_A;c__Clostridia;o__Oscillospirales;f__DTU089;g__UBA1227;s__UBA1227 sp1	98.2	0.82	GCA_002361015.1	d__Bacteria;p__Firmicutes_A;c__Clostridia;o__Oscillospirales;f__DTU089;g__UBA1227;s__UBA1227 sp1	ANI/Placement	topological placement and ANI have congruent species assignments		91.88
RMAG66	k__Bacteria (UID2569)	91.4	5.11	0	234	1776748	10380	43554	0.33514	67.8581	0	No	No	No	17	1509	1540	486	No	No	Single Sample	No	d__Bacteria;p__Bacteroidota;c__Bacteroidia;o__Bacteroidales;f__P3;g__Phil12;s__	d__Bacteria;p__Bacteroidota;c__Bacteroidia;o__Bacteroidales;f__P3;g__Phil12;s__	GCA_002633275.1	d__Bacteria;p__Bacteroidota;c__Bacteroidia;o__Bacteroidales;f__P3;g__Phil12;s__	77.02	0.12			Placement	taxonomic novelty determined using RED		86.36	0.916611
RMAG67	p__Bacteroidetes (UID2605)	96.75	0.48	0	41	3104697	122391	268975	0.60879	96.8939	0	No	No	No	20	2464	2511	726	No	Yes	Single Sample	No	d__Bacteria;p__Bacteroidota;c__Bacteroidia;o__Bacteroidales;f__UBA932;g__RC9;s__	d__Bacteria;p__Bacteroidota;c__Bacteroidia;o__Bacteroidales;f__UBA932;g__RC9;s__	GCA_002361625.1	d__Bacteria;p__Bacteroidota;c__Bacteroidia;o__Bacteroidales;f__UBA932;g__RC9;s__	84.09	0.55			Placement	taxonomic classification fully defined by topology	GCF_900167895.1, s__, 95.0, 79.42, 0.3; GCA_002396335.1, s__, 95.0, 79.31, 0.22; GCA_001602865.1, s__, 95.0, 78.9, 0.15; UBA9735, s__, 95.0, 78.88, 0.19; GCA_002354005.1, s__RC9 sp6, 95.0, 78.69, 0.24; GCA_002373715.1, s__, 95.0, 78.23, 0.22; GCA_002350585.1, s__, 95.0, 78.11, 0.07; GCA_002371115.1, s__RC9 sp7, 95.0, 78.08, 0.22; GCA_002393945.1, s__RC9 sp17, 95.0, 78.05, 0.22; GCA_002371535.1, s…	95.45	0.982293
RMAG68	p__Bacteroidetes (UID2605)	92.42	1.83	0	397	3777921	14035	114457	0.47578	85.3436	3	Yes	No	No	16	3088	3132	668	No	No	Single Sample	No	d__Bacteria;p__Bacteroidota;c__Bacteroidia;o__Bacteroidales;f__UBA3824;g__UBA3824;s__	d__Bacteria;p__Bacteroidota;c__Bacteroidia;o__Bacteroidales;f__UBA3824;g__UBA3824;s__	GCA_002393195.1	d__Bacteria;p__Bacteroidota;c__Bacteroidia;o__Bacteroidales;f__UBA3824;g__UBA3824;s__	88.45	0.74			Placement	taxonomic novelty determined using RED		85.56	0.988091
RMAG69	o__Clostridiales (UID1212)	88.95	0.62	0	422	2515606	7281	27513	0.46947	87.7811	0	No	No	No	15	2399	2428	660	No	No	Single Sample	No	d__Bacteria;p__Firmicutes_A;c__Clostridia;o__Oscillospirales;f__Ruminococcaceae;g__Ruminococcus_D;s__	d__Bacteria;p__Firmicutes;c__Clostridia;o__Oscillospirales;f__Ruminococcaceae;g__Ruminococcus;s__	GCF_900112155.1	d__Bacteria;p__Firmicutes_A;c__Clostridia;o__Oscillospirales;f__Ruminococcaceae;g__Ruminococcus_D;s__Ruminococcus_D albus_D	79.94	0.46			Placement	taxonomic classification fully defined by topology	GCF_000178155.2, s__Ruminococcus_D albus_C, 95.0, 79.84, 0.43; GCF_000526775.1, s__Ruminococcus_D albus_A, 95.0, 79.79, 0.46; GCF_000179635.2, s__Ruminococcus_D albus, 95.0, 79.76, 0.43; GCF_900109655.1, s__Ruminococcus_D albus_B, 95.0, 79.72, 0.48; UBA9242, s__, 95.0, 78.76, 0.33; GCF_000621805.1, s__, 95.0, 77.8, 0.14; GCF_900119155.1, s__, 95.0, 77.57, 0.15; GCF_000686125.1, s__, 95.0, 77.3, 0…	77.18	0.958595
RMAG70	k__Bacteria (UID2569)	89.92	0.81	0	126	2097559	23511	92784	0.49476	88.0556	0	No	No	No	18	1775	1819	492	No	No	Single Sample	No	d__Bacteria;p__Bacteroidota;c__Bacteroidia;o__Bacteroidales;f__Paludibacteraceae;g__RF16;s__	d__Bacteria;p__Bacteroidota;c__Bacteroidia;o__Bacteroidales;f__Paludibacteraceae;g__RF16;s__	GCA_002352705.1	d__Bacteria;p__Bacteroidota;c__Bacteroidia;o__Bacteroidales;f__Paludibacteraceae;g__RF16;s__	82.07	0.44			Placement	taxonomic classification fully defined by topology	GCA_002354055.1, s__, 95.0, 81.11, 0.49; GCA_002394395.1, s__, 95.0, 81.04, 0.42; GCA_002394835.1, s__RF16 sp1, 95.0, 81.01, 0.45; GCA_002393655.1, s__, 95.0, 80.92, 0.52; GCA_002369075.1, s__, 95.0, 80.29, 0.38; GCA_002373505.1, s__, 95.0, 80.12, 0.43; GCA_002368645.1, s__RF16 sp7, 95.0, 80.06, 0.11; GCA_002361565.1, s__, 95.0, 80.0, 0.35; GCA_002395805.1, s__, 95.0, 79.42, 0.3; GCA_002392745.1,…	90.33	0.98501
RMAG71	o__Bacteroidales (UID2716)	92.85	0.49	0	138	3251694	32267	113072	0.54905	92.6544	1	Yes	No	No	15	2563	2597	660	No	Yes	Single Sample	Sample Reads	d__Bacteria;p__Bacteroidota;c__Bacteroidia;o__Bacteroidales;f__Bacteroidaceae;g__Prevotella;s__	d__Bacteria;p__Bacteroidota;c__Bacteroidia;o__Bacteroidales;f__Bacteroidaceae;g__Prevotella;s__	GCA_002342415.1	d__Bacteria;p__Bacteroidota;c__Bacteroidia;o__Bacteroidales;f__Bacteroidaceae;g__Prevotella;s__	80.56	0.44			Placement	taxonomic classification fully defined by topology	GCA_002353485.1, s__, 95.0, 80.2, 0.34; GCA_002342595.1, s__, 95.0, 79.65, 0.38; GCA_002395365.1, s__, 95.0, 79.23, 0.29; GCA_002379425.1, s__, 95.0, 79.06, 0.16; GCA_002396305.1, s__, 95.0, 78.92, 0.29; GCA_002369515.1, s__, 95.0, 78.9, 0.21; GCF_900107705.1, s__, 95.0, 78.68, 0.31; GCA_002372235.1, s__, 95.0, 78.55, 0.2; GCA_002342665.1, s__, 95.0, 78.53, 0.22; GCA_002349105.1, s__, 95.0, 78.44…	83.65	0.983478
RMAG72	k__Bacteria (UID2328)	97.33	0	0	86	1668470	35180	67212	0.28286	99.6031	0	No	No	No	13	1471	1491	497	No	Yes	Single Sample	Sample Reads	d__Bacteria;p__Firmicutes;c__Bacilli;o__Acholeplasmatales;f__CAG-307;g__UBA7004;s__	d__Bacteria;p__Firmicutes;c__Bacilli;o__Acholeplasmatales;f__CAG-307;g__UBA7004;s__	GCA_002449755.1	d__Bacteria;p__Firmicutes;c__Bacilli;o__Acholeplasmatales;f__CAG-307;g__UBA7004;s__UBA7004 sp1	78.33	0.3			Placement	taxonomic novelty determined using RED		90.55	0.893163
RMAG73	o__Bacteroidales (UID2716)	93.98	0	0	102	2150027	30334	97812	0.47792	96.221	1	Yes	No	No	17	1754	1796	613	No	Yes	Single Sample	No	d__Bacteria;p__Bacteroidota;c__Bacteroidia;o__Bacteroidales;f__Bacteroidaceae;g__Prevotella;s__Prevotella sp27	d__Bacteria;p__Bacteroidota;c__Bacteroidia;o__Bacteroidales;f__Bacteroidaceae;g__Prevotella;s__Prevotella sp27	GCA_002353125.1	d__Bacteria;p__Bacteroidota;c__Bacteroidia;o__Bacteroidales;f__Bacteroidaceae;g__Prevotella;s__Prevotella sp27	97.36	0.75	GCA_002353125.1	d__Bacteria;p__Bacteroidota;c__Bacteroidia;o__Bacteroidales;f__Bacteroidaceae;g__Prevotella;s__Prevotella sp27	ANI/Placement	topological placement and ANI have congruent species assignments	GCA_002392685.1, s__Prevotella sp26, 95.0, 78.51, 0.23; GCA_002349105.1, s__, 95.0, 78.09, 0.17; GCF_900142525.1, s__Prevotella ruminicola_A, 95.0, 77.91, 0.11; GCA_002396305.1, s__, 95.0, 77.87, 0.12; GCF_900110085.1, s__, 95.0, 77.84, 0.16; GCA_002342665.1, s__, 95.0, 77.74, 0.1; GCF_000619825.1, s__, 95.0, 77.72, 0.14; GCF_900107705.1, s__, 95.0, 77.72, 0.16; GCF_000702825.1, s__Prevotella sp3…	93.29
RMAG74	f__Lachnospiraceae (UID1286)	78.69	0.13	0	300	1903816	8102	39354	0.47889	79.9943	0	No	No	No	18	1737	1772	569	No	No	Single Sample	Sample Reads	d__Bacteria;p__Firmicutes_A;c__Clostridia;o__Lachnospirales;f__Lachnospiraceae;g__NK4A144;s__	d__Bacteria;p__Firmicutes;c__Clostridia;o__Lachnospirales;f__Lachnospiraceae;g__NK4A144;s__	UBA9837	d__Bacteria;p__Firmicutes_A;c__Clostridia;o__Lachnospirales;f__Lachnospiraceae;g__NK4A144;s__NK4A144 sp2	78.72	0.26			Placement	taxonomic classification fully defined by topology	GCF_000621405.1, s__, 95.0, 77.71, 0.23	74.68	0.96672
RMAG75	k__Bacteria (UID2565)	76.34	0	0	200	1020023	6052	22234	0.41292	78.2309	0	No	No	No	16	1001	1029	347	No	No	Single Sample	No	d__Bacteria;p__Proteobacteria;c__Alphaproteobacteria;o__RF32;f__CAG-239;g__51-20;s__	d__Bacteria;p__Proteobacteria;c__Alphaproteobacteria;o__RF32;f__CAG-239;g__51-20;s__							Placement	taxonomic novelty determined using RED		74.36	0.894036
RMAG76	o__Bacteroidales (UID2716)	90.47	4.44	5	104	2551952	37092	107157	0.48635	70.7766	0	No	No	No	16	2062	2101	647	No	Yes	Single Sample	No	d__Bacteria;p__Bacteroidota;c__Bacteroidia;o__Bacteroidales;f__Bacteroidaceae;g__Prevotella;s__	d__Bacteria;p__Bacteroidota;c__Bacteroidia;o__Bacteroidales;f__Bacteroidaceae;g__Prevotella;s__	GCA_002394225.1	d__Bacteria;p__Bacteroidota;c__Bacteroidia;o__Bacteroidales;f__Bacteroidaceae;g__Prevotella;s__	84.16	0.54			Placement	taxonomic classification fully defined by topology	GCF_900115435.1, s__, 95.0, 82.12, 0.69; GCA_002353295.1, s__, 95.0, 81.09, 0.51; GCA_002353125.1, s__Prevotella sp27, 95.0, 80.09, 0.11; GCA_002373015.1, s__, 95.0, 80.05, 0.45; GCA_002354095.1, s__, 95.0, 79.78, 0.48; GCF_900107705.1, s__, 95.0, 78.44, 0.29; GCA_002349105.1, s__, 95.0, 78.34, 0.31; GCF_900199555.1, s__, 95.0, 78.25, 0.23; GCA_002353485.1, s__, 95.0, 78.17, 0.23; GCA_002395365.1…	78.81	0.985478
RMAG77	f__Spirochaetaceae (UID2535)	97.9	0	0	132	3324214	44121	175649	0.4466	100.222	2	Yes	No	No	20	2872	2920	686	No	Yes	Single Sample	No	d__Bacteria;p__Spirochaetota;c__Spirochaetia;o__Treponematales;f__Treponemataceae;g__Treponema_D;s__GCA_002448445.1	d__Bacteria;p__Spirochaetota;c__Spirochaetia;o__Treponematales;f__Treponemataceae;g__Treponema;s__GCA_002448445.1	GCA_002448445.1	d__Bacteria;p__Spirochaetota;c__Spirochaetia;o__Treponematales;f__Treponemataceae;g__Treponema_D;s__	95.13	0.76	GCA_002448445.1	d__Bacteria;p__Spirochaetota;c__Spirochaetia;o__Treponematales;f__Treponemataceae;g__Treponema_D;s__	ANI/Placement	topological placement and ANI have congruent species assignments	GCA_002309305.1, s__, 95.0, 77.5, 0.14; GCF_900167025.1, s__Treponema_D berlinense, 95.0, 77.28, 0.06; GCA_002396325.1, s__Treponema_D sp1, 95.0, 77.19, 0.07; GCA_002368605.1, s__, 95.0, 77.18, 0.06; GCF_900111035.1, s__Treponema_D bryantii, 95.0, 77.09, 0.07; GCF_000619925.1, s__, 95.0, 76.93, 0.07; GCF_000421345.1, s__Treponema_D bryantii_B, 95.0, 76.88, 0.07; GCA_002373325.1, s__, 95.0, 76.78,…	90.45
RMAG78	o__Bacteroidales (UID2657)	87.65	2.55	18.18	439	2912161	8433	50678	0.45807	77.3266	2	Yes	No	No	15	2483	2520	631	No	No	Single Sample	No	d__Bacteria;p__Bacteroidota;c__Bacteroidia;o__Bacteroidales;f__Bacteroidaceae;g__Ga6A1;s__Ga6A1 sp1	d__Bacteria;p__Bacteroidota;c__Bacteroidia;o__Bacteroidales;f__Bacteroidaceae;g__Ga6A1;s__Ga6A1 sp1	GCF_900102385.1	d__Bacteria;p__Bacteroidota;c__Bacteroidia;o__Bacteroidales;f__Bacteroidaceae;g__Ga6A1;s__Ga6A1 sp1	97.09	0.94	GCF_900102385.1	d__Bacteria;p__Bacteroidota;c__Bacteroidia;o__Bacteroidales;f__Bacteroidaceae;g__Ga6A1;s__Ga6A1 sp1	ANI/Placement	topological placement and ANI have congruent species assignments		77.06
RMAG79	k__Bacteria (UID203)	80.88	0	0	50	720416	23628	90225	0.41188	83.0667	2	Yes	No	Yes	19	683	728	205	No	No	Single Sample	No	d__Bacteria;p__Patescibacteria;c__Saccharimonadia;o__Saccharimonadales;f__Saccharimonadaceae;g__;s__	d__Bacteria;p__Patescibacteria;c__Saccharimonadia;o__Saccharimonadales;f__Saccharimonadaceae;g__;s__							Placement	taxonomic novelty determined using RED		69.97	0.920873
RMAG80	p__Bacteroidetes (UID2605)	75.23	0	0	333	1727062	5607	39714	0.51345	77.1044	0	No	No	No	14	1554	1584	409	No	No	Single Sample	No	d__Bacteria;p__Bacteroidota;c__Bacteroidia;o__Bacteroidales;f__UBA932;g__RC9;s__GCF_900167925.1	d__Bacteria;p__Bacteroidota;c__Bacteroidia;o__Bacteroidales;f__UBA932;g__RC9;s__GCF_900167925.1	GCF_900167925.1	d__Bacteria;p__Bacteroidota;c__Bacteroidia;o__Bacteroidales;f__UBA932;g__RC9;s__	97.98	0.89	GCF_900167925.1	d__Bacteria;p__Bacteroidota;c__Bacteroidia;o__Bacteroidales;f__UBA932;g__RC9;s__	ANI/Placement	topological placement and ANI have congruent species assignments	GCF_900167895.1, s__, 95.0, 76.77, 0.14; GCA_000431015.1, s__, 95.0, 76.75, 0.13	62.5
RMAG81	f__Veillonellaceae (UID1032)	82.52	1.57	62.5	345	2628669	10872	39925	0.58165	77.6694	0	No	No	No	15	2403	2437	809	No	No	Single Sample	No	d__Bacteria;p__Firmicutes_C;c__Negativicutes;o__Selenomonadales;f__Selenomonadaceae;g__Selenomonas_C;s__	d__Bacteria;p__Firmicutes;c__Negativicutes;o__Selenomonadales;f__Selenomonadaceae;g__Selenomonas;s__	GCA_002472155.1	d__Bacteria;p__Firmicutes_C;c__Negativicutes;o__Selenomonadales;f__Selenomonadaceae;g__Selenomonas_C;s__	83.19	0.6			Placement	taxonomic classification fully defined by topology	GCF_000381005.1, s__Selenomonas_C bovis, 95.0, 80.79, 0.45; GCA_002351185.1, s__, 95.0, 80.65, 0.32; GCA_002350105.1, s__, 95.0, 78.31, 0.28	76.09	0.973828
RMAG82	p__Bacteroidetes (UID2605)	78.03	0.24	0	203	1377685	9488	46468	0.35193	78.8186	0	No	No	No	17	1186	1212	368	No	No	Single Sample	Sample Reads	d__Bacteria;p__Bacteroidota;c__Bacteroidia;o__Bacteroidales;f__UBA932;g__UBA1232;s__	d__Bacteria;p__Bacteroidota;c__Bacteroidia;o__Bacteroidales;f__UBA932;g__UBA1232;s__							Placement	taxonomic classification fully defined by topology		76.07	0.915959
RMAG83	k__Bacteria (UID2329)	93.82	1.28	0	58	1253641	38270	85910	0.27148	89.7114	1	Yes	No	No	20	1297	1336	303	No	Yes	Single Sample	Sample Reads	d__Bacteria;p__Firmicutes;c__Bacilli;o__RF39;f__UBA660;g__UBA2730;s__GCA_002355235.1	d__Bacteria;p__Firmicutes;c__Bacilli;o__RF39;f__UBA660;g__UBA2730;s__GCA_002355235.1	GCA_002355235.1	d__Bacteria;p__Firmicutes;c__Bacilli;o__RF39;f__UBA660;g__UBA2730;s__	99.24	0.82	GCA_002355235.1	d__Bacteria;p__Firmicutes;c__Bacilli;o__RF39;f__UBA660;g__UBA2730;s__	ANI/Placement	topological placement and ANI have congruent species assignments		87.81
RMAG84	p__Actinobacteria (UID1454)	98.33	0	0	39	1494704	81968	233287	0.48017	100.787	0	No	No	No	19	1187	1231	474	No	Yes	Single Sample	No	d__Bacteria;p__Actinobacteriota;c__Actinobacteria;o__Actinomycetales;f__Bifidobacteriaceae;g__;s__	d__Bacteria;p__Actinobacteriota;c__Actinobacteria;o__Actinomycetales;f__Bifidobacteriaceae;g__;s__							Placement	taxonomic classification fully defined by topology		95.85	0.914188
RMAG85	g__Prevotella (UID2724)	93.16	1.53	28.57	213	2541833	20358	91113	0.54874	88.1015	1	Yes	No	No	15	2012	2050	612	No	Yes	Single Sample	No	d__Bacteria;p__Bacteroidota;c__Bacteroidia;o__Bacteroidales;f__Bacteroidaceae;g__Prevotella;s__Prevotella sp6	d__Bacteria;p__Bacteroidota;c__Bacteroidia;o__Bacteroidales;f__Bacteroidaceae;g__Prevotella;s__Prevotella sp6	GCA_002472445.1	d__Bacteria;p__Bacteroidota;c__Bacteroidia;o__Bacteroidales;f__Bacteroidaceae;g__Prevotella;s__Prevotella sp6	98.55	0.78	GCA_002472445.1	d__Bacteria;p__Bacteroidota;c__Bacteroidia;o__Bacteroidales;f__Bacteroidaceae;g__Prevotella;s__Prevotella sp6	ANI/Placement	topological placement and ANI have congruent species assignments	GCA_002350275.1, s__, 95.0, 81.03, 0.45; GCA_002481285.1, s__, 95.0, 78.68, 0.23; GCA_002437285.1, s__Prevotella sp7, 95.0, 78.41, 0.26; GCA_002353825.1, s__, 95.0, 78.4, 0.33; GCA_002481685.1, s__Prevotella sp8, 95.0, 78.37, 0.26; GCA_002472205.1, s__Prevotella sp5, 95.0, 78.32, 0.31; GCA_002300055.1, s__, 95.0, 78.18, 0.23; GCA_002481295.1, s__, 95.0, 77.85, 0.26; GCA_002437115.1, s__, 95.0, 77…	70.65
RMAG86	f__Lachnospiraceae (UID1286)	96.43	0	0	47	2107052	86344	333470	0.47147	98.8981	0	No	No	No	18	1865	1909	721	No	Yes	Single Sample	No	d__Bacteria;p__Firmicutes_A;c__Clostridia;o__Lachnospirales;f__Lachnospiraceae;g__UBA2727;s__	d__Bacteria;p__Firmicutes;c__Clostridia;o__Lachnospirales;f__Lachnospiraceae;g__UBA2727;s__	UBA7906	d__Bacteria;p__Firmicutes_A;c__Clostridia;o__Lachnospirales;f__Lachnospiraceae;g__UBA2727;s__	81.24	0.34			Placement	taxonomic classification fully defined by topology	GCA_002474355.1, s__, 95.0, 80.04, 0.37; GCA_002480925.1, s__, 95.0, 79.13, 0.26; GCF_900100095.1, s__, 95.0, 77.57, 0.07	99.05	0.979715
RMAG87	o__Clostridiales (UID1212)	90.89	1.36	33.33	279	2285658	11689	44053	0.51479	86.5772	1	Yes	No	No	16	1980	2017	576	No	No	Single Sample	No	d__Bacteria;p__Firmicutes_A;c__Clostridia;o__Oscillospirales;f__DTU089;g__Ruminococcus_E;s__	d__Bacteria;p__Firmicutes;c__Clostridia;o__Oscillospirales;f__DTU089;g__Ruminococcus;s__	UBA10299	d__Bacteria;p__Firmicutes_A;c__Clostridia;o__Oscillospirales;f__DTU089;g__Ruminococcus_E;s__	89.46	0.51			Placement	taxonomic classification fully defined by topology	GCA_002394725.1, s__, 95.0, 88.38, 0.64; GCA_002368625.1, s__, 95.0, 77.74, 0.12; GCF_900100595.1, s__, 95.0, 77.4, 0.19; GCA_002350785.1, s__, 95.0, 77.19, 0.1	85.8	0.990815
RMAG88	g__Lactobacillus (UID377)	94.51	0.13	100	143	1616706	16036	43550	0.48218	96.0925	0	No	No	No	15	1482	1522	650	No	Yes	Single Sample	No	d__Bacteria;p__Firmicutes;c__Bacilli;o__Lactobacillales;f__Lactobacillaceae;g__Lactobacillus;s__Lactobacillus equicursoris	d__Bacteria;p__Firmicutes;c__Bacilli;o__Lactobacillales;f__Lactobacillaceae;g__Lactobacillus;s__Lactobacillus equicursoris	GCF_001434815.1	d__Bacteria;p__Firmicutes;c__Bacilli;o__Lactobacillales;f__Lactobacillaceae;g__Lactobacillus;s__Lactobacillus equicursoris	98.09	0.89	GCF_001434815.1	d__Bacteria;p__Firmicutes;c__Bacilli;o__Lactobacillales;f__Lactobacillaceae;g__Lactobacillus;s__Lactobacillus equicursoris	ANI/Placement	topological placement and ANI have congruent species assignments	GCF_000056065.1, s__Lactobacillus bulgaricus, 95.0, 82.19, 0.64; GCF_002278095.1, s__Lactobacillus delbrueckii, 95.0, 81.91, 0.69; GCA_900088455.1, s__Lactobacillus delbrueckii_A, 95.0, 81.15, 0.62; GCF_000178475.1, s__Lactobacillus amylolyticus, 95.0, 78.25, 0.12; GCF_000615285.1, s__Lactobacillus kitasatonis, 95.0, 78.08, 0.15; GCF_001434975.1, s__Lactobacillus gallinarum, 95.0, 78.01, 0.13; GC…	96.01
RMAG89	p__Actinobacteria (UID2112)	97.72	2.02	12.5	227	2260822	13944	101314	0.60114	89.9447	0	No	No	No	18	2120	2160	763	No	No	Single Sample	No	d__Bacteria;p__Actinobacteriota;c__Coriobacteriia;o__Coriobacteriales;f__Atopobiaceae;g__UBA7748;s__	d__Bacteria;p__Actinobacteriota;c__Coriobacteriia;o__Coriobacteriales;f__Atopobiaceae;g__UBA7748;s__	GCA_002481605.1	d__Bacteria;p__Actinobacteriota;c__Coriobacteriia;o__Coriobacteriales;f__Atopobiaceae;g__UBA7748;s__	83.79	0.66			Placement	taxonomic novelty determined using RED		91.38	0.960574
RMAG90	g__Prevotella (UID2722)	95.02	0.05	0	163	2322656	21146	70725	0.50159	96.9326	1	Yes	No	No	16	1805	1842	621	No	Yes	Single Sample	No	d__Bacteria;p__Bacteroidota;c__Bacteroidia;o__Bacteroidales;f__Bacteroidaceae;g__Prevotella;s__GCA_002480885.1	d__Bacteria;p__Bacteroidota;c__Bacteroidia;o__Bacteroidales;f__Bacteroidaceae;g__Prevotella;s__GCA_002480885.1	GCA_002480885.1	d__Bacteria;p__Bacteroidota;c__Bacteroidia;o__Bacteroidales;f__Bacteroidaceae;g__Prevotella;s__	97.87	0.85	GCA_002480885.1	d__Bacteria;p__Bacteroidota;c__Bacteroidia;o__Bacteroidales;f__Bacteroidaceae;g__Prevotella;s__	ANI/Placement	topological placement and ANI have congruent species assignments	GCA_002350665.1, s__, 95.0, 79.03, 0.38; GCF_000144405.1, s__Prevotella melaninogenica, 95.0, 78.22, 0.08; GCF_000157935.1, s__Prevotella copri, 95.0, 77.98, 0.09; GCA_002481685.1, s__Prevotella sp8, 95.0, 77.97, 0.14; GCF_000467895.1, s__, 95.0, 77.78, 0.09; GCF_900187995.1, s__Prevotella jejuni, 95.0, 77.74, 0.09; GCF_000377625.1, s__Prevotella veroralis, 95.0, 77.66, 0.08; GCF_000424185.1, s__…	94.06
RMAG91	o__Lactobacillales (UID544)	78.55	1.56	71.43	218	1531574	10532	47000	0.3798	73.8756	0	No	No	No	11	1487	1501	632	No	No	Single Sample	Sample Reads	d__Bacteria;p__Firmicutes;c__Bacilli;o__Lactobacillales;f__Streptococcaceae;g__Streptococcus;s__Streptococcus equinus_A	d__Bacteria;p__Firmicutes;c__Bacilli;o__Lactobacillales;f__Streptococcaceae;g__Streptococcus;s__Streptococcus equinus	GCF_900114525.1	d__Bacteria;p__Firmicutes;c__Bacilli;o__Lactobacillales;f__Streptococcaceae;g__Streptococcus;s__Streptococcus equinus_A	96.9	0.85	GCF_900114525.1	d__Bacteria;p__Firmicutes;c__Bacilli;o__Lactobacillales;f__Streptococcaceae;g__Streptococcus;s__Streptococcus equinus_A	ANI/Placement	topological placement and ANI have congruent species assignments	GCF_900101715.1, s__Streptococcus equinus_E, 95.0, 96.46, 0.86; GCF_900112385.1, s__Streptococcus equinus_C, 95.0, 95.95, 0.86; GCF_900101445.1, s__Streptococcus equinus_B, 95.0, 95.16, 0.89; GCF_000154985.1, s__Streptococcus infantarius, 95.0, 95.15, 0.81; GCF_001477615.1, s__Streptococcus lutetiensis, 95.0, 94.73, 0.82; GCF_900104225.1, s__Streptococcus equinus_D, 95.0, 90.27, 0.83; GCA_0023936…	77.42
RMAG92	k__Bacteria (UID2569)	82.7	0.99	0	247	1857757	13083	72104	0.48298	79.8084	0	No	No	No	18	1677	1712	415	No	No	Single Sample	Sample Reads	d__Bacteria;p__Bacteroidota;c__Bacteroidia;o__Bacteroidales;f__Paludibacteraceae;g__RF16;s__	d__Bacteria;p__Bacteroidota;c__Bacteroidia;o__Bacteroidales;f__Paludibacteraceae;g__RF16;s__	GCA_002393655.1	d__Bacteria;p__Bacteroidota;c__Bacteroidia;o__Bacteroidales;f__Paludibacteraceae;g__RF16;s__	80.29	0.48			Placement	taxonomic classification fully defined by topology	GCA_002354055.1, s__, 95.0, 80.26, 0.48; GCA_002394835.1, s__RF16 sp1, 95.0, 80.21, 0.48; GCA_002394395.1, s__, 95.0, 79.97, 0.4; GCA_002352705.1, s__, 95.0, 79.33, 0.32; GCA_002395805.1, s__, 95.0, 79.14, 0.28; GCA_002369075.1, s__, 95.0, 78.88, 0.37; GCA_002373505.1, s__, 95.0, 78.78, 0.43; GCA_002361565.1, s__, 95.0, 78.77, 0.32; GCA_002368645.1, s__RF16 sp7, 95.0, 78.57, 0.11; GCA_002394335.1…	67.61	0.979132
RMAG93	o__Selenomonadales (UID1024)	97.62	0.6	0	120	2242814	29230	90036	0.52167	96.8529	1	Yes	No	No	18	2007	2051	871	No	Yes	Single Sample	Sample Reads	d__Bacteria;p__Firmicutes_C;c__Negativicutes;o__Acidaminococcales;f__Acidaminococcaceae;g__Acidaminococcus;s__	d__Bacteria;p__Firmicutes;c__Negativicutes;o__Acidaminococcales;f__Acidaminococcaceae;g__Acidaminococcus;s__	GCF_900106585.1	d__Bacteria;p__Firmicutes_C;c__Negativicutes;o__Acidaminococcales;f__Acidaminococcaceae;g__Acidaminococcus;s__Acidaminococcus timonensis	79.61	0.47			Placement	taxonomic classification fully defined by topology	GCF_000025305.1, s__Acidaminococcus fermentans, 95.0, 79.48, 0.45; GCA_000437815.1, s__, 95.0, 79.36, 0.44; GCF_900095825.1, s__Acidaminococcus massiliensis, 95.0, 78.96, 0.4; GCF_000425045.1, s__Acidaminococcus intestini, 95.0, 77.65, 0.14	83.59	0.920304
RMAG94	k__Bacteria (UID2495)	95.45	1.14	0	217	1583160	9551	64298	0.42304	91.74	0	No	No	No	17	1426	1465	545	No	No	Single Sample	No	d__Bacteria;p__Spirochaetota;c__Spirochaetia;o__Sphaerochaetales;f__Sphaerochaetaceae;g__Spiro-01;s__	d__Bacteria;p__Spirochaetota;c__Spirochaetia;o__Sphaerochaetales;f__Sphaerochaetaceae;g__Spiro-01;s__	GCA_001604265.1	d__Bacteria;p__Spirochaetota;c__Spirochaetia;o__Sphaerochaetales;f__Sphaerochaetaceae;g__Spiro-01;s__	80.25	0.19			Placement	taxonomic novelty determined using RED		85.44	0.952366
RMAG95	k__Bacteria (UID2565)	92.16	0	0	37	1458106	87668	126570	0.40704	94.6314	0	No	No	No	19	1407	1447	439	No	Yes	Single Sample	No	d__Bacteria;p__Proteobacteria;c__Alphaproteobacteria;o__RF32;f__CAG-239;g__UBA2931;s__GCA_002349185.1	d__Bacteria;p__Proteobacteria;c__Alphaproteobacteria;o__RF32;f__CAG-239;g__UBA2931;s__GCA_002349185.1	GCA_002349185.1	d__Bacteria;p__Proteobacteria;c__Alphaproteobacteria;o__RF32;f__CAG-239;g__UBA2931;s__	95.64	0.76	GCA_002349185.1	d__Bacteria;p__Proteobacteria;c__Alphaproteobacteria;o__RF32;f__CAG-239;g__UBA2931;s__	ANI/Placement	topological placement and ANI have congruent species assignments	GCA_002361365.1, s__, 95.0, 77.76, 0.29; UBA8037, s__, 95.0, 76.45, 0.14	87.81
RMAG96	f__Veillonellaceae (UID1032)	89.87	1.96	33.33	234	2252747	14458	86039	0.58039	82.8033	4	Yes	No	No	16	2055	2106	835	No	No	Single Sample	No	d__Bacteria;p__Firmicutes_C;c__Negativicutes;o__Selenomonadales;f__Selenomonadaceae;g__Selenomonas_C;s__GCA_002350105.1	d__Bacteria;p__Firmicutes;c__Negativicutes;o__Selenomonadales;f__Selenomonadaceae;g__Selenomonas;s__GCA_002350105.1	GCA_002350105.1	d__Bacteria;p__Firmicutes_C;c__Negativicutes;o__Selenomonadales;f__Selenomonadaceae;g__Selenomonas_C;s__	98.69	0.88	GCA_002350105.1	d__Bacteria;p__Firmicutes_C;c__Negativicutes;o__Selenomonadales;f__Selenomonadaceae;g__Selenomonas_C;s__	ANI/Placement	topological placement and ANI have congruent species assignments	GCA_002351185.1, s__, 95.0, 80.13, 0.29; GCF_000381005.1, s__Selenomonas_C bovis, 95.0, 78.93, 0.45; GCA_002472155.1, s__, 95.0, 78.62, 0.45	89.08
RMAG97	o__Selenomonadales (UID1024)	88.6	1.49	31.58	213	2200858	13854	83243	0.49967	83.6913	0	No	No	No	18	1962	2009	697	No	No	Single Sample	No	d__Bacteria;p__Firmicutes_C;c__Negativicutes;o__Acidaminococcales;f__Acidaminococcaceae;g__Succiniclasticum;s__Succiniclasticum ruminis	d__Bacteria;p__Firmicutes;c__Negativicutes;o__Acidaminococcales;f__Acidaminococcaceae;g__Succiniclasticum;s__Succiniclasticum ruminis	GCF_900101645.1	d__Bacteria;p__Firmicutes_C;c__Negativicutes;o__Acidaminococcales;f__Acidaminococcaceae;g__Succiniclasticum;s__Succiniclasticum ruminis	96	0.89	GCF_900101645.1	d__Bacteria;p__Firmicutes_C;c__Negativicutes;o__Acidaminococcales;f__Acidaminococcaceae;g__Succiniclasticum;s__Succiniclasticum ruminis	ANI/Placement	topological placement and ANI have congruent species assignments	GCF_900112895.1, s__Succiniclasticum ruminis_A, 95.0, 86.33, 0.74; UBA9839, s__, 95.0, 83.26, 0.42; GCA_002342505.1, s__Succiniclasticum sp1, 95.0, 80.75, 0.43; GCA_002481665.1, s__, 95.0, 77.78, 0.2	92.99
RMAG98	g__Prevotella (UID2724)	94.79	1.6	14.29	119	2885367	38301	142170	0.45716	89.3102	0	No	No	No	17	2336	2389	648	No	Yes	Single Sample	No	d__Bacteria;p__Bacteroidota;c__Bacteroidia;o__Bacteroidales;f__Bacteroidaceae;g__Prevotella;s__Prevotella copri	d__Bacteria;p__Bacteroidota;c__Bacteroidia;o__Bacteroidales;f__Bacteroidaceae;g__Prevotella;s__Prevotella copri	GCF_000157935.1	d__Bacteria;p__Bacteroidota;c__Bacteroidia;o__Bacteroidales;f__Bacteroidaceae;g__Prevotella;s__Prevotella copri	97.17	0.84	GCF_000157935.1	d__Bacteria;p__Bacteroidota;c__Bacteroidia;o__Bacteroidales;f__Bacteroidaceae;g__Prevotella;s__Prevotella copri	ANI/Placement	topological placement and ANI have congruent species assignments	GCF_002224675.1, s__Prevotella copri_A, 95.0, 86.29, 0.64; GCA_000434515.1, s__, 95.0, 81.89, 0.39; GCA_002297965.1, s__, 95.0, 81.71, 0.47; GCA_002440225.1, s__Prevotella sp11, 95.0, 81.53, 0.48; GCA_000431915.1, s__Prevotella sp13, 95.0, 81.02, 0.4; GCA_000436035.1, s__, 95.0, 80.47, 0.44; GCA_002296725.1, s__Prevotella sp12, 95.0, 80.11, 0.41; GCA_002439605.1, s__Prevotella sp14, 95.0, 79.23, …	80.93
RMAG99	o__Bacteroidales (UID2617)	96.04	2.01	16.67	130	3128863	35482	134121	0.55956	88.6001	1	Yes	No	No	18	2442	2491	695	No	Yes	Single Sample	No	d__Bacteria;p__Bacteroidota;c__Bacteroidia;o__Bacteroidales;f__Muribaculaceae;g__C941;s__	d__Bacteria;p__Bacteroidota;c__Bacteroidia;o__Bacteroidales;f__Muribaculaceae;g__C941;s__	GCA_002349625.1	d__Bacteria;p__Bacteroidota;c__Bacteroidia;o__Bacteroidales;f__Muribaculaceae;g__C941;s__C941 sp3	86.04	0.62			Placement	taxonomic classification fully defined by topology	GCA_002371565.1, s__C941 sp2, 95.0, 77.74, 0.22; GCA_002353885.1, s__, 95.0, 77.37, 0.2; GCA_002395965.1, s__, 95.0, 77.24, 0.17; GCA_002476625.1, s__, 95.0, 77.23, 0.16; GCA_002396085.1, s__, 95.0, 77.22, 0.2; UBA7904, s__, 95.0, 77.13, 0.14; GCA_002349415.1, s__C941 sp1, 95.0, 77.11, 0.17; GCA_002396125.1, s__, 95.0, 77.1, 0.16; GCA_002353995.1, s__, 95.0, 77.01, 0.15; GCA_002353475.1, s__C941 …	97.22	0.981959
RMAG100	o__Bacteroidales (UID2716)	97.87	0.49	50	76	3083004	58693	222029	0.48146	98.0493	2	Yes	No	No	17	2545	2594	745	No	Yes	Single Sample	No	d__Bacteria;p__Bacteroidota;c__Bacteroidia;o__Bacteroidales;f__Bacteroidaceae;g__Prevotella;s__Prevotella ruminicola	d__Bacteria;p__Bacteroidota;c__Bacteroidia;o__Bacteroidales;f__Bacteroidaceae;g__Prevotella;s__Prevotella ruminicola	GCF_900108375.1	d__Bacteria;p__Bacteroidota;c__Bacteroidia;o__Bacteroidales;f__Bacteroidaceae;g__Prevotella;s__Prevotella ruminicola	97.03	0.88	GCF_900108375.1	d__Bacteria;p__Bacteroidota;c__Bacteroidia;o__Bacteroidales;f__Bacteroidaceae;g__Prevotella;s__Prevotella ruminicola	ANI/Placement	topological placement and ANI have congruent species assignments	GCF_000619825.1, s__, 95.0, 85.4, 0.74; GCF_000702825.1, s__Prevotella sp33, 95.0, 84.62, 0.68; GCA_002351725.1, s__, 95.0, 82.41, 0.54; GCF_900142525.1, s__Prevotella ruminicola_A, 95.0, 82.29, 0.59; GCF_000746155.1, s__, 95.0, 80.53, 0.38; GCF_900110085.1, s__, 95.0, 79.31, 0.41; GCF_900100635.1, s__, 95.0, 79.23, 0.26; GCA_002349105.1, s__, 95.0, 79.19, 0.26; GCF_900199555.1, s__, 95.0, 78.98,…	81.41
RMAG101	f__Lachnospiraceae (UID1286)	93.55	0	0	106	2098837	47573	234898	0.54636	95.8887	0	No	No	No	12	1769	1795	657	No	Yes	Single Sample	Sample Reads	d__Bacteria;p__Firmicutes_A;c__Clostridia;o__Lachnospirales;f__Lachnospiraceae;g__UBA2887;s__	d__Bacteria;p__Firmicutes;c__Clostridia;o__Lachnospirales;f__Lachnospiraceae;g__UBA2887;s__	GCA_002349765.1	d__Bacteria;p__Firmicutes_A;c__Clostridia;o__Lachnospirales;f__Lachnospiraceae;g__UBA2887;s__	81.39	0.64			Placement	taxonomic novelty determined using RED		86.26	0.983018
RMAG102	o__Clostridiales (UID1226)	96.2	4.76	4.17	302	4378483	26395	111112	0.53572	74.8093	0	No	No	No	19	3823	3866	1070	No	Yes	Single Sample	No	d__Bacteria;p__Firmicutes_A;c__Clostridia;o__Lachnospirales;f__Lachnospiraceae;g__UBA2856;s__	d__Bacteria;p__Firmicutes;c__Clostridia;o__Lachnospirales;f__Lachnospiraceae;g__UBA2856;s__	GCA_002482005.1	d__Bacteria;p__Firmicutes_A;c__Clostridia;o__Lachnospirales;f__Lachnospiraceae;g__UBA2856;s__	79.67	0.14			Placement	taxonomic classification fully defined by topology	GCA_002391125.1, s__, 95.0, 77.99, 0.08; GCA_002350685.1, s__, 95.0, 77.1, 0.09; GCA_002371345.1, s__, 95.0, 77.09, 0.06; GCA_002392705.1, s__, 95.0, 76.58, 0.08	96.92	0.889942
RMAG103	o__Bacteroidales (UID2657)	94.78	0.37	50	112	3005814	51299	164210	0.47913	95.4701	0	No	No	No	18	2572	2633	674	No	Yes	Single Sample	No	d__Bacteria;p__Bacteroidota;c__Bacteroidia;o__Bacteroidales;f__Bacteroidaceae;g__UBA4334;s__GCA_002351015.1	d__Bacteria;p__Bacteroidota;c__Bacteroidia;o__Bacteroidales;f__Bacteroidaceae;g__UBA4334;s__GCA_002351015.1	GCA_002351015.1	d__Bacteria;p__Bacteroidota;c__Bacteroidia;o__Bacteroidales;f__Bacteroidaceae;g__UBA4334;s__	98.02	0.82	GCA_002351015.1	d__Bacteria;p__Bacteroidota;c__Bacteroidia;o__Bacteroidales;f__Bacteroidaceae;g__UBA4334;s__	ANI/Placement	topological placement and ANI have congruent species assignments	GCA_002393555.1, s__UBA4334 sp1, 95.0, 84.48, 0.49; GCA_002350325.1, s__UBA4334 sp2, 95.0, 80.29, 0.36; GCA_002363115.1, s__, 95.0, 78.88, 0.26; GCA_002353215.1, s__, 95.0, 77.41, 0.06; GCA_002342385.1, s__UBA4334 sp3, 95.0, 77.34, 0.1; GCA_002342585.1, s__, 95.0, 77.22, 0.11; GCA_002317225.1, s__, 95.0, 76.98, 0.08	97.52
RMAG104	o__Clostridiales (UID1212)	92.39	1.01	0	103	1932319	34551	103914	0.42297	89.6092	0	No	No	No	17	1726	1755	593	No	Yes	Single Sample	Sample Reads	d__Bacteria;p__Firmicutes_A;c__Clostridia;o__Oscillospirales;f__DTU089;g__Ruminococcus_E;s__	d__Bacteria;p__Firmicutes;c__Clostridia;o__Oscillospirales;f__DTU089;g__Ruminococcus;s__	GCA_002350765.1	d__Bacteria;p__Firmicutes_A;c__Clostridia;o__Oscillospirales;f__DTU089;g__Ruminococcus_E;s__	82.74	0.66			Placement	taxonomic classification fully defined by topology	GCA_002368625.1, s__, 95.0, 77.62, 0.16; GCA_002491825.1, s__, 95.0, 77.46, 0.09; UBA11463, s__, 95.0, 77.28, 0.11; UBA8049, s__Ruminococcus_E bromii, 95.0, 77.13, 0.11; GCA_000436775.1, s__Ruminococcus_E sp1, 95.0, 77.05, 0.08; GCF_900100595.1, s__, 95.0, 77.03, 0.09	94.74	0.970789
RMAG105	f__Lachnospiraceae (UID1286)	84.78	3.6	57.14	285	1832916	8475	41789	0.45228	70.8011	0	No	No	No	13	1634	1653	613	No	No	Single Sample	No	d__Bacteria;p__Firmicutes_A;c__Clostridia;o__Lachnospirales;f__Lachnospiraceae;g__UBA2727;s__	d__Bacteria;p__Firmicutes;c__Clostridia;o__Lachnospirales;f__Lachnospiraceae;g__UBA2727;s__	UBA7906	d__Bacteria;p__Firmicutes_A;c__Clostridia;o__Lachnospirales;f__Lachnospiraceae;g__UBA2727;s__	86.11	0.54			Placement	taxonomic classification fully defined by topology	GCA_002474355.1, s__, 95.0, 78.5, 0.33; GCA_002480925.1, s__, 95.0, 77.81, 0.22	76.01	0.993521
RMAG106	f__Lachnospiraceae (UID1255)	94.56	7.38	6.25	317	3826454	33537	134832	0.51479	60.384	0	No	No	No	20	3574	3647	918	No	No	Single Sample	No	d__Bacteria;p__Firmicutes_A;c__Clostridia;o__Lachnospirales;f__Lachnospiraceae;g__CAG-791;s__	d__Bacteria;p__Firmicutes;c__Clostridia;o__Lachnospirales;f__Lachnospiraceae;g__CAG-791;s__	GCA_002448395.1	d__Bacteria;p__Firmicutes_A;c__Clostridia;o__Lachnospirales;f__Lachnospiraceae;g__CAG-791;s__	89.72	0.49			Placement	taxonomic classification fully defined by topology	GCA_002395235.1, s__, 95.0, 81.7, 0.42; UBA9736, s__, 95.0, 79.27, 0.26; GCA_002371555.1, s__, 95.0, 78.57, 0.13; GCA_002362155.1, s__, 95.0, 77.9, 0.09; GCF_900101015.1, s__, 95.0, 77.71, 0.1; GCA_002390025.1, s__, 95.0, 77.3, 0.1; GCA_002372815.1, s__, 95.0, 77.16, 0.11; GCA_002358875.1, s__, 95.0, 76.86, 0.08; UBA11901, s__, 95.0, 76.61, 0.05; GCA_002394525.1, s__, 95.0, 76.54, 0.08; GCF_90010…	84.49	0.989193
RMAG107	f__Spirochaetaceae (UID2535)	99.12	0.47	0	164	3132876	30447	135647	0.40958	99.0118	1	Yes	No	No	19	2787	2846	670	No	Yes	Single Sample	No	d__Bacteria;p__Spirochaetota;c__Spirochaetia;o__Treponematales;f__Treponemataceae;g__Treponema_D;s__	d__Bacteria;p__Spirochaetota;c__Spirochaetia;o__Treponematales;f__Treponemataceae;g__Treponema;s__	GCF_000421345.1	d__Bacteria;p__Spirochaetota;c__Spirochaetia;o__Treponematales;f__Treponemataceae;g__Treponema_D;s__Treponema_D bryantii_B	88.18	0.76			Placement	taxonomic classification fully defined by topology	GCF_900113965.1, s__Treponema_D bryantii_A, 95.0, 83.59, 0.64; GCF_900111035.1, s__Treponema_D bryantii, 95.0, 82.76, 0.63; GCA_002395155.1, s__Treponema_D sp7, 95.0, 79.42, 0.27; GCF_000260795.1, s__, 95.0, 78.99, 0.28; GCF_000619925.1, s__, 95.0, 78.98, 0.27; GCA_002350235.1, s__, 95.0, 78.97, 0.09; GCA_002350445.1, s__, 95.0, 78.74, 0.22; GCF_900167145.1, s__Treponema_D porcinum, 95.0, 77.25, …	90.27	0.992798
RMAG108	o__Clostridiales (UID1212)	97.09	0.34	0	58	2133982	68161	181232	0.42885	97.8068	2	Yes	No	No	17	1909	1949	595	No	Yes	Single Sample	No	d__Bacteria;p__Firmicutes_A;c__Clostridia;o__Oscillospirales;f__DTU089;g__Ruminococcus_E;s__GCA_002350765.1	d__Bacteria;p__Firmicutes;c__Clostridia;o__Oscillospirales;f__DTU089;g__Ruminococcus;s__GCA_002350765.1	GCA_002350765.1	d__Bacteria;p__Firmicutes_A;c__Clostridia;o__Oscillospirales;f__DTU089;g__Ruminococcus_E;s__	97.41	0.86	GCA_002350765.1	d__Bacteria;p__Firmicutes_A;c__Clostridia;o__Oscillospirales;f__DTU089;g__Ruminococcus_E;s__	ANI/Placement	topological placement and ANI have congruent species assignments	GCA_002368625.1, s__, 95.0, 77.86, 0.18; GCF_900101355.1, s__Ruminococcus_E bromii_A, 95.0, 77.65, 0.08; GCA_002491825.1, s__, 95.0, 76.88, 0.09; UBA8049, s__Ruminococcus_E bromii, 95.0, 76.83, 0.09; GCF_900100595.1, s__, 95.0, 76.83, 0.11; UBA11463, s__, 95.0, 76.78, 0.13; GCA_002350785.1, s__, 95.0, 76.54, 0.09; GCA_000436775.1, s__Ruminococcus_E sp1, 95.0, 76.42, 0.07	96.43
RMAG109	k__Bacteria (UID2329)	92.75	2.34	20	195	986877	5487	39548	0.33626	83.3877	1	Yes	No	No	16	872	904	269	No	No	Single Sample	No	d__Bacteria;p__Firmicutes;c__Bacilli;o__RFN20;f__CAG-826;g__UBA2450;s__GCA_002353275.1	d__Bacteria;p__Firmicutes;c__Bacilli;o__RFN20;f__CAG-826;g__UBA2450;s__GCA_002353275.1	GCA_002353275.1	d__Bacteria;p__Firmicutes;c__Bacilli;o__RFN20;f__CAG-826;g__UBA2450;s__	95.91	0.79	GCA_002353275.1	d__Bacteria;p__Firmicutes;c__Bacilli;o__RFN20;f__CAG-826;g__UBA2450;s__	ANI/Placement	topological placement and ANI have congruent species assignments	GCA_002342545.1, s__, 95.0, 79.9, 0.42; GCA_002373085.1, s__, 95.0, 79.6, 0.44; GCA_002392945.1, s__, 95.0, 79.07, 0.36	70.67
RMAG110	p__Bacteroidetes (UID2605)	94.29	0	0	55	1961726	59680	123475	0.51243	96.6779	0	No	No	No	19	1686	1729	479	No	Yes	Single Sample	No	d__Bacteria;p__Bacteroidota;c__Bacteroidia;o__Bacteroidales;f__UBA932;g__RC9;s__	d__Bacteria;p__Bacteroidota;c__Bacteroidia;o__Bacteroidales;f__UBA932;g__RC9;s__	GCA_002354005.1	d__Bacteria;p__Bacteroidota;c__Bacteroidia;o__Bacteroidales;f__UBA932;g__RC9;s__RC9 sp6	78.08	0.12			Placement	taxonomic classification fully defined by topology	GCA_002393945.1, s__RC9 sp17, 95.0, 77.68, 0.16; GCA_000431015.1, s__, 95.0, 77.29, 0.11; GCA_002371535.1, s__RC9 sp5, 95.0, 77.2, 0.12; GCA_002371115.1, s__RC9 sp7, 95.0, 77.13, 0.12; GCA_002395605.1, s__, 95.0, 77.08, 0.14; GCA_000432515.1, s__, 95.0, 77.03, 0.08; GCA_000433355.1, s__, 95.0, 76.99, 0.09; GCF_900167895.1, s__, 95.0, 76.93, 0.1; GCA_002349205.1, s__, 95.0, 76.92, 0.1; GCA_0023616…	95.61	0.950767
RMAG111	o__Clostridiales (UID1212)	96.64	0	0	101	2026658	27329	152330	0.53768	98.8583	3	Yes	No	No	18	1860	1910	672	No	Yes	Single Sample	No	d__Bacteria;p__Firmicutes_A;c__Clostridia;o__Oscillospirales;f__DTU089;g__UBA1227;s__	d__Bacteria;p__Firmicutes;c__Clostridia;o__Oscillospirales;f__DTU089;g__UBA1227;s__	GCA_002361015.1	d__Bacteria;p__Firmicutes_A;c__Clostridia;o__Oscillospirales;f__DTU089;g__UBA1227;s__UBA1227 sp1	77.33	0.16			Placement	taxonomic classification fully defined by topology		95.19	0.925465
RMAG112	f__Lachnospiraceae (UID1286)	88.67	0.72	100	206	2021257	15622	59520	0.51595	87.8869	0	No	No	No	16	1798	1827	687	No	No	Single Sample	No	d__Bacteria;p__Firmicutes_A;c__Clostridia;o__Lachnospirales;f__Lachnospiraceae;g__NK4A144;s__NK4A144 sp2	d__Bacteria;p__Firmicutes;c__Clostridia;o__Lachnospirales;f__Lachnospiraceae;g__NK4A144;s__NK4A144 sp2	UBA9837	d__Bacteria;p__Firmicutes_A;c__Clostridia;o__Lachnospirales;f__Lachnospiraceae;g__NK4A144;s__NK4A144 sp2	98.65	0.61	UBA9837	d__Bacteria;p__Firmicutes_A;c__Clostridia;o__Lachnospirales;f__Lachnospiraceae;g__NK4A144;s__NK4A144 sp2	ANI/Placement	topological placement and ANI have congruent species assignments	GCF_000621405.1, s__, 95.0, 78.48, 0.32	81.95
RMAG113	o__Bacteroidales (UID2716)	96.1	1.98	0	159	3332496	35598	156521	0.47396	88.4757	1	Yes	No	No	18	2900	2943	734	No	Yes	Single Sample	No	d__Bacteria;p__Bacteroidota;c__Bacteroidia;o__Bacteroidales;f__Bacteroidaceae;g__Prevotella;s__	d__Bacteria;p__Bacteroidota;c__Bacteroidia;o__Bacteroidales;f__Bacteroidaceae;g__Prevotella;s__	GCA_002342595.1	d__Bacteria;p__Bacteroidota;c__Bacteroidia;o__Bacteroidales;f__Bacteroidaceae;g__Prevotella;s__	81.55	0.34			Placement	taxonomic classification fully defined by topology	GCA_002349105.1, s__, 95.0, 79.88, 0.38; GCF_900142525.1, s__Prevotella ruminicola_A, 95.0, 79.46, 0.23; GCF_900199555.1, s__, 95.0, 79.42, 0.29; GCA_002395365.1, s__, 95.0, 79.36, 0.24; GCF_900110085.1, s__, 95.0, 79.29, 0.24; GCF_900119285.1, s__, 95.0, 79.28, 0.29; GCF_000702825.1, s__Prevotella sp33, 95.0, 79.25, 0.22; GCF_000834015.1, s__Prevotella sp17, 95.0, 79.14, 0.07; GCA_002351045.1, s…	82.7	0.985165
RMAG114	p__Euryarchaeota (UID3)	96.8	0	0	66	1898441	45408	121697	0.36184	99.1286	0	No	No	No	19	1952	1983	511	No	Yes	Single Sample	Sample Reads	d__Archaea;p__Euryarchaeota;c__Methanobacteria;o__Methanobacteriales;f__Methanobacteriaceae;g__Methanobrevibacter_A;s__	d__Archaea;p__Euryarchaeota;c__Methanobacteria;o__Methanobacteriales;f__Methanobacteriaceae;g__Methanobrevibacter;s__	GCA_002498445.1	d__Archaea;p__Euryarchaeota;c__Methanobacteria;o__Methanobacteriales;f__Methanobacteriaceae;g__Methanobrevibacter_A;s__	82.02	0.62			Placement	taxonomic classification fully defined by topology	GCA_002509015.1, s__, 95.0, 81.04, 0.52; GCF_001548675.1, s__, 95.0, 80.96, 0.53; GCF_900109595.1, s__, 95.0, 80.24, 0.43; GCF_001477655.1, s__, 95.0, 80.14, 0.39; GCF_000016525.1, s__, 95.0, 79.3, 0.29; GCF_002252585.1, s__, 95.0, 78.84, 0.28; GCF_001639275.1, s__, 95.0, 78.77, 0.28; GCA_002496065.1, s__, 95.0, 78.21, 0.17	96.93	0.981286
RMAG115	k__Bacteria (UID2565)	94.62	0	0	81	1502015	36031	113384	0.38026	96.8983	0	No	No	No	17	1394	1430	429	No	Yes	Single Sample	Sample Reads	d__Bacteria;p__Proteobacteria;c__Alphaproteobacteria;o__RF32;f__CAG-239;g__UBA2931;s__	d__Bacteria;p__Proteobacteria;c__Alphaproteobacteria;o__RF32;f__CAG-239;g__UBA2931;s__	GCA_002349185.1	d__Bacteria;p__Proteobacteria;c__Alphaproteobacteria;o__RF32;f__CAG-239;g__UBA2931;s__	77.71	0.23			Placement	taxonomic classification fully defined by topology	UBA8037, s__, 95.0, 76.71, 0.12	93.64	0.936158
RMAG116	o__Bacteroidales (UID2617)	90	0.5	0	57	2653609	78434	317701	0.53233	89.9473	0	No	No	No	19	2178	2220	608	No	Yes	Single Sample	No	d__Bacteria;p__Bacteroidota;c__Bacteroidia;o__Bacteroidales;f__Muribaculaceae;g__C941;s__C941 sp1	d__Bacteria;p__Bacteroidota;c__Bacteroidia;o__Bacteroidales;f__Muribaculaceae;g__C941;s__C941 sp1	GCA_002349415.1	d__Bacteria;p__Bacteroidota;c__Bacteroidia;o__Bacteroidales;f__Muribaculaceae;g__C941;s__C941 sp1	98.62	0.89	GCA_002349415.1	d__Bacteria;p__Bacteroidota;c__Bacteroidia;o__Bacteroidales;f__Muribaculaceae;g__C941;s__C941 sp1	ANI/Placement	topological placement and ANI have congruent species assignments	GCA_002396085.1, s__, 95.0, 78.11, 0.26; GCA_002353885.1, s__, 95.0, 77.81, 0.23; GCA_002371565.1, s__C941 sp2, 95.0, 77.59, 0.18; GCA_002395965.1, s__, 95.0, 77.23, 0.17; GCA_002349625.1, s__C941 sp3, 95.0, 77.07, 0.15; GCA_002396125.1, s__, 95.0, 76.96, 0.15; GCA_002353995.1, s__, 95.0, 76.95, 0.14; GCA_002353475.1, s__C941 sp5, 95.0, 76.76, 0.13	93.47
RMAG117	o__Bacteroidales (UID2716)	94.98	0.74	20	86	2981625	50467	151116	0.54823	93.7795	2	Yes	No	No	18	2219	2264	610	No	Yes	Single Sample	No	d__Bacteria;p__Bacteroidota;c__Bacteroidia;o__Bacteroidales;f__Bacteroidaceae;g__Prevotella;s__	d__Bacteria;p__Bacteroidota;c__Bacteroidia;o__Bacteroidales;f__Bacteroidaceae;g__Prevotella;s__	GCA_002353205.1	d__Bacteria;p__Bacteroidota;c__Bacteroidia;o__Bacteroidales;f__Bacteroidaceae;g__Prevotella;s__	78.93	0.27			Placement	taxonomic classification fully defined by topology	GCA_002350805.1, s__, 95.0, 78.82, 0.25; GCA_002369515.1, s__, 95.0, 78.79, 0.24; GCA_002372235.1, s__, 95.0, 78.27, 0.16; GCA_002353525.1, s__, 95.0, 78.26, 0.22; GCA_002353485.1, s__, 95.0, 78.08, 0.17; GCA_002342665.1, s__, 95.0, 78.07, 0.13; GCA_002371715.1, s__, 95.0, 78.06, 0.23; GCA_002379425.1, s__, 95.0, 78.05, 0.13; GCA_002342415.1, s__, 95.0, 78.04, 0.21; GCA_002396305.1, s__, 95.0, 78…	80.83	0.950431
RMAG118	o__Clostridiales (UID1212)	93.04	0	0	70	1931819	40692	97892	0.41848	95.3448	1	Yes	No	No	17	1656	1694	541	No	Yes	Single Sample	No	d__Bacteria;p__Firmicutes_A;c__Clostridia;o__Oscillospirales;f__DTU089;g__UBA1081;s__	d__Bacteria;p__Firmicutes;c__Clostridia;o__Oscillospirales;f__DTU089;g__UBA1081;s__							Placement	taxonomic novelty determined using RED		93.29	0.873251
RMAG119	g__Prevotella (UID2724)	88.56	0.84	0	109	2339217	28838	96736	0.47442	86.59	0	No	No	No	16	1929	1969	607	No	No	Single Sample	No	d__Bacteria;p__Bacteroidota;c__Bacteroidia;o__Bacteroidales;f__Bacteroidaceae;g__Prevotella;s__	d__Bacteria;p__Bacteroidota;c__Bacteroidia;o__Bacteroidales;f__Bacteroidaceae;g__Prevotella;s__	GCA_002353825.1	d__Bacteria;p__Bacteroidota;c__Bacteroidia;o__Bacteroidales;f__Bacteroidaceae;g__Prevotella;s__	77.14	0.08			Placement	taxonomic classification fully defined by topology	GCF_000426565.1, s__Prevotella albensis, 95.0, 77.0, 0.08; GCF_000235885.1, s__Prevotella stercorea, 95.0, 76.79, 0.08; GCA_002437285.1, s__Prevotella sp7, 95.0, 76.69, 0.08; GCF_000424185.1, s__, 95.0, 76.65, 0.12; GCA_002480885.1, s__, 95.0, 76.64, 0.13; GCA_002481295.1, s__, 95.0, 76.6, 0.1; GCA_002472445.1, s__Prevotella sp6, 95.0, 76.6, 0.11; GCF_001275135.1, s__, 95.0, 76.55, 0.08; GCA_0023…	86.47	0.968387
RMAG120	o__Lactobacillales (UID355)	98	0.45	50	143	1675724	17966	68991	0.47416	98.1022	0	No	No	No	16	1531	1562	686	No	Yes	Single Sample	No	d__Bacteria;p__Firmicutes;c__Bacilli;o__Lactobacillales;f__Lactobacillaceae;g__Lactobacillus_H;s__Lactobacillus_H mucosae	d__Bacteria;p__Firmicutes;c__Bacilli;o__Lactobacillales;f__Lactobacillaceae;g__Lactobacillus;s__Lactobacillus mucosae	GCF_001040725.1	d__Bacteria;p__Firmicutes;c__Bacilli;o__Lactobacillales;f__Lactobacillaceae;g__Lactobacillus_H;s__Lactobacillus_H mucosae	97.76	0.97	GCF_900109445.1	d__Bacteria;p__Firmicutes;c__Bacilli;o__Lactobacillales;f__Lactobacillaceae;g__Lactobacillus_H;s__Lactobacillus_H mucosae_A	ANI	topological placement and ANI have incongruent species assignments	GCF_001435345.1, s__Lactobacillus_H pontis, 95.0, 78.26, 0.12; GCF_001435475.1, s__Lactobacillus_H antri, 95.0, 77.84, 0.13; GCF_001437055.1, s__Lactobacillus_H secaliphilus, 95.0, 77.8, 0.16; GCF_001435935.1, s__Lactobacillus_H panis, 95.0, 77.61, 0.16; GCF_900156885.1, s__, 95.0, 77.56, 0.12; GCF_001435915.1, s__Lactobacillus_H vaginalis, 95.0, 77.32, 0.11; GCF_000221505.1, s__Lactobacillus_H o…	81.29
RMAG121	o__Clostridiales (UID1226)	90.63	2.59	0	321	2322249	9682	45077	0.55072	79.673	0	No	No	No	16	1914	1949	662	No	No	Single Sample	No	d__Bacteria;p__Firmicutes_A;c__Clostridia;o__Lachnospirales;f__Lachnospiraceae;g__UBA2856;s__	d__Bacteria;p__Firmicutes;c__Clostridia;o__Lachnospirales;f__Lachnospiraceae;g__UBA2856;s__	GCA_002482005.1	d__Bacteria;p__Firmicutes_A;c__Clostridia;o__Lachnospirales;f__Lachnospiraceae;g__UBA2856;s__	80.67	0.55			Placement	taxonomic classification fully defined by topology	GCA_002391125.1, s__, 95.0, 78.18, 0.32; GCA_002350685.1, s__, 95.0, 77.35, 0.18; GCA_002392705.1, s__, 95.0, 76.89, 0.12; GCA_002371345.1, s__, 95.0, 76.83, 0.1	90.92	0.971517
RMAG122	o__Clostridiales (UID1226)	90.87	0.32	0	192	2026911	19302	47894	0.52218	91.4128	0	No	No	No	13	1739	1767	657	No	Yes	Single Sample	Sample Reads	d__Bacteria;p__Firmicutes_A;c__Clostridia;o__Lachnospirales;f__Lachnospiraceae;g__Eubacterium_H;s__	d__Bacteria;p__Firmicutes;c__Clostridia;o__Lachnospirales;f__Lachnospiraceae;g__Eubacterium;s__	GCA_002481065.1	d__Bacteria;p__Firmicutes_A;c__Clostridia;o__Lachnospirales;f__Lachnospiraceae;g__Eubacterium_H;s__	83.6	0.76			Placement	taxonomic classification fully defined by topology	GCA_002394235.1, s__, 95.0, 77.08, 0.18; GCF_000183525.2, s__Eubacterium_H cellulosolvens, 95.0, 76.96, 0.15; GCF_000621585.1, s__Eubacterium_H cellulosolvens_A, 95.0, 76.82, 0.18; GCA_002396255.1, s__Eubacterium_H sp2, 95.0, 76.54, 0.1; GCA_002368795.1, s__, 95.0, 76.52, 0.09	91.64	0.990557
RMAG123	o__Bacteroidales (UID2716)	98.15	0.4	0	112	3148142	46967	125487	0.48702	98.4859	2	Yes	No	No	18	2564	2614	722	No	Yes	Single Sample	No	d__Bacteria;p__Bacteroidota;c__Bacteroidia;o__Bacteroidales;f__Bacteroidaceae;g__Prevotella;s__GCF_900100635.1	d__Bacteria;p__Bacteroidota;c__Bacteroidia;o__Bacteroidales;f__Bacteroidaceae;g__Prevotella;s__GCF_900100635.1	GCF_900100635.1	d__Bacteria;p__Bacteroidota;c__Bacteroidia;o__Bacteroidales;f__Bacteroidaceae;g__Prevotella;s__	97.48	0.88	GCF_900100635.1	d__Bacteria;p__Bacteroidota;c__Bacteroidia;o__Bacteroidales;f__Bacteroidaceae;g__Prevotella;s__	ANI/Placement	topological placement and ANI have congruent species assignments	GCF_000621725.1, s__Prevotella brevis, 95.0, 79.73, 0.35; GCF_000702825.1, s__Prevotella sp33, 95.0, 79.4, 0.26; GCF_900108375.1, s__Prevotella ruminicola, 95.0, 79.34, 0.25; GCA_002349105.1, s__, 95.0, 79.31, 0.28; GCF_000619825.1, s__, 95.0, 79.21, 0.27; GCF_900142525.1, s__Prevotella ruminicola_A, 95.0, 79.18, 0.24; GCA_002351725.1, s__, 95.0, 79.13, 0.21; GCA_002351735.1, s__, 95.0, 79.05, 0.…	84.03
RMAG124	f__Lachnospiraceae (UID1286)	78.62	1.71	50	261	1634524	8211	26857	0.47104	72.8822	0	No	No	No	13	1448	1472	531	No	No	Single Sample	No	d__Bacteria;p__Firmicutes_A;c__Clostridia;o__Lachnospirales;f__Lachnospiraceae;g__UBA2727;s__GCA_002474355.1	d__Bacteria;p__Firmicutes;c__Clostridia;o__Lachnospirales;f__Lachnospiraceae;g__UBA2727;s__GCA_002474355.1	GCA_002474355.1	d__Bacteria;p__Firmicutes_A;c__Clostridia;o__Lachnospirales;f__Lachnospiraceae;g__UBA2727;s__	98.15	0.86	GCA_002474355.1	d__Bacteria;p__Firmicutes_A;c__Clostridia;o__Lachnospirales;f__Lachnospiraceae;g__UBA2727;s__	ANI/Placement	topological placement and ANI have congruent species assignments	GCA_002480925.1, s__, 95.0, 79.25, 0.41; UBA7906, s__, 95.0, 79.02, 0.22	73.62
RMAG125	f__Veillonellaceae (UID1032)	96.7	0.08	0	188	2866948	26306	116891	0.58008	98.51	1	Yes	No	No	17	2638	2678	907	No	Yes	Single Sample	Sample Reads	d__Bacteria;p__Firmicutes_C;c__Negativicutes;o__Selenomonadales;f__Selenomonadaceae;g__Selenomonas_C;s__	d__Bacteria;p__Firmicutes;c__Negativicutes;o__Selenomonadales;f__Selenomonadaceae;g__Selenomonas;s__	GCA_002472155.1	d__Bacteria;p__Firmicutes_C;c__Negativicutes;o__Selenomonadales;f__Selenomonadaceae;g__Selenomonas_C;s__	83.27	0.56			Placement	taxonomic classification fully defined by topology	GCF_000381005.1, s__Selenomonas_C bovis, 95.0, 80.85, 0.43; GCA_002351185.1, s__, 95.0, 80.69, 0.31; GCA_002350105.1, s__, 95.0, 78.51, 0.3	93.25	0.972138
RMAG126	f__Lachnospiraceae (UID1255)	95.69	0.79	0	183	3114831	25832	90869	0.57596	93.9461	0	No	No	No	19	2704	2752	872	No	Yes	Single Sample	No	d__Bacteria;p__Firmicutes_A;c__Clostridia;o__Lachnospirales;f__Lachnospiraceae;g__CAG-791;s__CAG-791 sp2	d__Bacteria;p__Firmicutes;c__Clostridia;o__Lachnospirales;f__Lachnospiraceae;g__CAG-791;s__CAG-791 sp2	GCA_002351595.1	d__Bacteria;p__Firmicutes_A;c__Clostridia;o__Lachnospirales;f__Lachnospiraceae;g__CAG-791;s__CAG-791 sp2	98.66	0.82	GCA_002351595.1	d__Bacteria;p__Firmicutes_A;c__Clostridia;o__Lachnospirales;f__Lachnospiraceae;g__CAG-791;s__CAG-791 sp2	ANI/Placement	topological placement and ANI have congruent species assignments	GCA_002351235.1, s__, 95.0, 78.92, 0.31; GCA_002353635.1, s__, 95.0, 78.92, 0.16; GCF_900107575.1, s__, 95.0, 77.69, 0.18; GCA_000431495.1, s__, 95.0, 77.51, 0.11; GCA_002372835.1, s__, 95.0, 77.22, 0.1; GCA_002372815.1, s__, 95.0, 77.02, 0.09; GCA_002481255.1, s__, 95.0, 77.01, 0.11; GCA_002481615.1, s__CAG-791 sp5, 95.0, 76.84, 0.11; GCA_002362155.1, s__, 95.0, 76.73, 0.08; GCA_002395235.1, s__…	96.64
RMAG127	f__Lachnospiraceae (UID1255)	86.51	1.26	33.33	339	2523908	10688	68307	0.48173	82.6444	0	No	No	No	18	2213	2249	667	No	No	Single Sample	Sample Reads	d__Bacteria;p__Firmicutes_A;c__Clostridia;o__Lachnospirales;f__Lachnospiraceae;g__CAG-791;s__	d__Bacteria;p__Firmicutes;c__Clostridia;o__Lachnospirales;f__Lachnospiraceae;g__CAG-791;s__	GCA_002372835.1	d__Bacteria;p__Firmicutes_A;c__Clostridia;o__Lachnospirales;f__Lachnospiraceae;g__CAG-791;s__	76.91	0.1			Placement	taxonomic classification fully defined by topology	GCA_000431495.1, s__, 95.0, 76.84, 0.09; GCA_002351235.1, s__, 95.0, 76.78, 0.09	74.66	0.90701
RMAG128	f__Lachnospiraceae (UID1286)	96.14	0	0	46	2425146	87115	334399	0.549	98.61	0	No	No	No	18	2043	2085	741	No	Yes	Single Sample	No	d__Bacteria;p__Firmicutes_A;c__Clostridia;o__Lachnospirales;f__Lachnospiraceae;g__UBA2887;s__GCA_002349765.1	d__Bacteria;p__Firmicutes;c__Clostridia;o__Lachnospirales;f__Lachnospiraceae;g__UBA2887;s__GCA_002349765.1	GCA_002349765.1	d__Bacteria;p__Firmicutes_A;c__Clostridia;o__Lachnospirales;f__Lachnospiraceae;g__UBA2887;s__	98.5	0.89	GCA_002349765.1	d__Bacteria;p__Firmicutes_A;c__Clostridia;o__Lachnospirales;f__Lachnospiraceae;g__UBA2887;s__	ANI/Placement	topological placement and ANI have congruent species assignments		97.72
RMAG129	g__Prevotella (UID2724)	81.89	1.14	33.33	352	2485678	9125	46791	0.52819	78.5501	0	No	No	No	14	1909	1940	526	No	No	Single Sample	No	d__Bacteria;p__Bacteroidota;c__Bacteroidia;o__Bacteroidales;f__Bacteroidaceae;g__Prevotella;s__	d__Bacteria;p__Bacteroidota;c__Bacteroidia;o__Bacteroidales;f__Bacteroidaceae;g__Prevotella;s__	GCA_002481285.1	d__Bacteria;p__Bacteroidota;c__Bacteroidia;o__Bacteroidales;f__Bacteroidaceae;g__Prevotella;s__	78.27	0.29			Placement	taxonomic classification fully defined by topology	GCA_002472445.1, s__Prevotella sp6, 95.0, 77.61, 0.21; GCA_002350275.1, s__, 95.0, 77.37, 0.17; GCA_002481685.1, s__Prevotella sp8, 95.0, 77.22, 0.18; GCA_002437285.1, s__Prevotella sp7, 95.0, 77.21, 0.2; GCF_000424185.1, s__, 95.0, 77.2, 0.19; GCA_002481295.1, s__, 95.0, 77.12, 0.16; GCA_002472205.1, s__Prevotella sp5, 95.0, 77.02, 0.16; GCA_000434975.1, s__, 95.0, 76.94, 0.14; GCF_002251385.1, …	81.49	0.979805
RMAG130	f__Lachnospiraceae (UID1286)	89.88	0.97	0	98	2230945	39492	130193	0.39645	87.3283	0	No	No	No	14	1976	2007	628	No	No	Single Sample	Sample Reads	d__Bacteria;p__Firmicutes_A;c__Clostridia;o__Lachnospirales;f__Lachnospiraceae;g__UBA2887;s__	d__Bacteria;p__Firmicutes;c__Clostridia;o__Lachnospirales;f__Lachnospiraceae;g__UBA2887;s__							Placement	taxonomic novelty determined using RED		81.49	0.919233
RMAG131	f__Bifidobacteriaceae (UID1458)	98.93	0	0	126	2230705	29752	118015	0.60417	101.167	0	No	No	No	20	1842	1890	645	No	Yes	Single Sample	No	d__Bacteria;p__Actinobacteriota;c__Actinobacteria;o__Actinomycetales;f__Bifidobacteriaceae;g__Bifidobacterium;s__Bifidobacterium thermacidophilum	d__Bacteria;p__Actinobacteriota;c__Actinobacteria;o__Actinomycetales;f__Bifidobacteriaceae;g__Bifidobacterium;s__Bifidobacterium thermacidophilum	GCF_000771265.1	d__Bacteria;p__Actinobacteriota;c__Actinobacteria;o__Actinomycetales;f__Bifidobacteriaceae;g__Bifidobacterium;s__Bifidobacterium thermacidophilum	96.98	0.87	GCF_000771265.1	d__Bacteria;p__Actinobacteriota;c__Actinobacteria;o__Actinomycetales;f__Bifidobacteriaceae;g__Bifidobacterium;s__Bifidobacterium thermacidophilum	ANI/Placement	topological placement and ANI have congruent species assignments	GCF_000741495.1, s__Bifidobacterium thermophilum, 95.0, 87.4, 0.71; GCF_000771385.1, s__Bifidobacterium boum, 95.0, 86.45, 0.71; GCF_000737885.1, s__Bifidobacterium adolescentis_A, 95.0, 79.96, 0.36; GCF_000010425.1, s__Bifidobacterium adolescentis, 95.0, 79.94, 0.36; GCF_000770925.1, s__Bifidobacterium ruminantium, 95.0, 79.91, 0.35; GCF_001042635.1, s__Bifidobacterium scardovii, 95.0, 79.91, 0.…	94.18
RMAG132	c__Deltaproteobacteria (UID3218)	86.8	0.41	0	248	2017266	12021	58440	0.61015	86.79	1	Yes	No	No	18	1765	1814	623	No	No	Single Sample	No	d__Bacteria;p__Desulfobacterota;c__Desulfovibrionia;o__Desulfovibrionales;f__Desulfovibrionaceae;g__Desulfovibrio;s__	d__Bacteria;p__Desulfobacterota;c__Desulfovibrionia;o__Desulfovibrionales;f__Desulfovibrionaceae;g__Desulfovibrio;s__	UBA10261	d__Bacteria;p__Desulfobacterota;c__Desulfovibrionia;o__Desulfovibrionales;f__Desulfovibrionaceae;g__Desulfovibrio;s__	83.71	0.55			Placement	taxonomic classification fully defined by topology	GCA_002369295.1, s__, 95.0, 79.49, 0.45; GCF_000156375.1, s__Desulfovibrio piger, 95.0, 77.88, 0.31; GCF_900116045.1, s__Desulfovibrio piger_A, 95.0, 77.87, 0.33; GCF_002159665.1, s__, 95.0, 77.78, 0.25; GCA_900095395.1, s__, 95.0, 77.29, 0.18; GCF_900102485.1, s__Desulfovibrio legallii, 95.0, 77.2, 0.21; GCA_002237645.1, s__, 95.0, 77.05, 0.17; GCF_001553605.1, s__Desulfovibrio fairfieldensis, 9…	69.37	0.989781
RMAG133	o__Bacteroidales (UID2657)	79.51	0.74	0	27	2401765	128400	347760	0.42008	78.3643	0	No	No	No	17	2035	2084	648	No	No	Single Sample	No	d__Bacteria;p__Bacteroidota;c__Bacteroidia;o__Bacteroidales;f__Bacteroidaceae;g__UBA4293;s__	d__Bacteria;p__Bacteroidota;c__Bacteroidia;o__Bacteroidales;f__Bacteroidaceae;g__UBA4293;s__	GCA_002353875.1	d__Bacteria;p__Bacteroidota;c__Bacteroidia;o__Bacteroidales;f__Bacteroidaceae;g__UBA4293;s__	97.74	0.57	GCA_002395835.1	d__Bacteria;p__Bacteroidota;c__Bacteroidia;o__Bacteroidales;f__Bacteroidaceae;g__UBA4293;s__	ANI	topological placement and ANI have incongruent species assignments		82.74
RMAG134	p__Bacteroidetes (UID2605)	92.06	1.03	42.86	199	2457654	17093	89603	0.57034	89.4679	0	No	No	No	18	2014	2055	568	No	Yes	Single Sample	No	d__Bacteria;p__Bacteroidota;c__Bacteroidia;o__Bacteroidales;f__UBA932;g__RC9;s__	d__Bacteria;p__Bacteroidota;c__Bacteroidia;o__Bacteroidales;f__UBA932;g__RC9;s__	UBA9735	d__Bacteria;p__Bacteroidota;c__Bacteroidia;o__Bacteroidales;f__UBA932;g__RC9;s__	94.31	0.53			Placement	taxonomic classification fully defined by topology	GCA_002354005.1, s__RC9 sp6, 95.0, 81.03, 0.41; GCA_002373715.1, s__, 95.0, 80.86, 0.41; GCA_002396335.1, s__, 95.0, 80.56, 0.35; GCA_002371115.1, s__RC9 sp7, 95.0, 80.33, 0.42; GCA_002395605.1, s__, 95.0, 79.3, 0.31; GCA_002393945.1, s__RC9 sp17, 95.0, 79.01, 0.31; GCA_002361625.1, s__, 95.0, 78.8, 0.31; GCA_002371535.1, s__RC9 sp5, 95.0, 77.8, 0.16; GCA_002349205.1, s__, 95.0, 77.72, 0.14; GCF_…	87.79	0.997798
RMAG135	o__Bacteroidales (UID2617)	88.03	1.19	0	153	3073172	46907	198385	0.53253	84.4156	1	Yes	No	No	18	2444	2483	615	No	No	Single Sample	Sample Reads	d__Bacteria;p__Bacteroidota;c__Bacteroidia;o__Bacteroidales;f__Muribaculaceae;g__C941;s__	d__Bacteria;p__Bacteroidota;c__Bacteroidia;o__Bacteroidales;f__Muribaculaceae;g__C941;s__	GCA_002349415.1	d__Bacteria;p__Bacteroidota;c__Bacteroidia;o__Bacteroidales;f__Muribaculaceae;g__C941;s__C941 sp1	83.66	0.61			Placement	taxonomic classification fully defined by topology	GCA_002396085.1, s__, 95.0, 78.28, 0.23; GCA_002353885.1, s__, 95.0, 78.01, 0.24; GCA_002371565.1, s__C941 sp2, 95.0, 77.69, 0.2; GCA_002353475.1, s__C941 sp5, 95.0, 77.29, 0.13; GCA_002349625.1, s__C941 sp3, 95.0, 77.13, 0.16; GCA_002353995.1, s__, 95.0, 77.11, 0.12; GCA_002395965.1, s__, 95.0, 77.04, 0.17; GCA_002396125.1, s__, 95.0, 76.88, 0.14	87.29	0.985942
RMAG136	o__Clostridiales (UID1120)	92.55	0.71	100	302	2568879	10693	53424	0.4795	91.7245	2	Yes	No	No	20	2373	2425	602	No	No	Single Sample	No	d__Bacteria;p__Firmicutes_A;c__Clostridia;o__Saccharofermentanales;f__Saccharofermentanaceae;g__Saccharofermentans;s__	d__Bacteria;p__Firmicutes;c__Clostridia;o__Saccharofermentanales;f__Saccharofermentanaceae;g__Saccharofermentans;s__	GCA_001604135.1	d__Bacteria;p__Firmicutes_A;c__Clostridia;o__Saccharofermentanales;f__Saccharofermentanaceae;g__Saccharofermentans;s__	80.25	0.3			Placement	taxonomic classification fully defined by topology	GCF_900107185.1, s__, 95.0, 79.88, 0.25; GCF_000621765.1, s__, 95.0, 79.64, 0.3; GCA_002450155.1, s__, 95.0, 78.71, 0.15; GCF_900099715.1, s__, 95.0, 77.78, 0.11; GCF_900111435.1, s__, 95.0, 77.63, 0.13; GCA_002450095.1, s__, 95.0, 77.5, 0.09; GCF_900176545.1, s__, 95.0, 77.49, 0.13; GCA_002373235.1, s__, 95.0, 77.09, 0.11; GCA_002394605.1, s__, 95.0, 77.02, 0.14	87.05	0.950261
RMAG137	o__Bacteroidales (UID2657)	85.24	0.74	50	226	2639535	16692	50020	0.5065	84.0213	1	Yes	No	No	16	2016	2052	559	No	No	Single Sample	No	d__Bacteria;p__Bacteroidota;c__Bacteroidia;o__Bacteroidales;f__Bacteroidaceae;g__UBA4372;s__	d__Bacteria;p__Bacteroidota;c__Bacteroidia;o__Bacteroidales;f__Bacteroidaceae;g__UBA4372;s__	GCA_002317475.1	d__Bacteria;p__Bacteroidota;c__Bacteroidia;o__Bacteroidales;f__Bacteroidaceae;g__UBA4372;s__	77.16	0.09			Placement	taxonomic classification fully defined by topology	GCA_002450165.1, s__UBA4372 sp1, 95.0, 76.99, 0.07; GCA_002394305.1, s__, 95.0, 76.87, 0.18; GCA_002353385.1, s__, 95.0, 76.78, 0.1; GCA_002368815.1, s__UBA4372 sp2, 95.0, 76.75, 0.09; GCA_002395775.1, s__, 95.0, 76.75, 0.1; GCA_002316015.1, s__, 95.0, 76.64, 0.14; GCA_002297545.1, s__, 95.0, 76.08, 0.08	66.99	0.955544
RMAG138	k__Bacteria (UID1453)	88.89	0.85	0	33	1944385	150013	257042	0.34708	87.2281	0	No	No	No	20	1820	1864	549	No	No	Single Sample	Sample Reads	d__Bacteria;p__Cyanobacteriota;c__Vampirovibrionia;o__Gastranaerophilales;f__Gastranaerophilaceae;g__Zag111;s__	d__Bacteria;p__Cyanobacteriota;c__Vampirovibrionia;o__Gastranaerophilales;f__Gastranaerophilaceae;g__Zag111;s__	GCA_002349665.1	d__Bacteria;p__Cyanobacteriota;c__Vampirovibrionia;o__Gastranaerophilales;f__Gastranaerophilaceae;g__Zag111;s__Zag111 sp3	77.6	0.28			Placement	taxonomic classification fully defined by topology	GCA_002103105.1, s__Zag111 sp2, 95.0, 77.58, 0.31; GCA_002405805.1, s__, 95.0, 77.51, 0.34; GCA_002438405.1, s__Zag111 sp1, 95.0, 77.43, 0.33	97.7	0.953607
RMAG139	g__Prevotella (UID2724)	83.26	1.31	0	171	2852721	25490	100436	0.51892	78.9132	2	Yes	No	No	16	2131	2167	612	No	No	Single Sample	No	d__Bacteria;p__Bacteroidota;c__Bacteroidia;o__Bacteroidales;f__Bacteroidaceae;g__Prevotella;s__GCA_002350275.1	d__Bacteria;p__Bacteroidota;c__Bacteroidia;o__Bacteroidales;f__Bacteroidaceae;g__Prevotella;s__GCA_002350275.1	GCA_002350275.1	d__Bacteria;p__Bacteroidota;c__Bacteroidia;o__Bacteroidales;f__Bacteroidaceae;g__Prevotella;s__	98.49	0.8	GCA_002350275.1	d__Bacteria;p__Bacteroidota;c__Bacteroidia;o__Bacteroidales;f__Bacteroidaceae;g__Prevotella;s__	ANI/Placement	topological placement and ANI have congruent species assignments	GCA_002472445.1, s__Prevotella sp6, 95.0, 81.23, 0.42; GCA_002481685.1, s__Prevotella sp8, 95.0, 79.13, 0.22; GCA_002353675.1, s__, 95.0, 79.05, 0.11; GCA_002353825.1, s__, 95.0, 78.79, 0.27; GCA_002481295.1, s__, 95.0, 78.48, 0.27; GCA_002481285.1, s__, 95.0, 78.2, 0.18; GCA_002472205.1, s__Prevotella sp5, 95.0, 78.18, 0.24; GCA_002350355.1, s__, 95.0, 78.11, 0.22; GCA_002299635.1, s__, 95.0, 78…	86.24
RMAG140	o__Bacteroidales (UID2716)	77.22	0.31	50	208	1587486	9460	31815	0.48522	77.8129	1	Yes	No	No	13	1310	1335	434	No	No	Single Sample	No	d__Bacteria;p__Bacteroidota;c__Bacteroidia;o__Bacteroidales;f__Bacteroidaceae;g__Prevotella;s__GCA_002350925.1	d__Bacteria;p__Bacteroidota;c__Bacteroidia;o__Bacteroidales;f__Bacteroidaceae;g__Prevotella;s__GCA_002350925.1	GCA_002350925.1	d__Bacteria;p__Bacteroidota;c__Bacteroidia;o__Bacteroidales;f__Bacteroidaceae;g__Prevotella;s__	97.66	0.93	GCA_002350925.1	d__Bacteria;p__Bacteroidota;c__Bacteroidia;o__Bacteroidales;f__Bacteroidaceae;g__Prevotella;s__	ANI/Placement	topological placement and ANI have congruent species assignments	GCA_002353085.1, s__, 95.0, 97.52, 0.86; GCF_900142525.1, s__Prevotella ruminicola_A, 95.0, 78.01, 0.16; GCA_002394385.1, s__, 95.0, 77.97, 0.22; GCA_002351725.1, s__, 95.0, 77.88, 0.16; GCF_900100635.1, s__, 95.0, 77.8, 0.16; GCF_000619825.1, s__, 95.0, 77.78, 0.15; GCA_002342485.1, s__, 95.0, 77.78, 0.14; GCF_900110895.1, s__, 95.0, 77.73, 0.13; GCA_002351735.1, s__, 95.0, 77.73, 0.14; GCF_9001…	67.85
RMAG141	o__Clostridiales (UID1120)	98.56	0	0	29	2531138	140348	272367	0.45762	101.134	1	Yes	No	No	17	2260	2302	665	No	Yes	Single Sample	Sample Reads	d__Bacteria;p__Firmicutes_A;c__Clostridia;o__Saccharofermentanales;f__Saccharofermentanaceae;g__Saccharofermentans;s__	d__Bacteria;p__Firmicutes;c__Clostridia;o__Saccharofermentanales;f__Saccharofermentanaceae;g__Saccharofermentans;s__	GCF_900111435.1	d__Bacteria;p__Firmicutes_A;c__Clostridia;o__Saccharofermentanales;f__Saccharofermentanaceae;g__Saccharofermentans;s__	83.88	0.63			Placement	taxonomic classification fully defined by topology	GCF_900176545.1, s__, 95.0, 83.43, 0.56; GCA_002450155.1, s__, 95.0, 77.99, 0.1; GCA_002373235.1, s__, 95.0, 77.92, 0.18; GCA_002450095.1, s__, 95.0, 77.9, 0.15; UBA9425, s__, 95.0, 77.82, 0.13; GCA_002394605.1, s__, 95.0, 77.81, 0.1; GCF_900099715.1, s__, 95.0, 77.73, 0.12; GCF_000621765.1, s__, 95.0, 77.61, 0.11; GCA_001604135.1, s__, 95.0, 77.54, 0.11; GCA_002371375.1, s__, 95.0, 77.22, 0.07; …	97.64	0.979995
RMAG142	k__Bacteria (UID2329)	95.51	2.25	0	128	1399978	18898	53334	0.43944	86.3982	3	Yes	Yes	Yes	18	1238	1290	377	Yes	Yes	Single Sample	No	d__Bacteria;p__Firmicutes;c__Bacilli;o__RFN20;f__CAG-826;g__UBA4951;s__GCA_002395465.1	d__Bacteria;p__Firmicutes;c__Bacilli;o__RFN20;f__CAG-826;g__UBA4951;s__GCA_002395465.1	GCA_002395465.1	d__Bacteria;p__Firmicutes;c__Bacilli;o__RFN20;f__CAG-826;g__UBA4951;s__	98.03	0.59	GCA_002395465.1	d__Bacteria;p__Firmicutes;c__Bacilli;o__RFN20;f__CAG-826;g__UBA4951;s__	ANI/Placement	topological placement and ANI have congruent species assignments	GCA_002297365.1, s__, 95.0, 78.02, 0.21	86.91
RMAG143	p__Bacteroidetes (UID2605)	94.43	0.48	0	76	2215868	99746	303605	0.48246	94.5294	2	Yes	No	No	20	2009	2054	563	No	Yes	Single Sample	No	d__Bacteria;p__Bacteroidota;c__Bacteroidia;o__Bacteroidales;f__UBA932;g__UBA1232;s__	d__Bacteria;p__Bacteroidota;c__Bacteroidia;o__Bacteroidales;f__UBA932;g__UBA1232;s__	GCA_002309115.1	d__Bacteria;p__Bacteroidota;c__Bacteroidia;o__Bacteroidales;f__UBA932;g__UBA1232;s__	80.65	0.44			Placement	taxonomic classification fully defined by topology	GCA_002372015.1, s__, 95.0, 77.23, 0.13	96.29	0.969066
RMAG144	g__Prevotella (UID2724)	92.05	5.9	26.09	270	2814624	16068	45860	0.51734	66.1923	0	No	No	No	17	2262	2308	682	No	No	Single Sample	No	d__Bacteria;p__Bacteroidota;c__Bacteroidia;o__Bacteroidales;f__Bacteroidaceae;g__Prevotella;s__Prevotella sp5	d__Bacteria;p__Bacteroidota;c__Bacteroidia;o__Bacteroidales;f__Bacteroidaceae;g__Prevotella;s__Prevotella sp5	GCA_002472205.1	d__Bacteria;p__Bacteroidota;c__Bacteroidia;o__Bacteroidales;f__Bacteroidaceae;g__Prevotella;s__Prevotella sp5	97.19	0.8	GCA_002472205.1	d__Bacteria;p__Bacteroidota;c__Bacteroidia;o__Bacteroidales;f__Bacteroidaceae;g__Prevotella;s__Prevotella sp5	ANI/Placement	topological placement and ANI have congruent species assignments	GCA_002353825.1, s__, 95.0, 84.83, 0.67; GCA_002350355.1, s__, 95.0, 80.25, 0.26; GCA_002481295.1, s__, 95.0, 79.29, 0.27; GCF_000218235.1, s__Prevotella multisaccharivorax, 95.0, 79.1, 0.39; GCA_002481685.1, s__Prevotella sp8, 95.0, 78.81, 0.23; GCA_002299635.1, s__, 95.0, 78.75, 0.23; GCA_002472445.1, s__Prevotella sp6, 95.0, 78.66, 0.3; GCA_002481285.1, s__, 95.0, 78.36, 0.17; GCF_000424185.1,…	88.82
RMAG145	k__Bacteria (UID2495)	94.51	1.1	50	181	3351838	38391	184698	0.50835	91.8521	0	No	No	No	20	2784	2834	630	No	Yes	Single Sample	No	d__Bacteria;p__Fibrobacterota;c__Fibrobacteria;o__Fibrobacterales;f__Fibrobacteraceae;g__Fibrobacter;s__GCA_001462305.1	d__Bacteria;p__Fibrobacterota;c__Fibrobacteria;o__Fibrobacterales;f__Fibrobacteraceae;g__Fibrobacter;s__GCA_001462305.1	GCA_001462305.1	d__Bacteria;p__Fibrobacterota;c__Fibrobacteria;o__Fibrobacterales;f__Fibrobacteraceae;g__Fibrobacter;s__	96.7	0.78	GCA_001462305.1	d__Bacteria;p__Fibrobacterota;c__Fibrobacteria;o__Fibrobacterales;f__Fibrobacteraceae;g__Fibrobacter;s__	ANI/Placement	topological placement and ANI have congruent species assignments	GCF_900142475.1, s__, 95.0, 92.29, 0.81; GCF_900142495.1, s__, 95.0, 85.96, 0.64; GCF_900129525.1, s__, 95.0, 85.81, 0.63; GCF_002210295.1, s__, 95.0, 85.54, 0.62; GCF_900142545.1, s__, 95.0, 85.19, 0.62; GCF_900143055.1, s__Fibrobacter sp6, 95.0, 83.11, 0.5; GCF_002210285.1, s__, 95.0, 82.66, 0.45; GCA_002395745.1, s__, 95.0, 82.2, 0.42; GCF_900141705.1, s__, 95.0, 82.0, 0.43; GCA_002382975.1, s…	89.33
RMAG146	o__Clostridiales (UID1212)	95.49	0.11	0	151	2395938	25922	84825	0.48556	97.1468	0	No	No	No	13	2156	2182	680	No	Yes	Single Sample	Sample Reads	d__Bacteria;p__Firmicutes_A;c__Clostridia;o__Oscillospirales;f__Ruminococcaceae;g__Ruminococcus_D;s__	d__Bacteria;p__Firmicutes;c__Clostridia;o__Oscillospirales;f__Ruminococcaceae;g__Ruminococcus;s__	GCF_000621805.1	d__Bacteria;p__Firmicutes_A;c__Clostridia;o__Oscillospirales;f__Ruminococcaceae;g__Ruminococcus_D;s__	80.38	0.44			Placement	taxonomic classification fully defined by topology	GCA_002371625.1, s__Ruminococcus_D sp1, 95.0, 79.79, 0.42; GCA_002351065.1, s__, 95.0, 78.92, 0.33; GCF_000179635.2, s__Ruminococcus_D albus, 95.0, 77.6, 0.18; GCF_000526775.1, s__Ruminococcus_D albus_A, 95.0, 77.58, 0.17; GCF_900119155.1, s__, 95.0, 77.52, 0.15; GCA_002391065.1, s__, 95.0, 77.43, 0.14; GCF_000723465.1, s__Ruminococcus_D bicirculans, 95.0, 77.35, 0.17; GCF_900112155.1, s__Ruminoc…	87.67	0.969213
RMAG147	o__Bacteroidales (UID2657)	79.93	1.3	0	168	2599966	23233	65769	0.46634	75.6131	0	No	No	No	15	2031	2066	566	No	No	Single Sample	No	d__Bacteria;p__Bacteroidota;c__Bacteroidia;o__Bacteroidales;f__Bacteroidaceae;g__Prevotella;s__	d__Bacteria;p__Bacteroidota;c__Bacteroidia;o__Bacteroidales;f__Bacteroidaceae;g__Prevotella;s__	GCA_002373375.1	d__Bacteria;p__Bacteroidota;c__Bacteroidia;o__Bacteroidales;f__Bacteroidaceae;g__Prevotella;s__Prevotella sp31	83.29	0.39			Placement	taxonomic classification fully defined by topology	GCA_002353975.1, s__Prevotella sp30, 95.0, 79.58, 0.15; GCA_002350925.1, s__, 95.0, 78.31, 0.08; GCA_002353585.1, s__Prevotella sp29, 95.0, 77.93, 0.18; GCA_002394365.1, s__, 95.0, 77.83, 0.18; GCA_002317355.1, s__, 95.0, 77.08, 0.12; GCF_900100635.1, s__, 95.0, 76.61, 0.07; GCA_002349105.1, s__, 95.0, 76.59, 0.07; GCA_000431915.1, s__Prevotella sp13, 95.0, 76.52, 0.07; GCA_002449535.1, s__, 95.0…	70.13	0.977403
RMAG148	o__Clostridiales (UID1212)	96.51	0	0	113	2373126	32242	111567	0.46435	98.7642	0	No	No	No	16	2170	2202	675	No	Yes	Single Sample	Sample Reads	d__Bacteria;p__Firmicutes_A;c__Clostridia;o__Oscillospirales;f__Ruminococcaceae;g__Ruminococcus_D;s__Ruminococcus_D sp1	d__Bacteria;p__Firmicutes;c__Clostridia;o__Oscillospirales;f__Ruminococcaceae;g__Ruminococcus;s__Ruminococcus sp1	GCA_002371625.1	d__Bacteria;p__Firmicutes_A;c__Clostridia;o__Oscillospirales;f__Ruminococcaceae;g__Ruminococcus_D;s__Ruminococcus_D sp1	97.5	0.75	GCA_002371625.1	d__Bacteria;p__Firmicutes_A;c__Clostridia;o__Oscillospirales;f__Ruminococcaceae;g__Ruminococcus_D;s__Ruminococcus_D sp1	ANI/Placement	topological placement and ANI have congruent species assignments	GCA_002351065.1, s__, 95.0, 81.25, 0.42; GCF_000621805.1, s__, 95.0, 80.92, 0.52; GCF_000723465.1, s__Ruminococcus_D bicirculans, 95.0, 78.05, 0.17; GCF_000179635.2, s__Ruminococcus_D albus, 95.0, 77.77, 0.15; GCF_900109655.1, s__Ruminococcus_D albus_B, 95.0, 77.66, 0.16; GCF_000178155.2, s__Ruminococcus_D albus_C, 95.0, 77.65, 0.14; GCF_900112155.1, s__Ruminococcus_D albus_D, 95.0, 77.57, 0.16; …	95.59
RMAG149	o__Clostridiales (UID1212)	94.45	0	0	120	2592561	29765	100037	0.37453	96.6869	0	No	No	No	17	2381	2421	769	No	Yes	Single Sample	No	d__Bacteria;p__Firmicutes_A;c__Clostridia;o__Lachnospirales;f__Lachnospiraceae;g__Lachnospira;s__UBA11757	d__Bacteria;p__Firmicutes;c__Clostridia;o__Lachnospirales;f__Lachnospiraceae;g__Lachnospira;s__UBA11757	UBA11757	d__Bacteria;p__Firmicutes_A;c__Clostridia;o__Lachnospirales;f__Lachnospiraceae;g__Lachnospira;s__	96.96	0.84	UBA11757	d__Bacteria;p__Firmicutes_A;c__Clostridia;o__Lachnospirales;f__Lachnospiraceae;g__Lachnospira;s__	ANI/Placement	topological placement and ANI have congruent species assignments	GCF_000146185.1, s__Lachnospira eligens_A, 95.0, 94.46, 0.82; GCF_001405395.1, s__Lachnospira eligens, 95.0, 93.52, 0.79; UBA10788, s__, 95.0, 92.94, 0.71; GCF_001406555.1, s__Lachnospira rogosae, 95.0, 79.52, 0.34; GCA_000436535.1, s__, 95.0, 79.03, 0.32; GCA_000436475.1, s__Lachnospira sp1, 95.0, 78.72, 0.32; GCA_002435585.1, s__, 95.0, 78.67, 0.28; GCA_000431735.1, s__, 95.0, 78.34, 0.25; GCF_…	80.54
RMAG150	g__Prevotella (UID2724)	93.75	1.74	33.33	187	2423404	18463	71533	0.50125	87.7631	1	Yes	No	No	15	1880	1917	609	No	Yes	Single Sample	No	d__Bacteria;p__Bacteroidota;c__Bacteroidia;o__Bacteroidales;f__Bacteroidaceae;g__Prevotella;s__GCA_002480885.1	d__Bacteria;p__Bacteroidota;c__Bacteroidia;o__Bacteroidales;f__Bacteroidaceae;g__Prevotella;s__GCA_002480885.1	GCA_002480885.1	d__Bacteria;p__Bacteroidota;c__Bacteroidia;o__Bacteroidales;f__Bacteroidaceae;g__Prevotella;s__	97.42	0.81	GCA_002480885.1	d__Bacteria;p__Bacteroidota;c__Bacteroidia;o__Bacteroidales;f__Bacteroidaceae;g__Prevotella;s__	ANI/Placement	topological placement and ANI have congruent species assignments	GCA_002350355.1, s__, 95.0, 79.21, 0.14; GCA_002350665.1, s__, 95.0, 78.83, 0.36; GCA_002481295.1, s__, 95.0, 78.43, 0.15; GCA_002481685.1, s__Prevotella sp8, 95.0, 78.0, 0.14; GCF_000424185.1, s__, 95.0, 77.34, 0.16; GCA_002299635.1, s__, 95.0, 77.15, 0.09; GCA_002353675.1, s__, 95.0, 77.07, 0.09; GCA_002353825.1, s__, 95.0, 77.01, 0.17; GCA_002437285.1, s__Prevotella sp7, 95.0, 76.97, 0.12; GCA…	83
RMAG151	o__Bacteroidales (UID2716)	90.24	5.59	21.74	155	2848180	35729	135953	0.51384	65.7818	1	Yes	No	No	16	2268	2310	686	No	No	Single Sample	No	d__Bacteria;p__Bacteroidota;c__Bacteroidia;o__Bacteroidales;f__Bacteroidaceae;g__Prevotella;s__GCA_002342595.1	d__Bacteria;p__Bacteroidota;c__Bacteroidia;o__Bacteroidales;f__Bacteroidaceae;g__Prevotella;s__GCA_002342595.1	GCA_002342595.1	d__Bacteria;p__Bacteroidota;c__Bacteroidia;o__Bacteroidales;f__Bacteroidaceae;g__Prevotella;s__	96.72	0.76	GCA_002342595.1	d__Bacteria;p__Bacteroidota;c__Bacteroidia;o__Bacteroidales;f__Bacteroidaceae;g__Prevotella;s__	ANI/Placement	topological placement and ANI have congruent species assignments	GCA_002342415.1, s__, 95.0, 80.82, 0.54; GCF_900107705.1, s__, 95.0, 80.35, 0.4; GCA_002353485.1, s__, 95.0, 79.9, 0.41; GCA_002395365.1, s__, 95.0, 79.8, 0.28; GCA_002349105.1, s__, 95.0, 79.12, 0.36; GCA_002371715.1, s__, 95.0, 78.98, 0.36; GCA_002379425.1, s__, 95.0, 78.66, 0.17; GCF_900110085.1, s__, 95.0, 78.53, 0.27; GCF_900199555.1, s__, 95.0, 78.49, 0.25; GCA_002373015.1, s__, 95.0, 78.36…	77.62
RMAG152	c__Clostridia (UID1118)	88.84	2.28	0	419	2937390	9468	36654	0.61032	79.4281	0	No	No	No	18	2476	2510	818	No	No	Single Sample	Sample Reads	d__Bacteria;p__Firmicutes_A;c__Clostridia;o__Christensenellales;f__CAG-74;g__UBA2862;s__	d__Bacteria;p__Firmicutes;c__Clostridia;o__Christensenellales;f__CAG-74;g__UBA2862;s__	GCA_002350605.1	d__Bacteria;p__Firmicutes_A;c__Clostridia;o__Christensenellales;f__CAG-74;g__UBA2862;s__	82.12	0.53			Placement	taxonomic novelty determined using RED		93.66	0.942608
RMAG153	o__Clostridiales (UID1212)	77.38	0	0	160	1135721	10987	74908	0.25149	79.4004	0	No	No	No	19	825	866	302	No	No	Single Sample	Sample Reads	d__Bacteria;p__Firmicutes_A;c__Clostridia;o__Oscillospirales;f__Ruminococcaceae;g__;s__	d__Bacteria;p__Firmicutes;c__Clostridia;o__Oscillospirales;f__Ruminococcaceae;g__;s__							Placement	taxonomic novelty determined using RED		74.72	0.785522
RMAG154	o__Bacteroidales (UID2716)	94.75	3.25	11.76	74	2665974	67860	154855	0.48488	81.298	1	Yes	No	No	17	2148	2184	662	No	Yes	Single Sample	Sample Reads	d__Bacteria;p__Bacteroidota;c__Bacteroidia;o__Bacteroidales;f__Bacteroidaceae;g__Prevotella;s__	d__Bacteria;p__Bacteroidota;c__Bacteroidia;o__Bacteroidales;f__Bacteroidaceae;g__Prevotella;s__	GCA_002394225.1	d__Bacteria;p__Bacteroidota;c__Bacteroidia;o__Bacteroidales;f__Bacteroidaceae;g__Prevotella;s__	84.06	0.53			Placement	taxonomic classification fully defined by topology	GCF_900115435.1, s__, 95.0, 81.99, 0.68; GCA_002353295.1, s__, 95.0, 81.46, 0.52; GCA_002373015.1, s__, 95.0, 80.57, 0.44; GCA_002354095.1, s__, 95.0, 80.36, 0.48; GCA_002395365.1, s__, 95.0, 78.79, 0.21; GCF_900199555.1, s__, 95.0, 78.68, 0.23; GCA_002349105.1, s__, 95.0, 78.65, 0.31; GCF_900107705.1, s__, 95.0, 78.61, 0.3; GCF_900119285.1, s__, 95.0, 78.43, 0.24; GCF_900110895.1, s__, 95.0, 78.…	83.85	0.985426
RMAG155	o__Clostridiales (UID1226)	85.38	3.72	18.18	310	1955715	8019	34768	0.52732	69.4084	0	No	No	No	18	1600	1637	548	No	No	Single Sample	No	d__Bacteria;p__Firmicutes_A;c__Clostridia;o__Lachnospirales;f__Lachnospiraceae;g__UBA1066;s__	d__Bacteria;p__Firmicutes;c__Clostridia;o__Lachnospirales;f__Lachnospiraceae;g__UBA1066;s__	UBA9773	d__Bacteria;p__Firmicutes_A;c__Clostridia;o__Lachnospirales;f__Lachnospiraceae;g__UBA1066;s__	77.87	0.14			Placement	taxonomic classification fully defined by topology	GCA_002350625.1, s__, 95.0, 77.78, 0.13; GCA_002448255.1, s__, 95.0, 77.35, 0.23; GCA_002369495.1, s__UBA1066 sp1, 95.0, 77.1, 0.16; UBA10271, s__, 95.0, 77.04, 0.15	84.15	0.940642
RMAG156	k__Bacteria (UID2569)	92.9	1.12	25	428	2336649	7526	40833	0.49836	89.5183	0	No	No	No	19	2073	2116	510	No	No	Single Sample	Sample Reads	d__Bacteria;p__Bacteroidota;c__Bacteroidia;o__Bacteroidales;f__WCHB1-69;g__F23-D06;s__	d__Bacteria;p__Bacteroidota;c__Bacteroidia;o__Bacteroidales;f__WCHB1-69;g__F23-D06;s__	GCA_002392325.1	d__Bacteria;p__Bacteroidota;c__Bacteroidia;o__Bacteroidales;f__WCHB1-69;g__F23-D06;s__	80.87	0.47			Placement	taxonomic classification fully defined by topology	GCA_002392905.1, s__, 95.0, 78.88, 0.42; GCA_002311645.1, s__, 95.0, 78.77, 0.35	84.73	0.975157
RMAG157	o__Bacteroidales (UID2716)	93.47	3.19	35.71	267	2983511	16801	55291	0.5016	80.7718	3	Yes	No	No	17	2470	2505	715	No	Yes	Single Sample	No	d__Bacteria;p__Bacteroidota;c__Bacteroidia;o__Bacteroidales;f__Bacteroidaceae;g__Prevotella;s__	d__Bacteria;p__Bacteroidota;c__Bacteroidia;o__Bacteroidales;f__Bacteroidaceae;g__Prevotella;s__	GCA_002379425.1	d__Bacteria;p__Bacteroidota;c__Bacteroidia;o__Bacteroidales;f__Bacteroidaceae;g__Prevotella;s__	80.63	0.36			Placement	taxonomic classification fully defined by topology	GCF_900110085.1, s__, 95.0, 79.84, 0.49; GCA_002351735.1, s__, 95.0, 79.68, 0.36; GCA_002342665.1, s__, 95.0, 79.08, 0.23; GCF_900110895.1, s__, 95.0, 79.05, 0.37; GCF_000746155.1, s__, 95.0, 78.95, 0.35; GCF_900142525.1, s__Prevotella ruminicola_A, 95.0, 78.88, 0.3; GCF_000702825.1, s__Prevotella sp33, 95.0, 78.79, 0.33; GCA_002349105.1, s__, 95.0, 78.72, 0.26; GCF_000619825.1, s__, 95.0, 78.66,…	86.4	0.989878
RMAG158	k__Bacteria (UID2569)	91.81	2.33	0	295	2319601	11190	54885	0.48861	82.1844	4	Yes	Yes	Yes	20	1986	2036	515	Yes	No	Single Sample	No	d__Bacteria;p__Bacteroidota;c__Bacteroidia;o__Bacteroidales;f__WCHB1-69;g__F23-D06;s__	d__Bacteria;p__Bacteroidota;c__Bacteroidia;o__Bacteroidales;f__WCHB1-69;g__F23-D06;s__	GCA_002392325.1	d__Bacteria;p__Bacteroidota;c__Bacteroidia;o__Bacteroidales;f__WCHB1-69;g__F23-D06;s__	80.19	0.44			Placement	taxonomic classification fully defined by topology	GCA_002311645.1, s__, 95.0, 78.17, 0.26; GCA_002392905.1, s__, 95.0, 78.16, 0.34	87.88	0.977163
RMAG159	k__Bacteria (UID2569)	94.78	2.15	16.67	348	3382991	13900	55477	0.48224	86.4599	2	Yes	No	No	19	2823	2868	606	No	No	Single Sample	No	d__Bacteria;p__Bacteroidota;c__Bacteroidia;o__Bacteroidales;f__WCHB1-69;g__;s__	d__Bacteria;p__Bacteroidota;c__Bacteroidia;o__Bacteroidales;f__WCHB1-69;g__;s__							Placement	taxonomic novelty determined using RED		92.39	0.929528
RMAG160	k__Bacteria (UID2569)	95.43	1.25	0	107	2089383	30828	99086	0.52693	91.4245	2	Yes	No	No	19	1759	1807	495	No	Yes	Single Sample	No	d__Bacteria;p__Bacteroidota;c__Bacteroidia;o__Bacteroidales;f__P3;g__P3;s__	d__Bacteria;p__Bacteroidota;c__Bacteroidia;o__Bacteroidales;f__P3;g__P3;s__	GCA_002349055.1	d__Bacteria;p__Bacteroidota;c__Bacteroidia;o__Bacteroidales;f__P3;g__P3;s__	82.39	0.69			Placement	taxonomic classification fully defined by topology	GCA_002350995.1, s__, 95.0, 81.2, 0.52; GCA_002396195.1, s__P3 sp2, 95.0, 81.15, 0.43; GCA_002392965.1, s__, 95.0, 80.34, 0.39; GCA_002373995.1, s__, 95.0, 79.51, 0.36; GCA_002317325.1, s__, 95.0, 78.21, 0.17; GCA_001543385.1, s__, 95.0, 78.03, 0.18; GCA_002354035.1, s__, 95.0, 77.95, 0.26; GCA_002309955.1, s__, 95.0, 77.68, 0.15; GCA_002368955.1, s__, 95.0, 77.5, 0.19; GCA_002392445.1, s__, 95.0…	85.68	0.979052
RMAG161	o__Bacteroidales (UID2657)	83.61	3.15	17.39	371	3111283	11223	41020	0.53661	70.4328	1	No	Yes	No	15	2303	2338	579	No	No	Single Sample	No	d__Bacteria;p__Bacteroidota;c__Bacteroidia;o__Bacteroidales;f__Bacteroidaceae;g__UBA4372;s__	d__Bacteria;p__Bacteroidota;c__Bacteroidia;o__Bacteroidales;f__Bacteroidaceae;g__UBA4372;s__	GCA_002394305.1	d__Bacteria;p__Bacteroidota;c__Bacteroidia;o__Bacteroidales;f__Bacteroidaceae;g__UBA4372;s__	82.36	0.54			Placement	taxonomic classification fully defined by topology	GCA_002316015.1, s__, 95.0, 77.56, 0.18; GCA_002297545.1, s__, 95.0, 77.0, 0.1; GCA_002395775.1, s__, 95.0, 76.86, 0.16; GCA_002314945.1, s__, 95.0, 76.7, 0.07	85.92	0.986288
RMAG162	k__Bacteria (UID2569)	91.06	0.54	0	49	2055453	69390	175475	0.50555	90.7806	2	Yes	Yes	No	18	1720	1765	472	No	Yes	Single Sample	Sample Reads	d__Bacteria;p__Bacteroidota;c__Bacteroidia;o__Bacteroidales;f__Paludibacteraceae;g__RF16;s__	d__Bacteria;p__Bacteroidota;c__Bacteroidia;o__Bacteroidales;f__Paludibacteraceae;g__RF16;s__	GCA_002394395.1	d__Bacteria;p__Bacteroidota;c__Bacteroidia;o__Bacteroidales;f__Paludibacteraceae;g__RF16;s__	80.52	0.38			Placement	taxonomic classification fully defined by topology	GCA_002394835.1, s__RF16 sp1, 95.0, 80.42, 0.42; GCA_002354055.1, s__, 95.0, 80.38, 0.46; GCA_002393655.1, s__, 95.0, 80.22, 0.47; GCA_002351925.1, s__, 95.0, 79.5, 0.4; GCA_002373505.1, s__, 95.0, 79.45, 0.43; GCA_002395805.1, s__, 95.0, 79.37, 0.28; GCA_002361565.1, s__, 95.0, 79.32, 0.39; GCA_002352705.1, s__, 95.0, 79.24, 0.27; GCA_002369075.1, s__, 95.0, 79.01, 0.33; GCA_002394335.1, s__, 95…	89.24	0.986999
RMAG163	o__Bacteroidales (UID2617)	90.25	0.5	0	63	2725292	77366	352133	0.53801	90.1943	2	Yes	Yes	No	17	2154	2197	578	No	Yes	Single Sample	Sample Reads	d__Bacteria;p__Bacteroidota;c__Bacteroidia;o__Bacteroidales;f__Muribaculaceae;g__C941;s__	d__Bacteria;p__Bacteroidota;c__Bacteroidia;o__Bacteroidales;f__Muribaculaceae;g__C941;s__	GCA_002349415.1	d__Bacteria;p__Bacteroidota;c__Bacteroidia;o__Bacteroidales;f__Muribaculaceae;g__C941;s__C941 sp1	82.59	0.66			Placement	taxonomic classification fully defined by topology	GCA_002396085.1, s__, 95.0, 77.96, 0.25; GCA_002353885.1, s__, 95.0, 77.92, 0.26; GCA_002371565.1, s__C941 sp2, 95.0, 77.6, 0.23; GCA_002349625.1, s__C941 sp3, 95.0, 77.24, 0.16; GCA_002395965.1, s__, 95.0, 77.18, 0.17; GCA_002396125.1, s__, 95.0, 77.11, 0.16; GCA_002353995.1, s__, 95.0, 77.1, 0.13; GCA_002353475.1, s__C941 sp5, 95.0, 77.02, 0.15; GCA_002476625.1, s__, 95.0, 76.01, 0.06	73.98	0.986832
RMAG164	o__Clostridiales (UID1212)	82.17	3.41	71.43	306	1770547	7423	32248	0.55069	69.4911	2	Yes	No	No	16	1602	1627	522	No	No	Single Sample	No	d__Bacteria;p__Firmicutes_A;c__Clostridia;o__Oscillospirales;f__DTU089;g__Ruminococcus_E;s__	d__Bacteria;p__Firmicutes;c__Clostridia;o__Oscillospirales;f__DTU089;g__Ruminococcus;s__	GCF_900100595.1	d__Bacteria;p__Firmicutes_A;c__Clostridia;o__Oscillospirales;f__DTU089;g__Ruminococcus_E;s__	79.9	0.52			Placement	taxonomic classification fully defined by topology	GCA_002350785.1, s__, 95.0, 78.54, 0.34; GCA_002368625.1, s__, 95.0, 77.77, 0.33; UBA10299, s__, 95.0, 77.51, 0.17; GCA_002394725.1, s__, 95.0, 77.39, 0.19; UBA11463, s__, 95.0, 76.84, 0.12; UBA9824, s__, 95.0, 76.67, 0.18	62.78	0.948433
RMAG165	o__Bacteroidales (UID2617)	83.96	0.5	0	67	2500795	72434	169443	0.47566	83.89	3	Yes	No	No	18	2070	2116	548	No	No	Single Sample	No	d__Bacteria;p__Bacteroidota;c__Bacteroidia;o__Bacteroidales;f__Muribaculaceae;g__C941;s__GCA_002353995.1	d__Bacteria;p__Bacteroidota;c__Bacteroidia;o__Bacteroidales;f__Muribaculaceae;g__C941;s__GCA_002353995.1	GCA_002353995.1	d__Bacteria;p__Bacteroidota;c__Bacteroidia;o__Bacteroidales;f__Muribaculaceae;g__C941;s__	97.6	0.87	GCA_002353995.1	d__Bacteria;p__Bacteroidota;c__Bacteroidia;o__Bacteroidales;f__Muribaculaceae;g__C941;s__	ANI/Placement	topological placement and ANI have congruent species assignments	GCA_002396125.1, s__, 95.0, 82.84, 0.52; GCA_002353475.1, s__C941 sp5, 95.0, 80.57, 0.39; GCA_002395965.1, s__, 95.0, 78.77, 0.16; GCA_002353885.1, s__, 95.0, 78.33, 0.17; GCA_002349625.1, s__C941 sp3, 95.0, 77.29, 0.14; GCA_002396085.1, s__, 95.0, 77.05, 0.15; GCA_002349415.1, s__C941 sp1, 95.0, 77.02, 0.14; GCA_002371565.1, s__C941 sp2, 95.0, 76.96, 0.14; UBA7904, s__, 95.0, 76.58, 0.08; GCA_00…	86.73
RMAG166	k__Bacteria (UID1452)	81.94	0	0	272	2668754	12666	65569	0.49314	83.9913	2	Yes	Yes	No	20	2068	2116	506	No	No	Single Sample	No	d__Bacteria;p__Eremiobacterota;c__Eremiobacteria;o__Eremiobacterales;f__Eremiobacteraceae;g__UBA4705;s__	d__Bacteria;p__Eremiobacterota;c__Eremiobacteria;o__Eremiobacterales;f__Eremiobacteraceae;g__UBA4705;s__	GCA_002407045.1	d__Bacteria;p__Eremiobacterota;c__Eremiobacteria;o__Eremiobacterales;f__Eremiobacteraceae;g__UBA4705;s__UBA4705 sp1	77.49	0.07			Placement	taxonomic novelty determined using RED		89.55	0.870992
RMAG167	o__Bacteroidales (UID2657)	91.34	1.98	0	27	2494173	129433	624099	0.48933	83.996	0	No	No	No	19	2078	2126	635	No	Yes	Single Sample	No	d__Bacteria;p__Bacteroidota;c__Bacteroidia;o__Bacteroidales;f__Bacteroidaceae;g__UBA1179;s__	d__Bacteria;p__Bacteroidota;c__Bacteroidia;o__Bacteroidales;f__Bacteroidaceae;g__UBA1179;s__	GCA_002309915.1	d__Bacteria;p__Bacteroidota;c__Bacteroidia;o__Bacteroidales;f__Bacteroidaceae;g__UBA1179;s__	83.92	0.46			Placement	taxonomic classification fully defined by topology	GCA_002310015.1, s__, 95.0, 82.12, 0.56; GCA_002310175.1, s__, 95.0, 82.12, 0.4; GCA_002340405.1, s__UBA1179 sp1, 95.0, 77.68, 0.19	97.54	0.985467
RMAG168	o__Clostridiales (UID1212)	97.65	0	0	32	2399578	183932	514063	0.58739	100.282	2	Yes	No	No	20	2119	2166	736	No	Yes	Single Sample	Sample Reads	d__Bacteria;p__Firmicutes_A;c__Clostridia;o__Oscillospirales;f__Oscillospiraceae;g__CAG-103;s__	d__Bacteria;p__Firmicutes;c__Clostridia;o__Oscillospirales;f__Oscillospiraceae;g__CAG-103;s__							Placement	taxonomic novelty determined using RED		99.19	0.899175
RMAG169	k__Bacteria (UID2495)	92.13	0.1	0	84	1276751	25280	95192	0.45646	93.8314	3	Yes	Yes	Yes	20	1181	1230	433	Yes	Yes	Single Sample	No	d__Bacteria;p__Elusimicrobiota;c__Elusimicrobia;o__Elusimicrobiales;f__Elusimicrobiaceae;g__UBA1436;s__	d__Bacteria;p__Elusimicrobiota;c__Elusimicrobia;o__Elusimicrobiales;f__Elusimicrobiaceae;g__UBA1436;s__	GCA_002349385.1	d__Bacteria;p__Elusimicrobiota;c__Elusimicrobia;o__Elusimicrobiales;f__Elusimicrobiaceae;g__UBA1436;s__	82.51	0.69			Placement	taxonomic classification fully defined by topology	GCA_002309715.1, s__, 95.0, 78.16, 0.28; GCF_002159705.1, s__, 95.0, 78.04, 0.3; GCA_002329395.1, s__, 95.0, 77.49, 0.22; GCA_002432025.1, s__, 95.0, 77.46, 0.26	86.53	0.985877
RMAG170	o__Clostridiales (UID1212)	92.39	1.4	25	248	2696334	16456	75835	0.36784	87.8482	0	No	No	No	15	2408	2443	736	No	Yes	Single Sample	Sample Reads	d__Bacteria;p__Firmicutes_A;c__Clostridia;o__Lachnospirales;f__Lachnospiraceae;g__CAG-603;s__	d__Bacteria;p__Firmicutes;c__Clostridia;o__Lachnospirales;f__Lachnospiraceae;g__CAG-603;s__	GCA_002351885.1	d__Bacteria;p__Firmicutes_A;c__Clostridia;o__Lachnospirales;f__Lachnospiraceae;g__CAG-603;s__	79.11	0.26			Placement	taxonomic classification fully defined by topology	GCA_900066105.1, s__, 95.0, 78.47, 0.17; GCF_900110975.1, s__, 95.0, 78.12, 0.12	95.51	0.934639
RMAG171	o__Clostridiales (UID1212)	91.39	2.6	85.71	238	2105058	12086	59032	0.47569	82.6596	2	Yes	No	No	17	1986	2018	624	No	No	Single Sample	No	d__Bacteria;p__Firmicutes_A;c__Clostridia;o__Oscillospirales;f__DTU089;g__Ruminococcus_E;s__	d__Bacteria;p__Firmicutes;c__Clostridia;o__Oscillospirales;f__DTU089;g__Ruminococcus;s__	GCA_002350785.1	d__Bacteria;p__Firmicutes_A;c__Clostridia;o__Oscillospirales;f__DTU089;g__Ruminococcus_E;s__	79.25	0.26			Placement	taxonomic classification fully defined by topology	GCA_002368625.1, s__, 95.0, 79.15, 0.34; GCF_900100595.1, s__, 95.0, 79.04, 0.33; GCA_002491825.1, s__, 95.0, 78.28, 0.15; UBA11463, s__, 95.0, 78.07, 0.18; GCF_900101355.1, s__Ruminococcus_E bromii_A, 95.0, 77.64, 0.12; GCA_000436775.1, s__Ruminococcus_E sp1, 95.0, 77.35, 0.09; UBA8049, s__Ruminococcus_E bromii, 95.0, 77.16, 0.15; GCA_002493005.1, s__, 95.0, 77.12, 0.11; GCA_002350765.1, s__, 95…	87.19	0.971454
RMAG172	o__Clostridiales (UID1212)	96.98	0	0	99	2350161	47492	106746	0.46112	99.3183	1	Yes	No	No	15	2090	2121	630	No	Yes	Single Sample	Sample Reads	d__Bacteria;p__Firmicutes_A;c__Clostridia;o__Oscillospirales;f__DTU089;g__Ruminococcus_E;s__	d__Bacteria;p__Firmicutes;c__Clostridia;o__Oscillospirales;f__DTU089;g__Ruminococcus;s__	GCA_002368625.1	d__Bacteria;p__Firmicutes_A;c__Clostridia;o__Oscillospirales;f__DTU089;g__Ruminococcus_E;s__	78.68	0.31			Placement	taxonomic classification fully defined by topology	GCF_900100595.1, s__, 95.0, 78.63, 0.27; GCA_002491825.1, s__, 95.0, 78.42, 0.16; GCF_900101355.1, s__Ruminococcus_E bromii_A, 95.0, 78.35, 0.17; GCA_002350785.1, s__, 95.0, 78.33, 0.19; UBA11463, s__, 95.0, 78.1, 0.22; UBA8049, s__Ruminococcus_E bromii, 95.0, 77.67, 0.15; GCA_002350765.1, s__, 95.0, 77.52, 0.08; UBA9824, s__, 95.0, 77.37, 0.17; GCA_000436775.1, s__Ruminococcus_E sp1, 95.0, 77.19…	93.57	0.944344
RMAG173	k__Bacteria (UID203)	81.21	0	0	139	3564712	49545	155836	0.46648	83.5575	1	Yes	No	No	16	2964	3002	724	No	No	Single Sample	Sample Reads	d__Bacteria;p__Bacteroidota;c__Bacteroidia;o__Bacteroidales;f__Bacteroidaceae;g__Prevotella;s__	d__Bacteria;p__Bacteroidota;c__Bacteroidia;o__Bacteroidales;f__Bacteroidaceae;g__Prevotella;s__	GCA_002351725.1	d__Bacteria;p__Bacteroidota;c__Bacteroidia;o__Bacteroidales;f__Bacteroidaceae;g__Prevotella;s__	82.62	0.47			Placement	taxonomic classification fully defined by topology	GCF_900108375.1, s__Prevotella ruminicola, 95.0, 82.25, 0.52; GCF_900142525.1, s__Prevotella ruminicola_A, 95.0, 81.91, 0.5; GCF_000702825.1, s__Prevotella sp33, 95.0, 81.74, 0.53; GCF_000619825.1, s__, 95.0, 80.92, 0.45; GCF_900115435.1, s__, 95.0, 78.89, 0.13; GCF_900110085.1, s__, 95.0, 78.82, 0.3; GCF_000746155.1, s__, 95.0, 78.76, 0.29; GCA_002351735.1, s__, 95.0, 78.3, 0.22; GCF_900199555.1…	74.24	0.994267
RMAG174	k__Bacteria (UID2569)	98.66	1.08	0	48	2186021	86364	175559	0.44642	95.7282	3	Yes	Yes	No	19	1844	1887	565	No	Yes	Single Sample	No	d__Bacteria;p__Bacteroidota;c__Bacteroidia;o__Bacteroidales;f__Paludibacteraceae;g__;s__	d__Bacteria;p__Bacteroidota;c__Bacteroidia;o__Bacteroidales;f__Paludibacteraceae;g__;s__							Placement	taxonomic novelty determined using RED		98.03	0.832009
RMAG175	k__Bacteria (UID2569)	89.91	1.61	0	181	2228507	17236	71504	0.55312	83.9782	2	Yes	Yes	No	15	1893	1932	476	No	No	Single Sample	No	d__Bacteria;p__Bacteroidota;c__Bacteroidia;o__Bacteroidales;f__P3;g__P3;s__GCA_002349055.1	d__Bacteria;p__Bacteroidota;c__Bacteroidia;o__Bacteroidales;f__P3;g__P3;s__GCA_002349055.1	GCA_002349055.1	d__Bacteria;p__Bacteroidota;c__Bacteroidia;o__Bacteroidales;f__P3;g__P3;s__	98	0.92	GCA_002349055.1	d__Bacteria;p__Bacteroidota;c__Bacteroidia;o__Bacteroidales;f__P3;g__P3;s__	ANI/Placement	topological placement and ANI have congruent species assignments	GCA_002396195.1, s__P3 sp2, 95.0, 83.23, 0.53; GCA_002350995.1, s__, 95.0, 82.3, 0.58; GCA_002392965.1, s__, 95.0, 80.8, 0.43; GCA_002373995.1, s__, 95.0, 80.08, 0.42; GCA_002354035.1, s__, 95.0, 78.47, 0.26; GCA_002317325.1, s__, 95.0, 78.04, 0.22; GCA_002368955.1, s__, 95.0, 77.55, 0.19; GCA_001543385.1, s__, 95.0, 77.43, 0.18; GCA_002309955.1, s__, 95.0, 77.3, 0.16; GCA_002392445.1, s__, 95.0,…	81.37
RMAG176	k__Bacteria (UID2569)	87.63	0.04	0	58	1927654	55805	127891	0.50621	89.8033	1	No	Yes	No	17	1633	1672	455	No	No	Single Sample	Sample Reads	d__Bacteria;p__Bacteroidota;c__Bacteroidia;o__Bacteroidales;f__Paludibacteraceae;g__RF16;s__	d__Bacteria;p__Bacteroidota;c__Bacteroidia;o__Bacteroidales;f__Paludibacteraceae;g__RF16;s__	GCA_002309835.1	d__Bacteria;p__Bacteroidota;c__Bacteroidia;o__Bacteroidales;f__Paludibacteraceae;g__RF16;s__	80.39	0.49			Placement	taxonomic classification fully defined by topology	GCA_002393655.1, s__, 95.0, 79.57, 0.4; GCA_002394395.1, s__, 95.0, 79.38, 0.33; GCA_002354055.1, s__, 95.0, 79.32, 0.42; GCA_002361565.1, s__, 95.0, 79.21, 0.38; GCA_002394835.1, s__RF16 sp1, 95.0, 79.18, 0.38; GCA_002351925.1, s__, 95.0, 79.1, 0.41; GCA_002369075.1, s__, 95.0, 78.64, 0.3; GCA_002395805.1, s__, 95.0, 78.59, 0.27; GCA_002373505.1, s__, 95.0, 78.55, 0.39; GCA_002352705.1, s__, 95.…	72.43	0.986783
RMAG177	k__Bacteria (UID2569)	91.3	0.72	0	90	3563520	70602	247023	0.48158	90.1244	1	Yes	No	No	18	2961	3006	646	No	Yes	Single Sample	Sample Reads	d__Bacteria;p__Bacteroidota;c__Bacteroidia;o__Bacteroidales;f__F082;g__F082;s__	d__Bacteria;p__Bacteroidota;c__Bacteroidia;o__Bacteroidales;f__F082;g__F082;s__	GCA_002396205.1	d__Bacteria;p__Bacteroidota;c__Bacteroidia;o__Bacteroidales;f__F082;g__F082;s__	81.59	0.46			Placement	taxonomic classification fully defined by topology	GCA_001543395.1, s__F082 sp1, 95.0, 81.52, 0.33; GCA_002310075.1, s__, 95.0, 79.12, 0.3; GCA_001603665.1, s__, 95.0, 76.91, 0.09; GCA_002311655.1, s__, 95.0, 76.58, 0.09	92.08	0.978317
RMAG178	o__Burkholderiales (UID4000)	78.25	0.51	50	369	1852768	5703	26281	0.6229	77.8331	0	No	No	No	14	1847	1878	622	No	No	Single Sample	No	d__Bacteria;p__Proteobacteria;c__Gammaproteobacteria;o__Betaproteobacteriales;f__Burkholderiaceae;g__Ottowia;s__	d__Bacteria;p__Proteobacteria;c__Gammaproteobacteria;o__Betaproteobacteriales;f__Burkholderiaceae;g__Ottowia;s__	GCF_001262075.1	d__Bacteria;p__Proteobacteria;c__Gammaproteobacteria;o__Betaproteobacteriales;f__Burkholderiaceae;g__Ottowia;s__	78.08	0.33			Placement	taxonomic classification fully defined by topology	GCA_001897615.1, s__, 95.0, 77.1, 0.29	67.27	0.943715
RMAG179	o__Clostridiales (UID1212)	94.95	0.67	100	251	2107888	11441	53909	0.46479	94.2992	1	Yes	No	No	17	1867	1900	563	No	No	Single Sample	No	d__Bacteria;p__Firmicutes_A;c__Clostridia;o__Oscillospirales;f__DTU089;g__Ruminococcus_E;s__	d__Bacteria;p__Firmicutes;c__Clostridia;o__Oscillospirales;f__DTU089;g__Ruminococcus;s__	GCA_002368625.1	d__Bacteria;p__Firmicutes_A;c__Clostridia;o__Oscillospirales;f__DTU089;g__Ruminococcus_E;s__	78.57	0.33			Placement	taxonomic classification fully defined by topology	GCF_900101355.1, s__Ruminococcus_E bromii_A, 95.0, 78.22, 0.18; GCF_900100595.1, s__, 95.0, 78.21, 0.29; GCA_002350785.1, s__, 95.0, 78.09, 0.2; UBA11463, s__, 95.0, 78.03, 0.24; GCA_002491825.1, s__, 95.0, 77.88, 0.19; UBA9824, s__, 95.0, 77.31, 0.19; UBA8049, s__Ruminococcus_E bromii, 95.0, 77.28, 0.18; GCA_002350765.1, s__, 95.0, 77.07, 0.09; GCA_002493635.1, s__, 95.0, 76.9, 0.15; GCA_0004367…	79.76	0.945166
RMAG180	k__Bacteria (UID2372)	86.98	2.04	0	223	4993116	34938	192992	0.45217	79.0516	0	No	No	No	18	4339	4378	765	No	No	Single Sample	Sample Reads	d__Bacteria;p__Firmicutes;c__Bacilli;o__Erysipelotrichales;f__Erysipelotrichaceae;g__Solobacterium;s__	d__Bacteria;p__Firmicutes;c__Bacilli;o__Erysipelotrichales;f__Erysipelotrichaceae;g__Solobacterium;s__	GCF_000701725.1	d__Bacteria;p__Firmicutes;c__Bacilli;o__Erysipelotrichales;f__Erysipelotrichaceae;g__Solobacterium;s__	76.97	0.03			Placement	taxonomic classification fully defined by topology		87.15	0.948103
RMAG181	k__Bacteria (UID2569)	81.9	1.88	40	334	2434734	10947	51227	0.46126	75.2716	1	Yes	No	No	17	2174	2210	465	No	No	Single Sample	Sample Reads	d__Bacteria;p__Bacteroidota;c__Bacteroidia;o__Bacteroidales;f__Paludibacteraceae;g__RF16;s__	d__Bacteria;p__Bacteroidota;c__Bacteroidia;o__Bacteroidales;f__Paludibacteraceae;g__RF16;s__	GCA_002394835.1	d__Bacteria;p__Bacteroidota;c__Bacteroidia;o__Bacteroidales;f__Paludibacteraceae;g__RF16;s__RF16 sp1	79.65	0.27			Placement	taxonomic classification fully defined by topology	GCA_002373505.1, s__, 95.0, 79.64, 0.29; GCA_002393655.1, s__, 95.0, 79.62, 0.28; GCA_002394395.1, s__, 95.0, 79.3, 0.23; GCA_002354055.1, s__, 95.0, 79.13, 0.28; GCA_002369075.1, s__, 95.0, 78.66, 0.19; GCA_002352705.1, s__, 95.0, 78.64, 0.18; GCA_002392745.1, s__, 95.0, 78.46, 0.21; GCA_002395805.1, s__, 95.0, 78.29, 0.2; GCA_002394335.1, s__, 95.0, 78.0, 0.17; GCA_002361565.1, s__, 95.0, 77.95…	64.51	0.980117
RMAG182	p__Actinobacteria (UID1454)	98.75	0	0	34	1499319	66384	200298	0.47875	101.161	0	No	No	No	19	1189	1232	476	No	Yes	Single Sample	No	d__Bacteria;p__Actinobacteriota;c__Actinobacteria;o__Actinomycetales;f__Bifidobacteriaceae;g__;s__	d__Bacteria;p__Actinobacteriota;c__Actinobacteria;o__Actinomycetales;f__Bifidobacteriaceae;g__;s__							Placement	taxonomic classification fully defined by topology		95.65	0.914128
RMAG183	c__Clostridia (UID1118)	93.95	0.81	0	84	1292015	22381	88065	0.41057	92.0749	4	Yes	Yes	Yes	20	1190	1238	433	Yes	Yes	Single Sample	No	d__Bacteria;p__Firmicutes_A;c__Clostridia;o__4C28d-15;f__UBA3700;g__;s__	d__Bacteria;p__Firmicutes;c__Clostridia;o__4C28d-15;f__UBA3700;g__;s__							Placement	taxonomic novelty determined using RED		78.11	0.75222
RMAG184	o__Bacteroidales (UID2617)	92.08	2.39	12.5	70	3128885	82036	232408	0.51948	82.8858	1	Yes	No	No	17	2513	2558	611	No	Yes	Single Sample	Sample Reads	d__Bacteria;p__Bacteroidota;c__Bacteroidia;o__Bacteroidales;f__Muribaculaceae;g__C941;s__	d__Bacteria;p__Bacteroidota;c__Bacteroidia;o__Bacteroidales;f__Muribaculaceae;g__C941;s__	GCA_002349415.1	d__Bacteria;p__Bacteroidota;c__Bacteroidia;o__Bacteroidales;f__Muribaculaceae;g__C941;s__C941 sp1	81.81	0.57			Placement	taxonomic classification fully defined by topology	GCA_002396085.1, s__, 95.0, 77.99, 0.21; GCA_002371565.1, s__C941 sp2, 95.0, 77.75, 0.17; GCA_002353885.1, s__, 95.0, 77.54, 0.22; GCA_002349625.1, s__C941 sp3, 95.0, 77.26, 0.12; GCA_002396125.1, s__, 95.0, 77.14, 0.12; GCA_002353475.1, s__C941 sp5, 95.0, 77.11, 0.12; GCA_002353995.1, s__, 95.0, 77.0, 0.12; GCA_002395965.1, s__, 95.0, 76.99, 0.16	86.73	0.988981
RMAG185	f__Lachnospiraceae (UID1286)	92.64	0.16	0	19	2147118	152488	403986	0.41661	94.4316	0	No	No	No	17	1941	1976	646	No	Yes	Single Sample	No	d__Bacteria;p__Firmicutes_A;c__Clostridia;o__Lachnospirales;f__Lachnospiraceae;g__UBA2887;s__	d__Bacteria;p__Firmicutes;c__Clostridia;o__Lachnospirales;f__Lachnospiraceae;g__UBA2887;s__							Placement	taxonomic novelty determined using RED		95.15	0.915929
RMAG186	p__Bacteroidetes (UID2605)	93.81	0.32	50	113	2473445	33577	152273	0.56458	94.633	2	Yes	No	Yes	20	1974	2024	552	No	Yes	Single Sample	No	d__Bacteria;p__Bacteroidota;c__Bacteroidia;o__Bacteroidales;f__UBA932;g__RC9;s__	d__Bacteria;p__Bacteroidota;c__Bacteroidia;o__Bacteroidales;f__UBA932;g__RC9;s__	GCA_000433355.1	d__Bacteria;p__Bacteroidota;c__Bacteroidia;o__Bacteroidales;f__UBA932;g__RC9;s__	77.97	0.22			Placement	taxonomic classification fully defined by topology	GCA_000431015.1, s__, 95.0, 77.9, 0.25; GCA_002438845.1, s__RC9 sp3, 95.0, 77.62, 0.21; GCA_002439875.1, s__, 95.0, 77.58, 0.19; GCA_002437305.1, s__, 95.0, 77.53, 0.21; GCA_002314195.1, s__RC9 sp1, 95.0, 77.5, 0.19; GCA_002361625.1, s__, 95.0, 77.45, 0.16; GCA_002320605.1, s__RC9 sp4, 95.0, 77.38, 0.11; GCA_001602865.1, s__, 95.0, 77.21, 0.09; GCA_002321335.1, s__RC9 sp2, 95.0, 77.19, 0.21; GCA_…	86.93	0.968531
RMAG187	o__Clostridiales (UID1212)	97.76	0	0	67	3016021	76085	228824	0.38016	100.201	0	No	No	No	18	2402	2443	726	No	Yes	Single Sample	No	d__Bacteria;p__Firmicutes_A;c__Clostridia;o__Lachnospirales;f__Lachnospiraceae;g__UBA9722;s__UBA9722 sp1	d__Bacteria;p__Firmicutes;c__Clostridia;o__Lachnospirales;f__Lachnospiraceae;g__UBA9722;s__UBA9722 sp1	UBA9722	d__Bacteria;p__Firmicutes_A;c__Clostridia;o__Lachnospirales;f__Lachnospiraceae;g__UBA9722;s__UBA9722 sp1	98.35	0.4	UBA9722	d__Bacteria;p__Firmicutes_A;c__Clostridia;o__Lachnospirales;f__Lachnospiraceae;g__UBA9722;s__UBA9722 sp1	ANI/Placement	topological placement and ANI have congruent species assignments		97.1
RMAG188	f__Lachnospiraceae (UID1286)	91.43	0	0	60	2023439	65664	169643	0.46413	93.8387	0	No	No	No	18	1849	1891	643	No	Yes	Single Sample	Sample Reads	d__Bacteria;p__Firmicutes_A;c__Clostridia;o__Lachnospirales;f__Lachnospiraceae;g__UBA2727;s__GCA_002474355.1	d__Bacteria;p__Firmicutes;c__Clostridia;o__Lachnospirales;f__Lachnospiraceae;g__UBA2727;s__GCA_002474355.1	GCA_002474355.1	d__Bacteria;p__Firmicutes_A;c__Clostridia;o__Lachnospirales;f__Lachnospiraceae;g__UBA2727;s__	96.68	0.74	GCA_002474355.1	d__Bacteria;p__Firmicutes_A;c__Clostridia;o__Lachnospirales;f__Lachnospiraceae;g__UBA2727;s__	ANI/Placement	topological placement and ANI have congruent species assignments	GCA_002480925.1, s__, 95.0, 80.89, 0.41; UBA7906, s__, 95.0, 79.84, 0.21; GCF_900100095.1, s__, 95.0, 77.27, 0.09	96.64
RMAG189	p__Firmicutes (UID1022)	85.18	3.75	72.73	391	2106396	6412	22474	0.56651	71.0609	2	Yes	No	No	19	1965	2001	694	No	No	Single Sample	No	d__Bacteria;p__Firmicutes_C;c__Negativicutes;o__Selenomonadales;f__Selenomonadaceae;g__Schwartzia;s__	d__Bacteria;p__Firmicutes;c__Negativicutes;o__Selenomonadales;f__Selenomonadaceae;g__Schwartzia;s__							Placement	taxonomic novelty determined using RED		82.96	0.876132
RMAG190	o__Clostridiales (UID1212)	98.71	0	0	34	2522580	110528	245221	0.44095	101.232	0	No	No	No	17	2314	2348	764	No	Yes	Single Sample	No	d__Bacteria;p__Firmicutes_A;c__Clostridia;o__Lachnospirales;f__Lachnospiraceae;g__Catonella;s__GCA_002472045.1	d__Bacteria;p__Firmicutes;c__Clostridia;o__Lachnospirales;f__Lachnospiraceae;g__Catonella;s__GCA_002472045.1	GCA_002472045.1	d__Bacteria;p__Firmicutes_A;c__Clostridia;o__Lachnospirales;f__Lachnospiraceae;g__Catonella;s__	99.24	0.87	GCA_002472045.1	d__Bacteria;p__Firmicutes_A;c__Clostridia;o__Lachnospirales;f__Lachnospiraceae;g__Catonella;s__	ANI/Placement	topological placement and ANI have congruent species assignments		99.42
RMAG191	p__Actinobacteria (UID2112)	88.75	4.95	10.53	340	2021046	7150	51293	0.64733	66.4484	0	No	No	No	20	1920	1963	615	No	No	Single Sample	No	d__Bacteria;p__Actinobacteriota;c__Coriobacteriia;o__Coriobacteriales;f__Atopobiaceae;g__;s__	d__Bacteria;p__Actinobacteriota;c__Coriobacteriia;o__Coriobacteriales;f__Atopobiaceae;g__;s__							Placement	taxonomic classification fully defined by topology		80.04	0.875997
RMAG192	o__Bacteroidales (UID2617)	84.09	2.52	45.45	275	2483435	12961	32531	0.5125	74.6917	1	Yes	No	No	16	2020	2056	532	No	No	Single Sample	No	d__Bacteria;p__Bacteroidota;c__Bacteroidia;o__Bacteroidales;f__Muribaculaceae;g__C941;s__	d__Bacteria;p__Bacteroidota;c__Bacteroidia;o__Bacteroidales;f__Muribaculaceae;g__C941;s__	GCA_002353475.1	d__Bacteria;p__Bacteroidota;c__Bacteroidia;o__Bacteroidales;f__Muribaculaceae;g__C941;s__C941 sp5	81.72	0.52			Placement	taxonomic classification fully defined by topology	GCA_002396125.1, s__, 95.0, 80.28, 0.49; GCA_002353995.1, s__, 95.0, 80.19, 0.54; GCA_002395965.1, s__, 95.0, 78.05, 0.22; GCA_002349625.1, s__C941 sp3, 95.0, 78.03, 0.22; GCA_002396085.1, s__, 95.0, 77.8, 0.21; GCA_002349415.1, s__C941 sp1, 95.0, 77.75, 0.24; GCA_002353885.1, s__, 95.0, 77.41, 0.25; GCA_002371565.1, s__C941 sp2, 95.0, 77.33, 0.2; UBA7904, s__, 95.0, 76.47, 0.09; GCA_002476625.1,…	81.09	0.967493
RMAG193	o__Bacteroidales (UID2617)	79.25	0.5	50	56	2049738	54309	282797	0.51832	79.3674	1	Yes	No	No	19	1612	1656	494	No	No	Single Sample	No	d__Bacteria;p__Bacteroidota;c__Bacteroidia;o__Bacteroidales;f__Muribaculaceae;g__;s__	d__Bacteria;p__Bacteroidota;c__Bacteroidia;o__Bacteroidales;f__Muribaculaceae;g__;s__							Placement	taxonomic novelty determined using RED		83.3	0.913241
RMAG194	k__Bacteria (UID2569)	98.39	0	0	33	2024679	116268	226309	0.33774	100.923	0	No	No	No	19	1693	1730	542	No	Yes	Single Sample	No	d__Bacteria;p__Bacteroidota;c__Bacteroidia;o__Bacteroidales;f__P3;g__Phil12;s__	d__Bacteria;p__Bacteroidota;c__Bacteroidia;o__Bacteroidales;f__P3;g__Phil12;s__	GCA_002633275.1	d__Bacteria;p__Bacteroidota;c__Bacteroidia;o__Bacteroidales;f__P3;g__Phil12;s__	76.84	0.12			Placement	taxonomic novelty determined using RED		98.91	0.918681
RMAG195	o__Bacteroidales (UID2657)	77.1	1.54	12.5	142	2433582	25913	170027	0.47526	71.7993	2	Yes	No	No	14	1968	1999	519	No	No	Single Sample	No	d__Bacteria;p__Bacteroidota;c__Bacteroidia;o__Bacteroidales;f__Bacteroidaceae;g__Prevotella;s__Prevotella sp31	d__Bacteria;p__Bacteroidota;c__Bacteroidia;o__Bacteroidales;f__Bacteroidaceae;g__Prevotella;s__Prevotella sp31	GCA_002373375.1	d__Bacteria;p__Bacteroidota;c__Bacteroidia;o__Bacteroidales;f__Bacteroidaceae;g__Prevotella;s__Prevotella sp31	96.23	0.74	GCA_002373375.1	d__Bacteria;p__Bacteroidota;c__Bacteroidia;o__Bacteroidales;f__Bacteroidaceae;g__Prevotella;s__Prevotella sp31	ANI/Placement	topological placement and ANI have congruent species assignments	GCA_002353585.1, s__Prevotella sp29, 95.0, 78.24, 0.16; GCA_002394365.1, s__, 95.0, 78.07, 0.18; GCA_002317355.1, s__, 95.0, 77.65, 0.1; GCA_002349105.1, s__, 95.0, 77.39, 0.07; GCA_002353975.1, s__Prevotella sp30, 95.0, 77.27, 0.15; GCF_000621725.1, s__Prevotella brevis, 95.0, 77.01, 0.07; GCA_002449535.1, s__, 95.0, 76.94, 0.08; GCF_900142525.1, s__Prevotella ruminicola_A, 95.0, 76.78, 0.08; GC…	66.16
RMAG196	o__Clostridiales (UID1212)	81.24	1.01	0	243	1675918	8485	53604	0.53289	78.1543	1	Yes	No	No	7	1494	1507	480	No	No	Single Sample	No	d__Bacteria;p__Firmicutes_A;c__Clostridia;o__Oscillospirales;f__DTU089;g__Ruminococcus_E;s__	d__Bacteria;p__Firmicutes;c__Clostridia;o__Oscillospirales;f__DTU089;g__Ruminococcus;s__	UBA10299	d__Bacteria;p__Firmicutes_A;c__Clostridia;o__Oscillospirales;f__DTU089;g__Ruminococcus_E;s__	79.85	0.38			Placement	taxonomic classification fully defined by topology	GCA_002394725.1, s__, 95.0, 79.45, 0.47; GCF_900100595.1, s__, 95.0, 77.6, 0.2	76.27	0.961252
RMAG197	o__Clostridiales (UID1226)	91.93	0.21	0	56	1881654	80078	152306	0.52825	93.3318	0	No	No	No	16	1627	1657	639	No	Yes	Single Sample	No	d__Bacteria;p__Firmicutes_A;c__Clostridia;o__Lachnospirales;f__Lachnospiraceae;g__CAG-791;s__GCA_002372835.1	d__Bacteria;p__Firmicutes;c__Clostridia;o__Lachnospirales;f__Lachnospiraceae;g__CAG-791;s__GCA_002372835.1	GCA_002372835.1	d__Bacteria;p__Firmicutes_A;c__Clostridia;o__Lachnospirales;f__Lachnospiraceae;g__CAG-791;s__	98.23	0.95	GCA_002372835.1	d__Bacteria;p__Firmicutes_A;c__Clostridia;o__Lachnospirales;f__Lachnospiraceae;g__CAG-791;s__	ANI/Placement	topological placement and ANI have congruent species assignments	GCA_002353635.1, s__, 95.0, 77.41, 0.17; GCF_900107575.1, s__, 95.0, 77.22, 0.2; GCA_002351235.1, s__, 95.0, 76.93, 0.14; GCA_000431495.1, s__, 95.0, 76.9, 0.19; GCA_002481255.1, s__, 95.0, 76.77, 0.1; GCA_002351595.1, s__CAG-791 sp2, 95.0, 76.76, 0.13	76.76
RMAG198	o__Clostridiales (UID1212)	83.43	0.34	100	57	2174871	72764	143863	0.58386	84.501	1	Yes	No	No	16	1940	1973	679	No	No	Single Sample	Sample Reads	d__Bacteria;p__Firmicutes_A;c__Clostridia;o__Oscillospirales;f__Oscillospiraceae;g__F23-B02;s__	d__Bacteria;p__Firmicutes;c__Clostridia;o__Oscillospirales;f__Oscillospiraceae;g__F23-B02;s__	GCA_002369115.1	d__Bacteria;p__Firmicutes_A;c__Clostridia;o__Oscillospirales;f__Oscillospiraceae;g__F23-B02;s__	79.65	0.26			Placement	taxonomic classification fully defined by topology	GCA_002371675.1, s__F23-B02 sp1, 95.0, 79.58, 0.26; GCA_002450075.1, s__F23-B02 sp5, 95.0, 79.34, 0.25; GCA_002431965.1, s__F23-B02 sp2, 95.0, 78.05, 0.19; GCA_002320035.1, s__, 95.0, 77.93, 0.16; GCA_001916715.1, s__F23-B02 sp6, 95.0, 77.79, 0.13; GCA_002493305.1, s__, 95.0, 77.75, 0.2; GCA_002472405.1, s__, 95.0, 77.69, 0.14; GCA_000431075.1, s__, 95.0, 77.59, 0.13; GCA_002315275.1, s__, 95.0, …	76.41	0.913571
RMAG199	o__Bacteroidales (UID2716)	81.95	1.85	25	133	2366567	26411	88210	0.48369	75.3734	1	Yes	No	No	13	1880	1905	585	No	No	Single Sample	No	d__Bacteria;p__Bacteroidota;c__Bacteroidia;o__Bacteroidales;f__Bacteroidaceae;g__Prevotella;s__	d__Bacteria;p__Bacteroidota;c__Bacteroidia;o__Bacteroidales;f__Bacteroidaceae;g__Prevotella;s__	GCA_002394225.1	d__Bacteria;p__Bacteroidota;c__Bacteroidia;o__Bacteroidales;f__Bacteroidaceae;g__Prevotella;s__	82.95	0.56			Placement	taxonomic classification fully defined by topology	GCF_900115435.1, s__, 95.0, 81.75, 0.67; GCA_002353295.1, s__, 95.0, 80.66, 0.5; GCA_002354095.1, s__, 95.0, 80.06, 0.48; GCA_002373015.1, s__, 95.0, 80.0, 0.44; GCA_002361535.1, s__, 95.0, 78.26, 0.14; GCF_900107705.1, s__, 95.0, 78.15, 0.28; GCF_900119285.1, s__, 95.0, 77.93, 0.21; GCA_002353485.1, s__, 95.0, 77.92, 0.22; GCF_900100635.1, s__, 95.0, 77.91, 0.19; GCA_002342415.1, s__, 95.0, 77.8…	62.18	0.986363
RMAG200	o__Selenomonadales (UID1024)	98.98	4.34	7.14	76	2820432	85125	243815	0.48972	80.0549	3	Yes	No	No	19	2510	2561	783	No	Yes	Single Sample	No	d__Bacteria;p__Firmicutes_C;c__Negativicutes;o__Acidaminococcales;f__Acidaminococcaceae;g__Succiniclasticum;s__Succiniclasticum ruminis	d__Bacteria;p__Firmicutes;c__Negativicutes;o__Acidaminococcales;f__Acidaminococcaceae;g__Succiniclasticum;s__Succiniclasticum ruminis	GCF_900101645.1	d__Bacteria;p__Firmicutes_C;c__Negativicutes;o__Acidaminococcales;f__Acidaminococcaceae;g__Succiniclasticum;s__Succiniclasticum ruminis	96.06	0.78	GCF_900101645.1	d__Bacteria;p__Firmicutes_C;c__Negativicutes;o__Acidaminococcales;f__Acidaminococcaceae;g__Succiniclasticum;s__Succiniclasticum ruminis	ANI/Placement	topological placement and ANI have congruent species assignments	GCF_900112895.1, s__Succiniclasticum ruminis_A, 95.0, 86.47, 0.61; UBA9839, s__, 95.0, 83.33, 0.33; GCA_002342505.1, s__Succiniclasticum sp1, 95.0, 80.94, 0.35; GCA_002481665.1, s__, 95.0, 78.31, 0.16	97.62
RMAG201	p__Bacteroidetes (UID2605)	95.08	1.75	28.57	323	3014445	15270	105647	0.50881	88.9219	1	Yes	No	No	19	2570	2611	627	No	Yes	Single Sample	Sample Reads	d__Bacteria;p__Bacteroidota;c__Bacteroidia;o__Bacteroidales;f__UBA932;g__RC9;s__	d__Bacteria;p__Bacteroidota;c__Bacteroidia;o__Bacteroidales;f__UBA932;g__RC9;s__	GCA_002438845.1	d__Bacteria;p__Bacteroidota;c__Bacteroidia;o__Bacteroidales;f__UBA932;g__RC9;s__RC9 sp3	78.24	0.15			Placement	taxonomic classification fully defined by topology	GCA_000433355.1, s__, 95.0, 77.85, 0.19; GCA_002439875.1, s__, 95.0, 77.83, 0.15; GCA_002314195.1, s__RC9 sp1, 95.0, 77.78, 0.15; GCA_000431015.1, s__, 95.0, 77.72, 0.17; GCA_002437305.1, s__, 95.0, 77.69, 0.15; GCA_002321335.1, s__RC9 sp2, 95.0, 77.55, 0.14; GCA_002361625.1, s__, 95.0, 77.22, 0.09; GCF_900167895.1, s__, 95.0, 77.12, 0.09; GCA_002320605.1, s__RC9 sp4, 95.0, 76.98, 0.07; GCF_90016…	95.91	0.96902
RMAG202	k__Bacteria (UID2569)	91.38	0.54	0	56	2730706	77287	167549	0.53001	91.1241	3	Yes	No	No	18	2237	2276	532	No	Yes	Single Sample	No	d__Bacteria;p__Bacteroidota;c__Bacteroidia;o__Bacteroidales;f__P3;g__P3;s__	d__Bacteria;p__Bacteroidota;c__Bacteroidia;o__Bacteroidales;f__P3;g__P3;s__	GCA_002309955.1	d__Bacteria;p__Bacteroidota;c__Bacteroidia;o__Bacteroidales;f__P3;g__P3;s__	83.97	0.56			Placement	taxonomic classification fully defined by topology	GCA_002354035.1, s__, 95.0, 81.43, 0.57; GCA_002392445.1, s__, 95.0, 79.8, 0.36; GCA_002349055.1, s__, 95.0, 79.02, 0.27; GCA_002368955.1, s__, 95.0, 78.71, 0.32; GCA_002350995.1, s__, 95.0, 78.64, 0.23; GCA_002392965.1, s__, 95.0, 78.56, 0.21; GCA_002317325.1, s__, 95.0, 78.56, 0.22; GCA_002396195.1, s__P3 sp2, 95.0, 78.31, 0.2; GCA_002373995.1, s__, 95.0, 78.15, 0.19; GCA_001543385.1, s__, 95.0…	93.92	0.971018
RMAG203	p__Bacteroidetes (UID2605)	91.46	0.71	0	162	3004272	40603	167249	0.60163	90.2143	1	Yes	No	No	18	2446	2490	679	No	Yes	Single Sample	Sample Reads	d__Bacteria;p__Bacteroidota;c__Bacteroidia;o__Bacteroidales;f__UBA932;g__RC9;s__	d__Bacteria;p__Bacteroidota;c__Bacteroidia;o__Bacteroidales;f__UBA932;g__RC9;s__	GCA_002361625.1	d__Bacteria;p__Bacteroidota;c__Bacteroidia;o__Bacteroidales;f__UBA932;g__RC9;s__	83.47	0.58			Placement	taxonomic classification fully defined by topology	GCA_002396335.1, s__, 95.0, 78.94, 0.21; GCF_900167895.1, s__, 95.0, 78.92, 0.29; GCA_001602865.1, s__, 95.0, 78.73, 0.14; UBA9735, s__, 95.0, 78.57, 0.19; GCA_002354005.1, s__RC9 sp6, 95.0, 78.21, 0.24; GCA_002371115.1, s__RC9 sp7, 95.0, 77.82, 0.22; GCA_002373715.1, s__, 95.0, 77.82, 0.23; GCA_002393945.1, s__RC9 sp17, 95.0, 77.76, 0.2; GCA_002371535.1, s__RC9 sp5, 95.0, 77.7, 0.14; GCA_0023492…	75.45	0.982831
RMAG204	o__Clostridiales (UID1212)	85.73	3.64	87.5	315	1848484	6798	28361	0.54478	72.6312	2	Yes	No	No	12	1721	1743	546	No	No	Single Sample	No	d__Bacteria;p__Firmicutes_A;c__Clostridia;o__Oscillospirales;f__DTU089;g__Ruminococcus_E;s__	d__Bacteria;p__Firmicutes;c__Clostridia;o__Oscillospirales;f__DTU089;g__Ruminococcus;s__	GCF_900100595.1	d__Bacteria;p__Firmicutes_A;c__Clostridia;o__Oscillospirales;f__DTU089;g__Ruminococcus_E;s__	79.59	0.52			Placement	taxonomic classification fully defined by topology	GCA_002350785.1, s__, 95.0, 78.15, 0.32; UBA10299, s__, 95.0, 77.57, 0.16; GCA_002368625.1, s__, 95.0, 77.45, 0.31; GCA_002394725.1, s__, 95.0, 77.38, 0.19; UBA9824, s__, 95.0, 76.74, 0.15; UBA11463, s__, 95.0, 76.58, 0.11	66.97	0.949581
RMAG205	o__Clostridiales (UID1212)	91.42	0.89	0	294	1645064	7658	35874	0.5492	88.9121	2	Yes	No	No	17	1522	1557	492	No	No	Single Sample	Sample Reads	d__Bacteria;p__Firmicutes_A;c__Clostridia;o__Oscillospirales;f__Oscillospiraceae;g__;s__	d__Bacteria;p__Firmicutes;c__Clostridia;o__Oscillospirales;f__Oscillospiraceae;g__;s__							Placement	taxonomic novelty determined using RED		89.2	0.806041
RMAG206	o__Bacteroidales (UID2716)	97.59	0	0	39	2333741	75785	221918	0.47093	100.03	2	Yes	No	No	18	1946	1991	622	No	Yes	Single Sample	Sample Reads	d__Bacteria;p__Bacteroidota;c__Bacteroidia;o__Bacteroidales;f__Bacteroidaceae;g__Prevotella;s__GCA_002350925.1	d__Bacteria;p__Bacteroidota;c__Bacteroidia;o__Bacteroidales;f__Bacteroidaceae;g__Prevotella;s__GCA_002350925.1	GCA_002350925.1	d__Bacteria;p__Bacteroidota;c__Bacteroidia;o__Bacteroidales;f__Bacteroidaceae;g__Prevotella;s__	95.49	0.82	GCA_002350925.1	d__Bacteria;p__Bacteroidota;c__Bacteroidia;o__Bacteroidales;f__Bacteroidaceae;g__Prevotella;s__	ANI/Placement	topological placement and ANI have congruent species assignments	GCA_002353085.1, s__, 95.0, 95.04, 0.69; GCA_002353125.1, s__Prevotella sp27, 95.0, 78.65, 0.14; GCF_000702825.1, s__Prevotella sp33, 95.0, 78.32, 0.14; GCF_000619825.1, s__, 95.0, 78.29, 0.16; GCA_002373015.1, s__, 95.0, 78.28, 0.15; GCF_900199555.1, s__, 95.0, 78.28, 0.16; GCF_900100635.1, s__, 95.0, 78.24, 0.15; GCF_900142525.1, s__Prevotella ruminicola_A, 95.0, 78.21, 0.17; GCA_002351045.1, s…	97.48
RMAG207	p__Euryarchaeota (UID3)	78.4	0.13	100	68	1918079	54232	103320	0.32571	80.2471	0	No	No	No	18	1783	1813	413	No	No	Single Sample	No	d__Archaea;p__Euryarchaeota;c__Methanobacteria;o__Methanobacteriales;f__Methanobacteriaceae;g__Methanobrevibacter_A;s__GCA_002509015.1	d__Archaea;p__Euryarchaeota;c__Methanobacteria;o__Methanobacteriales;f__Methanobacteriaceae;g__Methanobrevibacter;s__GCA_002509015.1	GCA_002509015.1	d__Archaea;p__Euryarchaeota;c__Methanobacteria;o__Methanobacteriales;f__Methanobacteriaceae;g__Methanobrevibacter_A;s__	98.04	0.78	GCA_002509015.1	d__Archaea;p__Euryarchaeota;c__Methanobacteria;o__Methanobacteriales;f__Methanobacteriaceae;g__Methanobrevibacter_A;s__	ANI/Placement	topological placement and ANI have congruent species assignments	GCF_001548675.1, s__, 95.0, 81.77, 0.47; GCF_900109595.1, s__, 95.0, 81.12, 0.45; GCF_001477655.1, s__, 95.0, 80.7, 0.43; GCA_002498445.1, s__, 95.0, 80.33, 0.43; GCF_001639275.1, s__, 95.0, 79.96, 0.33; GCF_000016525.1, s__, 95.0, 79.6, 0.31; GCF_002252585.1, s__, 95.0, 79.44, 0.32; GCA_002496065.1, s__, 95.0, 78.24, 0.16	76.27
RMAG208	o__Bacteroidales (UID2617)	85.53	2.01	22.22	327	2472865	9581	39072	0.51167	77.9173	2	Yes	No	No	17	1993	2031	535	No	No	Single Sample	No	d__Bacteria;p__Bacteroidota;c__Bacteroidia;o__Bacteroidales;f__Muribaculaceae;g__C941;s__	d__Bacteria;p__Bacteroidota;c__Bacteroidia;o__Bacteroidales;f__Muribaculaceae;g__C941;s__	GCA_002353475.1	d__Bacteria;p__Bacteroidota;c__Bacteroidia;o__Bacteroidales;f__Muribaculaceae;g__C941;s__C941 sp5	81.35	0.51			Placement	taxonomic classification fully defined by topology	GCA_002396125.1, s__, 95.0, 80.28, 0.48; GCA_002353995.1, s__, 95.0, 80.16, 0.54; GCA_002349415.1, s__C941 sp1, 95.0, 78.13, 0.2; GCA_002353885.1, s__, 95.0, 77.8, 0.23; GCA_002349625.1, s__C941 sp3, 95.0, 77.74, 0.21; GCA_002396085.1, s__, 95.0, 77.61, 0.23; GCA_002371565.1, s__C941 sp2, 95.0, 77.6, 0.2; GCA_002395965.1, s__, 95.0, 77.38, 0.19; UBA7904, s__, 95.0, 76.84, 0.1; GCA_002476625.1, s_…	92.33	0.977761
RMAG209	p__Actinobacteria (UID2112)	84.74	0	0	217	1372672	8145	39726	0.54456	86.6954	1	No	Yes	No	18	1288	1328	416	No	No	Single Sample	Sample Reads	d__Bacteria;p__Actinobacteriota;c__Coriobacteriia;o__Coriobacteriales;f__Eggerthellaceae;g__;s__	d__Bacteria;p__Actinobacteriota;c__Coriobacteriia;o__Coriobacteriales;f__Eggerthellaceae;g__;s__							Placement	taxonomic classification fully defined by topology		78.09	0.838555
RMAG210	o__Clostridiales (UID1212)	90.88	0.67	100	342	2303775	8999	33367	0.54101	90.1771	1	Yes	No	No	15	1998	2031	596	No	No	Single Sample	No	d__Bacteria;p__Firmicutes_A;c__Clostridia;o__Oscillospirales;f__Ruminococcaceae;g__Ruminococcus;s__Ruminococcus flavefaciens_B	d__Bacteria;p__Firmicutes;c__Clostridia;o__Oscillospirales;f__Ruminococcaceae;g__Ruminococcus;s__Ruminococcus flavefaciens	GCF_000701945.1	d__Bacteria;p__Firmicutes_A;c__Clostridia;o__Oscillospirales;f__Ruminococcaceae;g__Ruminococcus;s__Ruminococcus flavefaciens_B	98.65	0.98	GCF_000701945.1	d__Bacteria;p__Firmicutes_A;c__Clostridia;o__Oscillospirales;f__Ruminococcaceae;g__Ruminococcus;s__Ruminococcus flavefaciens_B	ANI/Placement	topological placement and ANI have congruent species assignments	GCF_900109435.1, s__Ruminococcus flavefaciens_G, 95.0, 86.39, 0.86; GCA_002350065.1, s__Ruminococcus flavefaciens_N, 95.0, 81.21, 0.55; GCF_000621845.1, s__Ruminococcus flavefaciens_E, 95.0, 79.24, 0.38; GCF_000526795.1, s__Ruminococcus flavefaciens_D, 95.0, 78.84, 0.41; GCF_900119075.1, s__Ruminococcus flavefaciens_Q, 95.0, 78.8, 0.41; GCF_000621785.1, s__Ruminococcus flavefaciens_C, 95.0, 78.58…	80.04
RMAG211	o__Clostridiales (UID1212)	91.93	0	0	130	2774782	47240	136582	0.4696	94.2672	0	No	No	No	18	2401	2451	669	No	Yes	Single Sample	Sample Reads	d__Bacteria;p__Firmicutes_A;c__Clostridia;o__Oscillospirales;f__Ruminococcaceae;g__Ruminococcus;s__Ruminococcus flavefaciens_E	d__Bacteria;p__Firmicutes;c__Clostridia;o__Oscillospirales;f__Ruminococcaceae;g__Ruminococcus;s__Ruminococcus flavefaciens	GCF_000621845.1	d__Bacteria;p__Firmicutes_A;c__Clostridia;o__Oscillospirales;f__Ruminococcaceae;g__Ruminococcus;s__Ruminococcus flavefaciens_E	97.92	0.92	GCF_000621845.1	d__Bacteria;p__Firmicutes_A;c__Clostridia;o__Oscillospirales;f__Ruminococcaceae;g__Ruminococcus;s__Ruminococcus flavefaciens_E	ANI/Placement	topological placement and ANI have congruent species assignments	GCF_900119075.1, s__Ruminococcus flavefaciens_Q, 95.0, 94.9, 0.89; GCF_000526795.1, s__Ruminococcus flavefaciens_D, 95.0, 87.19, 0.84; GCF_000518765.1, s__Ruminococcus flavefaciens, 95.0, 82.86, 0.63; GCF_900143025.1, s__Ruminococcus flavefaciens_I, 95.0, 82.83, 0.64; GCF_000621785.1, s__Ruminococcus flavefaciens_C, 95.0, 82.67, 0.63; GCF_900108555.1, s__Ruminococcus flavefaciens_P, 95.0, 82.53, …	94.48
RMAG212	k__Bacteria (UID2372)	99.05	0.32	0	72	2379722	44249	163681	0.50194	99.773	0	No	No	No	18	2233	2271	787	No	Yes	Single Sample	No	d__Bacteria;p__Firmicutes;c__Bacilli;o__Erysipelotrichales;f__Erysipelotrichaceae;g__Solobacterium;s__GCA_002350225.1	d__Bacteria;p__Firmicutes;c__Bacilli;o__Erysipelotrichales;f__Erysipelotrichaceae;g__Solobacterium;s__GCA_002350225.1	GCA_002350225.1	d__Bacteria;p__Firmicutes;c__Bacilli;o__Erysipelotrichales;f__Erysipelotrichaceae;g__Solobacterium;s__	97.63	0.89	GCA_002350225.1	d__Bacteria;p__Firmicutes;c__Bacilli;o__Erysipelotrichales;f__Erysipelotrichaceae;g__Solobacterium;s__	ANI/Placement	topological placement and ANI have congruent species assignments	UBA11989, s__, 95.0, 78.01, 0.13; GCA_002481845.1, s__, 95.0, 77.55, 0.13; UBA12355, s__, 95.0, 77.47, 0.12; GCA_002351305.1, s__, 95.0, 77.02, 0.13; GCF_000701725.1, s__, 95.0, 76.7, 0.1; GCA_002410705.1, s__, 95.0, 76.32, 0.07; GCA_002372175.1, s__, 95.0, 75.92, 0.07; UBA9766, s__, 95.0, 75.48, 0.07	95.23
RMAG213	f__Veillonellaceae (UID1032)	77.73	2.9	0	258	2031187	10472	44085	0.60979	65.24	3	Yes	No	No	18	1802	1843	701	No	No	Single Sample	No	d__Bacteria;p__Firmicutes_C;c__Negativicutes;o__Selenomonadales;f__Selenomonadaceae;g__Selenomonas_C;s__Selenomonas_C bovis	d__Bacteria;p__Firmicutes;c__Negativicutes;o__Selenomonadales;f__Selenomonadaceae;g__Selenomonas;s__Selenomonas bovis	GCF_000381005.1	d__Bacteria;p__Firmicutes_C;c__Negativicutes;o__Selenomonadales;f__Selenomonadaceae;g__Selenomonas_C;s__Selenomonas_C bovis	95.85	0.83	GCF_000381005.1	d__Bacteria;p__Firmicutes_C;c__Negativicutes;o__Selenomonadales;f__Selenomonadaceae;g__Selenomonas_C;s__Selenomonas_C bovis	ANI/Placement	topological placement and ANI have congruent species assignments	GCA_002351185.1, s__, 95.0, 87.13, 0.52; GCA_002472155.1, s__, 95.0, 81.78, 0.62; GCA_002350105.1, s__, 95.0, 79.19, 0.4	69.51
RMAG214	c__Clostridia (UID1118)	95.3	2.71	20	149	3141769	35187	85711	0.62286	84.5652	1	Yes	No	No	18	2582	2630	808	No	Yes	Single Sample	No	d__Bacteria;p__Firmicutes_A;c__Clostridia;o__Christensenellales;f__CAG-74;g__UBA2862;s__	d__Bacteria;p__Firmicutes;c__Clostridia;o__Christensenellales;f__CAG-74;g__UBA2862;s__	GCA_002350605.1	d__Bacteria;p__Firmicutes_A;c__Clostridia;o__Christensenellales;f__CAG-74;g__UBA2862;s__	82.41	0.49			Placement	taxonomic novelty determined using RED		96.31	0.945597
RMAG215	f__Lachnospiraceae (UID1286)	97.74	0.54	50	71	2555661	60974	135229	0.41779	97.7026	0	No	No	No	19	2279	2325	750	No	Yes	Single Sample	No	d__Bacteria;p__Firmicutes_A;c__Clostridia;o__Lachnospirales;f__Lachnospiraceae;g__Agathobacter;s__	d__Bacteria;p__Firmicutes;c__Clostridia;o__Lachnospirales;f__Lachnospiraceae;g__Agathobacter;s__	GCF_000020605.1	d__Bacteria;p__Firmicutes_A;c__Clostridia;o__Lachnospirales;f__Lachnospiraceae;g__Agathobacter;s__Agathobacter rectalis	94.42	0.78			Placement	taxonomic classification fully defined by topology	GCF_001406815.1, s__Agathobacter faecis, 95.0, 78.79, 0.19; GCA_002474415.1, s__, 95.0, 78.04, 0.12; GCA_002351275.1, s__, 95.0, 77.97, 0.08; GCF_002735305.1, s__Agathobacter ruminis, 95.0, 77.84, 0.1; GCA_000434275.1, s__, 95.0, 77.79, 0.15	87.17	0.994117
RMAG216	o__Clostridiales (UID1120)	98.58	0.24	0	43	1865591	77250	338401	0.5034	99.8239	2	Yes	No	No	19	1716	1761	605	No	Yes	Single Sample	No	d__Bacteria;p__Firmicutes_A;c__Clostridia;o__Peptostreptococcales;f__Anaerovoracaceae;g__CAG-145;s__	d__Bacteria;p__Firmicutes;c__Clostridia;o__Peptostreptococcales;f__Anaerovoracaceae;g__CAG-145;s__							Placement	taxonomic classification fully defined by topology		99.27	0.847504
RMAG217	k__Bacteria (UID2372)	81.9	0.37	0	437	2310030	6316	29641	0.49455	81.9502	1	No	Yes	No	20	2323	2362	643	No	No	Single Sample	No	d__Bacteria;p__Firmicutes;c__Bacilli;o__Erysipelotrichales;f__Erysipelotrichaceae;g__Solobacterium;s__	d__Bacteria;p__Firmicutes;c__Bacilli;o__Erysipelotrichales;f__Erysipelotrichaceae;g__Solobacterium;s__	GCA_002350225.1	d__Bacteria;p__Firmicutes;c__Bacilli;o__Erysipelotrichales;f__Erysipelotrichaceae;g__Solobacterium;s__	77.56	0.21			Placement	taxonomic classification fully defined by topology	GCA_002481845.1, s__, 95.0, 77.38, 0.09; GCA_002351305.1, s__, 95.0, 77.33, 0.15; GCF_000701725.1, s__, 95.0, 76.9, 0.12; UBA11989, s__, 95.0, 76.54, 0.1	72.79	0.942687
RMAG218	o__Clostridiales (UID1120)	99.41	1.6	66.67	212	1890711	13030	49042	0.55705	94.5342	1	Yes	No	No	19	1617	1660	657	No	No	Single Sample	No	d__Bacteria;p__Firmicutes_A;c__Clostridia;o__Peptostreptococcales;f__Anaerovoracaceae;g__Eubacterium_A;s__Eubacterium_A pyruvativorans	d__Bacteria;p__Firmicutes;c__Clostridia;o__Peptostreptococcales;f__Anaerovoracaceae;g__Eubacterium;s__Eubacterium pyruvativorans	GCF_900116785.1	d__Bacteria;p__Firmicutes_A;c__Clostridia;o__Peptostreptococcales;f__Anaerovoracaceae;g__Eubacterium_A;s__Eubacterium_A pyruvativorans	98.45	0.97	GCF_900116785.1	d__Bacteria;p__Firmicutes_A;c__Clostridia;o__Peptostreptococcales;f__Anaerovoracaceae;g__Eubacterium_A;s__Eubacterium_A pyruvativorans	ANI/Placement	topological placement and ANI have congruent species assignments	GCF_001940235.1, s__, 95.0, 76.63, 0.12	96.72
RMAG219	o__Selenomonadales (UID1024)	97.37	0.42	33.33	74	2043790	37974	129882	0.5877	97.6997	2	Yes	No	No	19	1835	1887	788	No	Yes	Single Sample	No	d__Bacteria;p__Firmicutes_C;c__Negativicutes;o__Acidaminococcales;f__Acidaminococcaceae;g__Succiniclasticum;s__	d__Bacteria;p__Firmicutes;c__Negativicutes;o__Acidaminococcales;f__Acidaminococcaceae;g__Succiniclasticum;s__	GCA_002481665.1	d__Bacteria;p__Firmicutes_C;c__Negativicutes;o__Acidaminococcales;f__Acidaminococcaceae;g__Succiniclasticum;s__	91.97	0.86			Placement	taxonomic classification fully defined by topology	UBA9839, s__, 95.0, 77.58, 0.13; GCF_900101645.1, s__Succiniclasticum ruminis, 95.0, 77.57, 0.21; GCF_900112895.1, s__Succiniclasticum ruminis_A, 95.0, 77.25, 0.23; GCA_002342505.1, s__Succiniclasticum sp1, 95.0, 76.98, 0.15	96.33	0.982821
RMAG220	f__Lachnospiraceae (UID1286)	87.68	0.06	0	68	2136098	54065	157610	0.38326	89.7465	0	No	No	No	15	1850	1878	607	No	No	Single Sample	No	d__Bacteria;p__Firmicutes_A;c__Clostridia;o__Lachnospirales;f__Lachnospiraceae;g__;s__	d__Bacteria;p__Firmicutes;c__Clostridia;o__Lachnospirales;f__Lachnospiraceae;g__;s__							Placement	taxonomic classification fully defined by topology		91.34	0.804288
RMAG221	p__Bacteroidetes (UID2605)	93.33	1.43	0	116	2688764	44760	156620	0.48954	88.5054	1	Yes	No	No	19	2107	2152	617	No	Yes	Single Sample	No	d__Bacteria;p__Bacteroidota;c__Bacteroidia;o__Bacteroidales;f__UBA932;g__RC9;s__	d__Bacteria;p__Bacteroidota;c__Bacteroidia;o__Bacteroidales;f__UBA932;g__RC9;s__	GCA_002320605.1	d__Bacteria;p__Bacteroidota;c__Bacteroidia;o__Bacteroidales;f__UBA932;g__RC9;s__RC9 sp4	93.86	0.83			Placement	taxonomic classification fully defined by topology	GCA_000433355.1, s__, 95.0, 77.54, 0.14; GCA_002472565.1, s__, 95.0, 77.47, 0.07; GCA_000431015.1, s__, 95.0, 77.29, 0.13; GCA_002437305.1, s__, 95.0, 77.19, 0.1; GCA_002439875.1, s__, 95.0, 76.98, 0.12; GCA_002438845.1, s__RC9 sp3, 95.0, 76.91, 0.13; GCA_002314195.1, s__RC9 sp1, 95.0, 76.9, 0.12; GCA_002321335.1, s__RC9 sp2, 95.0, 76.4, 0.13	94.02	0.996923
RMAG222	o__Clostridiales (UID1226)	95.57	0.9	66.67	158	2211309	23213	75441	0.43965	93.8529	0	No	No	No	18	1962	2002	692	No	Yes	Single Sample	No	d__Bacteria;p__Firmicutes_A;c__Clostridia;o__Lachnospirales;f__Lachnospiraceae;g__Tyzzerella;s__	d__Bacteria;p__Firmicutes;c__Clostridia;o__Lachnospirales;f__Lachnospiraceae;g__Tyzzerella;s__	GCF_000411355.1	d__Bacteria;p__Firmicutes_A;c__Clostridia;o__Lachnospirales;f__Lachnospiraceae;g__Tyzzerella;s__Tyzzerella sp1	78.15	0.13			Placement	taxonomic classification fully defined by topology	GCF_000209385.2, s__, 95.0, 77.56, 0.14	94.46	0.909254
RMAG223	k__Bacteria (UID2495)	86.81	1.65	0	445	2965011	8778	39856	0.51155	80.5317	0	No	No	No	19	2479	2526	587	No	No	Single Sample	No	d__Bacteria;p__Fibrobacterota;c__Fibrobacteria;o__Fibrobacterales;f__Fibrobacteraceae;g__Fibrobacter;s__GCF_900142495.1	d__Bacteria;p__Fibrobacterota;c__Fibrobacteria;o__Fibrobacterales;f__Fibrobacteraceae;g__Fibrobacter;s__GCF_900142495.1	GCF_900142495.1	d__Bacteria;p__Fibrobacterota;c__Fibrobacteria;o__Fibrobacterales;f__Fibrobacteraceae;g__Fibrobacter;s__	97.73	0.95	GCF_900142495.1	d__Bacteria;p__Fibrobacterota;c__Fibrobacteria;o__Fibrobacterales;f__Fibrobacteraceae;g__Fibrobacter;s__	ANI/Placement	topological placement and ANI have congruent species assignments	GCF_002210295.1, s__, 95.0, 92.31, 0.89; GCF_900129525.1, s__, 95.0, 91.46, 0.84; GCF_900142545.1, s__, 95.0, 88.24, 0.84; GCF_900142475.1, s__, 95.0, 86.52, 0.74; GCA_001462305.1, s__, 95.0, 85.05, 0.69; GCF_900143055.1, s__Fibrobacter sp6, 95.0, 83.13, 0.53; GCF_002210285.1, s__, 95.0, 82.11, 0.52; GCA_002395745.1, s__, 95.0, 81.99, 0.49; GCF_900141705.1, s__, 95.0, 81.86, 0.48; GCA_002382975.1…	84.75
RMAG224	k__Bacteria (UID203)	96.55	1.91	83.33	245	1716794	8558	38100	0.37282	90.5578	0	No	No	No	13	1563	1588	519	No	No	Single Sample	No	d__Bacteria;p__Cyanobacteriota;c__Vampirovibrionia;o__Gastranaerophilales;f__Gastranaerophilaceae;g__;s__	d__Bacteria;p__Cyanobacteriota;c__Vampirovibrionia;o__Gastranaerophilales;f__Gastranaerophilaceae;g__;s__							Placement	taxonomic novelty determined using RED		90.29	0.755372
RMAG225	o__Selenomonadales (UID1024)	98.2	0	0	95	2366857	43450	130826	0.55784	100.519	3	Yes	No	No	19	2082	2139	851	No	Yes	Single Sample	No	d__Bacteria;p__Firmicutes_C;c__Negativicutes;o__Acidaminococcales;f__Acidaminococcaceae;g__Acidaminococcus;s__	d__Bacteria;p__Firmicutes;c__Negativicutes;o__Acidaminococcales;f__Acidaminococcaceae;g__Acidaminococcus;s__	GCF_900106585.1	d__Bacteria;p__Firmicutes_C;c__Negativicutes;o__Acidaminococcales;f__Acidaminococcaceae;g__Acidaminococcus;s__Acidaminococcus timonensis	78.96	0.29			Placement	taxonomic classification fully defined by topology	GCF_000025305.1, s__Acidaminococcus fermentans, 95.0, 78.82, 0.32; GCA_000437815.1, s__, 95.0, 78.69, 0.29; GCF_900095825.1, s__Acidaminococcus massiliensis, 95.0, 78.48, 0.32	95.37	0.90672
RMAG226	f__Lachnospiraceae (UID1286)	96.04	0	0	98	1965022	31111	98074	0.44158	98.2865	0	No	No	No	19	1768	1813	633	No	Yes	Single Sample	No	d__Bacteria;p__Firmicutes_A;c__Clostridia;o__Lachnospirales;f__Lachnospiraceae;g__UBA629;s__	d__Bacteria;p__Firmicutes;c__Clostridia;o__Lachnospirales;f__Lachnospiraceae;g__UBA629;s__							Placement	taxonomic classification fully defined by topology		99.46	0.93357
RMAG227	p__Firmicutes (UID1022)	86.5	0.63	0	32	2410037	128861	409209	0.55941	85.9051	4	Yes	No	No	19	2211	2269	776	No	No	Single Sample	No	d__Bacteria;p__Firmicutes_C;c__Negativicutes;o__Selenomonadales;f__Selenomonadaceae;g__Schwartzia;s__	d__Bacteria;p__Firmicutes;c__Negativicutes;o__Selenomonadales;f__Selenomonadaceae;g__Schwartzia;s__	GCF_900129225.1	d__Bacteria;p__Firmicutes_C;c__Negativicutes;o__Selenomonadales;f__Selenomonadaceae;g__Schwartzia;s__Schwartzia succinivorans	77.86	0.08			Placement	taxonomic novelty determined using RED		95.31	0.87451
RMAG228	o__Clostridiales (UID1120)	87.85	2.36	22.22	271	2684443	15603	71794	0.4543	78.671	2	Yes	No	No	20	2415	2478	626	No	No	Single Sample	No	d__Bacteria;p__Firmicutes_A;c__Clostridia;o__Saccharofermentanales;f__Saccharofermentanaceae;g__Saccharofermentans;s__	d__Bacteria;p__Firmicutes;c__Clostridia;o__Saccharofermentanales;f__Saccharofermentanaceae;g__Saccharofermentans;s__	GCA_001604135.1	d__Bacteria;p__Firmicutes_A;c__Clostridia;o__Saccharofermentanales;f__Saccharofermentanaceae;g__Saccharofermentans;s__	85.5	0.74			Placement	taxonomic classification fully defined by topology	GCF_000621765.1, s__, 95.0, 82.17, 0.51; GCF_900107185.1, s__, 95.0, 82.02, 0.48; GCA_002450155.1, s__, 95.0, 78.63, 0.17; GCF_900111435.1, s__, 95.0, 77.56, 0.14; GCF_900099715.1, s__, 95.0, 77.55, 0.11; GCF_900176545.1, s__, 95.0, 77.5, 0.11; GCA_002450095.1, s__, 95.0, 77.21, 0.09; GCA_002394605.1, s__, 95.0, 77.17, 0.12; GCA_002373235.1, s__, 95.0, 76.79, 0.08; GCA_002371375.1, s__, 95.0, 76.…	76.88	0.9878
RMAG229	k__Bacteria (UID2569)	90.07	1.73	37.5	143	2295337	29571	79234	0.48407	84.3042	1	Yes	No	No	18	1944	1983	498	No	Yes	Single Sample	Sample Reads	d__Bacteria;p__Bacteroidota;c__Bacteroidia;o__Bacteroidales;f__Paludibacteraceae;g__RF16;s__	d__Bacteria;p__Bacteroidota;c__Bacteroidia;o__Bacteroidales;f__Paludibacteraceae;g__RF16;s__	GCA_002354055.1	d__Bacteria;p__Bacteroidota;c__Bacteroidia;o__Bacteroidales;f__Paludibacteraceae;g__RF16;s__	80.44	0.44			Placement	taxonomic classification fully defined by topology	GCA_002393655.1, s__, 95.0, 80.42, 0.44; GCA_002394835.1, s__RF16 sp1, 95.0, 80.34, 0.42; GCA_002394395.1, s__, 95.0, 80.28, 0.36; GCA_002361565.1, s__, 95.0, 79.32, 0.34; GCA_002369075.1, s__, 95.0, 79.25, 0.31; GCA_002373505.1, s__, 95.0, 79.17, 0.38; GCA_002352705.1, s__, 95.0, 78.82, 0.29; GCA_002395805.1, s__, 95.0, 78.78, 0.27; GCA_002309835.1, s__, 95.0, 78.75, 0.31; GCA_002351925.1, s__, …	85.76	0.979457
RMAG230	p__Bacteroidetes (UID2605)	92.14	1.38	40	110	2926924	55493	176042	0.61457	88.1641	1	Yes	No	No	19	2316	2360	666	No	Yes	Single Sample	No	d__Bacteria;p__Bacteroidota;c__Bacteroidia;o__Bacteroidales;f__UBA932;g__RC9;s__	d__Bacteria;p__Bacteroidota;c__Bacteroidia;o__Bacteroidales;f__UBA932;g__RC9;s__	GCA_002361625.1	d__Bacteria;p__Bacteroidota;c__Bacteroidia;o__Bacteroidales;f__UBA932;g__RC9;s__	84.19	0.62			Placement	taxonomic classification fully defined by topology	GCF_900167895.1, s__, 95.0, 79.19, 0.3; GCA_001602865.1, s__, 95.0, 79.18, 0.16; GCA_002396335.1, s__, 95.0, 79.13, 0.25; GCA_002354005.1, s__RC9 sp6, 95.0, 78.9, 0.25; UBA9735, s__, 95.0, 78.7, 0.22; GCA_002371115.1, s__RC9 sp7, 95.0, 78.21, 0.23; GCA_002373715.1, s__, 95.0, 78.14, 0.24; GCA_002393945.1, s__RC9 sp17, 95.0, 78.02, 0.22; GCA_002371535.1, s__RC9 sp5, 95.0, 77.99, 0.16; GCA_00239560…	90.29	0.982277
RMAG231	o__Clostridiales (UID1120)	99.65	2.13	66.67	172	1929500	18433	70424	0.55866	92.5529	1	Yes	No	No	18	1643	1689	678	No	Yes	Single Sample	No	d__Bacteria;p__Firmicutes_A;c__Clostridia;o__Peptostreptococcales;f__Anaerovoracaceae;g__Eubacterium_A;s__Eubacterium_A pyruvativorans	d__Bacteria;p__Firmicutes;c__Clostridia;o__Peptostreptococcales;f__Anaerovoracaceae;g__Eubacterium;s__Eubacterium pyruvativorans	GCF_900116785.1	d__Bacteria;p__Firmicutes_A;c__Clostridia;o__Peptostreptococcales;f__Anaerovoracaceae;g__Eubacterium_A;s__Eubacterium_A pyruvativorans	98.56	0.97	GCF_900116785.1	d__Bacteria;p__Firmicutes_A;c__Clostridia;o__Peptostreptococcales;f__Anaerovoracaceae;g__Eubacterium_A;s__Eubacterium_A pyruvativorans	ANI/Placement	topological placement and ANI have congruent species assignments	GCF_001940235.1, s__, 95.0, 76.63, 0.13	98.05
RMAG232	k__Bacteria (UID2569)	90.59	1.08	0	119	3121731	38103	178088	0.49883	87.4805	2	Yes	No	No	18	2546	2595	576	No	Yes	Single Sample	No	d__Bacteria;p__Bacteroidota;c__Bacteroidia;o__Bacteroidales;f__F082;g__F082;s__	d__Bacteria;p__Bacteroidota;c__Bacteroidia;o__Bacteroidales;f__F082;g__F082;s__	GCA_001543395.1	d__Bacteria;p__Bacteroidota;c__Bacteroidia;o__Bacteroidales;f__F082;g__F082;s__F082 sp1	85.84	0.46			Placement	taxonomic classification fully defined by topology	GCA_002310075.1, s__, 95.0, 81.67, 0.37; GCA_001603665.1, s__, 95.0, 77.24, 0.13; GCA_002311655.1, s__, 95.0, 77.11, 0.1	94.16	0.976707
RMAG233	f__Lachnospiraceae (UID1286)	89.51	1.08	20	250	2397798	13858	53703	0.4448	86.3969	0	No	No	No	17	2141	2175	684	No	No	Single Sample	No	d__Bacteria;p__Firmicutes_A;c__Clostridia;o__Lachnospirales;f__Lachnospiraceae;g__UBA2868;s__GCA_002350465.1	d__Bacteria;p__Firmicutes;c__Clostridia;o__Lachnospirales;f__Lachnospiraceae;g__UBA2868;s__GCA_002350465.1	GCA_002350465.1	d__Bacteria;p__Firmicutes_A;c__Clostridia;o__Lachnospirales;f__Lachnospiraceae;g__UBA2868;s__	97.38	0.75	GCA_002350465.1	d__Bacteria;p__Firmicutes_A;c__Clostridia;o__Lachnospirales;f__Lachnospiraceae;g__UBA2868;s__	ANI/Placement	topological placement and ANI have congruent species assignments	GCA_002394535.1, s__, 95.0, 92.77, 0.59; GCA_002371615.1, s__, 95.0, 87.43, 0.76; GCA_002373875.1, s__, 95.0, 77.1, 0.07	86.99
RMAG234	o__Bacteroidales (UID2617)	86.6	0.88	33.33	38	3162265	151516	372651	0.5298	85.0835	1	Yes	No	No	17	2514	2556	611	No	No	Single Sample	Sample Reads	d__Bacteria;p__Bacteroidota;c__Bacteroidia;o__Bacteroidales;f__Muribaculaceae;g__C941;s__	d__Bacteria;p__Bacteroidota;c__Bacteroidia;o__Bacteroidales;f__Muribaculaceae;g__C941;s__	GCA_002349415.1	d__Bacteria;p__Bacteroidota;c__Bacteroidia;o__Bacteroidales;f__Muribaculaceae;g__C941;s__C941 sp1	83.64	0.6			Placement	taxonomic classification fully defined by topology	GCA_002396085.1, s__, 95.0, 78.49, 0.22; GCA_002353885.1, s__, 95.0, 77.85, 0.23; GCA_002353475.1, s__C941 sp5, 95.0, 77.57, 0.12; GCA_002371565.1, s__C941 sp2, 95.0, 77.55, 0.21; GCA_002349625.1, s__C941 sp3, 95.0, 77.32, 0.15; GCA_002395965.1, s__, 95.0, 77.3, 0.16; GCA_002353995.1, s__, 95.0, 77.12, 0.13; GCA_002396125.1, s__, 95.0, 77.07, 0.13; GCA_002476625.1, s__, 95.0, 76.16, 0.05	94.28	0.986636
RMAG235	o__Clostridiales (UID1212)	98.32	0.67	0	84	2280033	46105	115978	0.51541	97.3019	2	Yes	No	No	17	1921	1959	584	No	Yes	Single Sample	Sample Reads	d__Bacteria;p__Firmicutes_A;c__Clostridia;o__Oscillospirales;f__DTU089;g__Ruminococcus_E;s__	d__Bacteria;p__Firmicutes;c__Clostridia;o__Oscillospirales;f__DTU089;g__Ruminococcus;s__	UBA10299	d__Bacteria;p__Firmicutes_A;c__Clostridia;o__Oscillospirales;f__DTU089;g__Ruminococcus_E;s__	89.65	0.51			Placement	taxonomic classification fully defined by topology	GCA_002394725.1, s__, 95.0, 88.73, 0.62; GCA_002368625.1, s__, 95.0, 77.78, 0.11; GCF_900100595.1, s__, 95.0, 77.32, 0.19; GCA_002350785.1, s__, 95.0, 77.21, 0.11; GCA_002350765.1, s__, 95.0, 76.36, 0.08	95.95	0.990651
RMAG236	o__Clostridiales (UID1212)	91.39	1.85	75	199	1876888	13025	52676	0.54143	85.5849	1	Yes	No	No	13	1719	1743	594	No	No	Single Sample	No	d__Bacteria;p__Firmicutes_A;c__Clostridia;o__Oscillospirales;f__DTU089;g__Ruminococcus_E;s__GCF_900100595.1	d__Bacteria;p__Firmicutes;c__Clostridia;o__Oscillospirales;f__DTU089;g__Ruminococcus;s__GCF_900100595.1	GCF_900100595.1	d__Bacteria;p__Firmicutes_A;c__Clostridia;o__Oscillospirales;f__DTU089;g__Ruminococcus_E;s__	99.1	0.95	GCF_900100595.1	d__Bacteria;p__Firmicutes_A;c__Clostridia;o__Oscillospirales;f__DTU089;g__Ruminococcus_E;s__	ANI/Placement	topological placement and ANI have congruent species assignments	GCA_002350785.1, s__, 95.0, 81.24, 0.52; GCA_002368625.1, s__, 95.0, 78.5, 0.36; UBA8049, s__Ruminococcus_E bromii, 95.0, 77.74, 0.1; GCA_002491825.1, s__, 95.0, 77.66, 0.13; UBA11463, s__, 95.0, 77.57, 0.15; UBA10299, s__, 95.0, 77.44, 0.17; GCA_002394725.1, s__, 95.0, 77.04, 0.17; UBA9824, s__, 95.0, 77.01, 0.14; GCA_002350765.1, s__, 95.0, 76.99, 0.1	89.16
RMAG237	p__Bacteroidetes (UID2605)	80.33	1.01	80	357	1879989	6023	25533	0.53584	77.9779	2	Yes	No	Yes	14	1642	1676	425	No	No	Single Sample	No	d__Bacteria;p__Bacteroidota;c__Bacteroidia;o__Bacteroidales;f__UBA932;g__RC9;s__	d__Bacteria;p__Bacteroidota;c__Bacteroidia;o__Bacteroidales;f__UBA932;g__RC9;s__	GCA_000433355.1	d__Bacteria;p__Bacteroidota;c__Bacteroidia;o__Bacteroidales;f__UBA932;g__RC9;s__	78.07	0.27			Placement	taxonomic classification fully defined by topology	GCA_000431015.1, s__, 95.0, 78.05, 0.28; GCA_002314195.1, s__RC9 sp1, 95.0, 78.03, 0.22; GCA_002438845.1, s__RC9 sp3, 95.0, 77.98, 0.23; GCA_002437305.1, s__, 95.0, 77.95, 0.22; GCA_002361625.1, s__, 95.0, 77.61, 0.14; GCA_002439875.1, s__, 95.0, 77.59, 0.22; GCA_002321335.1, s__RC9 sp2, 95.0, 77.47, 0.25; GCF_900167895.1, s__, 95.0, 77.12, 0.14	75.77	0.968138
RMAG238	k__Bacteria (UID2495)	79.72	1.71	100	104	765814	10801	38307	0.3573	74.8967	0	No	No	No	18	748	788	226	No	No	Single Sample	No	d__Bacteria;p__Proteobacteria;c__Alphaproteobacteria;o__RF32;f__Rs-D84;g__Rs-D84;s__	d__Bacteria;p__Proteobacteria;c__Alphaproteobacteria;o__RF32;f__Rs-D84;g__Rs-D84;s__	GCA_002348925.1	d__Bacteria;p__Proteobacteria;c__Alphaproteobacteria;o__RF32;f__Rs-D84;g__Rs-D84;s__	81.21	0.7			Placement	taxonomic classification fully defined by topology	GCA_002310415.1, s__, 95.0, 79.47, 0.56; GCA_002309215.1, s__, 95.0, 78.7, 0.5; GCA_002371155.1, s__, 95.0, 78.07, 0.27	71.36	0.968423
RMAG239	k__Bacteria (UID2372)	80.18	4.08	83.33	433	2038550	5259	32634	0.51301	65.0403	1	Yes	No	No	18	2048	2085	636	No	No	Single Sample	No	d__Bacteria;p__Firmicutes;c__Bacilli;o__Erysipelotrichales;f__Erysipelotrichaceae;g__Solobacterium;s__	d__Bacteria;p__Firmicutes;c__Bacilli;o__Erysipelotrichales;f__Erysipelotrichaceae;g__Solobacterium;s__	GCF_000701725.1	d__Bacteria;p__Firmicutes;c__Bacilli;o__Erysipelotrichales;f__Erysipelotrichaceae;g__Solobacterium;s__	78.06	0.28			Placement	taxonomic classification fully defined by topology	UBA9766, s__, 95.0, 77.64, 0.17; UBA10273, s__, 95.0, 76.96, 0.11	65.16	0.959166
RMAG240	o__Bacteroidales (UID2657)	83.79	2.48	13.33	199	2227684	15274	84762	0.5304	73.8126	3	Yes	Yes	No	16	1722	1755	488	No	No	Single Sample	No	d__Bacteria;p__Bacteroidota;c__Bacteroidia;o__Bacteroidales;f__Bacteroidaceae;g__;s__	d__Bacteria;p__Bacteroidota;c__Bacteroidia;o__Bacteroidales;f__Bacteroidaceae;g__;s__							Placement	taxonomic novelty determined using RED		86.85	0.925559
RMAG241	o__Clostridiales (UID1120)	91.19	2.48	75	303	1911545	7961	33160	0.49775	82.6005	1	Yes	No	No	18	1732	1770	557	No	No	Single Sample	No	d__Bacteria;p__Firmicutes_A;c__Clostridia;o__Peptostreptococcales;f__Anaerovoracaceae;g__Mogibacterium;s__GCA_002350505.1	d__Bacteria;p__Firmicutes;c__Clostridia;o__Peptostreptococcales;f__Anaerovoracaceae;g__Mogibacterium;s__GCA_002350505.1	GCA_002350505.1	d__Bacteria;p__Firmicutes_A;c__Clostridia;o__Peptostreptococcales;f__Anaerovoracaceae;g__Mogibacterium;s__	97.25	0.77	GCA_002350505.1	d__Bacteria;p__Firmicutes_A;c__Clostridia;o__Peptostreptococcales;f__Anaerovoracaceae;g__Mogibacterium;s__	ANI/Placement	topological placement and ANI have congruent species assignments		80.44
RMAG242	o__Clostridiales (UID1212)	85.4	3.53	25	227	2093900	12511	37555	0.60848	70.6811	1	Yes	No	No	16	1879	1914	593	No	No	Single Sample	No	d__Bacteria;p__Firmicutes_A;c__Clostridia;o__Oscillospirales;f__Oscillospiraceae;g__F23-B02;s__	d__Bacteria;p__Firmicutes;c__Clostridia;o__Oscillospirales;f__Oscillospiraceae;g__F23-B02;s__	GCA_002450075.1	d__Bacteria;p__Firmicutes_A;c__Clostridia;o__Oscillospirales;f__Oscillospiraceae;g__F23-B02;s__F23-B02 sp5	83.55	0.52			Placement	taxonomic classification fully defined by topology	GCA_002371675.1, s__F23-B02 sp1, 95.0, 80.17, 0.35; GCA_002369115.1, s__, 95.0, 79.58, 0.36; GCA_002431965.1, s__F23-B02 sp2, 95.0, 77.95, 0.19; GCA_001916715.1, s__F23-B02 sp6, 95.0, 77.77, 0.13; GCA_002320035.1, s__, 95.0, 77.72, 0.18; GCA_002315275.1, s__, 95.0, 77.59, 0.09; GCA_002472405.1, s__, 95.0, 77.59, 0.13; GCA_002493305.1, s__, 95.0, 77.56, 0.21; GCA_000431075.1, s__, 95.0, 77.4, 0.12…	79.5	0.971547
RMAG243	o__Bacteroidales (UID2716)	88.97	1.48	0	99	3190779	67893	291487	0.49527	83.9859	1	Yes	No	No	16	2611	2654	703	No	No	Single Sample	Sample Reads	d__Bacteria;p__Bacteroidota;c__Bacteroidia;o__Bacteroidales;f__Bacteroidaceae;g__Prevotella;s__GCF_900110085.1	d__Bacteria;p__Bacteroidota;c__Bacteroidia;o__Bacteroidales;f__Bacteroidaceae;g__Prevotella;s__GCF_900110085.1	GCF_900110085.1	d__Bacteria;p__Bacteroidota;c__Bacteroidia;o__Bacteroidales;f__Bacteroidaceae;g__Prevotella;s__	97.04	0.86	GCF_900110085.1	d__Bacteria;p__Bacteroidota;c__Bacteroidia;o__Bacteroidales;f__Bacteroidaceae;g__Prevotella;s__	ANI/Placement	topological placement and ANI have congruent species assignments	GCA_002351735.1, s__, 95.0, 80.32, 0.36; GCF_000746155.1, s__, 95.0, 80.11, 0.4; GCF_900108375.1, s__Prevotella ruminicola, 95.0, 79.58, 0.37; GCF_000619825.1, s__, 95.0, 79.57, 0.35; GCF_900142525.1, s__Prevotella ruminicola_A, 95.0, 79.55, 0.34; GCA_002351725.1, s__, 95.0, 79.46, 0.29; GCF_000702825.1, s__Prevotella sp33, 95.0, 79.44, 0.36; GCA_002379425.1, s__, 95.0, 79.28, 0.23; GCF_900107705…	77.87
RMAG244	k__Bacteria (UID2982)	84.59	0.03	0	205	4758337	43959	185016	0.64306	86.7615	0	No	No	No	19	3478	3532	629	No	No	Single Sample	Sample Reads	d__Bacteria;p__Verrucomicrobiota;c__Kiritimatiellae;o__RFP12;f__UBA1067;g__UBA3624;s__	d__Bacteria;p__Verrucomicrobiota;c__Kiritimatiellae;o__RFP12;f__UBA1067;g__UBA3624;s__	GCA_002373695.1	d__Bacteria;p__Verrucomicrobiota;c__Kiritimatiellae;o__RFP12;f__UBA1067;g__UBA3624;s__	80.39	0.25			Placement	taxonomic novelty determined using RED		79.9	0.881248
RMAG245	o__Clostridiales (UID1120)	91.45	1.77	55.56	363	2603737	10107	30673	0.47473	85.5857	2	Yes	No	No	20	2402	2454	634	No	No	Single Sample	No	d__Bacteria;p__Firmicutes_A;c__Clostridia;o__Saccharofermentanales;f__Saccharofermentanaceae;g__Saccharofermentans;s__GCF_900111435.1	d__Bacteria;p__Firmicutes;c__Clostridia;o__Saccharofermentanales;f__Saccharofermentanaceae;g__Saccharofermentans;s__GCF_900111435.1	GCF_900111435.1	d__Bacteria;p__Firmicutes_A;c__Clostridia;o__Saccharofermentanales;f__Saccharofermentanaceae;g__Saccharofermentans;s__	98.19	0.95	GCF_900111435.1	d__Bacteria;p__Firmicutes_A;c__Clostridia;o__Saccharofermentanales;f__Saccharofermentanaceae;g__Saccharofermentans;s__	ANI/Placement	topological placement and ANI have congruent species assignments	GCF_900176545.1, s__, 95.0, 83.06, 0.58; GCA_002450095.1, s__, 95.0, 78.31, 0.16; GCA_002373235.1, s__, 95.0, 78.28, 0.18; UBA9425, s__, 95.0, 78.03, 0.13; GCA_002394605.1, s__, 95.0, 77.65, 0.12; GCF_000621765.1, s__, 95.0, 77.58, 0.15; GCF_900107185.1, s__, 95.0, 77.52, 0.14; GCF_900099715.1, s__, 95.0, 77.37, 0.12; GCA_001604135.1, s__, 95.0, 77.33, 0.16; GCA_002450155.1, s__, 95.0, 76.94, 0.1…	79.44
RMAG246	o__Clostridiales (UID1212)	99.33	0	0	78	2127812	49845	161648	0.39582	101.679	1	Yes	No	No	17	1973	2011	646	No	Yes	Single Sample	No	d__Bacteria;p__Firmicutes_A;c__Clostridia;o__Oscillospirales;f__DTU089;g__Ruminococcus_E;s__Ruminococcus_E bromii_A	d__Bacteria;p__Firmicutes;c__Clostridia;o__Oscillospirales;f__DTU089;g__Ruminococcus;s__Ruminococcus bromii	GCF_900101355.1	d__Bacteria;p__Firmicutes_A;c__Clostridia;o__Oscillospirales;f__DTU089;g__Ruminococcus_E;s__Ruminococcus_E bromii_A	99.52	0.86	GCF_900101355.1	d__Bacteria;p__Firmicutes_A;c__Clostridia;o__Oscillospirales;f__DTU089;g__Ruminococcus_E;s__Ruminococcus_E bromii_A	ANI/Placement	topological placement and ANI have congruent species assignments	UBA11463, s__, 95.0, 79.13, 0.3; GCA_002491825.1, s__, 95.0, 79.03, 0.23; UBA8049, s__Ruminococcus_E bromii, 95.0, 79.01, 0.33; GCA_000436775.1, s__Ruminococcus_E sp1, 95.0, 78.58, 0.27; GCF_900100595.1, s__, 95.0, 78.47, 0.11; GCA_002368625.1, s__, 95.0, 78.45, 0.2; GCA_002493635.1, s__, 95.0, 78.25, 0.26; GCA_002493005.1, s__, 95.0, 78.19, 0.28; GCA_002350785.1, s__, 95.0, 77.27, 0.08; UBA9824,…	97.72
RMAG247	o__Clostridiales (UID1212)	96.29	0	0	119	2250561	29024	91944	0.45977	98.5214	4	Yes	No	No	17	2006	2051	648	No	Yes	Single Sample	No	d__Bacteria;p__Firmicutes_A;c__Clostridia;o__Oscillospirales;f__DTU089;g__UBA1213;s__	d__Bacteria;p__Firmicutes;c__Clostridia;o__Oscillospirales;f__DTU089;g__UBA1213;s__	GCA_002351795.1	d__Bacteria;p__Firmicutes_A;c__Clostridia;o__Oscillospirales;f__DTU089;g__UBA1213;s__	78.04	0.19			Placement	taxonomic classification fully defined by topology	GCA_002308635.1, s__, 95.0, 77.08, 0.14; GCA_002350705.1, s__, 95.0, 76.69, 0.08	95.99	0.918403
RMAG248	o__Clostridiales (UID1212)	83.49	1.51	33.33	222	1758162	10447	45647	0.49816	78.4528	1	Yes	No	No	17	1618	1655	478	No	No	Single Sample	Sample Reads	d__Bacteria;p__Firmicutes_A;c__Clostridia;o__Christensenellales;f__CAG-138;g__UBA3857;s__	d__Bacteria;p__Firmicutes;c__Clostridia;o__Christensenellales;f__CAG-138;g__UBA3857;s__	GCA_002392505.1	d__Bacteria;p__Firmicutes_A;c__Clostridia;o__Christensenellales;f__CAG-138;g__UBA3857;s__	78.43	0.19			Placement	taxonomic novelty determined using RED		79.76	0.945001
RMAG249	p__Bacteroidetes (UID2605)	94.8	0.16	100	46	2421172	98189	253827	0.56999	96.656	3	Yes	No	No	19	1913	1962	566	No	Yes	Single Sample	No	d__Bacteria;p__Bacteroidota;c__Bacteroidia;o__Bacteroidales;f__UBA932;g__RC9;s__	d__Bacteria;p__Bacteroidota;c__Bacteroidia;o__Bacteroidales;f__UBA932;g__RC9;s__	UBA9735	d__Bacteria;p__Bacteroidota;c__Bacteroidia;o__Bacteroidales;f__UBA932;g__RC9;s__	94.45	0.53			Placement	taxonomic classification fully defined by topology	GCA_002373715.1, s__, 95.0, 80.81, 0.43; GCA_002396335.1, s__, 95.0, 80.69, 0.33; GCA_002354005.1, s__RC9 sp6, 95.0, 80.47, 0.39; GCA_002371115.1, s__RC9 sp7, 95.0, 80.02, 0.39; GCA_002395605.1, s__, 95.0, 79.42, 0.32; GCA_002393945.1, s__RC9 sp17, 95.0, 78.92, 0.31; GCA_002361625.1, s__, 95.0, 78.7, 0.32; GCF_900167895.1, s__, 95.0, 77.64, 0.18; GCA_002350615.1, s__, 95.0, 77.36, 0.11; GCA_00237…	85.68	0.99737
RMAG250	o__Clostridiales (UID1212)	84.49	0	0	81	1108951	20065	67928	0.45243	86.6412	2	Yes	Yes	No	18	1036	1074	417	No	No	Single Sample	No	d__Bacteria;p__Firmicutes_A;c__Clostridia;o__4C28d-15;f__CAG-727;g__UBA1259;s__	d__Bacteria;p__Firmicutes;c__Clostridia;o__4C28d-15;f__CAG-727;g__UBA1259;s__	GCA_002308755.1	d__Bacteria;p__Firmicutes_A;c__Clostridia;o__4C28d-15;f__CAG-727;g__UBA1259;s__	78.89	0.33			Placement	taxonomic classification fully defined by topology	UBA11516, s__, 95.0, 78.01, 0.24	85.8	0.926731
RMAG251	p__Bacteroidetes (UID2605)	90.87	0.63	0	62	1916338	51176	97324	0.53468	90.0745	2	Yes	No	No	17	1592	1632	474	No	Yes	Single Sample	No	d__Bacteria;p__Bacteroidota;c__Bacteroidia;o__Bacteroidales;f__UBA932;g__RC9;s__	d__Bacteria;p__Bacteroidota;c__Bacteroidia;o__Bacteroidales;f__UBA932;g__RC9;s__	GCF_900167895.1	d__Bacteria;p__Bacteroidota;c__Bacteroidia;o__Bacteroidales;f__UBA932;g__RC9;s__	77.51	0.16			Placement	taxonomic classification fully defined by topology	GCA_001602865.1, s__, 95.0, 77.32, 0.1; GCA_002393945.1, s__RC9 sp17, 95.0, 77.3, 0.11; GCA_001915575.1, s__, 95.0, 77.03, 0.1; GCA_002354005.1, s__RC9 sp6, 95.0, 77.01, 0.09; GCA_002309995.1, s__, 95.0, 76.83, 0.11; GCA_002393895.1, s__, 95.0, 76.79, 0.1; GCA_002350615.1, s__, 95.0, 76.69, 0.1; GCA_002361625.1, s__, 95.0, 76.67, 0.11; GCA_002395605.1, s__, 95.0, 76.65, 0.1; GCF_900167925.1, s__,…	88.58	0.973232
RMAG252	o__Clostridiales (UID1212)	94.3	0.67	0	67	2686503	71450	160602	0.6033	93.377	1	Yes	No	No	17	2336	2377	705	No	Yes	Single Sample	Sample Reads	d__Bacteria;p__Firmicutes_A;c__Clostridia;o__Oscillospirales;f__Oscillospiraceae;g__F23-B02;s__	d__Bacteria;p__Firmicutes;c__Clostridia;o__Oscillospirales;f__Oscillospiraceae;g__F23-B02;s__	GCA_002371675.1	d__Bacteria;p__Firmicutes_A;c__Clostridia;o__Oscillospirales;f__Oscillospiraceae;g__F23-B02;s__F23-B02 sp1	80.96	0.37			Placement	taxonomic classification fully defined by topology	GCA_002450075.1, s__F23-B02 sp5, 95.0, 79.54, 0.25; GCA_002369115.1, s__, 95.0, 79.08, 0.28; GCA_002320035.1, s__, 95.0, 78.43, 0.2; GCA_001916715.1, s__F23-B02 sp6, 95.0, 78.13, 0.1; GCA_002431965.1, s__F23-B02 sp2, 95.0, 78.03, 0.15; GCA_002472405.1, s__, 95.0, 78.0, 0.1; GCA_002493305.1, s__, 95.0, 77.8, 0.2; GCA_002315275.1, s__, 95.0, 77.77, 0.08; GCA_000431075.1, s__, 95.0, 77.65, 0.08; UBA…	92.61	0.954372
RMAG253	k__Bacteria (UID2495)	87.91	0	0	1	887456	887456	887456	0.36817	90.8841	0	No	No	No	19	855	900	266	No	No	Single Sample	Sample Reads	d__Bacteria;p__Proteobacteria;c__Alphaproteobacteria;o__RF32;f__Rs-D84;g__Rs-D84;s__	d__Bacteria;p__Proteobacteria;c__Alphaproteobacteria;o__RF32;f__Rs-D84;g__Rs-D84;s__	GCA_002348925.1	d__Bacteria;p__Proteobacteria;c__Alphaproteobacteria;o__RF32;f__Rs-D84;g__Rs-D84;s__	81.74	0.67			Placement	taxonomic classification fully defined by topology	GCA_002310415.1, s__, 95.0, 78.81, 0.48; GCA_002309215.1, s__, 95.0, 78.69, 0.43; GCA_002437665.1, s__, 95.0, 77.74, 0.2; GCA_002373935.1, s__, 95.0, 77.62, 0.26; GCA_002371155.1, s__, 95.0, 77.49, 0.32	81.35	0.969127
RMAG254	k__Bacteria (UID2569)	84.75	0	0	53	1866066	72539	134897	0.4839	87.1803	0	No	No	No	15	1565	1603	425	No	No	Single Sample	No	d__Bacteria;p__Bacteroidota;c__Bacteroidia;o__Bacteroidales;f__Paludibacteraceae;g__RF16;s__GCA_002361565.1	d__Bacteria;p__Bacteroidota;c__Bacteroidia;o__Bacteroidales;f__Paludibacteraceae;g__RF16;s__GCA_002361565.1	GCA_002361565.1	d__Bacteria;p__Bacteroidota;c__Bacteroidia;o__Bacteroidales;f__Paludibacteraceae;g__RF16;s__	97.13	0.78	GCA_002361565.1	d__Bacteria;p__Bacteroidota;c__Bacteroidia;o__Bacteroidales;f__Paludibacteraceae;g__RF16;s__	ANI/Placement	topological placement and ANI have congruent species assignments	GCA_002354055.1, s__, 95.0, 79.69, 0.38; GCA_002394835.1, s__RF16 sp1, 95.0, 79.67, 0.38; GCA_002394395.1, s__, 95.0, 79.66, 0.29; GCA_002393655.1, s__, 95.0, 79.57, 0.41; GCA_002373505.1, s__, 95.0, 79.24, 0.35; GCA_002395805.1, s__, 95.0, 78.9, 0.28; GCA_002351925.1, s__, 95.0, 78.7, 0.34; GCA_002369075.1, s__, 95.0, 78.65, 0.26; GCA_002309835.1, s__, 95.0, 78.57, 0.35; GCA_002394335.1, s__, 95…	70.53
RMAG255	o__Clostridiales (UID1212)	94.41	0.67	0	142	1742965	15844	60617	0.52704	93.1599	2	Yes	No	No	16	1468	1505	538	No	Yes	Single Sample	No	d__Bacteria;p__Firmicutes_A;c__Clostridia;o__Oscillospirales;f__DTU089;g__;s__	d__Bacteria;p__Firmicutes;c__Clostridia;o__Oscillospirales;f__DTU089;g__;s__							Placement	taxonomic classification fully defined by topology		82.54	0.805182
RMAG256	o__Bacteroidales (UID2657)	94.69	0.37	0	67	3014251	57195	213681	0.47368	95.2187	2	Yes	No	No	17	2500	2549	687	No	Yes	Single Sample	No	d__Bacteria;p__Bacteroidota;c__Bacteroidia;o__Bacteroidales;f__Bacteroidaceae;g__UBA4334;s__	d__Bacteria;p__Bacteroidota;c__Bacteroidia;o__Bacteroidales;f__Bacteroidaceae;g__UBA4334;s__	GCA_002351015.1	d__Bacteria;p__Bacteroidota;c__Bacteroidia;o__Bacteroidales;f__Bacteroidaceae;g__UBA4334;s__	83.96	0.63			Placement	taxonomic classification fully defined by topology	GCA_002393555.1, s__UBA4334 sp1, 95.0, 80.66, 0.39; GCA_002350325.1, s__UBA4334 sp2, 95.0, 80.56, 0.37; GCA_002363115.1, s__, 95.0, 78.02, 0.26; GCA_002342385.1, s__UBA4334 sp3, 95.0, 77.9, 0.09; GCA_002353215.1, s__, 95.0, 77.47, 0.07; GCA_002317225.1, s__, 95.0, 77.14, 0.08; GCA_002342585.1, s__, 95.0, 77.14, 0.13	97.54	0.989532
RMAG257	o__Clostridiales (UID1212)	97.99	0.22	100	132	2131999	26472	68463	0.43829	99.3214	1	Yes	No	No	18	1858	1897	624	No	Yes	Single Sample	Sample Reads	d__Bacteria;p__Firmicutes_A;c__Clostridia;o__Oscillospirales;f__DTU089;g__Eubacterium_R;s__	d__Bacteria;p__Firmicutes;c__Clostridia;o__Oscillospirales;f__DTU089;g__Eubacterium;s__	GCA_002371215.1	d__Bacteria;p__Firmicutes_A;c__Clostridia;o__Oscillospirales;f__DTU089;g__Eubacterium_R;s__	80.87	0.61			Placement	taxonomic classification fully defined by topology	GCA_002329285.1, s__, 95.0, 77.43, 0.19; UBA9115, s__, 95.0, 77.42, 0.21; GCA_000433975.1, s__, 95.0, 77.13, 0.16; GCF_900167205.1, s__Eubacterium_R coprostanoligenes, 95.0, 77.08, 0.16; GCA_000436835.1, s__Eubacterium_R sp2, 95.0, 77.0, 0.17; GCA_002361935.1, s__, 95.0, 76.87, 0.15; GCA_002493595.1, s__, 95.0, 76.84, 0.09; GCA_002373355.1, s__Eubacterium_R sp1, 95.0, 76.78, 0.14; GCA_000434995.1…	95.29	0.973513
RMAG258	k__Bacteria (UID2565)	93.22	2.3	0	336	4225576	23891	95264	0.54941	83.9091	0	No	No	No	20	2829	2893	549	No	Yes	Single Sample	Sample Reads	d__Bacteria;p__Planctomycetota;c__Planctomycetes;o__Pirellulales;f__Thermoguttaceae;g__;s__	d__Bacteria;p__Planctomycetota;c__Planctomycetes;o__Pirellulales;f__Thermoguttaceae;g__;s__							Placement	taxonomic novelty determined using RED		80.28	0.824343
RMAG259	o__Clostridiales (UID1212)	93.96	0.67	0	218	2927913	24233	143917	0.34288	92.8022	0	No	No	No	20	2975	3085	671	No	Yes	Single Sample	No	d__Bacteria;p__Firmicutes_A;c__Clostridia;o__Lachnospirales;f__Lachnospiraceae;g__CAG-603;s__	d__Bacteria;p__Firmicutes;c__Clostridia;o__Lachnospirales;f__Lachnospiraceae;g__CAG-603;s__	GCA_900066105.1	d__Bacteria;p__Firmicutes_A;c__Clostridia;o__Lachnospirales;f__Lachnospiraceae;g__CAG-603;s__	78.32	0.12			Placement	taxonomic classification fully defined by topology	GCA_002351885.1, s__, 95.0, 78.31, 0.11	95.11	0.915378
RMAG260	o__Clostridiales (UID1212)	93.4	1.03	33.33	211	2096455	15438	102540	0.45668	90.6876	0	No	No	No	18	1699	1737	589	No	Yes	Single Sample	Sample Reads	d__Bacteria;p__Firmicutes_A;c__Clostridia;o__Lachnospirales;f__Lachnospiraceae;g__Eubacterium_F;s__	d__Bacteria;p__Firmicutes;c__Clostridia;o__Lachnospirales;f__Lachnospiraceae;g__Eubacterium;s__	GCF_000687695.1	d__Bacteria;p__Firmicutes_A;c__Clostridia;o__Lachnospirales;f__Lachnospiraceae;g__Eubacterium_F;s__	82.92	0.68			Placement	taxonomic classification fully defined by topology	UBA9840, s__, 95.0, 77.69, 0.15	92.59	0.981898
RMAG261	o__Clostridiales (UID1212)	83.59	1.34	0	366	2275324	7963	25391	0.47607	78.8405	0	No	No	No	13	2041	2060	589	No	No	Single Sample	Sample Reads	d__Bacteria;p__Firmicutes_A;c__Clostridia;o__Oscillospirales;f__Ruminococcaceae;g__Ruminococcus_D;s__	d__Bacteria;p__Firmicutes;c__Clostridia;o__Oscillospirales;f__Ruminococcaceae;g__Ruminococcus;s__	GCF_000686125.1	d__Bacteria;p__Firmicutes_A;c__Clostridia;o__Oscillospirales;f__Ruminococcaceae;g__Ruminococcus_D;s__	83.24	0.77			Placement	taxonomic classification fully defined by topology	GCF_000179635.2, s__Ruminococcus_D albus, 95.0, 78.05, 0.16; GCF_000526775.1, s__Ruminococcus_D albus_A, 95.0, 77.72, 0.17; GCF_900119155.1, s__, 95.0, 77.61, 0.15; GCF_900109655.1, s__Ruminococcus_D albus_B, 95.0, 77.6, 0.18; GCF_000723465.1, s__Ruminococcus_D bicirculans, 95.0, 77.4, 0.14; GCF_000621805.1, s__, 95.0, 77.26, 0.1; GCA_002368715.1, s__, 95.0, 77.25, 0.12; GCF_900112155.1, s__Rumin…	83.26	0.982656
RMAG262	o__Clostridiales (UID1212)	77.25	3.08	71.43	314	1390694	5008	17570	0.47941	65.8999	1	Yes	No	No	10	1215	1232	437	No	No	Single Sample	No	d__Bacteria;p__Firmicutes_A;c__Clostridia;o__Oscillospirales;f__DTU089;g__Ruminococcus_E;s__GCA_002368625.1	d__Bacteria;p__Firmicutes;c__Clostridia;o__Oscillospirales;f__DTU089;g__Ruminococcus;s__GCA_002368625.1	GCA_002368625.1	d__Bacteria;p__Firmicutes_A;c__Clostridia;o__Oscillospirales;f__DTU089;g__Ruminococcus_E;s__	97.42	0.94	GCA_002368625.1	d__Bacteria;p__Firmicutes_A;c__Clostridia;o__Oscillospirales;f__DTU089;g__Ruminococcus_E;s__	ANI/Placement	topological placement and ANI have congruent species assignments	GCA_002350785.1, s__, 95.0, 79.86, 0.39; UBA9824, s__, 95.0, 78.76, 0.31; GCA_002491825.1, s__, 95.0, 78.55, 0.28; GCF_900100595.1, s__, 95.0, 78.44, 0.39; UBA11463, s__, 95.0, 78.0, 0.38; UBA8049, s__Ruminococcus_E bromii, 95.0, 77.74, 0.22; GCA_002350765.1, s__, 95.0, 77.41, 0.18; GCF_900101355.1, s__Ruminococcus_E bromii_A, 95.0, 77.06, 0.2	61.39
RMAG263	o__Clostridiales (UID1212)	88.36	5.5	53.33	310	1730553	6434	38352	0.58218	65.6974	1	Yes	No	No	19	1522	1563	517	No	No	Single Sample	No	d__Bacteria;p__Firmicutes_A;c__Clostridia;o__Oscillospirales;f__DTU089;g__UBA1227;s__	d__Bacteria;p__Firmicutes;c__Clostridia;o__Oscillospirales;f__DTU089;g__UBA1227;s__	GCA_002361015.1	d__Bacteria;p__Firmicutes_A;c__Clostridia;o__Oscillospirales;f__DTU089;g__UBA1227;s__UBA1227 sp1	89.18	0.85			Placement	taxonomic classification fully defined by topology		76.03	0.987853
RMAG264	o__Bacteroidales (UID2716)	95.76	2.16	14.29	118	2815628	41404	129132	0.47382	87.5772	1	Yes	No	No	15	2239	2277	682	No	Yes	Single Sample	Sample Reads	d__Bacteria;p__Bacteroidota;c__Bacteroidia;o__Bacteroidales;f__Bacteroidaceae;g__Prevotella;s__GCF_900115435.1	d__Bacteria;p__Bacteroidota;c__Bacteroidia;o__Bacteroidales;f__Bacteroidaceae;g__Prevotella;s__GCF_900115435.1	GCF_900115435.1	d__Bacteria;p__Bacteroidota;c__Bacteroidia;o__Bacteroidales;f__Bacteroidaceae;g__Prevotella;s__	97.46	0.9	GCF_900115435.1	d__Bacteria;p__Bacteroidota;c__Bacteroidia;o__Bacteroidales;f__Bacteroidaceae;g__Prevotella;s__	ANI/Placement	topological placement and ANI have congruent species assignments	GCA_002394225.1, s__, 95.0, 96.38, 0.69; GCA_002354095.1, s__, 95.0, 79.24, 0.42; GCA_002373015.1, s__, 95.0, 79.18, 0.4; GCA_002353295.1, s__, 95.0, 79.16, 0.4; GCA_002393725.1, s__, 95.0, 78.83, 0.16; GCF_900199555.1, s__, 95.0, 78.25, 0.21; GCA_002351735.1, s__, 95.0, 78.24, 0.2; GCF_900107705.1, s__, 95.0, 78.18, 0.27; GCF_900119285.1, s__, 95.0, 78.16, 0.21; GCF_900142525.1, s__Prevotella ru…	81.11
RMAG265	p__Bacteroidetes (UID2605)	92.67	0.16	100	128	2320652	28397	68208	0.56519	94.2566	2	Yes	No	No	20	1875	1921	556	No	Yes	Single Sample	No	d__Bacteria;p__Bacteroidota;c__Bacteroidia;o__Bacteroidales;f__UBA932;g__RC9;s__	d__Bacteria;p__Bacteroidota;c__Bacteroidia;o__Bacteroidales;f__UBA932;g__RC9;s__	GCA_000433355.1	d__Bacteria;p__Bacteroidota;c__Bacteroidia;o__Bacteroidales;f__UBA932;g__RC9;s__	78.3	0.24			Placement	taxonomic classification fully defined by topology	GCA_000431015.1, s__, 95.0, 77.94, 0.27; GCA_002438845.1, s__RC9 sp3, 95.0, 77.9, 0.23; GCA_002437305.1, s__, 95.0, 77.85, 0.23; GCA_002439875.1, s__, 95.0, 77.81, 0.21; GCA_002361625.1, s__, 95.0, 77.49, 0.16; GCA_002314195.1, s__RC9 sp1, 95.0, 77.48, 0.2; GCA_002321335.1, s__RC9 sp2, 95.0, 77.33, 0.22; GCF_900167895.1, s__, 95.0, 77.24, 0.15; GCA_001915575.1, s__, 95.0, 77.22, 0.09; GCA_0024725…	95.55	0.968578
RMAG266	o__Bacteroidales (UID2716)	98.89	0.12	0	80	3447398	78008	267044	0.51551	100.736	2	Yes	No	No	18	2775	2821	732	No	Yes	Single Sample	No	d__Bacteria;p__Bacteroidota;c__Bacteroidia;o__Bacteroidales;f__Bacteroidaceae;g__Prevotella;s__	d__Bacteria;p__Bacteroidota;c__Bacteroidia;o__Bacteroidales;f__Bacteroidaceae;g__Prevotella;s__	GCA_002350805.1	d__Bacteria;p__Bacteroidota;c__Bacteroidia;o__Bacteroidales;f__Bacteroidaceae;g__Prevotella;s__	77.9	0.16			Placement	taxonomic classification fully defined by topology	GCA_002369515.1, s__, 95.0, 77.75, 0.16; GCA_002353205.1, s__, 95.0, 77.6, 0.18; GCA_002395365.1, s__, 95.0, 77.43, 0.09; GCA_002396305.1, s__, 95.0, 77.36, 0.12; GCA_002353525.1, s__, 95.0, 77.28, 0.15; GCA_002379425.1, s__, 95.0, 77.26, 0.09; GCA_002372235.1, s__, 95.0, 77.16, 0.08; GCA_002395825.1, s__, 95.0, 77.04, 0.15; GCF_900110085.1, s__, 95.0, 77.01, 0.12; GCA_002351045.1, s__, 95.0, 77.…	97.72	0.928855
RMAG267	f__Lachnospiraceae (UID1286)	81.12	2.16	40	427	1930914	5525	24471	0.46172	73.0552	0	No	No	No	14	1589	1610	505	No	No	Single Sample	Sample Reads	d__Bacteria;p__Firmicutes_A;c__Clostridia;o__Lachnospirales;f__Lachnospiraceae;g__UBA3766;s__	d__Bacteria;p__Firmicutes;c__Clostridia;o__Lachnospirales;f__Lachnospiraceae;g__UBA3766;s__	GCA_002494135.1	d__Bacteria;p__Firmicutes_A;c__Clostridia;o__Lachnospirales;f__Lachnospiraceae;g__UBA3766;s__	81.9	0.64			Placement	taxonomic classification fully defined by topology		76.15	0.973886
RMAG268	k__Bacteria (UID2569)	84.95	1.61	40	97	1889338	30921	137471	0.50312	79.7891	0	No	No	No	15	1553	1588	424	No	No	Single Sample	No	d__Bacteria;p__Bacteroidota;c__Bacteroidia;o__Bacteroidales;f__Paludibacteraceae;g__RF16;s__GCA_002354055.1	d__Bacteria;p__Bacteroidota;c__Bacteroidia;o__Bacteroidales;f__Paludibacteraceae;g__RF16;s__GCA_002354055.1	GCA_002354055.1	d__Bacteria;p__Bacteroidota;c__Bacteroidia;o__Bacteroidales;f__Paludibacteraceae;g__RF16;s__	95.89	0.81	GCA_002354055.1	d__Bacteria;p__Bacteroidota;c__Bacteroidia;o__Bacteroidales;f__Paludibacteraceae;g__RF16;s__	ANI/Placement	topological placement and ANI have congruent species assignments	GCA_002394835.1, s__RF16 sp1, 95.0, 91.62, 0.73; GCA_002394395.1, s__, 95.0, 90.65, 0.59; GCA_002393655.1, s__, 95.0, 88.33, 0.78; GCA_002395805.1, s__, 95.0, 80.35, 0.32; GCA_002373505.1, s__, 95.0, 80.24, 0.46; GCA_002369075.1, s__, 95.0, 80.11, 0.39; GCA_002361565.1, s__, 95.0, 79.61, 0.34; GCA_002394335.1, s__, 95.0, 79.44, 0.27; GCA_002392745.1, s__, 95.0, 79.11, 0.31; GCA_002352705.1, s__, …	75.87
RMAG269	k__Bacteria (UID2329)	82.58	1.12	0	26	1119453	150672	245932	0.2625	79.569	2	Yes	No	Yes	20	1086	1120	279	No	No	Single Sample	No	d__Bacteria;p__Firmicutes;c__Bacilli;o__RF39;f__UBA660;g__CAG-1000;s__	d__Bacteria;p__Firmicutes;c__Bacilli;o__RF39;f__UBA660;g__CAG-1000;s__	GCA_000434555.1	d__Bacteria;p__Firmicutes;c__Bacilli;o__RF39;f__UBA660;g__CAG-1000;s__	79.16	0.42			Placement	taxonomic classification fully defined by topology	GCA_000436975.1, s__, 95.0, 78.86, 0.39	72.93	0.951224
RMAG270	k__Bacteria (UID2569)	90.32	0	0	132	2448450	28261	96762	0.50303	92.5456	0	No	No	No	17	2006	2040	490	No	Yes	Single Sample	No	d__Bacteria;p__Bacteroidota;c__Bacteroidia;o__Bacteroidales;f__Paludibacteraceae;g__RF16;s__GCA_002372425.1	d__Bacteria;p__Bacteroidota;c__Bacteroidia;o__Bacteroidales;f__Paludibacteraceae;g__RF16;s__GCA_002372425.1	GCA_002372425.1	d__Bacteria;p__Bacteroidota;c__Bacteroidia;o__Bacteroidales;f__Paludibacteraceae;g__RF16;s__	95.96	0.77	GCA_002372425.1	d__Bacteria;p__Bacteroidota;c__Bacteroidia;o__Bacteroidales;f__Paludibacteraceae;g__RF16;s__	ANI/Placement	topological placement and ANI have congruent species assignments	GCA_002310195.1, s__RF16 sp4, 95.0, 80.97, 0.39; GCA_002309255.1, s__, 95.0, 79.16, 0.35; GCA_002394395.1, s__, 95.0, 78.72, 0.1; GCA_002373505.1, s__, 95.0, 78.26, 0.16; GCA_002393655.1, s__, 95.0, 78.1, 0.16; GCA_002368645.1, s__RF16 sp7, 95.0, 78.08, 0.07; GCA_002369075.1, s__, 95.0, 78.05, 0.13; GCA_002394835.1, s__RF16 sp1, 95.0, 78.03, 0.13; GCA_002394335.1, s__, 95.0, 77.88, 0.15; GCA_0023…	89.81
RMAG271	o__Bacteroidales (UID2716)	90.67	0.49	0	68	3100600	74064	167738	0.49911	90.6548	3	Yes	No	No	18	2492	2545	681	No	Yes	Single Sample	No	d__Bacteria;p__Bacteroidota;c__Bacteroidia;o__Bacteroidales;f__Bacteroidaceae;g__Prevotella;s__	d__Bacteria;p__Bacteroidota;c__Bacteroidia;o__Bacteroidales;f__Bacteroidaceae;g__Prevotella;s__	GCF_900100635.1	d__Bacteria;p__Bacteroidota;c__Bacteroidia;o__Bacteroidales;f__Bacteroidaceae;g__Prevotella;s__	81.47	0.49			Placement	taxonomic classification fully defined by topology	GCF_000621725.1, s__Prevotella brevis, 95.0, 79.62, 0.34; GCF_900108375.1, s__Prevotella ruminicola, 95.0, 79.51, 0.26; GCF_000702825.1, s__Prevotella sp33, 95.0, 79.21, 0.25; GCA_002351725.1, s__, 95.0, 78.97, 0.2; GCA_002349105.1, s__, 95.0, 78.87, 0.28; GCF_900142525.1, s__Prevotella ruminicola_A, 95.0, 78.85, 0.25; GCF_000619825.1, s__, 95.0, 78.8, 0.24; GCA_002351735.1, s__, 95.0, 78.77, 0.1…	85.04	0.988926
RMAG272	k__Bacteria (UID2569)	88.26	1.34	0	336	3030860	13856	70051	0.50134	83.6308	1	Yes	No	No	19	2680	2721	564	No	No	Single Sample	Sample Reads	d__Bacteria;p__Bacteroidota;c__Bacteroidia;o__Bacteroidales;f__F082;g__F082;s__	d__Bacteria;p__Bacteroidota;c__Bacteroidia;o__Bacteroidales;f__F082;g__F082;s__	GCA_002396205.1	d__Bacteria;p__Bacteroidota;c__Bacteroidia;o__Bacteroidales;f__F082;g__F082;s__	81.3	0.5			Placement	taxonomic classification fully defined by topology	GCA_001543395.1, s__F082 sp1, 95.0, 81.18, 0.36; GCA_002310075.1, s__, 95.0, 78.69, 0.32; GCA_001603665.1, s__, 95.0, 77.04, 0.11; GCA_002311655.1, s__, 95.0, 76.88, 0.1	91.56	0.966616
RMAG273	o__Clostridiales (UID1120)	97.16	2.13	33.33	76	2329332	52049	185578	0.49249	89.5781	0	No	No	No	19	2075	2122	660	No	Yes	Single Sample	No	d__Bacteria;p__Firmicutes_A;c__Clostridia;o__Peptostreptococcales;f__Anaerovoracaceae;g__Mogibacterium;s__GCA_002350505.1	d__Bacteria;p__Firmicutes;c__Clostridia;o__Peptostreptococcales;f__Anaerovoracaceae;g__Mogibacterium;s__GCA_002350505.1	GCA_002350505.1	d__Bacteria;p__Firmicutes_A;c__Clostridia;o__Peptostreptococcales;f__Anaerovoracaceae;g__Mogibacterium;s__	96.98	0.66	GCA_002350505.1	d__Bacteria;p__Firmicutes_A;c__Clostridia;o__Peptostreptococcales;f__Anaerovoracaceae;g__Mogibacterium;s__	ANI/Placement	topological placement and ANI have congruent species assignments		85.1
RMAG274	k__Bacteria (UID2569)	93.01	1.72	25	68	2002934	49896	147633	0.54528	87.189	1	Yes	No	No	17	1739	1774	512	No	Yes	Single Sample	No	d__Bacteria;p__Bacteroidota;c__Bacteroidia;o__Bacteroidales;f__P3;g__P3;s__GCA_002350995.1	d__Bacteria;p__Bacteroidota;c__Bacteroidia;o__Bacteroidales;f__P3;g__P3;s__GCA_002350995.1	GCA_002350995.1	d__Bacteria;p__Bacteroidota;c__Bacteroidia;o__Bacteroidales;f__P3;g__P3;s__	97.92	0.91	GCA_002350995.1	d__Bacteria;p__Bacteroidota;c__Bacteroidia;o__Bacteroidales;f__P3;g__P3;s__	ANI/Placement	topological placement and ANI have congruent species assignments	GCA_002349055.1, s__, 95.0, 83.06, 0.63; GCA_002396195.1, s__P3 sp2, 95.0, 81.01, 0.45; GCA_002392965.1, s__, 95.0, 80.77, 0.47; GCA_002373995.1, s__, 95.0, 80.33, 0.42; GCA_002354035.1, s__, 95.0, 78.56, 0.26; GCA_001543385.1, s__, 95.0, 78.44, 0.19; GCA_002317325.1, s__, 95.0, 78.27, 0.22; GCA_002368955.1, s__, 95.0, 78.13, 0.19; GCA_002392445.1, s__, 95.0, 77.61, 0.14; GCA_002309955.1, s__, 95…	90.74
RMAG275	o__Bacteroidales (UID2716)	97.78	0	0	63	2362940	57209	268239	0.45878	100.159	2	Yes	Yes	No	16	1958	2002	570	No	Yes	Single Sample	No	d__Bacteria;p__Bacteroidota;c__Bacteroidia;o__Bacteroidales;f__Bacteroidaceae;g__Prevotella;s__	d__Bacteria;p__Bacteroidota;c__Bacteroidia;o__Bacteroidales;f__Bacteroidaceae;g__Prevotella;s__	GCA_002449845.1	d__Bacteria;p__Bacteroidota;c__Bacteroidia;o__Bacteroidales;f__Bacteroidaceae;g__Prevotella;s__	77.79	0.08			Placement	taxonomic classification fully defined by topology	GCA_002394385.1, s__, 95.0, 77.33, 0.13; GCA_002392685.1, s__Prevotella sp26, 95.0, 77.27, 0.07; GCF_001275135.1, s__, 95.0, 77.07, 0.1; GCA_002353205.1, s__, 95.0, 77.03, 0.08; GCA_002350805.1, s__, 95.0, 76.93, 0.08; GCF_000621725.1, s__Prevotella brevis, 95.0, 76.85, 0.07; GCA_000434975.1, s__, 95.0, 76.83, 0.1; GCF_002265625.1, s__, 95.0, 76.74, 0.09; GCF_002251245.1, s__, 95.0, 76.68, 0.08; …	90.92	0.923069
RMAG276	k__Bacteria (UID2372)	100	1.27	0	99	2390088	44177	127978	0.50095	95.9726	0	No	No	No	20	2220	2266	789	No	Yes	Single Sample	No	d__Bacteria;p__Firmicutes;c__Bacilli;o__Erysipelotrichales;f__Erysipelotrichaceae;g__Solobacterium;s__	d__Bacteria;p__Firmicutes;c__Bacilli;o__Erysipelotrichales;f__Erysipelotrichaceae;g__Solobacterium;s__	GCA_002350225.1	d__Bacteria;p__Firmicutes;c__Bacilli;o__Erysipelotrichales;f__Erysipelotrichaceae;g__Solobacterium;s__	89.36	0.84			Placement	taxonomic classification fully defined by topology	UBA11989, s__, 95.0, 77.68, 0.13; GCA_002481845.1, s__, 95.0, 77.66, 0.12; UBA12355, s__, 95.0, 77.24, 0.11; GCF_000701725.1, s__, 95.0, 77.21, 0.09; GCA_002351305.1, s__, 95.0, 77.13, 0.12	96.5	0.993435
RMAG277	k__Bacteria (UID2495)	91.98	1.78	85.71	216	1819201	14806	43737	0.48135	86.6909	1	Yes	No	No	19	1681	1729	570	No	No	Single Sample	Sample Reads	d__Bacteria;p__Spirochaetota;c__Spirochaetia;o__Sphaerochaetales;f__Sphaerochaetaceae;g__UBA9732;s__	d__Bacteria;p__Spirochaetota;c__Spirochaetia;o__Sphaerochaetales;f__Sphaerochaetaceae;g__UBA9732;s__	UBA9732	d__Bacteria;p__Spirochaetota;c__Spirochaetia;o__Sphaerochaetales;f__Sphaerochaetaceae;g__UBA9732;s__	78.88	0.29			Placement	taxonomic classification fully defined by topology	GCA_001940825.1, s__, 95.0, 78.29, 0.14	85.06	0.945399
RMAG278	p__Bacteroidetes (UID2605)	94.52	0.48	0	38	3131031	106828	294067	0.60903	94.6343	1	Yes	No	No	20	2428	2472	706	No	Yes	Single Sample	No	d__Bacteria;p__Bacteroidota;c__Bacteroidia;o__Bacteroidales;f__UBA932;g__RC9;s__	d__Bacteria;p__Bacteroidota;c__Bacteroidia;o__Bacteroidales;f__UBA932;g__RC9;s__	GCA_002361625.1	d__Bacteria;p__Bacteroidota;c__Bacteroidia;o__Bacteroidales;f__UBA932;g__RC9;s__	84.28	0.56			Placement	taxonomic classification fully defined by topology	GCF_900167895.1, s__, 95.0, 79.33, 0.29; GCA_002396335.1, s__, 95.0, 79.31, 0.22; GCA_001602865.1, s__, 95.0, 79.0, 0.14; UBA9735, s__, 95.0, 78.92, 0.2; GCA_002354005.1, s__RC9 sp6, 95.0, 78.67, 0.24; GCA_002373715.1, s__, 95.0, 78.6, 0.21; GCA_002393945.1, s__RC9 sp17, 95.0, 78.14, 0.22; GCA_002371535.1, s__RC9 sp5, 95.0, 78.12, 0.13; GCA_002371115.1, s__RC9 sp7, 95.0, 78.11, 0.22; GCA_00239560…	93.64	0.983013
RMAG279	o__Clostridiales (UID1212)	93.9	1.07	100	126	2570155	37903	138400	0.5972	91.9093	2	Yes	No	No	19	2372	2415	737	No	Yes	Single Sample	No	d__Bacteria;p__Firmicutes_A;c__Clostridia;o__Oscillospirales;f__Oscillospiraceae;g__F23-B02;s__	d__Bacteria;p__Firmicutes;c__Clostridia;o__Oscillospirales;f__Oscillospiraceae;g__F23-B02;s__	GCA_002371675.1	d__Bacteria;p__Firmicutes_A;c__Clostridia;o__Oscillospirales;f__Oscillospiraceae;g__F23-B02;s__F23-B02 sp1	80.27	0.26			Placement	taxonomic classification fully defined by topology	GCA_002450075.1, s__F23-B02 sp5, 95.0, 79.62, 0.25; GCA_002320035.1, s__, 95.0, 78.41, 0.19; GCA_002431965.1, s__F23-B02 sp2, 95.0, 78.01, 0.18; GCA_002493305.1, s__, 95.0, 77.87, 0.2; GCA_000431075.1, s__, 95.0, 77.63, 0.11; GCA_002472405.1, s__, 95.0, 77.6, 0.12; GCA_002315275.1, s__, 95.0, 77.46, 0.1; GCA_001916715.1, s__F23-B02 sp6, 95.0, 77.41, 0.12; UBA9128, s__, 95.0, 77.1, 0.1	91.66	0.943821
RMAG280	f__Spirochaetaceae (UID2535)	78.69	2.45	0	404	2433171	7617	37241	0.41002	68.3809	0	No	No	No	19	2073	2125	538	No	No	Single Sample	No	d__Bacteria;p__Spirochaetota;c__Spirochaetia;o__Treponematales;f__Treponemataceae;g__Treponema_D;s__	d__Bacteria;p__Spirochaetota;c__Spirochaetia;o__Treponematales;f__Treponemataceae;g__Treponema;s__							Placement	taxonomic classification fully defined by topology		62.2	0.867846
RMAG281	p__Bacteroidetes (UID2605)	94.43	0	0	28	2317462	112278	234193	0.47197	96.9551	2	Yes	No	No	20	2021	2065	570	No	Yes	Single Sample	No	d__Bacteria;p__Bacteroidota;c__Bacteroidia;o__Bacteroidales;f__UBA932;g__UBA1232;s__	d__Bacteria;p__Bacteroidota;c__Bacteroidia;o__Bacteroidales;f__UBA932;g__UBA1232;s__	GCA_002309115.1	d__Bacteria;p__Bacteroidota;c__Bacteroidia;o__Bacteroidales;f__UBA932;g__UBA1232;s__	82.66	0.43			Placement	taxonomic classification fully defined by topology	GCA_002372015.1, s__, 95.0, 77.34, 0.14	96.23	0.969007
RMAG282	o__Clostridiales (UID1212)	89.93	1.61	0	109	1899829	39912	135658	0.57865	84.1806	2	Yes	No	No	19	1668	1720	593	No	No	Single Sample	No	d__Bacteria;p__Firmicutes_A;c__Clostridia;o__Oscillospirales;f__DTU089;g__UBA1227;s__UBA1227 sp1	d__Bacteria;p__Firmicutes;c__Clostridia;o__Oscillospirales;f__DTU089;g__UBA1227;s__UBA1227 sp1	GCA_002361015.1	d__Bacteria;p__Firmicutes_A;c__Clostridia;o__Oscillospirales;f__DTU089;g__UBA1227;s__UBA1227 sp1	98.58	0.8	GCA_002361015.1	d__Bacteria;p__Firmicutes_A;c__Clostridia;o__Oscillospirales;f__DTU089;g__UBA1227;s__UBA1227 sp1	ANI/Placement	topological placement and ANI have congruent species assignments		96.41
RMAG283	o__Clostridiales (UID1212)	99.33	1.34	0	58	2128660	69154	178271	0.34097	95.0499	0	No	No	No	17	2003	2037	709	No	Yes	Single Sample	Sample Reads	d__Bacteria;p__Firmicutes_A;c__Clostridia;o__Lachnospirales;f__Lachnospiraceae;g__CAG-603;s__GCA_002351885.1	d__Bacteria;p__Firmicutes;c__Clostridia;o__Lachnospirales;f__Lachnospiraceae;g__CAG-603;s__GCA_002351885.1	GCA_002351885.1	d__Bacteria;p__Firmicutes_A;c__Clostridia;o__Lachnospirales;f__Lachnospiraceae;g__CAG-603;s__	99.68	0.85	GCA_002351885.1	d__Bacteria;p__Firmicutes_A;c__Clostridia;o__Lachnospirales;f__Lachnospiraceae;g__CAG-603;s__	ANI/Placement	topological placement and ANI have congruent species assignments	GCA_900066105.1, s__, 95.0, 78.45, 0.25; GCF_900110975.1, s__, 95.0, 77.88, 0.21	98.83
RMAG284	o__Bacteroidales (UID2617)	91.51	0.5	0	69	3080516	69883	200509	0.49815	91.4322	2	Yes	No	No	19	2548	2593	589	No	Yes	Single Sample	No	d__Bacteria;p__Bacteroidota;c__Bacteroidia;o__Bacteroidales;f__Muribaculaceae;g__C941;s__	d__Bacteria;p__Bacteroidota;c__Bacteroidia;o__Bacteroidales;f__Muribaculaceae;g__C941;s__	GCA_002353475.1	d__Bacteria;p__Bacteroidota;c__Bacteroidia;o__Bacteroidales;f__Muribaculaceae;g__C941;s__C941 sp5	80.99	0.38			Placement	taxonomic classification fully defined by topology	GCA_002396125.1, s__, 95.0, 80.23, 0.37; GCA_002353995.1, s__, 95.0, 80.21, 0.43; GCA_002396085.1, s__, 95.0, 77.88, 0.18; GCA_002395965.1, s__, 95.0, 77.87, 0.18; GCA_002349625.1, s__C941 sp3, 95.0, 77.72, 0.18; GCA_002371565.1, s__C941 sp2, 95.0, 77.72, 0.17; GCA_002353885.1, s__, 95.0, 77.68, 0.19; GCA_002349415.1, s__C941 sp1, 95.0, 77.56, 0.17; UBA7904, s__, 95.0, 77.15, 0.07; GCA_002476625.…	94.54	0.978569
RMAG285	o__Clostridiales (UID1212)	82.66	2.35	0	246	1358986	6960	27366	0.43121	72.8313	0	No	No	No	14	1213	1238	455	No	No	Single Sample	No	d__Bacteria;p__Firmicutes_A;c__Clostridia;o__Lachnospirales;f__Lachnospiraceae;g__UBA4285;s__	d__Bacteria;p__Firmicutes;c__Clostridia;o__Lachnospirales;f__Lachnospiraceae;g__UBA4285;s__							Placement	taxonomic novelty determined using RED		73.45	0.862955
RMAG286	o__Clostridiales (UID1120)	78.63	0.95	33.33	143	2582566	40158	109054	0.56912	76.4985	2	Yes	No	No	16	2293	2327	649	No	No	Single Sample	No	d__Bacteria;p__Firmicutes_A;c__Clostridia;o__Christensenellales;f__CAG-74;g__GCA-900199385;s__	d__Bacteria;p__Firmicutes;c__Clostridia;o__Christensenellales;f__CAG-74;g__GCA-900199385;s__							Placement	taxonomic novelty determined using RED		78.91	0.960955
RMAG287	o__Bacteroidales (UID2716)	98.89	0.56	0	37	3130415	173215	274919	0.47855	98.7093	0	No	No	No	18	2584	2624	728	No	Yes	Single Sample	Sample Reads	d__Bacteria;p__Bacteroidota;c__Bacteroidia;o__Bacteroidales;f__Bacteroidaceae;g__Prevotella;s__	d__Bacteria;p__Bacteroidota;c__Bacteroidia;o__Bacteroidales;f__Bacteroidaceae;g__Prevotella;s__	GCA_002394225.1	d__Bacteria;p__Bacteroidota;c__Bacteroidia;o__Bacteroidales;f__Bacteroidaceae;g__Prevotella;s__	84.44	0.48			Placement	taxonomic classification fully defined by topology	GCF_900115435.1, s__, 95.0, 82.18, 0.64; GCA_002353295.1, s__, 95.0, 81.34, 0.47; GCA_002354095.1, s__, 95.0, 80.74, 0.44; GCA_002373015.1, s__, 95.0, 80.7, 0.41; GCA_002395365.1, s__, 95.0, 78.89, 0.19; GCA_002349105.1, s__, 95.0, 78.71, 0.27; GCF_900107705.1, s__, 95.0, 78.6, 0.28; GCA_002353485.1, s__, 95.0, 78.54, 0.22; GCF_900199555.1, s__, 95.0, 78.46, 0.22; GCF_000746155.1, s__, 95.0, 78.4…	97.64	0.985515
RMAG288	o__Clostridiales (UID1212)	81.14	0.67	0	473	2147536	5433	24832	0.55976	79.6575	2	Yes	Yes	No	18	1872	1907	468	No	No	Single Sample	Sample Reads	d__Bacteria;p__Firmicutes_A;c__Clostridia;o__Oscillospirales;f__Ruminococcaceae;g__Firm-04;s__Firm-04 sp1	d__Bacteria;p__Firmicutes;c__Clostridia;o__Oscillospirales;f__Ruminococcaceae;g__Firm-04;s__Firm-04 sp1	GCA_002394125.1	d__Bacteria;p__Firmicutes_A;c__Clostridia;o__Oscillospirales;f__Ruminococcaceae;g__Firm-04;s__Firm-04 sp1	96.44	0.87	GCA_002394125.1	d__Bacteria;p__Firmicutes_A;c__Clostridia;o__Oscillospirales;f__Ruminococcaceae;g__Firm-04;s__Firm-04 sp1	ANI/Placement	topological placement and ANI have congruent species assignments	GCA_001603005.1, s__, 95.0, 81.34, 0.58; GCA_001940925.1, s__, 95.0, 81.01, 0.64; GCA_002395085.1, s__, 95.0, 79.97, 0.5; UBA10272, s__, 95.0, 78.88, 0.33	60.73
RMAG289	o__Lactobacillales (UID544)	89.24	1.44	50	282	1639152	7673	35356	0.37199	84.7025	2	Yes	Yes	No	13	1528	1550	682	No	No	Single Sample	No	d__Bacteria;p__Firmicutes;c__Bacilli;o__Lactobacillales;f__Streptococcaceae;g__Streptococcus;s__Streptococcus equinus	d__Bacteria;p__Firmicutes;c__Bacilli;o__Lactobacillales;f__Streptococcaceae;g__Streptococcus;s__Streptococcus equinus	GCF_900102715.1	d__Bacteria;p__Firmicutes;c__Bacilli;o__Lactobacillales;f__Streptococcaceae;g__Streptococcus;s__Streptococcus equinus	98.24	0.89	GCF_900102715.1	d__Bacteria;p__Firmicutes;c__Bacilli;o__Lactobacillales;f__Streptococcaceae;g__Streptococcus;s__Streptococcus equinus	ANI/Placement	topological placement and ANI have congruent species assignments	GCF_900114525.1, s__Streptococcus equinus_A, 95.0, 89.17, 0.88; GCF_900112385.1, s__Streptococcus equinus_C, 95.0, 88.39, 0.87; GCF_900101715.1, s__Streptococcus equinus_E, 95.0, 88.31, 0.88; GCF_001477615.1, s__Streptococcus lutetiensis, 95.0, 88.18, 0.81; GCF_900101445.1, s__Streptococcus equinus_B, 95.0, 87.82, 0.85; GCF_000154985.1, s__Streptococcus infantarius, 95.0, 87.71, 0.84; GCA_0023936…	90.25
RMAG290	p__Bacteroidetes (UID2605)	94.08	0.48	0	31	2105250	93607	188782	0.56477	94.1657	1	Yes	No	No	17	1731	1775	563	No	Yes	Single Sample	Sample Reads	d__Bacteria;p__Bacteroidota;c__Bacteroidia;o__Bacteroidales;f__UBA932;g__RC9;s__	d__Bacteria;p__Bacteroidota;c__Bacteroidia;o__Bacteroidales;f__UBA932;g__RC9;s__	GCA_002373715.1	d__Bacteria;p__Bacteroidota;c__Bacteroidia;o__Bacteroidales;f__UBA932;g__RC9;s__	84.24	0.64			Placement	taxonomic classification fully defined by topology	UBA9735, s__, 95.0, 80.81, 0.37; GCA_002396335.1, s__, 95.0, 79.9, 0.34; GCA_002354005.1, s__RC9 sp6, 95.0, 79.87, 0.43; GCA_002371115.1, s__RC9 sp7, 95.0, 79.52, 0.41; GCA_002395605.1, s__, 95.0, 78.82, 0.33; GCA_002393945.1, s__RC9 sp17, 95.0, 78.63, 0.3; GCA_002361625.1, s__, 95.0, 78.41, 0.35; GCF_900167895.1, s__, 95.0, 77.48, 0.21; GCA_002371535.1, s__RC9 sp5, 95.0, 77.43, 0.18; GCA_0023492…	85.6	0.992316
RMAG291	f__Spirochaetaceae (UID2535)	90.68	0	0	29	2659298	245163	336119	0.41727	93.3747	3	Yes	No	No	19	2278	2320	686	No	Yes	Single Sample	No	d__Bacteria;p__Spirochaetota;c__Spirochaetia;o__Treponematales;f__Treponemataceae;g__Treponema_D;s__	d__Bacteria;p__Spirochaetota;c__Spirochaetia;o__Treponematales;f__Treponemataceae;g__Treponema;s__	GCF_000260795.1	d__Bacteria;p__Spirochaetota;c__Spirochaetia;o__Treponematales;f__Treponemataceae;g__Treponema_D;s__	85.2	0.66			Placement	taxonomic classification fully defined by topology	GCF_000619925.1, s__, 95.0, 84.42, 0.65; GCF_000421345.1, s__Treponema_D bryantii_B, 95.0, 79.62, 0.29; GCF_900111035.1, s__Treponema_D bryantii, 95.0, 79.45, 0.27; GCF_900113965.1, s__Treponema_D bryantii_A, 95.0, 79.4, 0.3; GCA_002350445.1, s__, 95.0, 79.29, 0.2; GCA_002395155.1, s__Treponema_D sp7, 95.0, 78.75, 0.2; GCA_002315375.1, s__, 95.0, 77.65, 0.14; GCA_002350235.1, s__, 95.0, 77.5, 0.1…	82.68	0.98275
RMAG292	k__Bacteria (UID2372)	98.1	0.32	0	79	1927008	42845	120029	0.48615	98.816	0	No	No	No	18	1876	1916	706	No	Yes	Single Sample	No	d__Bacteria;p__Firmicutes;c__Bacilli;o__Erysipelotrichales;f__Erysipelotrichaceae;g__Solobacterium;s__GCA_002351305.1	d__Bacteria;p__Firmicutes;c__Bacilli;o__Erysipelotrichales;f__Erysipelotrichaceae;g__Solobacterium;s__GCA_002351305.1	GCA_002351305.1	d__Bacteria;p__Firmicutes;c__Bacilli;o__Erysipelotrichales;f__Erysipelotrichaceae;g__Solobacterium;s__	98.37	0.8	GCA_002351305.1	d__Bacteria;p__Firmicutes;c__Bacilli;o__Erysipelotrichales;f__Erysipelotrichaceae;g__Solobacterium;s__	ANI/Placement	topological placement and ANI have congruent species assignments	UBA12355, s__, 95.0, 78.51, 0.09; GCA_002481845.1, s__, 95.0, 77.2, 0.09; GCA_002350225.1, s__, 95.0, 77.15, 0.18; GCF_000701725.1, s__, 95.0, 76.91, 0.14; UBA11989, s__, 95.0, 76.88, 0.08; GCA_002410705.1, s__, 95.0, 76.31, 0.1	93.33
RMAG293	p__Actinobacteria (UID2112)	99.19	0.38	50	186	2066010	16220	55259	0.6898	99.585	0	No	No	No	20	1754	1811	639	No	Yes	Single Sample	No	d__Bacteria;p__Actinobacteriota;c__Coriobacteriia;o__Coriobacteriales;f__Atopobiaceae;g__UBA7741;s__	d__Bacteria;p__Actinobacteriota;c__Coriobacteriia;o__Coriobacteriales;f__Atopobiaceae;g__UBA7741;s__	GCA_002481765.1	d__Bacteria;p__Actinobacteriota;c__Coriobacteriia;o__Coriobacteriales;f__Atopobiaceae;g__UBA7741;s__	80.92	0.49			Placement	taxonomic novelty determined using RED		93.25	0.917897
RMAG294	g__Prevotella (UID2724)	94.95	1.35	0	143	3093556	35696	125694	0.45372	90.4763	2	Yes	No	No	16	2512	2559	652	No	Yes	Single Sample	Sample Reads	d__Bacteria;p__Bacteroidota;c__Bacteroidia;o__Bacteroidales;f__Bacteroidaceae;g__Prevotella;s__Prevotella copri	d__Bacteria;p__Bacteroidota;c__Bacteroidia;o__Bacteroidales;f__Bacteroidaceae;g__Prevotella;s__Prevotella copri	GCF_000157935.1	d__Bacteria;p__Bacteroidota;c__Bacteroidia;o__Bacteroidales;f__Bacteroidaceae;g__Prevotella;s__Prevotella copri	97.43	0.81	GCF_000157935.1	d__Bacteria;p__Bacteroidota;c__Bacteroidia;o__Bacteroidales;f__Bacteroidaceae;g__Prevotella;s__Prevotella copri	ANI/Placement	topological placement and ANI have congruent species assignments	GCF_002224675.1, s__Prevotella copri_A, 95.0, 85.96, 0.62; GCA_000434515.1, s__, 95.0, 82.2, 0.37; GCA_002297965.1, s__, 95.0, 81.75, 0.45; GCA_002440225.1, s__Prevotella sp11, 95.0, 81.7, 0.46; GCA_000431915.1, s__Prevotella sp13, 95.0, 81.05, 0.37; GCA_000436035.1, s__, 95.0, 80.42, 0.41; GCA_002296725.1, s__Prevotella sp12, 95.0, 80.31, 0.37; GCA_002439605.1, s__Prevotella sp14, 95.0, 79.35, 0…	72.79
RMAG295	k__Bacteria (UID2329)	96.25	1.12	0	96	1937657	29329	162439	0.45382	92.8836	1	Yes	No	No	19	1589	1635	433	No	Yes	Single Sample	No	d__Bacteria;p__Firmicutes;c__Bacilli;o__RFN20;f__CAG-288;g__UBA7642;s__GCA_002481535.1	d__Bacteria;p__Firmicutes;c__Bacilli;o__RFN20;f__CAG-288;g__UBA7642;s__GCA_002481535.1	GCA_002481535.1	d__Bacteria;p__Firmicutes;c__Bacilli;o__RFN20;f__CAG-288;g__UBA7642;s__	98.24	0.63	GCA_002481535.1	d__Bacteria;p__Firmicutes;c__Bacilli;o__RFN20;f__CAG-288;g__UBA7642;s__	ANI/Placement	topological placement and ANI have congruent species assignments	GCA_002363075.1, s__, 95.0, 76.4, 0.08	81.35
RMAG296	o__Clostridiales (UID1212)	97.43	0	0	45	2118393	104608	183601	0.51126	99.9398	0	No	No	No	19	1836	1881	689	No	Yes	Single Sample	No	d__Bacteria;p__Firmicutes_A;c__Clostridia;o__Lachnospirales;f__UBA1390;g__;s__	d__Bacteria;p__Firmicutes;c__Clostridia;o__Lachnospirales;f__UBA1390;g__;s__							Placement	taxonomic novelty determined using RED		97.6	0.765743
RMAG297	k__Bacteria (UID1453)	88.89	0.85	0	36	1814538	102969	229428	0.35274	87.1464	0	No	No	No	19	1757	1796	534	No	No	Single Sample	No	d__Bacteria;p__Cyanobacteriota;c__Vampirovibrionia;o__Gastranaerophilales;f__Gastranaerophilaceae;g__UBA2813;s__UBA2813 sp1	d__Bacteria;p__Cyanobacteriota;c__Vampirovibrionia;o__Gastranaerophilales;f__Gastranaerophilaceae;g__UBA2813;s__UBA2813 sp1	GCA_002350285.1	d__Bacteria;p__Cyanobacteriota;c__Vampirovibrionia;o__Gastranaerophilales;f__Gastranaerophilaceae;g__UBA2813;s__UBA2813 sp1	99.74	0.94	GCA_002350285.1	d__Bacteria;p__Cyanobacteriota;c__Vampirovibrionia;o__Gastranaerophilales;f__Gastranaerophilaceae;g__UBA2813;s__UBA2813 sp1	ANI/Placement	topological placement and ANI have congruent species assignments	GCA_002361485.1, s__, 95.0, 77.85, 0.33; GCA_002351645.1, s__, 95.0, 77.75, 0.32	97.8
RMAG298	g__Prevotella (UID2724)	94.08	0.39	0	100	2343495	45034	110287	0.50045	94.4568	4	Yes	Yes	No	15	1773	1812	595	No	Yes	Single Sample	No	d__Bacteria;p__Bacteroidota;c__Bacteroidia;o__Bacteroidales;f__Bacteroidaceae;g__Prevotella;s__GCA_002480885.1	d__Bacteria;p__Bacteroidota;c__Bacteroidia;o__Bacteroidales;f__Bacteroidaceae;g__Prevotella;s__GCA_002480885.1	GCA_002480885.1	d__Bacteria;p__Bacteroidota;c__Bacteroidia;o__Bacteroidales;f__Bacteroidaceae;g__Prevotella;s__	97.26	0.78	GCA_002480885.1	d__Bacteria;p__Bacteroidota;c__Bacteroidia;o__Bacteroidales;f__Bacteroidaceae;g__Prevotella;s__	ANI/Placement	topological placement and ANI have congruent species assignments	GCA_002350665.1, s__, 95.0, 78.64, 0.34; GCA_002350355.1, s__, 95.0, 78.36, 0.14; GCA_002472205.1, s__Prevotella sp5, 95.0, 78.03, 0.14; GCA_002481685.1, s__Prevotella sp8, 95.0, 77.98, 0.15; GCA_002353825.1, s__, 95.0, 77.94, 0.18; GCA_002481295.1, s__, 95.0, 77.7, 0.14; GCA_002300055.1, s__, 95.0, 77.47, 0.09; GCA_002299635.1, s__, 95.0, 77.22, 0.07; GCF_000424185.1, s__, 95.0, 77.22, 0.18; GCA…	76.03
RMAG299	f__Lachnospiraceae (UID1255)	97.99	0.4	0	158	3187713	32785	90223	0.55743	98.2478	0	No	No	No	19	2780	2828	874	No	Yes	Single Sample	Sample Reads	d__Bacteria;p__Firmicutes_A;c__Clostridia;o__Lachnospirales;f__Lachnospiraceae;g__CAG-791;s__GCA_002351235.1	d__Bacteria;p__Firmicutes;c__Clostridia;o__Lachnospirales;f__Lachnospiraceae;g__CAG-791;s__GCA_002351235.1	GCA_002351235.1	d__Bacteria;p__Firmicutes_A;c__Clostridia;o__Lachnospirales;f__Lachnospiraceae;g__CAG-791;s__	99.2	0.86	GCA_002351235.1	d__Bacteria;p__Firmicutes_A;c__Clostridia;o__Lachnospirales;f__Lachnospiraceae;g__CAG-791;s__	ANI/Placement	topological placement and ANI have congruent species assignments	GCA_002351595.1, s__CAG-791 sp2, 95.0, 79.17, 0.29; GCA_002353635.1, s__, 95.0, 77.72, 0.13; GCA_000431495.1, s__, 95.0, 77.55, 0.11; GCF_900107575.1, s__, 95.0, 77.53, 0.16; GCA_002372835.1, s__, 95.0, 77.16, 0.1; GCA_002481255.1, s__, 95.0, 77.13, 0.1; GCA_002481615.1, s__CAG-791 sp5, 95.0, 76.87, 0.09; GCA_002395235.1, s__, 95.0, 76.74, 0.08; GCA_002362155.1, s__, 95.0, 76.69, 0.07; GCA_002372…	99.36
RMAG300	g__Prevotella (UID2724)	90.86	2.36	0	124	2691040	32601	123282	0.55006	81.3166	0	No	No	No	16	2083	2114	632	No	Yes	Single Sample	No	d__Bacteria;p__Bacteroidota;c__Bacteroidia;o__Bacteroidales;f__Bacteroidaceae;g__Prevotella;s__Prevotella sp6	d__Bacteria;p__Bacteroidota;c__Bacteroidia;o__Bacteroidales;f__Bacteroidaceae;g__Prevotella;s__Prevotella sp6	GCA_002472445.1	d__Bacteria;p__Bacteroidota;c__Bacteroidia;o__Bacteroidales;f__Bacteroidaceae;g__Prevotella;s__Prevotella sp6	98.09	0.77	GCA_002472445.1	d__Bacteria;p__Bacteroidota;c__Bacteroidia;o__Bacteroidales;f__Bacteroidaceae;g__Prevotella;s__Prevotella sp6	ANI/Placement	topological placement and ANI have congruent species assignments	GCA_002350275.1, s__, 95.0, 80.81, 0.43; GCA_002353825.1, s__, 95.0, 78.42, 0.31; GCA_002472205.1, s__Prevotella sp5, 95.0, 78.34, 0.3; GCA_002481285.1, s__, 95.0, 78.31, 0.23; GCA_002437285.1, s__Prevotella sp7, 95.0, 78.26, 0.25; GCA_002481685.1, s__Prevotella sp8, 95.0, 78.21, 0.24; GCA_002481295.1, s__, 95.0, 77.92, 0.26; GCA_002300055.1, s__, 95.0, 77.91, 0.22; GCF_000242335.1, s__Prevotella…	78.91
RMAG301	p__Actinobacteria (UID2112)	85.12	2.49	20	377	1776431	5120	21639	0.60284	75.0226	0	No	No	No	14	1679	1706	600	No	No	Single Sample	No	d__Bacteria;p__Actinobacteriota;c__Coriobacteriia;o__Coriobacteriales;f__Atopobiaceae;g__UBA7748;s__	d__Bacteria;p__Actinobacteriota;c__Coriobacteriia;o__Coriobacteriales;f__Atopobiaceae;g__UBA7748;s__	GCA_002481605.1	d__Bacteria;p__Actinobacteriota;c__Coriobacteriia;o__Coriobacteriales;f__Atopobiaceae;g__UBA7748;s__	83.55	0.7			Placement	taxonomic novelty determined using RED		75.87	0.962215
RMAG302	k__Bacteria (UID2372)	98.1	3.15	42.86	163	2478352	27525	109217	0.50212	85.92	0	No	No	No	19	2321	2365	776	No	Yes	Single Sample	No	d__Bacteria;p__Firmicutes;c__Bacilli;o__Erysipelotrichales;f__Erysipelotrichaceae;g__Solobacterium;s__GCA_002350225.1	d__Bacteria;p__Firmicutes;c__Bacilli;o__Erysipelotrichales;f__Erysipelotrichaceae;g__Solobacterium;s__GCA_002350225.1	GCA_002350225.1	d__Bacteria;p__Firmicutes;c__Bacilli;o__Erysipelotrichales;f__Erysipelotrichaceae;g__Solobacterium;s__	97.8	0.88	GCA_002350225.1	d__Bacteria;p__Firmicutes;c__Bacilli;o__Erysipelotrichales;f__Erysipelotrichaceae;g__Solobacterium;s__	ANI/Placement	topological placement and ANI have congruent species assignments	UBA11989, s__, 95.0, 77.74, 0.14; GCA_002481845.1, s__, 95.0, 77.56, 0.13; UBA12355, s__, 95.0, 77.52, 0.12; GCA_002351305.1, s__, 95.0, 76.85, 0.14; GCF_000701725.1, s__, 95.0, 76.68, 0.1; GCA_002372175.1, s__, 95.0, 76.11, 0.07	93.68
RMAG303	f__Lachnospiraceae (UID1286)	96.38	0.98	25	59	2699447	75386	173373	0.41112	94.1636	0	No	No	No	18	2417	2460	859	No	Yes	Single Sample	No	d__Bacteria;p__Firmicutes_A;c__Clostridia;o__Lachnospirales;f__Lachnospiraceae;g__CAG-45;s__	d__Bacteria;p__Firmicutes;c__Clostridia;o__Lachnospirales;f__Lachnospiraceae;g__CAG-45;s__	UBA9240	d__Bacteria;p__Firmicutes_A;c__Clostridia;o__Lachnospirales;f__Lachnospiraceae;g__CAG-45;s__	99.11	0.82			ANI/Placement	topological placement and ANI have incongruent species assignments	GCA_900066395.1, s__, 95.0, 94.15, 0.79; GCA_000438375.1, s__, 95.0, 77.75, 0.15; GCA_002299665.1, s__, 95.0, 77.66, 0.17
RMAG304	g__Prevotella (UID2724)	92.57	1.63	0	93	3249516	106143	284505	0.51643	86.9329	1	Yes	No	No	17	2476	2520	679	No	Yes	Single Sample	Sample Reads	d__Bacteria;p__Bacteroidota;c__Bacteroidia;o__Bacteroidales;f__Bacteroidaceae;g__Prevotella;s__GCA_002350275.1	d__Bacteria;p__Bacteroidota;c__Bacteroidia;o__Bacteroidales;f__Bacteroidaceae;g__Prevotella;s__GCA_002350275.1	GCA_002350275.1	d__Bacteria;p__Bacteroidota;c__Bacteroidia;o__Bacteroidales;f__Bacteroidaceae;g__Prevotella;s__	98.68	0.74	GCA_002350275.1	d__Bacteria;p__Bacteroidota;c__Bacteroidia;o__Bacteroidales;f__Bacteroidaceae;g__Prevotella;s__	ANI/Placement	topological placement and ANI have congruent species assignments	GCA_002472445.1, s__Prevotella sp6, 95.0, 80.92, 0.39; GCA_002481685.1, s__Prevotella sp8, 95.0, 79.32, 0.21; GCA_002353675.1, s__, 95.0, 78.9, 0.12; GCA_002353825.1, s__, 95.0, 78.75, 0.24; GCA_002472205.1, s__Prevotella sp5, 95.0, 78.72, 0.24; GCA_002350355.1, s__, 95.0, 78.68, 0.21; GCA_002481285.1, s__, 95.0, 78.67, 0.18; GCA_002481295.1, s__, 95.0, 78.61, 0.24; GCA_002300055.1, s__, 95.0, 77…	97.26
RMAG305	g__Prevotella (UID2722)	95.66	0.05	0	99	2869473	49350	195632	0.51106	97.7566	1	Yes	No	No	18	2177	2223	658	No	Yes	Single Sample	Sample Reads	d__Bacteria;p__Bacteroidota;c__Bacteroidia;o__Bacteroidales;f__Bacteroidaceae;g__Prevotella;s__GCA_002350665.1	d__Bacteria;p__Bacteroidota;c__Bacteroidia;o__Bacteroidales;f__Bacteroidaceae;g__Prevotella;s__GCA_002350665.1	GCA_002350665.1	d__Bacteria;p__Bacteroidota;c__Bacteroidia;o__Bacteroidales;f__Bacteroidaceae;g__Prevotella;s__	99.72	0.71	GCA_002350665.1	d__Bacteria;p__Bacteroidota;c__Bacteroidia;o__Bacteroidales;f__Bacteroidaceae;g__Prevotella;s__	ANI/Placement	topological placement and ANI have congruent species assignments	GCA_002480885.1, s__, 95.0, 79.68, 0.35; GCF_000467895.1, s__, 95.0, 78.29, 0.06; GCA_002350355.1, s__, 95.0, 78.01, 0.15; GCF_000234055.1, s__Prevotella histicola, 95.0, 77.88, 0.06; GCF_000424185.1, s__, 95.0, 77.8, 0.16; GCA_002481295.1, s__, 95.0, 77.64, 0.15; GCF_000144405.1, s__Prevotella melaninogenica, 95.0, 77.62, 0.06; GCF_000421205.1, s__Prevotella denticola, 95.0, 77.61, 0.12; GCA_002…	95.69
RMAG306	p__Bacteroidetes (UID2605)	92.81	0.5	0	49	2283463	110002	202966	0.58065	92.8307	0	No	No	No	20	1830	1881	597	No	Yes	Single Sample	No	d__Bacteria;p__Bacteroidota;c__Bacteroidia;o__Bacteroidales;f__UBA932;g__RC9;s__	d__Bacteria;p__Bacteroidota;c__Bacteroidia;o__Bacteroidales;f__UBA932;g__RC9;s__	GCA_002361625.1	d__Bacteria;p__Bacteroidota;c__Bacteroidia;o__Bacteroidales;f__UBA932;g__RC9;s__	78.73	0.29			Placement	taxonomic classification fully defined by topology	GCA_001602865.1, s__, 95.0, 78.67, 0.13; GCF_900167895.1, s__, 95.0, 78.57, 0.24; GCA_002371535.1, s__RC9 sp5, 95.0, 77.74, 0.21; GCA_002354005.1, s__RC9 sp6, 95.0, 77.73, 0.15; GCA_002350585.1, s__, 95.0, 77.63, 0.09; GCA_002396335.1, s__, 95.0, 77.54, 0.17; GCA_000431015.1, s__, 95.0, 77.54, 0.15; UBA9735, s__, 95.0, 77.42, 0.13; GCA_000433355.1, s__, 95.0, 77.37, 0.15; GCA_002350615.1, s__, 95…	93.21	0.955844
RMAG307	k__Bacteria (UID2495)	83.15	1.12	100	198	1026355	6155	16510	0.48863	80.5646	0	No	No	No	16	929	955	353	No	No	Single Sample	No	d__Bacteria;p__Elusimicrobiota;c__Elusimicrobia;o__Elusimicrobiales;f__Elusimicrobiaceae;g__UBA1436;s__	d__Bacteria;p__Elusimicrobiota;c__Elusimicrobia;o__Elusimicrobiales;f__Elusimicrobiaceae;g__UBA1436;s__	GCA_002349385.1	d__Bacteria;p__Elusimicrobiota;c__Elusimicrobia;o__Elusimicrobiales;f__Elusimicrobiaceae;g__UBA1436;s__	79.82	0.58			Placement	taxonomic classification fully defined by topology	GCA_002309715.1, s__, 95.0, 78.44, 0.32; GCF_002159705.1, s__, 95.0, 78.22, 0.47; GCA_002329395.1, s__, 95.0, 77.78, 0.41; GCA_002432025.1, s__, 95.0, 77.76, 0.41	76.88	0.974429
RMAG308	k__Bacteria (UID2569)	86.19	0.81	0	191	2338223	17395	63143	0.50518	84.2602	3	Yes	No	No	16	1948	1985	454	No	No	Single Sample	No	d__Bacteria;p__Bacteroidota;c__Bacteroidia;o__Bacteroidales;f__Paludibacteraceae;g__RF16;s__GCA_002372425.1	d__Bacteria;p__Bacteroidota;c__Bacteroidia;o__Bacteroidales;f__Paludibacteraceae;g__RF16;s__GCA_002372425.1	GCA_002372425.1	d__Bacteria;p__Bacteroidota;c__Bacteroidia;o__Bacteroidales;f__Paludibacteraceae;g__RF16;s__	95.72	0.79	GCA_002372425.1	d__Bacteria;p__Bacteroidota;c__Bacteroidia;o__Bacteroidales;f__Paludibacteraceae;g__RF16;s__	ANI/Placement	topological placement and ANI have congruent species assignments	GCA_002310195.1, s__RF16 sp4, 95.0, 80.53, 0.41; GCA_002309255.1, s__, 95.0, 79.0, 0.37; GCA_002394395.1, s__, 95.0, 77.75, 0.13; GCA_002369075.1, s__, 95.0, 77.67, 0.15; GCA_002394335.1, s__, 95.0, 77.67, 0.15; GCA_002354055.1, s__, 95.0, 77.52, 0.16; GCA_002393655.1, s__, 95.0, 77.5, 0.16; GCA_002352705.1, s__, 95.0, 77.42, 0.11; GCA_002373505.1, s__, 95.0, 77.41, 0.16; GCA_002309835.1, s__, 95…	80.42
RMAG309	o__Clostridiales (UID1212)	83.12	0.73	0	326	1813122	6336	30373	0.52572	81.3709	1	Yes	No	No	10	1640	1660	496	No	No	Single Sample	No	d__Bacteria;p__Firmicutes_A;c__Clostridia;o__Oscillospirales;f__DTU089;g__Ruminococcus_E;s__	d__Bacteria;p__Firmicutes;c__Clostridia;o__Oscillospirales;f__DTU089;g__Ruminococcus;s__	UBA10299	d__Bacteria;p__Firmicutes_A;c__Clostridia;o__Oscillospirales;f__DTU089;g__Ruminococcus_E;s__	80.36	0.37			Placement	taxonomic classification fully defined by topology	GCA_002394725.1, s__, 95.0, 80.04, 0.47; GCF_900100595.1, s__, 95.0, 77.58, 0.2; GCA_002350785.1, s__, 95.0, 76.92, 0.12	69.24	0.962916
RMAG310	p__Bacteroidetes (UID2605)	88.78	6.16	30	295	2576770	13535	73597	0.56131	61.8937	0	No	No	No	18	2218	2262	625	No	No	Single Sample	No	d__Bacteria;p__Bacteroidota;c__Bacteroidia;o__Bacteroidales;f__UBA932;g__RC9;s__	d__Bacteria;p__Bacteroidota;c__Bacteroidia;o__Bacteroidales;f__UBA932;g__RC9;s__	GCF_900167895.1	d__Bacteria;p__Bacteroidota;c__Bacteroidia;o__Bacteroidales;f__UBA932;g__RC9;s__	79.2	0.27			Placement	taxonomic classification fully defined by topology	GCA_001602865.1, s__, 95.0, 78.05, 0.13; GCA_002361625.1, s__, 95.0, 77.81, 0.2; GCA_002350615.1, s__, 95.0, 77.7, 0.1; GCA_000431015.1, s__, 95.0, 77.68, 0.14; UBA9735, s__, 95.0, 77.65, 0.08; GCA_002309995.1, s__, 95.0, 77.65, 0.13; GCA_001915575.1, s__, 95.0, 77.64, 0.15; GCA_002439095.1, s__, 95.0, 77.61, 0.11; GCA_002396335.1, s__, 95.0, 77.6, 0.08; GCA_002438805.1, s__, 95.0, 77.54, 0.14; G…	91.3	0.955269
RMAG311	o__Bacteroidales (UID2716)	93.79	0	0	69	3760587	90242	375829	0.52129	96.2677	4	Yes	No	No	16	2820	2866	697	No	Yes	Single Sample	No	d__Bacteria;p__Bacteroidota;c__Bacteroidia;o__Bacteroidales;f__Bacteroidaceae;g__Prevotella;s__	d__Bacteria;p__Bacteroidota;c__Bacteroidia;o__Bacteroidales;f__Bacteroidaceae;g__Prevotella;s__	GCA_002353205.1	d__Bacteria;p__Bacteroidota;c__Bacteroidia;o__Bacteroidales;f__Bacteroidaceae;g__Prevotella;s__	78.1	0.19			Placement	taxonomic classification fully defined by topology	GCA_002353525.1, s__, 95.0, 78.0, 0.18; GCA_002392725.1, s__, 95.0, 77.94, 0.1; GCA_002342665.1, s__, 95.0, 77.93, 0.1; GCA_002369515.1, s__, 95.0, 77.92, 0.16; GCA_002396305.1, s__, 95.0, 77.87, 0.16; GCA_002395825.1, s__, 95.0, 77.84, 0.18; GCA_002395365.1, s__, 95.0, 77.83, 0.12; GCA_002350805.1, s__, 95.0, 77.74, 0.18; GCA_002353485.1, s__, 95.0, 77.73, 0.13; GCA_002372235.1, s__, 95.0, 77.72…	90.98	0.952733
RMAG312	k__Bacteria (UID2569)	97.85	0.54	0	21	2402152	145623	346295	0.56924	97.7316	3	Yes	No	No	19	2025	2075	545	No	Yes	Single Sample	No	d__Bacteria;p__Bacteroidota;c__Bacteroidia;o__Bacteroidales;f__P3;g__P3;s__	d__Bacteria;p__Bacteroidota;c__Bacteroidia;o__Bacteroidales;f__P3;g__P3;s__	GCA_002392965.1	d__Bacteria;p__Bacteroidota;c__Bacteroidia;o__Bacteroidales;f__P3;g__P3;s__	82.56	0.47			Placement	taxonomic classification fully defined by topology	GCA_002373995.1, s__, 95.0, 82.32, 0.46; GCA_002396195.1, s__P3 sp2, 95.0, 82.06, 0.41; GCA_002349055.1, s__, 95.0, 81.8, 0.55; GCA_002350995.1, s__, 95.0, 81.64, 0.45; GCA_002317325.1, s__, 95.0, 78.67, 0.22; GCA_002354035.1, s__, 95.0, 78.47, 0.28; GCA_002368955.1, s__, 95.0, 78.03, 0.21; GCA_001543385.1, s__, 95.0, 77.92, 0.2; GCA_002392445.1, s__, 95.0, 77.83, 0.17; GCA_002309955.1, s__, 95.0…	98.01	0.967299
RMAG313	k__Bacteria (UID2329)	82.02	1.12	0	24	852216	51288	131226	0.28746	78.775	1	No	Yes	No	16	873	899	280	No	No	Single Sample	No	d__Bacteria;p__Firmicutes;c__Bacilli;o__RF39;f__UBA660;g__CAG-822;s__	d__Bacteria;p__Firmicutes;c__Bacilli;o__RF39;f__UBA660;g__CAG-822;s__	GCA_000432855.1	d__Bacteria;p__Firmicutes;c__Bacilli;o__RF39;f__UBA660;g__CAG-822;s__	77.97	0.3			Placement	taxonomic novelty determined using RED		76.41	0.936187
RMAG314	f__Lachnospiraceae (UID1286)	93.71	2.9	14.29	285	3427866	17197	50332	0.49707	81.7421	2	No	Yes	Yes	17	3006	3046	789	No	Yes	Single Sample	No	d__Bacteria;p__Firmicutes_A;c__Clostridia;o__Lachnospirales;f__Lachnospiraceae;g__CAG-65;s__	d__Bacteria;p__Firmicutes;c__Clostridia;o__Lachnospirales;f__Lachnospiraceae;g__CAG-65;s__	GCA_900066565.1	d__Bacteria;p__Firmicutes_A;c__Clostridia;o__Lachnospirales;f__Lachnospiraceae;g__CAG-65;s__CAG-65 sp3	77.55	0.1			Placement	taxonomic classification fully defined by topology	GCA_900066365.1, s__, 95.0, 77.27, 0.11; GCA_001916785.1, s__, 95.0, 77.24, 0.09; GCA_002431915.1, s__, 95.0, 77.17, 0.07; UBA10661, s__, 95.0, 77.09, 0.07; GCA_002490995.1, s__CAG-65 sp2, 95.0, 75.99, 0.06	91.4	0.92775
RMAG315	k__Bacteria (UID2569)	89.96	0.54	0	57	2204832	62872	259302	0.50189	89.6592	0	No	No	No	17	1775	1810	483	No	No	Single Sample	No	d__Bacteria;p__Bacteroidota;c__Bacteroidia;o__Bacteroidales;f__P3;g__P3;s__	d__Bacteria;p__Bacteroidota;c__Bacteroidia;o__Bacteroidales;f__P3;g__P3;s__	GCA_002349055.1	d__Bacteria;p__Bacteroidota;c__Bacteroidia;o__Bacteroidales;f__P3;g__P3;s__	77.63	0.18			Placement	taxonomic classification fully defined by topology	GCA_002354035.1, s__, 95.0, 77.51, 0.16; GCA_002373995.1, s__, 95.0, 77.29, 0.12; GCA_002350995.1, s__, 95.0, 77.28, 0.17; GCA_002317325.1, s__, 95.0, 77.23, 0.12; GCA_002368955.1, s__, 95.0, 77.15, 0.12; GCA_002392965.1, s__, 95.0, 77.04, 0.14; GCA_002392445.1, s__, 95.0, 76.9, 0.1; GCA_002396195.1, s__P3 sp2, 95.0, 76.85, 0.12; GCA_002309955.1, s__, 95.0, 76.54, 0.1	79.07	0.926421
RMAG316	k__Bacteria (UID2569)	96.51	0.54	0	41	2606697	116914	258067	0.49448	96.3439	1	Yes	No	No	20	2230	2274	504	No	Yes	Single Sample	Sample Reads	d__Bacteria;p__Bacteroidota;c__Bacteroidia;o__Bacteroidales;f__Paludibacteraceae;g__RF16;s__	d__Bacteria;p__Bacteroidota;c__Bacteroidia;o__Bacteroidales;f__Paludibacteraceae;g__RF16;s__	GCA_002394835.1	d__Bacteria;p__Bacteroidota;c__Bacteroidia;o__Bacteroidales;f__Paludibacteraceae;g__RF16;s__RF16 sp1	95.01	0.67			ANI/Placement	topological placement and ANI have incongruent species assignments	GCA_002394395.1, s__, 95.0, 93.22, 0.53; GCA_002354055.1, s__, 95.0, 91.83, 0.66; GCA_002393655.1, s__, 95.0, 89.35, 0.69; GCA_002369075.1, s__, 95.0, 80.71, 0.36; GCA_002395805.1, s__, 95.0, 80.65, 0.27; GCA_002373505.1, s__, 95.0, 80.58, 0.42; GCA_002352705.1, s__, 95.0, 80.31, 0.29; GCA_002361565.1, s__, 95.0, 79.54, 0.28; GCA_002394335.1, s__, 95.0, 79.2, 0.26; GCA_002392745.1, s__, 95.0, 79.…
RMAG317	o__Clostridiales (UID1120)	97.64	0.24	0	134	1770040	20788	83779	0.50571	98.5989	1	Yes	No	No	19	1644	1687	592	No	Yes	Single Sample	No	d__Bacteria;p__Firmicutes_A;c__Clostridia;o__Peptostreptococcales;f__Anaerovoracaceae;g__CAG-145;s__	d__Bacteria;p__Firmicutes;c__Clostridia;o__Peptostreptococcales;f__Anaerovoracaceae;g__CAG-145;s__							Placement	taxonomic classification fully defined by topology		96.58	0.84729
RMAG318	o__Clostridiales (UID1120)	94.33	3.33	57.14	302	2544256	12615	44796	0.49008	81.6332	1	Yes	No	No	18	2227	2265	626	No	No	Single Sample	No	d__Bacteria;p__Firmicutes_A;c__Clostridia;o__Saccharofermentanales;f__Saccharofermentanaceae;g__Firm-16;s__	d__Bacteria;p__Firmicutes;c__Clostridia;o__Saccharofermentanales;f__Saccharofermentanaceae;g__Firm-16;s__	GCA_002368805.1	d__Bacteria;p__Firmicutes_A;c__Clostridia;o__Saccharofermentanales;f__Saccharofermentanaceae;g__Firm-16;s__	90.08	0.79			Placement	taxonomic classification fully defined by topology	GCA_002310155.1, s__, 95.0, 83.14, 0.59; GCA_001604185.1, s__, 95.0, 79.59, 0.43	90.88	0.988931
RMAG319	o__Clostridiales (UID1212)	77.74	1.11	50	155	1412405	11676	70038	0.45776	74.7786	3	Yes	Yes	Yes	20	1251	1296	372	No	No	Single Sample	No	d__Bacteria;p__Firmicutes_A;c__Clostridia;o__4C28d-15;f__CAG-917;g__CAG-475;s__	d__Bacteria;p__Firmicutes;c__Clostridia;o__4C28d-15;f__CAG-917;g__CAG-475;s__	GCA_002308155.1	d__Bacteria;p__Firmicutes_A;c__Clostridia;o__4C28d-15;f__CAG-917;g__CAG-475;s__	81.74	0.54			Placement	taxonomic classification fully defined by topology	GCA_002476605.1, s__, 95.0, 77.95, 0.22; GCA_002478945.1, s__, 95.0, 77.89, 0.2; GCA_002449145.1, s__CAG-475 sp1, 95.0, 77.76, 0.2; GCA_002297185.1, s__, 95.0, 77.57, 0.17; GCA_000434435.1, s__, 95.0, 77.54, 0.2	88.72	0.982235
RMAG320	o__Bacteroidales (UID2657)	90.08	1.43	0	16	2533032	225234	356988	0.49184	85.6063	2	Yes	Yes	No	19	2015	2060	606	No	Yes	Single Sample	No	d__Bacteria;p__Bacteroidota;c__Bacteroidia;o__Bacteroidales;f__Bacteroidaceae;g__UBA1179;s__	d__Bacteria;p__Bacteroidota;c__Bacteroidia;o__Bacteroidales;f__Bacteroidaceae;g__UBA1179;s__	GCA_002309915.1	d__Bacteria;p__Bacteroidota;c__Bacteroidia;o__Bacteroidales;f__Bacteroidaceae;g__UBA1179;s__	83.26	0.46			Placement	taxonomic classification fully defined by topology	GCA_002310015.1, s__, 95.0, 82.5, 0.58; GCA_002310175.1, s__, 95.0, 80.29, 0.33; GCA_002340405.1, s__UBA1179 sp1, 95.0, 77.26, 0.16	96.88	0.985799
RMAG321	o__Clostridiales (UID1212)	82.17	0	0	105	2259997	34887	101297	0.58286	84.4413	1	Yes	No	No	18	2069	2104	630	No	No	Single Sample	Sample Reads	d__Bacteria;p__Firmicutes_A;c__Clostridia;o__Oscillospirales;f__Oscillospiraceae;g__F23-B02;s__F23-B02 sp5	d__Bacteria;p__Firmicutes;c__Clostridia;o__Oscillospirales;f__Oscillospiraceae;g__F23-B02;s__F23-B02 sp5	GCA_002450075.1	d__Bacteria;p__Firmicutes_A;c__Clostridia;o__Oscillospirales;f__Oscillospiraceae;g__F23-B02;s__F23-B02 sp5	98.65	0.64	GCA_002450075.1	d__Bacteria;p__Firmicutes_A;c__Clostridia;o__Oscillospirales;f__Oscillospiraceae;g__F23-B02;s__F23-B02 sp5	ANI/Placement	topological placement and ANI have congruent species assignments	GCA_002371675.1, s__F23-B02 sp1, 95.0, 80.58, 0.33; GCA_002369115.1, s__, 95.0, 79.5, 0.32; GCA_002431965.1, s__F23-B02 sp2, 95.0, 78.13, 0.23; GCA_001916715.1, s__F23-B02 sp6, 95.0, 78.02, 0.14; GCA_002320035.1, s__, 95.0, 78.01, 0.16; GCA_000431075.1, s__, 95.0, 77.7, 0.12; GCA_002493305.1, s__, 95.0, 77.65, 0.18; GCA_002472405.1, s__, 95.0, 77.57, 0.15; GCA_002315275.1, s__, 95.0, 77.53, 0.1; …	91.08
RMAG322	f__Veillonellaceae (UID1032)	97.66	0	0	31	2448943	131668	294391	0.57026	100.22	4	Yes	No	No	19	2201	2272	921	No	Yes	Single Sample	No	d__Bacteria;p__Firmicutes_C;c__Negativicutes;o__Selenomonadales;f__Selenomonadaceae;g__Selenomonas_C;s__	d__Bacteria;p__Firmicutes;c__Negativicutes;o__Selenomonadales;f__Selenomonadaceae;g__Selenomonas;s__	GCA_002350105.1	d__Bacteria;p__Firmicutes_C;c__Negativicutes;o__Selenomonadales;f__Selenomonadaceae;g__Selenomonas_C;s__	81.39	0.56			Placement	taxonomic classification fully defined by topology	GCA_002472155.1, s__, 95.0, 79.46, 0.42; GCF_000381005.1, s__Selenomonas_C bovis, 95.0, 79.35, 0.39; GCA_002351185.1, s__, 95.0, 79.14, 0.25	99.48	0.957277
RMAG323	k__Bacteria (UID203)	77.59	0	0	160	2685353	25854	59736	0.46566	79.7963	1	Yes	No	No	17	2103	2142	576	No	No	Single Sample	No	d__Bacteria;p__Bacteroidota;c__Bacteroidia;o__Bacteroidales;f__Bacteroidaceae;g__Prevotella;s__	d__Bacteria;p__Bacteroidota;c__Bacteroidia;o__Bacteroidales;f__Bacteroidaceae;g__Prevotella;s__	GCA_002373375.1	d__Bacteria;p__Bacteroidota;c__Bacteroidia;o__Bacteroidales;f__Bacteroidaceae;g__Prevotella;s__Prevotella sp31	83.15	0.39			Placement	taxonomic classification fully defined by topology	GCA_002394365.1, s__, 95.0, 78.38, 0.2; GCA_002353585.1, s__Prevotella sp29, 95.0, 78.13, 0.18; GCA_002317355.1, s__, 95.0, 77.34, 0.11; GCF_900115435.1, s__, 95.0, 77.29, 0.07; GCA_002353975.1, s__Prevotella sp30, 95.0, 77.18, 0.13; GCF_000834015.1, s__Prevotella sp17, 95.0, 77.12, 0.06; GCA_002449535.1, s__, 95.0, 77.05, 0.09; GCF_000746155.1, s__, 95.0, 76.75, 0.07; GCA_002350925.1, s__, 95.0,…	69.33	0.976426
RMAG324	k__Bacteria (UID2495)	94.51	0	0	34	3382584	185077	459762	0.50576	97.1437	0	No	No	No	18	2714	2762	670	No	Yes	Single Sample	No	d__Bacteria;p__Fibrobacterota;c__Fibrobacteria;o__Fibrobacterales;f__Fibrobacteraceae;g__Fibrobacter;s__GCF_900142495.1	d__Bacteria;p__Fibrobacterota;c__Fibrobacteria;o__Fibrobacterales;f__Fibrobacteraceae;g__Fibrobacter;s__GCF_900142495.1	GCF_900142495.1	d__Bacteria;p__Fibrobacterota;c__Fibrobacteria;o__Fibrobacterales;f__Fibrobacteraceae;g__Fibrobacter;s__	97.42	0.89	GCF_900142495.1	d__Bacteria;p__Fibrobacterota;c__Fibrobacteria;o__Fibrobacterales;f__Fibrobacteraceae;g__Fibrobacter;s__	ANI/Placement	topological placement and ANI have congruent species assignments	GCF_002210295.1, s__, 95.0, 92.18, 0.83; GCF_900129525.1, s__, 95.0, 91.86, 0.8; GCF_900142545.1, s__, 95.0, 88.7, 0.77; GCF_900142475.1, s__, 95.0, 87.33, 0.69; GCA_001462305.1, s__, 95.0, 85.51, 0.6; GCF_900143055.1, s__Fibrobacter sp6, 95.0, 84.06, 0.5; GCA_002395745.1, s__, 95.0, 82.66, 0.45; GCF_002210285.1, s__, 95.0, 82.6, 0.48; GCF_900141705.1, s__, 95.0, 82.45, 0.44; GCA_002391195.1, s__…	88.72
RMAG325	o__Bacteroidales (UID2716)	95.09	0.12	0	70	3227827	76735	267737	0.52957	96.9325	0	No	No	No	18	2689	2738	704	No	Yes	Single Sample	Sample Reads	d__Bacteria;p__Bacteroidota;c__Bacteroidia;o__Bacteroidales;f__Bacteroidaceae;g__Prevotella;s__	d__Bacteria;p__Bacteroidota;c__Bacteroidia;o__Bacteroidales;f__Bacteroidaceae;g__Prevotella;s__	GCA_002342665.1	d__Bacteria;p__Bacteroidota;c__Bacteroidia;o__Bacteroidales;f__Bacteroidaceae;g__Prevotella;s__	79.54	0.21			Placement	taxonomic classification fully defined by topology	GCA_002395365.1, s__, 95.0, 79.28, 0.22; GCA_002342595.1, s__, 95.0, 79.18, 0.26; GCA_002379425.1, s__, 95.0, 79.17, 0.18; GCA_002353485.1, s__, 95.0, 79.04, 0.23; GCF_900110085.1, s__, 95.0, 79.03, 0.28; GCA_002342415.1, s__, 95.0, 79.02, 0.26; GCA_002372235.1, s__, 95.0, 78.85, 0.19; GCF_900107705.1, s__, 95.0, 78.76, 0.24; GCA_002371715.1, s__, 95.0, 78.73, 0.32; GCA_002396305.1, s__, 95.0, 78…	94.14	0.968277
RMAG326	o__Bacteroidales (UID2716)	90.04	3.6	14.81	276	3299744	24199	112701	0.49523	74.7651	2	Yes	No	No	17	2899	2943	730	No	Yes	Single Sample	Sample Reads	d__Bacteria;p__Bacteroidota;c__Bacteroidia;o__Bacteroidales;f__Bacteroidaceae;g__Prevotella;s__	d__Bacteria;p__Bacteroidota;c__Bacteroidia;o__Bacteroidales;f__Bacteroidaceae;g__Prevotella;s__	GCF_900110085.1	d__Bacteria;p__Bacteroidota;c__Bacteroidia;o__Bacteroidales;f__Bacteroidaceae;g__Prevotella;s__	80.79	0.46			Placement	taxonomic classification fully defined by topology	GCA_002379425.1, s__, 95.0, 80.66, 0.27; GCF_900142525.1, s__Prevotella ruminicola_A, 95.0, 79.47, 0.3; GCF_000746155.1, s__, 95.0, 79.4, 0.33; GCF_000619825.1, s__, 95.0, 79.28, 0.29; GCF_000702825.1, s__Prevotella sp33, 95.0, 79.21, 0.31; GCF_900108375.1, s__Prevotella ruminicola, 95.0, 79.2, 0.32; GCA_002342665.1, s__, 95.0, 79.15, 0.23; GCA_002349105.1, s__, 95.0, 79.15, 0.23; GCF_900110895.1…	77.44	0.987608
RMAG327	c__Gammaproteobacteria (UID4201)	92.82	1.53	25	158	2911090	24830	76746	0.5686	87.75	2	Yes	No	No	17	2375	2418	886	No	Yes	Single Sample	No	d__Bacteria;p__Proteobacteria;c__Gammaproteobacteria;o__Enterobacterales;f__Succinivibrionaceae;g__UBA2810;s__UBA2810 sp1	d__Bacteria;p__Proteobacteria;c__Gammaproteobacteria;o__Enterobacterales;f__Succinivibrionaceae;g__UBA2810;s__UBA2810 sp1	GCA_002472255.1	d__Bacteria;p__Proteobacteria;c__Gammaproteobacteria;o__Enterobacterales;f__Succinivibrionaceae;g__UBA2810;s__UBA2810 sp1	98.46	0.55	GCA_002472255.1	d__Bacteria;p__Proteobacteria;c__Gammaproteobacteria;o__Enterobacterales;f__Succinivibrionaceae;g__UBA2810;s__UBA2810 sp1	ANI/Placement	topological placement and ANI have congruent species assignments	GCA_002351705.1, s__, 95.0, 88.57, 0.65	94.72
RMAG328	o__Clostridiales (UID1212)	93.51	4.86	23.08	404	2654931	8515	37171	0.46056	72.2968	0	No	No	No	16	2409	2444	676	No	No	Single Sample	No	d__Bacteria;p__Firmicutes_A;c__Clostridia;o__Oscillospirales;f__Ruminococcaceae;g__Ruminococcus_D;s__	d__Bacteria;p__Firmicutes;c__Clostridia;o__Oscillospirales;f__Ruminococcaceae;g__Ruminococcus;s__	GCA_002391065.1	d__Bacteria;p__Firmicutes_A;c__Clostridia;o__Oscillospirales;f__Ruminococcaceae;g__Ruminococcus_D;s__	88.99	0.69			Placement	taxonomic classification fully defined by topology	GCF_000686125.1, s__, 95.0, 79.27, 0.22; GCA_002368715.1, s__, 95.0, 78.64, 0.34; GCA_002351065.1, s__, 95.0, 78.31, 0.09; GCF_900119155.1, s__, 95.0, 78.25, 0.16; GCF_000178155.2, s__Ruminococcus_D albus_C, 95.0, 77.77, 0.16; GCF_000621805.1, s__, 95.0, 77.75, 0.12; GCF_000723465.1, s__Ruminococcus_D bicirculans, 95.0, 77.65, 0.2; GCA_002371625.1, s__Ruminococcus_D sp1, 95.0, 77.57, 0.14; GCF_00…	77.46	0.991366
RMAG329	k__Bacteria (UID2569)	93.82	0.72	0	55	2202604	57969	196157	0.54277	92.6016	0	No	No	No	15	1905	1940	528	No	Yes	Single Sample	No	d__Bacteria;p__Bacteroidota;c__Bacteroidia;o__Bacteroidales;f__P3;g__P3;s__GCA_002350995.1	d__Bacteria;p__Bacteroidota;c__Bacteroidia;o__Bacteroidales;f__P3;g__P3;s__GCA_002350995.1	GCA_002350995.1	d__Bacteria;p__Bacteroidota;c__Bacteroidia;o__Bacteroidales;f__P3;g__P3;s__	97.94	0.87	GCA_002350995.1	d__Bacteria;p__Bacteroidota;c__Bacteroidia;o__Bacteroidales;f__P3;g__P3;s__	ANI/Placement	topological placement and ANI have congruent species assignments	GCA_002349055.1, s__, 95.0, 82.58, 0.61; GCA_002392965.1, s__, 95.0, 81.49, 0.4; GCA_002396195.1, s__P3 sp2, 95.0, 81.34, 0.42; GCA_002373995.1, s__, 95.0, 80.55, 0.39; GCA_002354035.1, s__, 95.0, 78.66, 0.26; GCA_001543385.1, s__, 95.0, 78.15, 0.2; GCA_002317325.1, s__, 95.0, 78.01, 0.21; GCA_002368955.1, s__, 95.0, 77.7, 0.19; GCA_002392445.1, s__, 95.0, 77.17, 0.16; GCA_002309955.1, s__, 95.0,…	91.58
RMAG330	k__Bacteria (UID2495)	76.4	0.1	100	66	695672	13912	51036	0.43643	78.0717	3	Yes	Yes	Yes	18	662	707	185	No	No	Single Sample	Sample Reads	d__Bacteria;p__Patescibacteria;c__Saccharimonadia;o__Saccharimonadales;f__Saccharimonadaceae;g__UBA2866;s__	d__Bacteria;p__Patescibacteria;c__Saccharimonadia;o__Saccharimonadales;f__Saccharimonadaceae;g__UBA2866;s__	GCA_002350545.1	d__Bacteria;p__Patescibacteria;c__Saccharimonadia;o__Saccharimonadales;f__Saccharimonadaceae;g__UBA2866;s__	77.53	0.29			Placement	taxonomic classification fully defined by topology	GCA_002371235.1, s__, 95.0, 77.38, 0.25	67.88	0.978582
RMAG331	g__Prevotella (UID2724)	82.46	1.8	40	170	2628320	26727	132845	0.51377	76.3935	1	Yes	No	No	16	2004	2037	596	No	No	Single Sample	Sample Reads	d__Bacteria;p__Bacteroidota;c__Bacteroidia;o__Bacteroidales;f__Bacteroidaceae;g__Prevotella;s__GCA_002350355.1	d__Bacteria;p__Bacteroidota;c__Bacteroidia;o__Bacteroidales;f__Bacteroidaceae;g__Prevotella;s__GCA_002350355.1	GCA_002350355.1	d__Bacteria;p__Bacteroidota;c__Bacteroidia;o__Bacteroidales;f__Bacteroidaceae;g__Prevotella;s__	97.86	0.79	GCA_002350355.1	d__Bacteria;p__Bacteroidota;c__Bacteroidia;o__Bacteroidales;f__Bacteroidaceae;g__Prevotella;s__	ANI/Placement	topological placement and ANI have congruent species assignments	GCA_002481295.1, s__, 95.0, 93.27, 0.75; GCA_002481685.1, s__Prevotella sp8, 95.0, 89.83, 0.64; GCA_002353825.1, s__, 95.0, 79.26, 0.27; GCA_002472205.1, s__Prevotella sp5, 95.0, 79.18, 0.24; GCA_002350275.1, s__, 95.0, 78.2, 0.22; GCF_000424185.1, s__, 95.0, 78.02, 0.16; GCA_002472445.1, s__Prevotella sp6, 95.0, 77.96, 0.23; GCA_002437285.1, s__Prevotella sp7, 95.0, 77.69, 0.18; GCA_002480885.1,…	69.49
RMAG332	p__Euryarchaeota (UID3)	99.82	0	0	149	2088946	22244	118189	0.34586	101.994	0	No	No	No	19	2048	2083	541	No	Yes	Single Sample	No	d__Archaea;p__Euryarchaeota;c__Methanobacteria;o__Methanobacteriales;f__Methanobacteriaceae;g__Methanobrevibacter_A;s__	d__Archaea;p__Euryarchaeota;c__Methanobacteria;o__Methanobacteriales;f__Methanobacteriaceae;g__Methanobrevibacter;s__	GCF_001548675.1	d__Archaea;p__Euryarchaeota;c__Methanobacteria;o__Methanobacteriales;f__Methanobacteriaceae;g__Methanobrevibacter_A;s__	82.08	0.6			Placement	taxonomic classification fully defined by topology	GCA_002509015.1, s__, 95.0, 81.26, 0.55; GCA_002498445.1, s__, 95.0, 80.3, 0.51; GCF_001477655.1, s__, 95.0, 79.93, 0.44; GCF_001639275.1, s__, 95.0, 79.29, 0.35; GCF_000016525.1, s__, 95.0, 79.13, 0.32; GCF_002252585.1, s__, 95.0, 79.01, 0.34; GCA_002496065.1, s__, 95.0, 78.08, 0.17	95.42	0.979033
RMAG333	o__Clostridiales (UID1212)	88.41	3.15	14.29	323	2571360	9853	45735	0.58494	75.1069	1	Yes	No	No	16	2213	2248	662	No	No	Single Sample	No	d__Bacteria;p__Firmicutes_A;c__Clostridia;o__Oscillospirales;f__Oscillospiraceae;g__F23-B02;s__	d__Bacteria;p__Firmicutes;c__Clostridia;o__Oscillospirales;f__Oscillospiraceae;g__F23-B02;s__	GCA_002371675.1	d__Bacteria;p__Firmicutes_A;c__Clostridia;o__Oscillospirales;f__Oscillospiraceae;g__F23-B02;s__F23-B02 sp1	79.3	0.15			Placement	taxonomic classification fully defined by topology	GCA_002369115.1, s__, 95.0, 78.3, 0.19; GCA_002431965.1, s__F23-B02 sp2, 95.0, 77.63, 0.12; GCA_002472405.1, s__, 95.0, 77.58, 0.08; GCA_002320035.1, s__, 95.0, 77.42, 0.09; GCA_002493305.1, s__, 95.0, 77.32, 0.12; GCA_000431075.1, s__, 95.0, 77.04, 0.08; GCA_001916715.1, s__F23-B02 sp6, 95.0, 76.95, 0.1	87.9	0.93902
RMAG334	k__Bacteria (UID2495)	87.91	0	0	2	915513	857140	857140	0.43218	90.8765	2	No	Yes	Yes	20	902	949	271	No	No	Single Sample	Sample Reads	d__Bacteria;p__Proteobacteria;c__Alphaproteobacteria;o__RF32;f__Rs-D84;g__Rs-D84;s__	d__Bacteria;p__Proteobacteria;c__Alphaproteobacteria;o__RF32;f__Rs-D84;g__Rs-D84;s__	GCA_002371155.1	d__Bacteria;p__Proteobacteria;c__Alphaproteobacteria;o__RF32;f__Rs-D84;g__Rs-D84;s__	78.03	0.31			Placement	taxonomic classification fully defined by topology	GCA_002437665.1, s__, 95.0, 77.92, 0.29; GCA_002373935.1, s__, 95.0, 77.75, 0.35; GCA_002348925.1, s__, 95.0, 77.31, 0.26; GCA_002310415.1, s__, 95.0, 77.1, 0.19; GCA_002309215.1, s__, 95.0, 76.46, 0.18	79.74	0.950519
RMAG335	o__Clostridiales (UID1120)	83.63	2	40	211	4067988	54980	156982	0.54103	76.8001	6	Yes	No	Yes	19	3644	3714	841	No	No	Single Sample	No	d__Bacteria;p__Firmicutes_A;c__Clostridia;o__Christensenellales;f__CAG-74;g__GCA-900199385;s__	d__Bacteria;p__Firmicutes;c__Clostridia;o__Christensenellales;f__CAG-74;g__GCA-900199385;s__							Placement	taxonomic novelty determined using RED		82.11	0.961494
RMAG336	o__Clostridiales (UID1212)	96.64	0.69	50	123	2245128	26426	79044	0.535	95.746	2	Yes	No	No	14	1898	1931	588	No	Yes	Single Sample	No	d__Bacteria;p__Firmicutes_A;c__Clostridia;o__Oscillospirales;f__DTU089;g__Ruminococcus_E;s__	d__Bacteria;p__Firmicutes;c__Clostridia;o__Oscillospirales;f__DTU089;g__Ruminococcus;s__	GCA_002394725.1	d__Bacteria;p__Firmicutes_A;c__Clostridia;o__Oscillospirales;f__DTU089;g__Ruminococcus_E;s__	82.25	0.53			Placement	taxonomic classification fully defined by topology	UBA10299, s__, 95.0, 81.82, 0.42; GCF_900100595.1, s__, 95.0, 77.39, 0.18; GCA_002368625.1, s__, 95.0, 77.03, 0.09; GCA_002350785.1, s__, 95.0, 76.98, 0.12	96.88	0.976167
RMAG337	k__Bacteria (UID2569)	90.59	0.54	0	117	3009989	42332	117462	0.50046	90.2033	0	No	No	No	19	2418	2461	588	No	Yes	Single Sample	Sample Reads	d__Bacteria;p__Bacteroidota;c__Bacteroidia;o__Bacteroidales;f__F082;g__F082;s__	d__Bacteria;p__Bacteroidota;c__Bacteroidia;o__Bacteroidales;f__F082;g__F082;s__	GCA_001543395.1	d__Bacteria;p__Bacteroidota;c__Bacteroidia;o__Bacteroidales;f__F082;g__F082;s__F082 sp1	85.91	0.44			Placement	taxonomic classification fully defined by topology	GCA_002310075.1, s__, 95.0, 81.53, 0.4; GCA_002311655.1, s__, 95.0, 76.83, 0.1; GCA_001603665.1, s__, 95.0, 76.79, 0.14	94.52	0.977262
RMAG338	o__Clostridiales (UID1212)	96.2	0	0	257	3019487	17612	70361	0.43972	98.3229	2	Yes	No	No	14	2752	2795	663	No	Yes	Single Sample	No	d__Bacteria;p__Firmicutes_A;c__Clostridia;o__Oscillospirales;f__DTU089;g__;s__	d__Bacteria;p__Firmicutes;c__Clostridia;o__Oscillospirales;f__DTU089;g__;s__							Placement	taxonomic classification fully defined by topology		84.39	0.805539
RMAG339	o__Bacteroidales (UID2617)	78.7	1.73	42.86	362	2349000	7875	28447	0.55389	72.7396	3	Yes	Yes	No	17	1881	1916	513	No	No	Single Sample	No	d__Bacteria;p__Bacteroidota;c__Bacteroidia;o__Bacteroidales;f__Muribaculaceae;g__C941;s__	d__Bacteria;p__Bacteroidota;c__Bacteroidia;o__Bacteroidales;f__Muribaculaceae;g__C941;s__	GCA_002371565.1	d__Bacteria;p__Bacteroidota;c__Bacteroidia;o__Bacteroidales;f__Muribaculaceae;g__C941;s__C941 sp2	78.72	0.3			Placement	taxonomic classification fully defined by topology	GCA_002396085.1, s__, 95.0, 78.61, 0.33; GCA_002395965.1, s__, 95.0, 78.5, 0.31; GCA_002353885.1, s__, 95.0, 78.3, 0.33; GCA_002349415.1, s__C941 sp1, 95.0, 78.21, 0.26; GCA_002353995.1, s__, 95.0, 77.91, 0.18; GCA_002353475.1, s__C941 sp5, 95.0, 77.75, 0.17; GCA_002349625.1, s__C941 sp3, 95.0, 77.71, 0.23; GCA_002396125.1, s__, 95.0, 77.31, 0.2; UBA7904, s__, 95.0, 76.57, 0.09	83.65	0.953562
RMAG340	k__Bacteria (UID2569)	88.33	3.14	71.43	230	2252347	13679	54531	0.51018	76.9409	2	Yes	No	No	18	1799	1843	449	No	No	Single Sample	No	d__Bacteria;p__Bacteroidota;c__Bacteroidia;o__Bacteroidales;f__Paludibacteraceae;g__RF16;s__GCA_002372425.1	d__Bacteria;p__Bacteroidota;c__Bacteroidia;o__Bacteroidales;f__Paludibacteraceae;g__RF16;s__GCA_002372425.1	GCA_002372425.1	d__Bacteria;p__Bacteroidota;c__Bacteroidia;o__Bacteroidales;f__Paludibacteraceae;g__RF16;s__	96.08	0.83	GCA_002372425.1	d__Bacteria;p__Bacteroidota;c__Bacteroidia;o__Bacteroidales;f__Paludibacteraceae;g__RF16;s__	ANI/Placement	topological placement and ANI have congruent species assignments	GCA_002310195.1, s__RF16 sp4, 95.0, 80.48, 0.39; GCA_002309255.1, s__, 95.0, 79.21, 0.39; GCA_002354055.1, s__, 95.0, 77.84, 0.17; GCA_002394835.1, s__RF16 sp1, 95.0, 77.45, 0.14; GCA_002392745.1, s__, 95.0, 77.44, 0.13; GCA_002373505.1, s__, 95.0, 77.41, 0.17; GCA_002394395.1, s__, 95.0, 77.36, 0.12; GCA_002369075.1, s__, 95.0, 77.24, 0.15; GCA_002440265.1, s__RF16 sp10, 95.0, 77.22, 0.09; GCA_0…	71.92
RMAG341	k__Bacteria (UID2569)	90.86	0.81	50	61	2510566	72866	179367	0.50271	89.6463	2	Yes	No	No	19	2072	2113	497	No	Yes	Single Sample	No	d__Bacteria;p__Bacteroidota;c__Bacteroidia;o__Bacteroidales;f__Paludibacteraceae;g__RF16;s__GCA_002372425.1	d__Bacteria;p__Bacteroidota;c__Bacteroidia;o__Bacteroidales;f__Paludibacteraceae;g__RF16;s__GCA_002372425.1	GCA_002372425.1	d__Bacteria;p__Bacteroidota;c__Bacteroidia;o__Bacteroidales;f__Paludibacteraceae;g__RF16;s__	96.07	0.75	GCA_002372425.1	d__Bacteria;p__Bacteroidota;c__Bacteroidia;o__Bacteroidales;f__Paludibacteraceae;g__RF16;s__	ANI/Placement	topological placement and ANI have congruent species assignments	GCA_002310195.1, s__RF16 sp4, 95.0, 80.89, 0.37; GCA_002309255.1, s__, 95.0, 78.99, 0.33; GCA_002394395.1, s__, 95.0, 78.31, 0.12; GCA_002354055.1, s__, 95.0, 78.29, 0.15; GCA_002373505.1, s__, 95.0, 77.86, 0.16; GCA_002394835.1, s__RF16 sp1, 95.0, 77.82, 0.13; GCA_002395805.1, s__, 95.0, 77.8, 0.09; GCA_002393655.1, s__, 95.0, 77.76, 0.16; GCA_002368645.1, s__RF16 sp7, 95.0, 77.71, 0.08; GCA_002…	90.92
RMAG342	k__Bacteria (UID2329)	95.35	1.12	0	91	1491356	32150	71590	0.48766	92.0036	0	No	No	No	19	1260	1303	386	No	Yes	Single Sample	No	d__Bacteria;p__Firmicutes;c__Bacilli;o__RFN20;f__CAG-826;g__UBA733;s__GCA_002308535.1	d__Bacteria;p__Firmicutes;c__Bacilli;o__RFN20;f__CAG-826;g__UBA733;s__GCA_002308535.1	GCA_002308535.1	d__Bacteria;p__Firmicutes;c__Bacilli;o__RFN20;f__CAG-826;g__UBA733;s__	97.77	0.64	GCA_002308535.1	d__Bacteria;p__Firmicutes;c__Bacilli;o__RFN20;f__CAG-826;g__UBA733;s__	ANI/Placement	topological placement and ANI have congruent species assignments		91.04
RMAG343	o__Bacteroidales (UID2716)	95.1	0.37	0	63	3290181	82866	185043	0.46119	95.7092	1	Yes	No	No	18	2737	2785	754	No	Yes	Single Sample	Sample Reads	d__Bacteria;p__Bacteroidota;c__Bacteroidia;o__Bacteroidales;f__Bacteroidaceae;g__Prevotella;s__	d__Bacteria;p__Bacteroidota;c__Bacteroidia;o__Bacteroidales;f__Bacteroidaceae;g__Prevotella;s__	GCA_002351725.1	d__Bacteria;p__Bacteroidota;c__Bacteroidia;o__Bacteroidales;f__Bacteroidaceae;g__Prevotella;s__	90.46	0.66			Placement	taxonomic classification fully defined by topology	GCF_900142525.1, s__Prevotella ruminicola_A, 95.0, 84.48, 0.65; GCF_900108375.1, s__Prevotella ruminicola, 95.0, 82.48, 0.57; GCF_000619825.1, s__, 95.0, 82.04, 0.55; GCF_000702825.1, s__Prevotella sp33, 95.0, 82.01, 0.54; GCF_900110085.1, s__, 95.0, 79.87, 0.34; GCF_000746155.1, s__, 95.0, 79.68, 0.33; GCA_002351735.1, s__, 95.0, 79.2, 0.28; GCA_002349105.1, s__, 95.0, 79.07, 0.24; GCF_900119285…	85.94	0.997129
RMAG344	k__Bacteria (UID2329)	95.51	1.17	0	31	1392541	84513	160588	0.34021	92.1235	2	Yes	Yes	No	20	1246	1297	373	No	Yes	Single Sample	No	d__Bacteria;p__Firmicutes;c__Bacilli;o__RFN20;f__CAG-826;g__UBA3207;s__	d__Bacteria;p__Firmicutes;c__Bacilli;o__RFN20;f__CAG-826;g__UBA3207;s__	GCA_002363735.1	d__Bacteria;p__Firmicutes;c__Bacilli;o__RFN20;f__CAG-826;g__UBA3207;s__	78.67	0.16			Placement	taxonomic classification fully defined by topology	GCA_002395065.1, s__UBA3207 sp1, 95.0, 78.33, 0.16	86.89	0.932731
RMAG345	o__Clostridiales (UID1212)	78.32	2.26	14.29	193	1530324	11047	34822	0.52462	69.3646	2	Yes	No	No	10	1397	1414	482	No	No	Single Sample	No	d__Bacteria;p__Firmicutes_A;c__Clostridia;o__Oscillospirales;f__DTU089;g__Ruminococcus_E;s__GCA_002350785.1	d__Bacteria;p__Firmicutes;c__Clostridia;o__Oscillospirales;f__DTU089;g__Ruminococcus;s__GCA_002350785.1	GCA_002350785.1	d__Bacteria;p__Firmicutes_A;c__Clostridia;o__Oscillospirales;f__DTU089;g__Ruminococcus_E;s__	96.45	0.77	GCA_002350785.1	d__Bacteria;p__Firmicutes_A;c__Clostridia;o__Oscillospirales;f__DTU089;g__Ruminococcus_E;s__	ANI/Placement	topological placement and ANI have congruent species assignments	GCF_900100595.1, s__, 95.0, 80.93, 0.7; GCA_002368625.1, s__, 95.0, 79.19, 0.49; UBA9824, s__, 95.0, 78.13, 0.2; UBA11463, s__, 95.0, 77.61, 0.21; GCA_002491825.1, s__, 95.0, 77.6, 0.17; GCA_002394725.1, s__, 95.0, 77.55, 0.14; UBA8049, s__Ruminococcus_E bromii, 95.0, 76.97, 0.14	71.02
RMAG346	o__Bacteroidales (UID2716)	95.58	1.94	0	71	3104306	74335	234221	0.50355	88.3156	1	Yes	No	No	16	2660	2702	708	No	Yes	Single Sample	Sample Reads	d__Bacteria;p__Bacteroidota;c__Bacteroidia;o__Bacteroidales;f__Bacteroidaceae;g__Prevotella;s__GCA_002342595.1	d__Bacteria;p__Bacteroidota;c__Bacteroidia;o__Bacteroidales;f__Bacteroidaceae;g__Prevotella;s__GCA_002342595.1	GCA_002342595.1	d__Bacteria;p__Bacteroidota;c__Bacteroidia;o__Bacteroidales;f__Bacteroidaceae;g__Prevotella;s__	96.09	0.74	GCA_002342595.1	d__Bacteria;p__Bacteroidota;c__Bacteroidia;o__Bacteroidales;f__Bacteroidaceae;g__Prevotella;s__	ANI/Placement	topological placement and ANI have congruent species assignments	GCA_002342415.1, s__, 95.0, 81.1, 0.48; GCF_900107705.1, s__, 95.0, 80.18, 0.42; GCA_002353485.1, s__, 95.0, 80.16, 0.37; GCA_002395365.1, s__, 95.0, 79.68, 0.27; GCA_002354095.1, s__, 95.0, 79.33, 0.26; GCA_002371715.1, s__, 95.0, 79.31, 0.32; GCA_002349105.1, s__, 95.0, 79.2, 0.34; GCA_002351735.1, s__, 95.0, 78.93, 0.19; GCA_002351045.1, s__, 95.0, 78.86, 0.19; GCF_900110085.1, s__, 95.0, 78.7…	90.05
RMAG347	o__Clostridiales (UID1212)	89.04	0.57	50	452	2608493	8372	36160	0.47761	88.4364	0	No	No	No	16	2377	2409	663	No	No	Single Sample	Sample Reads	d__Bacteria;p__Firmicutes_A;c__Clostridia;o__Oscillospirales;f__Ruminococcaceae;g__Ruminococcus_D;s__	d__Bacteria;p__Firmicutes;c__Clostridia;o__Oscillospirales;f__Ruminococcaceae;g__Ruminococcus;s__	GCF_000621805.1	d__Bacteria;p__Firmicutes_A;c__Clostridia;o__Oscillospirales;f__Ruminococcaceae;g__Ruminococcus_D;s__	80.88	0.45			Placement	taxonomic classification fully defined by topology	GCA_002371625.1, s__Ruminococcus_D sp1, 95.0, 80.3, 0.41; GCA_002351065.1, s__, 95.0, 79.59, 0.32; GCF_000179635.2, s__Ruminococcus_D albus, 95.0, 78.77, 0.15; GCF_000723465.1, s__Ruminococcus_D bicirculans, 95.0, 78.32, 0.18; GCF_900109655.1, s__Ruminococcus_D albus_B, 95.0, 78.3, 0.18; GCF_000526775.1, s__Ruminococcus_D albus_A, 95.0, 78.18, 0.18; GCF_000178155.2, s__Ruminococcus_D albus_C, 95.…	90.67	0.96918
RMAG348	o__Bacteroidales (UID2657)	81.63	1.12	37.5	283	1820561	9704	38158	0.57159	78.4435	0	No	No	No	19	1525	1563	490	No	No	Single Sample	Sample Reads	d__Bacteria;p__Bacteroidota;c__Bacteroidia;o__Bacteroidales;f__Bacteroidaceae;g__UBA4372;s__	d__Bacteria;p__Bacteroidota;c__Bacteroidia;o__Bacteroidales;f__Bacteroidaceae;g__UBA4372;s__	GCA_002394305.1	d__Bacteria;p__Bacteroidota;c__Bacteroidia;o__Bacteroidales;f__Bacteroidaceae;g__UBA4372;s__	77.94	0.22			Placement	taxonomic classification fully defined by topology	GCA_002316015.1, s__, 95.0, 77.66, 0.21; GCA_002395775.1, s__, 95.0, 77.17, 0.22; GCA_002297545.1, s__, 95.0, 77.15, 0.15; GCA_002353385.1, s__, 95.0, 76.49, 0.11	83.5	0.950584
RMAG349	c__Gammaproteobacteria (UID4201)	90	2.21	20	216	2464783	21400	76961	0.40118	81.5572	3	Yes	No	No	17	1996	2045	956	No	Yes	Single Sample	No	d__Bacteria;p__Proteobacteria;c__Gammaproteobacteria;o__Enterobacterales;f__Succinivibrionaceae;g__Succinivibrio;s__Succinivibrio dextrinosolvens_A	d__Bacteria;p__Proteobacteria;c__Gammaproteobacteria;o__Enterobacterales;f__Succinivibrionaceae;g__Succinivibrio;s__Succinivibrio dextrinosolvens	GCF_900114195.1	d__Bacteria;p__Proteobacteria;c__Gammaproteobacteria;o__Enterobacterales;f__Succinivibrionaceae;g__Succinivibrio;s__Succinivibrio dextrinosolvens_A	95.27	0.83	GCF_900114195.1	d__Bacteria;p__Proteobacteria;c__Gammaproteobacteria;o__Enterobacterales;f__Succinivibrionaceae;g__Succinivibrio;s__Succinivibrio dextrinosolvens_A	ANI/Placement	topological placement and ANI have congruent species assignments	GCF_900116345.1, s__Succinivibrio dextrinosolvens_B, 95.0, 88.87, 0.84; GCF_900167015.1, s__Succinivibrio dextrinosolvens, 95.0, 84.77, 0.73; GCA_002349085.1, s__Succinivibrio sp2, 95.0, 79.33, 0.21; UBA7909, s__, 95.0, 78.63, 0.09; GCA_002449335.1, s__, 95.0, 78.56, 0.22; GCA_000431835.1, s__, 95.0, 78.3, 0.23	85.68
RMAG350	o__Clostridiales (UID1212)	90.41	0.78	50	281	1786495	7746	39931	0.4795	88.8445	0	No	No	No	13	1538	1567	504	No	No	Single Sample	No	d__Bacteria;p__Firmicutes_A;c__Clostridia;o__Oscillospirales;f__DTU089;g__;s__	d__Bacteria;p__Firmicutes;c__Clostridia;o__Oscillospirales;f__DTU089;g__;s__							Placement	taxonomic classification fully defined by topology		73.35	0.774484
RMAG351	o__Clostridiales (UID1212)	80.98	2.65	22.22	120	1860869	24147	86697	0.57481	70.5103	3	Yes	Yes	No	16	1660	1700	556	No	No	Single Sample	No	d__Bacteria;p__Firmicutes_A;c__Clostridia;o__Oscillospirales;f__DTU089;g__UBA1227;s__UBA1227 sp1	d__Bacteria;p__Firmicutes;c__Clostridia;o__Oscillospirales;f__DTU089;g__UBA1227;s__UBA1227 sp1	GCA_002361015.1	d__Bacteria;p__Firmicutes_A;c__Clostridia;o__Oscillospirales;f__DTU089;g__UBA1227;s__UBA1227 sp1	98.5	0.78	GCA_002361015.1	d__Bacteria;p__Firmicutes_A;c__Clostridia;o__Oscillospirales;f__DTU089;g__UBA1227;s__UBA1227 sp1	ANI/Placement	topological placement and ANI have congruent species assignments		79.96
RMAG352	o__Bacteroidales (UID2716)	97.75	1.17	0	72	2936179	90141	229727	0.47553	94.3775	2	Yes	No	No	17	2455	2500	729	No	Yes	Single Sample	Sample Reads	d__Bacteria;p__Bacteroidota;c__Bacteroidia;o__Bacteroidales;f__Bacteroidaceae;g__Prevotella;s__	d__Bacteria;p__Bacteroidota;c__Bacteroidia;o__Bacteroidales;f__Bacteroidaceae;g__Prevotella;s__	GCA_002373015.1	d__Bacteria;p__Bacteroidota;c__Bacteroidia;o__Bacteroidales;f__Bacteroidaceae;g__Prevotella;s__	82.47	0.52			Placement	taxonomic classification fully defined by topology	GCA_002354095.1, s__, 95.0, 82.28, 0.55; GCA_002353295.1, s__, 95.0, 81.02, 0.52; GCF_900115435.1, s__, 95.0, 79.83, 0.47; GCA_002394225.1, s__, 95.0, 79.3, 0.34; GCF_900107705.1, s__, 95.0, 79.11, 0.31; GCF_900199555.1, s__, 95.0, 78.99, 0.24; GCA_002349105.1, s__, 95.0, 78.93, 0.31; GCF_900119285.1, s__, 95.0, 78.86, 0.25; GCA_002351735.1, s__, 95.0, 78.78, 0.23; GCA_002342595.1, s__, 95.0, 78.…	93.9	0.98663
RMAG353	k__Bacteria (UID2569)	92.17	0.27	0	28	2197617	171865	325109	0.49239	93.4376	1	Yes	No	No	19	1838	1884	499	No	Yes	Single Sample	Sample Reads	d__Bacteria;p__Bacteroidota;c__Bacteroidia;o__Bacteroidales;f__Paludibacteraceae;g__RF16;s__	d__Bacteria;p__Bacteroidota;c__Bacteroidia;o__Bacteroidales;f__Paludibacteraceae;g__RF16;s__	GCA_002352705.1	d__Bacteria;p__Bacteroidota;c__Bacteroidia;o__Bacteroidales;f__Paludibacteraceae;g__RF16;s__	81.87	0.41			Placement	taxonomic classification fully defined by topology	GCA_002393655.1, s__, 95.0, 81.43, 0.48; GCA_002354055.1, s__, 95.0, 81.2, 0.48; GCA_002394835.1, s__RF16 sp1, 95.0, 81.07, 0.41; GCA_002394395.1, s__, 95.0, 80.95, 0.38; GCA_002373505.1, s__, 95.0, 80.47, 0.42; GCA_002361565.1, s__, 95.0, 80.18, 0.32; GCA_002369075.1, s__, 95.0, 80.13, 0.33; GCA_002392745.1, s__, 95.0, 79.7, 0.29; GCA_002395805.1, s__, 95.0, 79.54, 0.28; GCA_002368645.1, s__RF16…	91.34	0.984159
RMAG354	o__Clostridiales (UID1212)	99.6	0	0	35	2454018	114023	248181	0.50615	102.128	3	Yes	No	No	17	2163	2202	640	No	Yes	Single Sample	No	d__Bacteria;p__Firmicutes_A;c__Clostridia;o__Oscillospirales;f__Ruminococcaceae;g__Ruminococcus;s__	d__Bacteria;p__Firmicutes;c__Clostridia;o__Oscillospirales;f__Ruminococcaceae;g__Ruminococcus;s__	GCF_000701945.1	d__Bacteria;p__Firmicutes_A;c__Clostridia;o__Oscillospirales;f__Ruminococcaceae;g__Ruminococcus;s__Ruminococcus flavefaciens_B	80.03	0.44			Placement	taxonomic classification fully defined by topology	GCA_002350065.1, s__Ruminococcus flavefaciens_N, 95.0, 79.96, 0.36; GCF_000621845.1, s__Ruminococcus flavefaciens_E, 95.0, 79.79, 0.43; GCF_900119075.1, s__Ruminococcus flavefaciens_Q, 95.0, 79.78, 0.44; GCF_000621785.1, s__Ruminococcus flavefaciens_C, 95.0, 79.64, 0.41; GCF_900109435.1, s__Ruminococcus flavefaciens_G, 95.0, 79.62, 0.41; GCF_000174895.1, s__Ruminococcus flavefaciens_A, 95.0, 79.6…	96.78	0.968023
RMAG355	p__Euryarchaeota (UID3)	98.93	0	0	41	2107928	103358	205703	0.34215	101.437	0	No	No	No	18	1832	1866	517	No	Yes	Single Sample	No	d__Archaea;p__Euryarchaeota;c__Methanobacteria;o__Methanobacteriales;f__Methanobacteriaceae;g__Methanobrevibacter;s__GCA_002505605.1	d__Archaea;p__Euryarchaeota;c__Methanobacteria;o__Methanobacteriales;f__Methanobacteriaceae;g__Methanobrevibacter;s__GCA_002505605.1	GCA_002505605.1	d__Archaea;p__Euryarchaeota;c__Methanobacteria;o__Methanobacteriales;f__Methanobacteriaceae;g__Methanobrevibacter;s__	98.07	0.88	GCA_002505605.1	d__Archaea;p__Euryarchaeota;c__Methanobacteria;o__Methanobacteriales;f__Methanobacteriaceae;g__Methanobrevibacter;s__	ANI/Placement	topological placement and ANI have congruent species assignments	GCF_000024185.1, s__, 95.0, 78.48, 0.34; GCF_900114585.1, s__, 95.0, 78.0, 0.26	97.33
RMAG356	o__Clostridiales (UID1212)	96.2	1.34	33.33	119	2945099	42772	98935	0.48723	92.2622	1	Yes	No	No	16	2597	2631	724	No	Yes	Single Sample	No	d__Bacteria;p__Firmicutes_A;c__Clostridia;o__Oscillospirales;f__Ruminococcaceae;g__Ruminococcus;s__	d__Bacteria;p__Firmicutes;c__Clostridia;o__Oscillospirales;f__Ruminococcaceae;g__Ruminococcus;s__	GCF_000621785.1	d__Bacteria;p__Firmicutes_A;c__Clostridia;o__Oscillospirales;f__Ruminococcaceae;g__Ruminococcus;s__Ruminococcus flavefaciens_C	89.62	0.83			Placement	taxonomic classification fully defined by topology	GCF_000526795.1, s__Ruminococcus flavefaciens_D, 95.0, 82.38, 0.6; GCF_900119075.1, s__Ruminococcus flavefaciens_Q, 95.0, 82.33, 0.6; GCF_000621845.1, s__Ruminococcus flavefaciens_E, 95.0, 82.25, 0.58; GCF_000571935.1, s__Ruminococcus flavefaciens_F, 95.0, 82.02, 0.62; GCF_900143025.1, s__Ruminococcus flavefaciens_I, 95.0, 81.34, 0.59; GCA_002309635.1, s__Ruminococcus flavefaciens_J, 95.0, 81.32,…	94.88	0.996867
RMAG357	o__Selenomonadales (UID1024)	98.48	0.6	0	75	2055976	39034	95586	0.57169	97.7757	1	Yes	No	No	19	1852	1908	822	No	Yes	Single Sample	No	d__Bacteria;p__Firmicutes_C;c__Negativicutes;o__Acidaminococcales;f__Acidaminococcaceae;g__Acidaminococcus;s__Acidaminococcus fermentans	d__Bacteria;p__Firmicutes;c__Negativicutes;o__Acidaminococcales;f__Acidaminococcaceae;g__Acidaminococcus;s__Acidaminococcus fermentans	GCF_000025305.1	d__Bacteria;p__Firmicutes_C;c__Negativicutes;o__Acidaminococcales;f__Acidaminococcaceae;g__Acidaminococcus;s__Acidaminococcus fermentans	98.86	0.94	GCF_000025305.1	d__Bacteria;p__Firmicutes_C;c__Negativicutes;o__Acidaminococcales;f__Acidaminococcaceae;g__Acidaminococcus;s__Acidaminococcus fermentans	ANI/Placement	topological placement and ANI have congruent species assignments	GCA_000437815.1, s__, 95.0, 90.03, 0.8; GCF_900095825.1, s__Acidaminococcus massiliensis, 95.0, 86.58, 0.8; GCF_900106585.1, s__Acidaminococcus timonensis, 95.0, 85.5, 0.8; GCF_000425045.1, s__Acidaminococcus intestini, 95.0, 77.66, 0.2	99.4
RMAG358	o__Clostridiales (UID1212)	84.25	0.34	0	112	2739648	46518	204041	0.47488	84.8838	0	No	No	No	18	2534	2584	694	No	No	Single Sample	Sample Reads	d__Bacteria;p__Firmicutes_A;c__Clostridia;o__Oscillospirales;f__Ruminococcaceae;g__Ruminococcus_D;s__	d__Bacteria;p__Firmicutes;c__Clostridia;o__Oscillospirales;f__Ruminococcaceae;g__Ruminococcus;s__	GCF_000621805.1	d__Bacteria;p__Firmicutes_A;c__Clostridia;o__Oscillospirales;f__Ruminococcaceae;g__Ruminococcus_D;s__	81.49	0.43			Placement	taxonomic classification fully defined by topology	GCA_002351065.1, s__, 95.0, 80.39, 0.32; GCA_002371625.1, s__Ruminococcus_D sp1, 95.0, 80.39, 0.4; GCF_000723465.1, s__Ruminococcus_D bicirculans, 95.0, 78.03, 0.15; GCF_000179635.2, s__Ruminococcus_D albus, 95.0, 77.75, 0.14; GCF_900112155.1, s__Ruminococcus_D albus_D, 95.0, 77.74, 0.14; GCF_000686125.1, s__, 95.0, 77.64, 0.15; GCF_000178155.2, s__Ruminococcus_D albus_C, 95.0, 77.6, 0.15; GCF_90…	86.53	0.971604
RMAG359	o__Clostridiales (UID1226)	85.58	1.9	66.67	158	1827255	18739	84445	0.50921	79.4831	0	No	No	No	16	1529	1563	599	No	No	Single Sample	No	d__Bacteria;p__Firmicutes_A;c__Clostridia;o__Lachnospirales;f__Lachnospiraceae;g__UBA2856;s__GCA_002350005.1	d__Bacteria;p__Firmicutes;c__Clostridia;o__Lachnospirales;f__Lachnospiraceae;g__UBA2856;s__GCA_002350005.1	GCA_002350005.1	d__Bacteria;p__Firmicutes_A;c__Clostridia;o__Lachnospirales;f__Lachnospiraceae;g__UBA2856;s__	99.29	0.9	GCA_002350005.1	d__Bacteria;p__Firmicutes_A;c__Clostridia;o__Lachnospirales;f__Lachnospiraceae;g__UBA2856;s__	ANI/Placement	topological placement and ANI have congruent species assignments		73.07
RMAG360	o__Clostridiales (UID1226)	75.41	0.64	0	181	1443315	10784	53736	0.51874	74.2264	0	No	No	No	13	1249	1268	475	No	No	Single Sample	No	d__Bacteria;p__Firmicutes_A;c__Clostridia;o__Lachnospirales;f__Lachnospiraceae;g__Eubacterium_H;s__UBA9234	d__Bacteria;p__Firmicutes;c__Clostridia;o__Lachnospirales;f__Lachnospiraceae;g__Eubacterium;s__UBA9234	UBA9234	d__Bacteria;p__Firmicutes_A;c__Clostridia;o__Lachnospirales;f__Lachnospiraceae;g__Eubacterium_H;s__	98	0.64	UBA9234	d__Bacteria;p__Firmicutes_A;c__Clostridia;o__Lachnospirales;f__Lachnospiraceae;g__Eubacterium_H;s__	ANI/Placement	topological placement and ANI have congruent species assignments	GCA_002396255.1, s__Eubacterium_H sp2, 95.0, 97.35, 0.83; GCA_002394235.1, s__, 95.0, 76.77, 0.16; GCA_002368795.1, s__, 95.0, 75.97, 0.14	58.15
RMAG361	o__Bacteroidales (UID2716)	79.47	4.21	47.37	430	2445592	7386	32823	0.49633	62.3485	1	Yes	No	No	15	1981	2016	531	No	No	Single Sample	No	d__Bacteria;p__Bacteroidota;c__Bacteroidia;o__Bacteroidales;f__Bacteroidaceae;g__Prevotella;s__GCF_900100635.1	d__Bacteria;p__Bacteroidota;c__Bacteroidia;o__Bacteroidales;f__Bacteroidaceae;g__Prevotella;s__GCF_900100635.1	GCF_900100635.1	d__Bacteria;p__Bacteroidota;c__Bacteroidia;o__Bacteroidales;f__Bacteroidaceae;g__Prevotella;s__	97.37	0.84	GCF_900100635.1	d__Bacteria;p__Bacteroidota;c__Bacteroidia;o__Bacteroidales;f__Bacteroidaceae;g__Prevotella;s__	ANI/Placement	topological placement and ANI have congruent species assignments	GCF_000621725.1, s__Prevotella brevis, 95.0, 79.54, 0.36; GCF_000619825.1, s__, 95.0, 79.5, 0.29; GCF_900108375.1, s__Prevotella ruminicola, 95.0, 79.38, 0.29; GCF_900142525.1, s__Prevotella ruminicola_A, 95.0, 78.93, 0.29; GCF_000746155.1, s__, 95.0, 78.87, 0.23; GCA_002351735.1, s__, 95.0, 78.82, 0.22; GCA_002349105.1, s__, 95.0, 78.78, 0.32; GCA_002354095.1, s__, 95.0, 78.78, 0.24; GCA_0023517…	55.81
RMAG362	k__Bacteria (UID2569)	97.31	0.54	0	26	2401974	161574	325166	0.5746	97.2142	1	Yes	No	No	19	2021	2072	548	No	Yes	Single Sample	Sample Reads	d__Bacteria;p__Bacteroidota;c__Bacteroidia;o__Bacteroidales;f__P3;g__P3;s__	d__Bacteria;p__Bacteroidota;c__Bacteroidia;o__Bacteroidales;f__P3;g__P3;s__	GCA_002349055.1	d__Bacteria;p__Bacteroidota;c__Bacteroidia;o__Bacteroidales;f__P3;g__P3;s__	81.64	0.55			Placement	taxonomic classification fully defined by topology	GCA_002396195.1, s__P3 sp2, 95.0, 81.54, 0.43; GCA_002350995.1, s__, 95.0, 81.14, 0.48; GCA_002392965.1, s__, 95.0, 80.51, 0.41; GCA_002373995.1, s__, 95.0, 80.34, 0.41; GCA_002354035.1, s__, 95.0, 78.38, 0.28; GCA_002317325.1, s__, 95.0, 78.37, 0.22; GCA_001543385.1, s__, 95.0, 78.34, 0.21; GCA_002368955.1, s__, 95.0, 77.67, 0.2; GCA_002392445.1, s__, 95.0, 77.34, 0.14; GCA_002309955.1, s__, 95.…	97.28	0.951484
RMAG363	o__Clostridiales (UID1212)	90.6	0.69	50	222	1757757	10287	34836	0.44878	89.5011	1	Yes	No	No	13	1540	1567	551	No	No	Single Sample	Sample Reads	d__Bacteria;p__Firmicutes_A;c__Clostridia;o__Oscillospirales;f__DTU089;g__Eubacterium_R;s__	d__Bacteria;p__Firmicutes;c__Clostridia;o__Oscillospirales;f__DTU089;g__Eubacterium;s__	GCA_002371215.1	d__Bacteria;p__Firmicutes_A;c__Clostridia;o__Oscillospirales;f__DTU089;g__Eubacterium_R;s__	78.37	0.27			Placement	taxonomic classification fully defined by topology	GCA_000436835.1, s__Eubacterium_R sp2, 95.0, 77.76, 0.16; UBA9115, s__, 95.0, 77.66, 0.23; GCF_900167205.1, s__Eubacterium_R coprostanoligenes, 95.0, 77.63, 0.22; UBA11966, s__, 95.0, 77.51, 0.11; GCA_002493325.1, s__, 95.0, 77.21, 0.14; GCA_000434995.1, s__, 95.0, 77.17, 0.12; GCA_002373355.1, s__Eubacterium_R sp1, 95.0, 77.13, 0.14; GCA_002329285.1, s__, 95.0, 76.94, 0.16; GCA_000433975.1, s__,…	88.18	0.954535
RMAG364	g__Prevotella (UID2724)	91.55	2.12	15.38	158	3274569	50654	223006	0.51068	83.6284	1	Yes	No	No	17	2511	2563	669	No	Yes	Single Sample	No	d__Bacteria;p__Bacteroidota;c__Bacteroidia;o__Bacteroidales;f__Bacteroidaceae;g__Prevotella;s__GCA_002350275.1	d__Bacteria;p__Bacteroidota;c__Bacteroidia;o__Bacteroidales;f__Bacteroidaceae;g__Prevotella;s__GCA_002350275.1	GCA_002350275.1	d__Bacteria;p__Bacteroidota;c__Bacteroidia;o__Bacteroidales;f__Bacteroidaceae;g__Prevotella;s__	98.7	0.75	GCA_002350275.1	d__Bacteria;p__Bacteroidota;c__Bacteroidia;o__Bacteroidales;f__Bacteroidaceae;g__Prevotella;s__	ANI/Placement	topological placement and ANI have congruent species assignments	GCA_002472445.1, s__Prevotella sp6, 95.0, 81.14, 0.39; GCA_002481685.1, s__Prevotella sp8, 95.0, 78.82, 0.23; GCA_002481295.1, s__, 95.0, 78.74, 0.24; GCA_002350355.1, s__, 95.0, 78.64, 0.21; GCA_002472205.1, s__Prevotella sp5, 95.0, 78.51, 0.22; GCA_002353825.1, s__, 95.0, 78.38, 0.25; GCA_002353675.1, s__, 95.0, 78.06, 0.12; GCF_000424185.1, s__, 95.0, 78.04, 0.15; GCA_002480885.1, s__, 95.0, 7…	96.44
RMAG365	o__Bacteroidales (UID2657)	94	0	0	58	2358928	62342	171049	0.5487	96.3974	2	Yes	No	No	18	1845	1891	540	No	Yes	Single Sample	Sample Reads	d__Bacteria;p__Bacteroidota;c__Bacteroidia;o__Bacteroidales;f__Bacteroidaceae;g__Alloprevotella;s__	d__Bacteria;p__Bacteroidota;c__Bacteroidia;o__Bacteroidales;f__Bacteroidaceae;g__Alloprevotella;s__	GCF_000234115.1	d__Bacteria;p__Bacteroidota;c__Bacteroidia;o__Bacteroidales;f__Bacteroidaceae;g__Alloprevotella;s__Alloprevotella rava	75.83	0.07			Placement	taxonomic classification fully defined by topology		95.73	0.942645
RMAG366	o__Clostridiales (UID1212)	95.86	0.34	0	63	1951889	50772	117666	0.42438	96.5128	3	Yes	Yes	No	19	1783	1826	609	No	Yes	Single Sample	No	d__Bacteria;p__Firmicutes_A;c__Clostridia;o__Oscillospirales;f__DTU089;g__CAG-180;s__UBA11907	d__Bacteria;p__Firmicutes;c__Clostridia;o__Oscillospirales;f__DTU089;g__CAG-180;s__UBA11907	UBA11907	d__Bacteria;p__Firmicutes_A;c__Clostridia;o__Oscillospirales;f__DTU089;g__CAG-180;s__	96.05	0.5	UBA11907	d__Bacteria;p__Firmicutes_A;c__Clostridia;o__Oscillospirales;f__DTU089;g__CAG-180;s__	ANI/Placement	topological placement and ANI have congruent species assignments	GCA_002361875.1, s__, 95.0, 78.06, 0.18; GCA_002490425.1, s__, 95.0, 77.93, 0.2; GCA_000432435.1, s__, 95.0, 77.41, 0.15; GCA_002437245.1, s__, 95.0, 76.8, 0.13; GCA_002491545.1, s__CAG-180 sp1, 95.0, 76.12, 0.08	94.74
RMAG367	o__Bacteroidales (UID2716)	91.85	0.52	0	53	3172294	76019	155316	0.46286	91.6905	1	Yes	No	No	17	2643	2690	714	No	Yes	Single Sample	Sample Reads	d__Bacteria;p__Bacteroidota;c__Bacteroidia;o__Bacteroidales;f__Bacteroidaceae;g__Prevotella;s__	d__Bacteria;p__Bacteroidota;c__Bacteroidia;o__Bacteroidales;f__Bacteroidaceae;g__Prevotella;s__	GCA_002351725.1	d__Bacteria;p__Bacteroidota;c__Bacteroidia;o__Bacteroidales;f__Bacteroidaceae;g__Prevotella;s__	90.28	0.66			Placement	taxonomic classification fully defined by topology	GCF_900142525.1, s__Prevotella ruminicola_A, 95.0, 84.79, 0.64; GCF_900108375.1, s__Prevotella ruminicola, 95.0, 82.73, 0.57; GCF_000619825.1, s__, 95.0, 82.34, 0.53; GCF_000702825.1, s__Prevotella sp33, 95.0, 81.95, 0.54; GCF_900110085.1, s__, 95.0, 79.94, 0.36; GCF_000746155.1, s__, 95.0, 79.9, 0.33; GCA_002351735.1, s__, 95.0, 79.71, 0.28; GCF_900100635.1, s__, 95.0, 79.4, 0.21; GCF_900119285.…	93.09	0.997376
RMAG368	c__Clostridia (UID1118)	89.69	2.07	40	212	2045338	16526	55407	0.60392	82.2771	1	Yes	No	No	15	1897	1926	598	No	No	Single Sample	Sample Reads	d__Bacteria;p__Firmicutes_A;c__Clostridia;o__Christensenellales;f__CAG-138;g__UBA2843;s__	d__Bacteria;p__Firmicutes;c__Clostridia;o__Christensenellales;f__CAG-138;g__UBA2843;s__	GCA_002350935.1	d__Bacteria;p__Firmicutes_A;c__Clostridia;o__Christensenellales;f__CAG-138;g__UBA2843;s__	85.87	0.7			Placement	taxonomic novelty determined using RED		85.36	0.97923
RMAG369	o__Clostridiales (UID1212)	84.9	0	0	77	2470927	56969	195597	0.60148	87.2778	0	No	No	No	17	2172	2209	642	No	No	Single Sample	Sample Reads	d__Bacteria;p__Firmicutes_A;c__Clostridia;o__Oscillospirales;f__Oscillospiraceae;g__F23-B02;s__	d__Bacteria;p__Firmicutes;c__Clostridia;o__Oscillospirales;f__Oscillospiraceae;g__F23-B02;s__	GCA_002371675.1	d__Bacteria;p__Firmicutes_A;c__Clostridia;o__Oscillospirales;f__Oscillospiraceae;g__F23-B02;s__F23-B02 sp1	80.73	0.37			Placement	taxonomic classification fully defined by topology	GCA_002450075.1, s__F23-B02 sp5, 95.0, 79.85, 0.24; GCA_002369115.1, s__, 95.0, 78.58, 0.3; GCA_002320035.1, s__, 95.0, 78.11, 0.21; GCA_002431965.1, s__F23-B02 sp2, 95.0, 77.77, 0.15; GCA_002493305.1, s__, 95.0, 77.64, 0.2; GCA_002472405.1, s__, 95.0, 77.62, 0.11; GCA_001916715.1, s__F23-B02 sp6, 95.0, 77.6, 0.11; GCA_002315275.1, s__, 95.0, 77.53, 0.09; GCA_000431075.1, s__, 95.0, 77.33, 0.11; …	87.69	0.955536
RMAG370	f__Veillonellaceae (UID1032)	95.61	1.63	33.33	270	3141919	16550	88703	0.5836	90.1127	3	Yes	No	No	17	2872	2933	1042	No	Yes	Single Sample	No	d__Bacteria;p__Firmicutes_C;c__Negativicutes;o__Selenomonadales;f__Selenomonadaceae;g__Selenomonas_C;s__	d__Bacteria;p__Firmicutes;c__Negativicutes;o__Selenomonadales;f__Selenomonadaceae;g__Selenomonas;s__	GCA_002472155.1	d__Bacteria;p__Firmicutes_C;c__Negativicutes;o__Selenomonadales;f__Selenomonadaceae;g__Selenomonas_C;s__	92.59	0.7			Placement	taxonomic classification fully defined by topology	GCF_000381005.1, s__Selenomonas_C bovis, 95.0, 81.66, 0.45; GCA_002351185.1, s__, 95.0, 81.36, 0.32; GCA_002350105.1, s__, 95.0, 79.07, 0.32	97.32	0.990277
RMAG371	k__Bacteria (UID2372)	92.45	0.94	0	193	2029381	14283	41735	0.37378	89.8274	0	No	No	No	19	1940	1982	778	No	No	Single Sample	No	d__Bacteria;p__Firmicutes;c__Bacilli;o__Erysipelotrichales;f__Erysipelatoclostridiaceae;g__Sharpea;s__Sharpea azabuensis	d__Bacteria;p__Firmicutes;c__Bacilli;o__Erysipelotrichales;f__Erysipelatoclostridiaceae;g__Sharpea;s__Sharpea azabuensis	GCF_000702165.1	d__Bacteria;p__Firmicutes;c__Bacilli;o__Erysipelotrichales;f__Erysipelatoclostridiaceae;g__Sharpea;s__Sharpea azabuensis	97.51	0.91	GCF_000702165.1	d__Bacteria;p__Firmicutes;c__Bacilli;o__Erysipelotrichales;f__Erysipelatoclostridiaceae;g__Sharpea;s__Sharpea azabuensis	ANI/Placement	topological placement and ANI have congruent species assignments		88.8
RMAG372	o__Bacteroidales (UID2657)	84.66	0.74	0	203	2163887	13172	46249	0.52981	83.0198	0	No	No	No	17	1684	1720	448	No	No	Single Sample	No	d__Bacteria;p__Bacteroidota;c__Bacteroidia;o__Bacteroidales;f__Bacteroidaceae;g__Alloprevotella;s__	d__Bacteria;p__Bacteroidota;c__Bacteroidia;o__Bacteroidales;f__Bacteroidaceae;g__Alloprevotella;s__							Placement	taxonomic classification fully defined by topology		69.41	0.941833
RMAG373	o__Clostridiales (UID1212)	96.29	0.62	0	157	2083391	19326	91110	0.51072	95.3331	0	No	No	No	16	1869	1904	718	No	Yes	Single Sample	No	d__Bacteria;p__Firmicutes_A;c__Clostridia;o__Lachnospirales;f__Lachnospiraceae;g__;s__	d__Bacteria;p__Firmicutes;c__Clostridia;o__Lachnospirales;f__Lachnospiraceae;g__;s__							Placement	taxonomic novelty determined using RED		91.64	0.845222
RMAG374	k__Bacteria (UID2569)	95.7	0.54	0	36	2173166	120637	190404	0.54408	95.5407	0	No	No	No	19	1847	1890	518	No	Yes	Single Sample	No	d__Bacteria;p__Bacteroidota;c__Bacteroidia;o__Bacteroidales;f__P3;g__P3;s__GCA_002350995.1	d__Bacteria;p__Bacteroidota;c__Bacteroidia;o__Bacteroidales;f__P3;g__P3;s__GCA_002350995.1	GCA_002350995.1	d__Bacteria;p__Bacteroidota;c__Bacteroidia;o__Bacteroidales;f__P3;g__P3;s__	98.01	0.91	GCA_002350995.1	d__Bacteria;p__Bacteroidota;c__Bacteroidia;o__Bacteroidales;f__P3;g__P3;s__	ANI/Placement	topological placement and ANI have congruent species assignments	GCA_002349055.1, s__, 95.0, 82.98, 0.6; GCA_002392965.1, s__, 95.0, 81.5, 0.42; GCA_002396195.1, s__P3 sp2, 95.0, 81.41, 0.4; GCA_002373995.1, s__, 95.0, 80.32, 0.39; GCA_002354035.1, s__, 95.0, 78.65, 0.27; GCA_001543385.1, s__, 95.0, 78.62, 0.19; GCA_002317325.1, s__, 95.0, 78.32, 0.21; GCA_002368955.1, s__, 95.0, 77.69, 0.19; GCA_002392445.1, s__, 95.0, 77.35, 0.16; GCA_002309955.1, s__, 95.0,…	96.33
RMAG375	o__Bacteroidales (UID2617)	88.62	0.57	50	108	2687943	36586	138884	0.55733	88.3367	2	Yes	No	No	19	2133	2179	599	No	No	Single Sample	No	d__Bacteria;p__Bacteroidota;c__Bacteroidia;o__Bacteroidales;f__Muribaculaceae;g__C941;s__C941 sp3	d__Bacteria;p__Bacteroidota;c__Bacteroidia;o__Bacteroidales;f__Muribaculaceae;g__C941;s__C941 sp3	GCA_002349625.1	d__Bacteria;p__Bacteroidota;c__Bacteroidia;o__Bacteroidales;f__Muribaculaceae;g__C941;s__C941 sp3	99.9	0.9	GCA_002349625.1	d__Bacteria;p__Bacteroidota;c__Bacteroidia;o__Bacteroidales;f__Muribaculaceae;g__C941;s__C941 sp3	ANI/Placement	topological placement and ANI have congruent species assignments	GCA_002371565.1, s__C941 sp2, 95.0, 77.76, 0.23; GCA_002396085.1, s__, 95.0, 77.62, 0.18; UBA7904, s__, 95.0, 77.41, 0.12; GCA_002353995.1, s__, 95.0, 77.16, 0.15; GCA_002476625.1, s__, 95.0, 77.14, 0.14; GCA_002349415.1, s__C941 sp1, 95.0, 77.12, 0.16; GCA_002395965.1, s__, 95.0, 77.08, 0.17; GCA_002353885.1, s__, 95.0, 77.05, 0.18; GCA_002396125.1, s__, 95.0, 76.87, 0.15; GCA_002353475.1, s__C9…	89.26
RMAG376	o__Clostridiales (UID1120)	85.18	2.48	33.33	311	1827470	7927	39295	0.52993	75.5561	1	Yes	No	No	17	1637	1675	624	No	No	Single Sample	No	d__Bacteria;p__Firmicutes_A;c__Clostridia;o__Peptostreptococcales;f__Anaerovoracaceae;g__Eubacterium_A;s__	d__Bacteria;p__Firmicutes;c__Clostridia;o__Peptostreptococcales;f__Anaerovoracaceae;g__Eubacterium;s__	GCF_001940235.1	d__Bacteria;p__Firmicutes_A;c__Clostridia;o__Peptostreptococcales;f__Anaerovoracaceae;g__Eubacterium_A;s__	92.95	0.91			Placement	taxonomic classification fully defined by topology	GCF_000688015.1, s__, 95.0, 77.36, 0.16; GCF_900116785.1, s__Eubacterium_A pyruvativorans, 95.0, 76.78, 0.14	86.18	0.988092
RMAG377	o__Bacteroidales (UID2716)	98.89	0.62	33.33	84	3678100	98419	268579	0.50922	98.4932	0	No	No	No	18	3093	3139	725	No	Yes	Single Sample	Sample Reads	d__Bacteria;p__Bacteroidota;c__Bacteroidia;o__Bacteroidales;f__Bacteroidaceae;g__Prevotella;s__GCA_002396305.1	d__Bacteria;p__Bacteroidota;c__Bacteroidia;o__Bacteroidales;f__Bacteroidaceae;g__Prevotella;s__GCA_002396305.1	GCA_002396305.1	d__Bacteria;p__Bacteroidota;c__Bacteroidia;o__Bacteroidales;f__Bacteroidaceae;g__Prevotella;s__	98.03	0.68	GCA_002396305.1	d__Bacteria;p__Bacteroidota;c__Bacteroidia;o__Bacteroidales;f__Bacteroidaceae;g__Prevotella;s__	ANI/Placement	topological placement and ANI have congruent species assignments	GCA_002353485.1, s__, 95.0, 79.19, 0.22; GCA_002395365.1, s__, 95.0, 78.79, 0.19; GCA_002342415.1, s__, 95.0, 78.69, 0.26; GCA_002342665.1, s__, 95.0, 78.64, 0.17; GCA_002379425.1, s__, 95.0, 78.51, 0.14; GCF_900107705.1, s__, 95.0, 78.49, 0.24; GCA_002354095.1, s__, 95.0, 78.47, 0.17; GCA_002353295.1, s__, 95.0, 78.35, 0.16; GCF_900110085.1, s__, 95.0, 78.32, 0.23; GCF_000702825.1, s__Prevotella…	97.12
RMAG378	o__Bacteroidales (UID2716)	89.86	3.67	13.33	171	3316311	37199	212830	0.49769	74.2845	1	Yes	No	No	16	2857	2896	729	No	No	Single Sample	No	d__Bacteria;p__Bacteroidota;c__Bacteroidia;o__Bacteroidales;f__Bacteroidaceae;g__Prevotella;s__	d__Bacteria;p__Bacteroidota;c__Bacteroidia;o__Bacteroidales;f__Bacteroidaceae;g__Prevotella;s__	GCF_900110085.1	d__Bacteria;p__Bacteroidota;c__Bacteroidia;o__Bacteroidales;f__Bacteroidaceae;g__Prevotella;s__	80.42	0.42			Placement	taxonomic classification fully defined by topology	GCA_002373015.1, s__, 95.0, 80.13, 0.18; GCA_002351735.1, s__, 95.0, 80.11, 0.34; GCA_002342665.1, s__, 95.0, 79.39, 0.24; GCA_002354095.1, s__, 95.0, 79.05, 0.2; GCF_900142525.1, s__Prevotella ruminicola_A, 95.0, 79.0, 0.3; GCF_900110895.1, s__, 95.0, 78.98, 0.29; GCF_000702825.1, s__Prevotella sp33, 95.0, 78.94, 0.28; GCA_002351725.1, s__, 95.0, 78.89, 0.24; GCF_900108375.1, s__Prevotella rumin…	76.5	0.98827
RMAG379	o__Clostridiales (UID1120)	89.01	0.71	0	217	2069920	13932	55498	0.52557	87.532	0	No	No	No	19	1814	1854	684	No	No	Single Sample	No	d__Bacteria;p__Firmicutes_A;c__Clostridia;o__Peptostreptococcales;f__Anaerovoracaceae;g__Eubacterium_A;s__	d__Bacteria;p__Firmicutes;c__Clostridia;o__Peptostreptococcales;f__Anaerovoracaceae;g__Eubacterium;s__	GCF_001940235.1	d__Bacteria;p__Firmicutes_A;c__Clostridia;o__Peptostreptococcales;f__Anaerovoracaceae;g__Eubacterium_A;s__	92.84	0.91			Placement	taxonomic classification fully defined by topology	GCF_000688015.1, s__, 95.0, 77.54, 0.16; GCF_900116785.1, s__Eubacterium_A pyruvativorans, 95.0, 77.12, 0.12; GCA_002427305.1, s__, 95.0, 76.42, 0.1	89.89	0.987729
RMAG380	f__Veillonellaceae (UID1032)	98.29	0.23	0	118	3003316	46890	126678	0.58573	99.4755	2	Yes	No	No	20	2711	2763	939	No	Yes	Single Sample	Sample Reads	d__Bacteria;p__Firmicutes_C;c__Negativicutes;o__Selenomonadales;f__Selenomonadaceae;g__Selenomonas_C;s__	d__Bacteria;p__Firmicutes;c__Negativicutes;o__Selenomonadales;f__Selenomonadaceae;g__Selenomonas;s__	GCA_002472155.1	d__Bacteria;p__Firmicutes_C;c__Negativicutes;o__Selenomonadales;f__Selenomonadaceae;g__Selenomonas_C;s__	84.1	0.62			Placement	taxonomic classification fully defined by topology	GCF_000381005.1, s__Selenomonas_C bovis, 95.0, 81.13, 0.47; GCA_002351185.1, s__, 95.0, 80.88, 0.31; GCA_002350105.1, s__, 95.0, 78.69, 0.31	94.56	0.971062
RMAG381	f__Veillonellaceae (UID1032)	86.13	0	0	95	2067695	33513	76086	0.60877	88.3926	4	Yes	No	No	19	1810	1873	785	No	No	Single Sample	No	d__Bacteria;p__Firmicutes_C;c__Negativicutes;o__Selenomonadales;f__Selenomonadaceae;g__Selenomonas_C;s__Selenomonas_C bovis	d__Bacteria;p__Firmicutes;c__Negativicutes;o__Selenomonadales;f__Selenomonadaceae;g__Selenomonas;s__Selenomonas bovis	GCF_000381005.1	d__Bacteria;p__Firmicutes_C;c__Negativicutes;o__Selenomonadales;f__Selenomonadaceae;g__Selenomonas_C;s__Selenomonas_C bovis	98.16	0.93	GCF_000381005.1	d__Bacteria;p__Firmicutes_C;c__Negativicutes;o__Selenomonadales;f__Selenomonadaceae;g__Selenomonas_C;s__Selenomonas_C bovis	ANI/Placement	topological placement and ANI have congruent species assignments	GCA_002351185.1, s__, 95.0, 87.39, 0.53; GCA_002472155.1, s__, 95.0, 81.98, 0.62; GCA_002350105.1, s__, 95.0, 79.02, 0.43	73.92
RMAG382	o__Bacteroidales (UID2617)	89.43	2.31	75	332	2587989	10000	49915	0.56231	81.6125	2	Yes	No	No	19	2021	2065	587	No	No	Single Sample	No	d__Bacteria;p__Bacteroidota;c__Bacteroidia;o__Bacteroidales;f__Muribaculaceae;g__C941;s__C941 sp3	d__Bacteria;p__Bacteroidota;c__Bacteroidia;o__Bacteroidales;f__Muribaculaceae;g__C941;s__C941 sp3	GCA_002349625.1	d__Bacteria;p__Bacteroidota;c__Bacteroidia;o__Bacteroidales;f__Muribaculaceae;g__C941;s__C941 sp3	98.59	0.84	GCA_002349625.1	d__Bacteria;p__Bacteroidota;c__Bacteroidia;o__Bacteroidales;f__Muribaculaceae;g__C941;s__C941 sp3	ANI/Placement	topological placement and ANI have congruent species assignments	GCA_002371565.1, s__C941 sp2, 95.0, 77.81, 0.24; GCA_002396085.1, s__, 95.0, 77.48, 0.2; UBA7904, s__, 95.0, 77.37, 0.15; GCA_002349415.1, s__C941 sp1, 95.0, 77.36, 0.17; GCA_002395965.1, s__, 95.0, 77.25, 0.18; GCA_002353995.1, s__, 95.0, 77.22, 0.15; GCA_002476625.1, s__, 95.0, 77.19, 0.16; GCA_002353885.1, s__, 95.0, 77.15, 0.21; GCA_002396125.1, s__, 95.0, 77.1, 0.17; GCA_002353475.1, s__C941…	86.06
RMAG383	o__Selenomonadales (UID1024)	82.5	4.19	0	449	2313717	5985	59737	0.49822	63.4385	2	Yes	No	No	19	2180	2219	636	No	No	Single Sample	No	d__Bacteria;p__Firmicutes_C;c__Negativicutes;o__Acidaminococcales;f__Acidaminococcaceae;g__Succiniclasticum;s__Succiniclasticum ruminis	d__Bacteria;p__Firmicutes;c__Negativicutes;o__Acidaminococcales;f__Acidaminococcaceae;g__Succiniclasticum;s__Succiniclasticum ruminis	GCF_900101645.1	d__Bacteria;p__Firmicutes_C;c__Negativicutes;o__Acidaminococcales;f__Acidaminococcaceae;g__Succiniclasticum;s__Succiniclasticum ruminis	95.82	0.75	GCF_900101645.1	d__Bacteria;p__Firmicutes_C;c__Negativicutes;o__Acidaminococcales;f__Acidaminococcaceae;g__Succiniclasticum;s__Succiniclasticum ruminis	ANI/Placement	topological placement and ANI have congruent species assignments	GCF_900112895.1, s__Succiniclasticum ruminis_A, 95.0, 86.55, 0.66; UBA9839, s__, 95.0, 82.81, 0.39; GCA_002342505.1, s__Succiniclasticum sp1, 95.0, 80.37, 0.37; GCA_002481665.1, s__, 95.0, 78.99, 0.19	78.63
RMAG384	o__Bacteroidales (UID2657)	91.73	0.05	0	41	2291163	127426	271303	0.48756	94.0326	0	No	No	No	18	1871	1913	535	No	Yes	Single Sample	No	d__Bacteria;p__Bacteroidota;c__Bacteroidia;o__Bacteroidales;f__Bacteroidaceae;g__F0040;s__	d__Bacteria;p__Bacteroidota;c__Bacteroidia;o__Bacteroidales;f__Bacteroidaceae;g__F0040;s__							Placement	taxonomic novelty determined using RED		94	0.932816
RMAG385	o__Clostridiales (UID1212)	79.6	0	0	117	2124957	29198	92338	0.45395	81.8327	1	Yes	No	No	16	2003	2048	583	No	No	Single Sample	No	d__Bacteria;p__Firmicutes_A;c__Clostridia;o__Oscillospirales;f__Ruminococcaceae;g__Ruminococcus_D;s__GCA_002351065.1	d__Bacteria;p__Firmicutes;c__Clostridia;o__Oscillospirales;f__Ruminococcaceae;g__Ruminococcus;s__GCA_002351065.1	GCA_002351065.1	d__Bacteria;p__Firmicutes_A;c__Clostridia;o__Oscillospirales;f__Ruminococcaceae;g__Ruminococcus_D;s__	97.55	0.69	GCA_002351065.1	d__Bacteria;p__Firmicutes_A;c__Clostridia;o__Oscillospirales;f__Ruminococcaceae;g__Ruminococcus_D;s__	ANI/Placement	topological placement and ANI have congruent species assignments	GCF_000621805.1, s__, 95.0, 87.3, 0.81; GCA_002371625.1, s__Ruminococcus_D sp1, 95.0, 81.74, 0.45; GCF_000179635.2, s__Ruminococcus_D albus, 95.0, 78.07, 0.14; GCF_000178155.2, s__Ruminococcus_D albus_C, 95.0, 77.8, 0.13; GCF_900119155.1, s__, 95.0, 77.75, 0.1; GCF_000723465.1, s__Ruminococcus_D bicirculans, 95.0, 77.64, 0.16; GCF_000686125.1, s__, 95.0, 77.56, 0.15; GCF_900109655.1, s__Ruminococ…	71.12
RMAG386	o__Clostridiales (UID1212)	95.3	0.67	0	72	2308670	54219	125633	0.51567	94.3171	3	Yes	Yes	No	19	1940	1982	594	No	Yes	Single Sample	Sample Reads	d__Bacteria;p__Firmicutes_A;c__Clostridia;o__Oscillospirales;f__DTU089;g__Ruminococcus_E;s__	d__Bacteria;p__Firmicutes;c__Clostridia;o__Oscillospirales;f__DTU089;g__Ruminococcus;s__	UBA10299	d__Bacteria;p__Firmicutes_A;c__Clostridia;o__Oscillospirales;f__DTU089;g__Ruminococcus_E;s__	89.59	0.49			Placement	taxonomic classification fully defined by topology	GCA_002394725.1, s__, 95.0, 88.88, 0.61; GCA_002368625.1, s__, 95.0, 77.8, 0.11; GCF_900100595.1, s__, 95.0, 77.63, 0.18; GCA_002350785.1, s__, 95.0, 77.13, 0.11; GCA_002350765.1, s__, 95.0, 76.78, 0.07	94.54	0.990669
RMAG387	o__Clostridiales (UID1120)	79.13	0	0	275	1574524	6989	32547	0.53466	81.0522	0	No	No	No	10	1363	1379	553	No	No	Single Sample	No	d__Bacteria;p__Firmicutes_A;c__Clostridia;o__Peptostreptococcales;f__Anaerovoracaceae;g__Eubacterium_A;s__	d__Bacteria;p__Firmicutes;c__Clostridia;o__Peptostreptococcales;f__Anaerovoracaceae;g__Eubacterium;s__	GCF_001940235.1	d__Bacteria;p__Firmicutes_A;c__Clostridia;o__Peptostreptococcales;f__Anaerovoracaceae;g__Eubacterium_A;s__	93.19	0.87			Placement	taxonomic classification fully defined by topology	GCF_900116785.1, s__Eubacterium_A pyruvativorans, 95.0, 81.81, 0.15; GCF_000688015.1, s__, 95.0, 77.57, 0.18	82.86	0.987641
RMAG388	p__Euryarchaeota (UID3)	87.2	0	0	26	1570339	115287	210063	0.29313	89.7309	0	No	No	No	17	1360	1390	450	No	No	Single Sample	No	d__Archaea;p__Euryarchaeota;c__Methanobacteria;o__Methanobacteriales;f__Methanobacteriaceae;g__Methanobrevibacter_B;s__GCF_000320505.1	d__Archaea;p__Euryarchaeota;c__Methanobacteria;o__Methanobacteriales;f__Methanobacteriaceae;g__Methanobrevibacter;s__GCF_000320505.1	GCF_000320505.1	d__Archaea;p__Euryarchaeota;c__Methanobacteria;o__Methanobacteriales;f__Methanobacteriaceae;g__Methanobrevibacter_B;s__	98.43	0.95	GCF_000320505.1	d__Archaea;p__Euryarchaeota;c__Methanobacteria;o__Methanobacteriales;f__Methanobacteriaceae;g__Methanobrevibacter_B;s__	ANI/Placement	topological placement and ANI have congruent species assignments	GCF_000621965.1, s__, 95.0, 80.06, 0.56; GCF_002208625.1, s__, 95.0, 80.04, 0.44	83.6
RMAG389	o__Bacteroidales (UID2716)	98.89	0.31	0	76	2816541	59086	234657	0.4624	99.7257	0	No	No	No	18	2314	2358	727	No	Yes	Single Sample	Sample Reads	d__Bacteria;p__Bacteroidota;c__Bacteroidia;o__Bacteroidales;f__Bacteroidaceae;g__Prevotella;s__Prevotella sp20	d__Bacteria;p__Bacteroidota;c__Bacteroidia;o__Bacteroidales;f__Bacteroidaceae;g__Prevotella;s__Prevotella sp20	GCF_002251295.1	d__Bacteria;p__Bacteroidota;c__Bacteroidia;o__Bacteroidales;f__Bacteroidaceae;g__Prevotella;s__Prevotella sp20	98.83	0.91	GCF_002251295.1	d__Bacteria;p__Bacteroidota;c__Bacteroidia;o__Bacteroidales;f__Bacteroidaceae;g__Prevotella;s__Prevotella sp20	ANI/Placement	topological placement and ANI have congruent species assignments	UBA12356, s__, 95.0, 92.26, 0.1; GCF_000621725.1, s__Prevotella brevis, 95.0, 79.2, 0.14; GCA_002373015.1, s__, 95.0, 78.06, 0.19; GCA_002354095.1, s__, 95.0, 77.92, 0.19; GCF_002265625.1, s__, 95.0, 77.9, 0.1; GCF_002251245.1, s__, 95.0, 77.82, 0.13; GCF_002251435.1, s__, 95.0, 77.79, 0.14; GCA_002353295.1, s__, 95.0, 77.78, 0.17; GCF_000235885.1, s__Prevotella stercorea, 95.0, 77.75, 0.08; GCF_…	97.97
RMAG390	o__Clostridiales (UID1212)	88.18	0.39	100	201	1605413	10649	32545	0.6201	88.6337	1	Yes	No	No	15	1568	1600	561	No	No	Single Sample	No	d__Bacteria;p__Firmicutes_A;c__Clostridia;o__Oscillospirales;f__Oscillospiraceae;g__ER4;s__GCA_000433195.1	d__Bacteria;p__Firmicutes;c__Clostridia;o__Oscillospirales;f__Oscillospiraceae;g__ER4;s__GCA_000433195.1	GCA_000433195.1	d__Bacteria;p__Firmicutes_A;c__Clostridia;o__Oscillospirales;f__Oscillospiraceae;g__ER4;s__	97.32	0.78	GCA_000433195.1	d__Bacteria;p__Firmicutes_A;c__Clostridia;o__Oscillospirales;f__Oscillospiraceae;g__ER4;s__	ANI/Placement	topological placement and ANI have congruent species assignments	GCA_002437735.1, s__ER4 sp2, 95.0, 94.76, 0.68; GCA_002405995.1, s__, 95.0, 82.2, 0.59; GCA_001916625.1, s__ER4 sp1, 95.0, 81.94, 0.64; UBA11510, s__, 95.0, 81.36, 0.53	85.24
RMAG391	o__Bacteroidales (UID2716)	93.7	0.31	0	62	3367901	88193	204490	0.502	94.6227	2	Yes	No	No	18	2773	2816	746	No	Yes	Single Sample	No	d__Bacteria;p__Bacteroidota;c__Bacteroidia;o__Bacteroidales;f__Bacteroidaceae;g__Prevotella;s__	d__Bacteria;p__Bacteroidota;c__Bacteroidia;o__Bacteroidales;f__Bacteroidaceae;g__Prevotella;s__	GCA_002395825.1	d__Bacteria;p__Bacteroidota;c__Bacteroidia;o__Bacteroidales;f__Bacteroidaceae;g__Prevotella;s__	86.51	0.72			Placement	taxonomic classification fully defined by topology	GCA_002353205.1, s__, 95.0, 79.11, 0.23; GCA_002369515.1, s__, 95.0, 79.05, 0.17; GCA_002353525.1, s__, 95.0, 79.03, 0.19; GCA_002394385.1, s__, 95.0, 78.83, 0.25; GCA_002379425.1, s__, 95.0, 78.74, 0.11; GCA_002342665.1, s__, 95.0, 78.61, 0.13; GCA_002396305.1, s__, 95.0, 78.21, 0.17; GCA_002395365.1, s__, 95.0, 78.12, 0.13; GCA_002354095.1, s__, 95.0, 78.11, 0.15; GCF_900100635.1, s__, 95.0, 78…	92.61	0.99272
RMAG392	f__Lachnospiraceae (UID1255)	94.54	1.15	0	36	2587631	124663	320541	0.56175	91.3379	0	No	No	No	19	2182	2225	778	No	Yes	Single Sample	Sample Reads	d__Bacteria;p__Firmicutes_A;c__Clostridia;o__Lachnospirales;f__Lachnospiraceae;g__CAG-791;s__	d__Bacteria;p__Firmicutes;c__Clostridia;o__Lachnospirales;f__Lachnospiraceae;g__CAG-791;s__	GCF_900107575.1	d__Bacteria;p__Firmicutes_A;c__Clostridia;o__Lachnospirales;f__Lachnospiraceae;g__CAG-791;s__	77.54	0.2			Placement	taxonomic classification fully defined by topology	GCA_002351595.1, s__CAG-791 sp2, 95.0, 77.43, 0.19; GCA_002353635.1, s__, 95.0, 77.38, 0.14; GCA_000431495.1, s__, 95.0, 77.16, 0.15; GCA_002372835.1, s__, 95.0, 77.07, 0.16; GCA_002351235.1, s__, 95.0, 76.95, 0.19; GCA_002481255.1, s__, 95.0, 76.68, 0.1; GCA_002362155.1, s__, 95.0, 76.46, 0.07; GCA_002371555.1, s__, 95.0, 76.37, 0.06; GCA_002481615.1, s__CAG-791 sp5, 95.0, 76.33, 0.1; GCF_900101…	99.38	0.947352
RMAG393	k__Bacteria (UID2982)	84.77	3.41	14.29	291	2415647	11319	41836	0.66228	70.2342	3	Yes	No	No	19	1878	1923	553	No	No	Single Sample	No	d__Bacteria;p__Verrucomicrobiota;c__Kiritimatiellae;o__RFP12;f__UBA1067;g__UBA1067;s__	d__Bacteria;p__Verrucomicrobiota;c__Kiritimatiellae;o__RFP12;f__UBA1067;g__UBA1067;s__	GCA_002321305.1	d__Bacteria;p__Verrucomicrobiota;c__Kiritimatiellae;o__RFP12;f__UBA1067;g__UBA1067;s__	87.54	0.57			Placement	taxonomic classification fully defined by topology	GCA_002449695.1, s__, 95.0, 80.98, 0.4; GCA_002392825.1, s__UBA1067 sp3, 95.0, 80.27, 0.39; GCA_002440145.1, s__UBA1067 sp2, 95.0, 79.62, 0.27; GCA_002313475.1, s__UBA1067 sp1, 95.0, 79.38, 0.23; GCA_002395905.1, s__, 95.0, 78.8, 0.24; GCA_002371135.1, s__, 95.0, 78.11, 0.24; GCA_002392765.1, s__, 95.0, 78.11, 0.22; GCA_002369235.1, s__, 95.0, 78.08, 0.17; GCA_002363575.1, s__, 95.0, 77.85, 0.19;…	82.6	0.981948
RMAG394	o__Bacteroidales (UID2657)	83.25	1.26	40	265	1742082	8038	28696	0.52409	79.4066	2	Yes	No	No	17	1420	1452	421	No	No	Single Sample	No	d__Bacteria;p__Bacteroidota;c__Bacteroidia;o__Bacteroidales;f__Bacteroidaceae;g__;s__	d__Bacteria;p__Bacteroidota;c__Bacteroidia;o__Bacteroidales;f__Bacteroidaceae;g__;s__							Placement	taxonomic novelty determined using RED		65.24	0.9224
RMAG395	p__Actinobacteria (UID2112)	98.39	1.61	50	100	2569283	35841	110397	0.59819	93.4222	0	No	No	No	19	2317	2365	855	No	Yes	Single Sample	No	d__Bacteria;p__Actinobacteriota;c__Coriobacteriia;o__Coriobacteriales;f__Atopobiaceae;g__UBA7748;s__	d__Bacteria;p__Actinobacteriota;c__Coriobacteriia;o__Coriobacteriales;f__Atopobiaceae;g__UBA7748;s__	GCA_002481605.1	d__Bacteria;p__Actinobacteriota;c__Coriobacteriia;o__Coriobacteriales;f__Atopobiaceae;g__UBA7748;s__	83.5	0.61			Placement	taxonomic novelty determined using RED		95.69	0.962663
RMAG396	k__Bacteria (UID2372)	83.59	1.27	50	241	1877591	9901	57732	0.485	79.8728	1	No	Yes	No	20	1834	1879	671	No	No	Single Sample	No	d__Bacteria;p__Firmicutes;c__Bacilli;o__Erysipelotrichales;f__Erysipelotrichaceae;g__Solobacterium;s__GCA_002351305.1	d__Bacteria;p__Firmicutes;c__Bacilli;o__Erysipelotrichales;f__Erysipelotrichaceae;g__Solobacterium;s__GCA_002351305.1	GCA_002351305.1	d__Bacteria;p__Firmicutes;c__Bacilli;o__Erysipelotrichales;f__Erysipelotrichaceae;g__Solobacterium;s__	98.26	0.85	GCA_002351305.1	d__Bacteria;p__Firmicutes;c__Bacilli;o__Erysipelotrichales;f__Erysipelotrichaceae;g__Solobacterium;s__	ANI/Placement	topological placement and ANI have congruent species assignments	GCA_002350225.1, s__, 95.0, 76.92, 0.17; GCF_000701725.1, s__, 95.0, 76.76, 0.15	78.55
RMAG397	p__Bacteroidetes (UID2605)	77.22	0	0	251	1709014	10208	42330	0.53367	79.2245	1	Yes	No	No	19	1474	1507	436	No	No	Single Sample	Sample Reads	d__Bacteria;p__Bacteroidota;c__Bacteroidia;o__Bacteroidales;f__UBA932;g__RC9;s__	d__Bacteria;p__Bacteroidota;c__Bacteroidia;o__Bacteroidales;f__UBA932;g__RC9;s__	GCA_002395605.1	d__Bacteria;p__Bacteroidota;c__Bacteroidia;o__Bacteroidales;f__UBA932;g__RC9;s__	83.62	0.67			Placement	taxonomic classification fully defined by topology	GCA_002396335.1, s__, 95.0, 79.36, 0.25; GCA_002354005.1, s__RC9 sp6, 95.0, 79.3, 0.31; GCA_002373715.1, s__, 95.0, 79.18, 0.34; UBA9735, s__, 95.0, 78.8, 0.26; GCA_002393945.1, s__RC9 sp17, 95.0, 78.69, 0.38; GCA_002371115.1, s__RC9 sp7, 95.0, 78.46, 0.32; GCA_002361625.1, s__, 95.0, 78.0, 0.22; GCF_900167895.1, s__, 95.0, 76.8, 0.12	69.18	0.990615
RMAG398	o__Bacteroidales (UID2716)	75.73	0.83	0	116	2559628	41260	117467	0.5026	73.8878	0	No	No	No	16	2081	2111	560	No	No	Single Sample	Sample Reads	d__Bacteria;p__Bacteroidota;c__Bacteroidia;o__Bacteroidales;f__Bacteroidaceae;g__Prevotella;s__	d__Bacteria;p__Bacteroidota;c__Bacteroidia;o__Bacteroidales;f__Bacteroidaceae;g__Prevotella;s__	GCA_002349105.1	d__Bacteria;p__Bacteroidota;c__Bacteroidia;o__Bacteroidales;f__Bacteroidaceae;g__Prevotella;s__	79.66	0.37			Placement	taxonomic classification fully defined by topology	GCF_900142525.1, s__Prevotella ruminicola_A, 95.0, 79.16, 0.24; GCF_900107705.1, s__, 95.0, 79.14, 0.33; GCA_002395365.1, s__, 95.0, 79.13, 0.26; GCF_900119285.1, s__, 95.0, 79.04, 0.26; GCF_000702825.1, s__Prevotella sp33, 95.0, 79.01, 0.23; GCF_900199555.1, s__, 95.0, 78.98, 0.27; GCA_002342415.1, s__, 95.0, 78.82, 0.34; GCF_900108375.1, s__Prevotella ruminicola, 95.0, 78.8, 0.26; GCA_002342595…	69.31	0.981477
RMAG399	k__Bacteria (UID203)	82.01	0	0	143	3413015	42346	164034	0.47135	84.3234	1	Yes	No	No	15	2829	2871	712	No	No	Single Sample	Sample Reads	d__Bacteria;p__Bacteroidota;c__Bacteroidia;o__Bacteroidales;f__Bacteroidaceae;g__Prevotella;s__	d__Bacteria;p__Bacteroidota;c__Bacteroidia;o__Bacteroidales;f__Bacteroidaceae;g__Prevotella;s__	GCF_900108375.1	d__Bacteria;p__Bacteroidota;c__Bacteroidia;o__Bacteroidales;f__Bacteroidaceae;g__Prevotella;s__Prevotella ruminicola	82.96	0.59			Placement	taxonomic classification fully defined by topology	GCA_002351725.1, s__, 95.0, 82.9, 0.54; GCF_000702825.1, s__Prevotella sp33, 95.0, 82.41, 0.55; GCF_900142525.1, s__Prevotella ruminicola_A, 95.0, 82.33, 0.56; GCF_000619825.1, s__, 95.0, 81.57, 0.5; GCF_000746155.1, s__, 95.0, 79.26, 0.32; GCF_900110085.1, s__, 95.0, 79.0, 0.34; GCA_002351735.1, s__, 95.0, 78.73, 0.26; GCA_002349105.1, s__, 95.0, 78.44, 0.23; GCF_900100635.1, s__, 95.0, 78.44, 0…	75.61	0.994312
RMAG400	o__Clostridiales (UID1212)	81	2.91	75	193	2505919	20410	68207	0.58513	70.7874	0	No	No	No	15	2156	2182	665	No	No	Single Sample	No	d__Bacteria;p__Firmicutes_A;c__Clostridia;o__Oscillospirales;f__Oscillospiraceae;g__F23-B02;s__	d__Bacteria;p__Firmicutes;c__Clostridia;o__Oscillospirales;f__Oscillospiraceae;g__F23-B02;s__	GCA_002371675.1	d__Bacteria;p__Firmicutes_A;c__Clostridia;o__Oscillospirales;f__Oscillospiraceae;g__F23-B02;s__F23-B02 sp1	78.48	0.18			Placement	taxonomic classification fully defined by topology	GCA_002450075.1, s__F23-B02 sp5, 95.0, 78.23, 0.19; GCA_002369115.1, s__, 95.0, 77.82, 0.2; GCA_002320035.1, s__, 95.0, 77.23, 0.1; GCA_002472405.1, s__, 95.0, 77.2, 0.08; GCA_002431965.1, s__F23-B02 sp2, 95.0, 77.11, 0.11; GCA_000431075.1, s__, 95.0, 76.97, 0.07; GCA_001916715.1, s__F23-B02 sp6, 95.0, 76.92, 0.09; GCA_002493305.1, s__, 95.0, 76.78, 0.11	71.4	0.945849
RMAG401	o__Bacteroidales (UID2617)	88.3	0.5	0	67	2612175	73072	165989	0.53599	88.2319	0	No	No	No	19	2147	2188	584	No	No	Single Sample	No	d__Bacteria;p__Bacteroidota;c__Bacteroidia;o__Bacteroidales;f__Muribaculaceae;g__C941;s__C941 sp1	d__Bacteria;p__Bacteroidota;c__Bacteroidia;o__Bacteroidales;f__Muribaculaceae;g__C941;s__C941 sp1	GCA_002349415.1	d__Bacteria;p__Bacteroidota;c__Bacteroidia;o__Bacteroidales;f__Muribaculaceae;g__C941;s__C941 sp1	98.58	0.88	GCA_002349415.1	d__Bacteria;p__Bacteroidota;c__Bacteroidia;o__Bacteroidales;f__Muribaculaceae;g__C941;s__C941 sp1	ANI/Placement	topological placement and ANI have congruent species assignments	GCA_002396085.1, s__, 95.0, 78.39, 0.27; GCA_002353885.1, s__, 95.0, 77.66, 0.24; GCA_002371565.1, s__C941 sp2, 95.0, 77.57, 0.22; GCA_002395965.1, s__, 95.0, 77.22, 0.18; GCA_002353995.1, s__, 95.0, 77.21, 0.13; GCA_002353475.1, s__C941 sp5, 95.0, 77.0, 0.12; GCA_002349625.1, s__C941 sp3, 95.0, 76.96, 0.16; GCA_002396125.1, s__, 95.0, 76.93, 0.14; UBA7904, s__, 95.0, 76.37, 0.06	95.11
RMAG402	o__Bacteroidales (UID2716)	89.29	0.25	0	88	3312700	55642	136464	0.54956	90.4127	4	Yes	No	No	18	2539	2581	655	No	No	Single Sample	No	d__Bacteria;p__Bacteroidota;c__Bacteroidia;o__Bacteroidales;f__Bacteroidaceae;g__Prevotella;s__	d__Bacteria;p__Bacteroidota;c__Bacteroidia;o__Bacteroidales;f__Bacteroidaceae;g__Prevotella;s__	GCA_002369515.1	d__Bacteria;p__Bacteroidota;c__Bacteroidia;o__Bacteroidales;f__Bacteroidaceae;g__Prevotella;s__	78.44	0.21			Placement	taxonomic classification fully defined by topology	GCA_002353205.1, s__, 95.0, 78.17, 0.23; GCA_002350805.1, s__, 95.0, 77.79, 0.21; GCA_002353485.1, s__, 95.0, 77.76, 0.14; GCF_002251385.1, s__, 95.0, 77.7, 0.14; GCA_002353525.1, s__, 95.0, 77.7, 0.19; GCA_002342665.1, s__, 95.0, 77.65, 0.11; GCA_002342415.1, s__, 95.0, 77.62, 0.16; GCA_002379425.1, s__, 95.0, 77.56, 0.1; GCA_002394385.1, s__, 95.0, 77.47, 0.16; GCA_002396305.1, s__, 95.0, 77.4,…	88.74	0.929173
RMAG403	k__Bacteria (UID2329)	78.09	1.69	0	257	1448573	8222	40233	0.46751	71.5975	1	Yes	No	No	18	1240	1281	297	No	No	Single Sample	Sample Reads	d__Bacteria;p__Firmicutes;c__Bacilli;o__RFN20;f__CAG-826;g__UBA733;s__	d__Bacteria;p__Firmicutes;c__Bacilli;o__RFN20;f__CAG-826;g__UBA733;s__							Placement	taxonomic classification fully defined by topology		60.58	0.940359
RMAG404	k__Bacteria (UID2569)	85.41	1	0	470	2182354	5766	45630	0.48647	82.2904	1	Yes	No	No	16	1916	1949	451	No	No	Single Sample	Sample Reads	d__Bacteria;p__Bacteroidota;c__Bacteroidia;o__Bacteroidales;f__P3;g__UBA1219;s__GCA_002309295.1	d__Bacteria;p__Bacteroidota;c__Bacteroidia;o__Bacteroidales;f__P3;g__UBA1219;s__GCA_002309295.1	GCA_002309295.1	d__Bacteria;p__Bacteroidota;c__Bacteroidia;o__Bacteroidales;f__P3;g__UBA1219;s__	95.85	0.85	GCA_002309295.1	d__Bacteria;p__Bacteroidota;c__Bacteroidia;o__Bacteroidales;f__P3;g__UBA1219;s__	ANI/Placement	topological placement and ANI have congruent species assignments		75.89
RMAG405	k__Bacteria (UID2569)	86.88	1.61	0	183	2267194	20106	61527	0.51171	80.9817	1	Yes	No	No	13	1928	1958	501	No	No	Single Sample	No	d__Bacteria;p__Bacteroidota;c__Bacteroidia;o__Bacteroidales;f__Paludibacteraceae;g__RF16;s__	d__Bacteria;p__Bacteroidota;c__Bacteroidia;o__Bacteroidales;f__Paludibacteraceae;g__RF16;s__	GCA_002394395.1	d__Bacteria;p__Bacteroidota;c__Bacteroidia;o__Bacteroidales;f__Paludibacteraceae;g__RF16;s__	77.69	0.08			Placement	taxonomic classification fully defined by topology	GCA_002373505.1, s__, 95.0, 77.64, 0.13; GCA_002393655.1, s__, 95.0, 77.08, 0.11; GCA_002354055.1, s__, 95.0, 77.06, 0.11; GCA_002387325.1, s__RF16 sp9, 95.0, 76.98, 0.08; GCA_002394335.1, s__, 95.0, 76.96, 0.1; GCA_002394835.1, s__RF16 sp1, 95.0, 76.94, 0.1; GCA_002351925.1, s__, 95.0, 76.85, 0.09; GCA_002371785.1, s__RF16 sp2, 95.0, 76.78, 0.09; GCA_002372425.1, s__, 95.0, 76.58, 0.09; GCA_0023…	83.26	0.894056
RMAG406	o__Bacteroidales (UID2657)	84.28	0.68	0	84	2615898	50008	217792	0.47728	83.2295	2	Yes	No	No	18	2136	2178	608	No	No	Single Sample	No	d__Bacteria;p__Bacteroidota;c__Bacteroidia;o__Bacteroidales;f__Bacteroidaceae;g__UBA4334;s__	d__Bacteria;p__Bacteroidota;c__Bacteroidia;o__Bacteroidales;f__Bacteroidaceae;g__UBA4334;s__	GCA_002351015.1	d__Bacteria;p__Bacteroidota;c__Bacteroidia;o__Bacteroidales;f__Bacteroidaceae;g__UBA4334;s__	84.17	0.68			Placement	taxonomic classification fully defined by topology	GCA_002350325.1, s__UBA4334 sp2, 95.0, 80.59, 0.39; GCA_002393555.1, s__UBA4334 sp1, 95.0, 80.55, 0.42; GCA_002363115.1, s__, 95.0, 77.96, 0.28; GCA_002353215.1, s__, 95.0, 77.46, 0.08; GCA_002342385.1, s__UBA4334 sp3, 95.0, 77.39, 0.11; GCA_002342585.1, s__, 95.0, 77.28, 0.14; GCA_002317225.1, s__, 95.0, 77.09, 0.08	89.51	0.989343
RMAG407	f__Bifidobacteriaceae (UID1460)	97.63	0.81	33.33	122	1694708	26800	101306	0.64069	96.064	0	No	No	No	19	1448	1504	623	No	Yes	Single Sample	No	d__Bacteria;p__Actinobacteriota;c__Actinobacteria;o__Actinomycetales;f__Bifidobacteriaceae;g__Bifidobacterium;s__Bifidobacterium pseudolongum_A	d__Bacteria;p__Actinobacteriota;c__Actinobacteria;o__Actinomycetales;f__Bifidobacteriaceae;g__Bifidobacterium;s__Bifidobacterium pseudolongum	GCF_000741295.1	d__Bacteria;p__Actinobacteriota;c__Actinobacteria;o__Actinomycetales;f__Bifidobacteriaceae;g__Bifidobacterium;s__Bifidobacterium pseudolongum_A	99.55	0.99	GCF_000741295.1	d__Bacteria;p__Actinobacteriota;c__Actinobacteria;o__Actinomycetales;f__Bifidobacteriaceae;g__Bifidobacterium;s__Bifidobacterium pseudolongum_A	ANI/Placement	topological placement and ANI have congruent species assignments	GCF_002846815.1, s__Bifidobacterium pseudolongum_B, 95.0, 96.34, 0.97; GCF_000771225.1, s__Bifidobacterium pseudolongum, 95.0, 94.5, 0.94; GCF_002286915.1, s__, 95.0, 83.5, 0.79; GCF_000484675.1, s__Bifidobacterium choerinum, 95.0, 83.3, 0.81; GCF_000424225.1, s__, 95.0, 82.98, 0.82; GCF_002286935.1, s__, 95.0, 82.9, 0.75; GCF_000741575.1, s__Bifidobacterium cuniculi, 95.0, 81.77, 0.68; GCF_00002…	95.35
RMAG408	f__Spirochaetaceae (UID2535)	87.41	1.75	66.67	358	2578687	9231	37055	0.4976	81.8093	2	Yes	No	No	17	2304	2345	562	No	No	Single Sample	No	d__Bacteria;p__Spirochaetota;c__Spirochaetia;o__Treponematales;f__Treponemataceae;g__Treponema_D;s__GCA_002350955.1	d__Bacteria;p__Spirochaetota;c__Spirochaetia;o__Treponematales;f__Treponemataceae;g__Treponema;s__GCA_002350955.1	GCA_002350955.1	d__Bacteria;p__Spirochaetota;c__Spirochaetia;o__Treponematales;f__Treponemataceae;g__Treponema_D;s__	97.25	0.71	GCA_002350955.1	d__Bacteria;p__Spirochaetota;c__Spirochaetia;o__Treponematales;f__Treponemataceae;g__Treponema_D;s__	ANI/Placement	topological placement and ANI have congruent species assignments	GCA_002391235.1, s__, 95.0, 88.6, 0.74; GCA_002448445.1, s__, 95.0, 76.14, 0.08	60.81
RMAG409	p__Bacteroidetes (UID2605)	87.57	2.68	54.55	322	1983003	8338	33541	0.56942	77.5925	1	Yes	No	No	18	1673	1710	511	No	No	Single Sample	No	d__Bacteria;p__Bacteroidota;c__Bacteroidia;o__Bacteroidales;f__UBA932;g__RC9;s__RC9 sp5	d__Bacteria;p__Bacteroidota;c__Bacteroidia;o__Bacteroidales;f__UBA932;g__RC9;s__RC9 sp5	GCA_002371535.1	d__Bacteria;p__Bacteroidota;c__Bacteroidia;o__Bacteroidales;f__UBA932;g__RC9;s__RC9 sp5	97.67	0.83	GCA_002371535.1	d__Bacteria;p__Bacteroidota;c__Bacteroidia;o__Bacteroidales;f__UBA932;g__RC9;s__RC9 sp5	ANI/Placement	topological placement and ANI have congruent species assignments	GCA_002349205.1, s__, 95.0, 97.31, 0.77; GCA_002373715.1, s__, 95.0, 77.93, 0.16; GCA_002354005.1, s__RC9 sp6, 95.0, 77.9, 0.17; GCA_002361625.1, s__, 95.0, 77.86, 0.27; GCF_900167895.1, s__, 95.0, 77.84, 0.21; GCA_002350615.1, s__, 95.0, 77.62, 0.11; GCA_002371115.1, s__RC9 sp7, 95.0, 77.58, 0.17; UBA9735, s__, 95.0, 77.46, 0.14; GCA_002396335.1, s__, 95.0, 77.46, 0.14; GCA_002393945.1, s__RC9 s…	88.58
RMAG410	k__Bacteria (UID2569)	79.95	1.08	33.33	457	2317260	5929	34722	0.50418	76.7965	1	Yes	No	No	19	2093	2136	487	No	No	Single Sample	No	d__Bacteria;p__Bacteroidota;c__Bacteroidia;o__Bacteroidales;f__F082;g__F082;s__	d__Bacteria;p__Bacteroidota;c__Bacteroidia;o__Bacteroidales;f__F082;g__F082;s__	GCA_002396205.1	d__Bacteria;p__Bacteroidota;c__Bacteroidia;o__Bacteroidales;f__F082;g__F082;s__	81.27	0.6			Placement	taxonomic classification fully defined by topology	GCA_001543395.1, s__F082 sp1, 95.0, 80.67, 0.42; GCA_002310075.1, s__, 95.0, 79.37, 0.35; GCA_002311655.1, s__, 95.0, 77.33, 0.1; GCA_001603665.1, s__, 95.0, 76.95, 0.12	73.31	0.978103
RMAG411	g__Prevotella (UID2724)	88.83	2.59	50	299	3311738	18600	79648	0.51175	79.3098	0	No	No	No	18	2755	2801	678	No	No	Single Sample	Sample Reads	d__Bacteria;p__Bacteroidota;c__Bacteroidia;o__Bacteroidales;f__Bacteroidaceae;g__Prevotella;s__Prevotella sp8	d__Bacteria;p__Bacteroidota;c__Bacteroidia;o__Bacteroidales;f__Bacteroidaceae;g__Prevotella;s__Prevotella sp8	GCA_002481685.1	d__Bacteria;p__Bacteroidota;c__Bacteroidia;o__Bacteroidales;f__Bacteroidaceae;g__Prevotella;s__Prevotella sp8	96.13	0.62	GCA_002481685.1	d__Bacteria;p__Bacteroidota;c__Bacteroidia;o__Bacteroidales;f__Bacteroidaceae;g__Prevotella;s__Prevotella sp8	ANI/Placement	topological placement and ANI have congruent species assignments	GCA_002481295.1, s__, 95.0, 89.93, 0.65; GCA_002350355.1, s__, 95.0, 88.98, 0.64; GCA_002350275.1, s__, 95.0, 79.58, 0.21; GCA_002472205.1, s__Prevotella sp5, 95.0, 78.98, 0.21; GCA_002353825.1, s__, 95.0, 78.82, 0.26; GCF_000424185.1, s__, 95.0, 78.73, 0.2; GCA_002480885.1, s__, 95.0, 78.51, 0.12; GCF_000218235.1, s__Prevotella multisaccharivorax, 95.0, 78.42, 0.16; GCA_002481285.1, s__, 95.0, 7…	90.11
RMAG412	k__Bacteria (UID203)	95.69	6.9	47.06	124	2981719	38174	106708	0.51276	66.728	1	Yes	No	No	19	2343	2394	699	No	No	Single Sample	No	d__Bacteria;p__Bacteroidota;c__Bacteroidia;o__Bacteroidales;f__Bacteroidaceae;g__Prevotella;s__Prevotella sp5	d__Bacteria;p__Bacteroidota;c__Bacteroidia;o__Bacteroidales;f__Bacteroidaceae;g__Prevotella;s__Prevotella sp5	GCA_002472205.1	d__Bacteria;p__Bacteroidota;c__Bacteroidia;o__Bacteroidales;f__Bacteroidaceae;g__Prevotella;s__Prevotella sp5	97.04	0.76	GCA_002472205.1	d__Bacteria;p__Bacteroidota;c__Bacteroidia;o__Bacteroidales;f__Bacteroidaceae;g__Prevotella;s__Prevotella sp5	ANI/Placement	topological placement and ANI have congruent species assignments	GCA_002353825.1, s__, 95.0, 84.72, 0.62; GCA_002299635.1, s__, 95.0, 79.56, 0.21; GCF_000218235.1, s__Prevotella multisaccharivorax, 95.0, 79.39, 0.35; GCA_002350355.1, s__, 95.0, 79.05, 0.24; GCF_000424185.1, s__, 95.0, 78.56, 0.22; GCA_002472445.1, s__Prevotella sp6, 95.0, 78.56, 0.29; GCA_002436685.1, s__Prevotella sp4, 95.0, 78.35, 0.23; GCA_002481685.1, s__Prevotella sp8, 95.0, 78.13, 0.21; …	92.41
RMAG413	g__Prevotella (UID2724)	77.22	0	0	250	2391181	16242	48628	0.5053	79.3253	0	No	No	No	14	1988	2019	541	No	No	Single Sample	Sample Reads	d__Bacteria;p__Bacteroidota;c__Bacteroidia;o__Bacteroidales;f__Bacteroidaceae;g__Prevotella;s__	d__Bacteria;p__Bacteroidota;c__Bacteroidia;o__Bacteroidales;f__Bacteroidaceae;g__Prevotella;s__	GCA_002481285.1	d__Bacteria;p__Bacteroidota;c__Bacteroidia;o__Bacteroidales;f__Bacteroidaceae;g__Prevotella;s__	84.15	0.6			Placement	taxonomic classification fully defined by topology	GCA_002350355.1, s__, 95.0, 79.9, 0.17; GCF_000424185.1, s__, 95.0, 79.56, 0.14; GCA_002481685.1, s__Prevotella sp8, 95.0, 79.06, 0.17; GCA_002481295.1, s__, 95.0, 78.96, 0.17; GCA_002480885.1, s__, 95.0, 78.46, 0.08; GCA_002472205.1, s__Prevotella sp5, 95.0, 78.25, 0.13; GCA_002353825.1, s__, 95.0, 78.24, 0.12; GCA_002350665.1, s__, 95.0, 78.22, 0.1; GCA_002472445.1, s__Prevotella sp6, 95.0, 78.…	75.55	0.995021
RMAG414	o__Bacteroidales (UID2716)	93.77	0.37	0	64	2638986	69151	166004	0.51714	94.3399	1	Yes	No	No	15	2114	2153	638	No	Yes	Single Sample	Sample Reads	d__Bacteria;p__Bacteroidota;c__Bacteroidia;o__Bacteroidales;f__Bacteroidaceae;g__Prevotella;s__GCA_002395365.1	d__Bacteria;p__Bacteroidota;c__Bacteroidia;o__Bacteroidales;f__Bacteroidaceae;g__Prevotella;s__GCA_002395365.1	GCA_002395365.1	d__Bacteria;p__Bacteroidota;c__Bacteroidia;o__Bacteroidales;f__Bacteroidaceae;g__Prevotella;s__	96.07	0.66	GCA_002395365.1	d__Bacteria;p__Bacteroidota;c__Bacteroidia;o__Bacteroidales;f__Bacteroidaceae;g__Prevotella;s__	ANI/Placement	topological placement and ANI have congruent species assignments	GCF_900107705.1, s__, 95.0, 79.64, 0.37; GCA_002349105.1, s__, 95.0, 79.61, 0.39; GCA_002342595.1, s__, 95.0, 79.37, 0.37; GCA_002371715.1, s__, 95.0, 79.13, 0.38; GCA_002353485.1, s__, 95.0, 79.11, 0.31; GCA_002342415.1, s__, 95.0, 79.09, 0.38; GCF_900119285.1, s__, 95.0, 78.62, 0.28; GCA_002354095.1, s__, 95.0, 78.56, 0.26; GCF_900199555.1, s__, 95.0, 78.55, 0.29; GCA_002342665.1, s__, 95.0, 78…	89.93
RMAG415	k__Bacteria (UID2569)	89.43	1.08	50	170	2879294	28688	74165	0.49769	86.7989	2	Yes	No	No	19	2458	2506	544	No	No	Single Sample	No	d__Bacteria;p__Bacteroidota;c__Bacteroidia;o__Bacteroidales;f__P3;g__P3;s__GCA_002392445.1	d__Bacteria;p__Bacteroidota;c__Bacteroidia;o__Bacteroidales;f__P3;g__P3;s__GCA_002392445.1	GCA_002392445.1	d__Bacteria;p__Bacteroidota;c__Bacteroidia;o__Bacteroidales;f__P3;g__P3;s__	96.52	0.75	GCA_002392445.1	d__Bacteria;p__Bacteroidota;c__Bacteroidia;o__Bacteroidales;f__P3;g__P3;s__	ANI/Placement	topological placement and ANI have congruent species assignments	GCA_002309955.1, s__, 95.0, 79.43, 0.31; GCA_002354035.1, s__, 95.0, 79.19, 0.35; GCA_002368955.1, s__, 95.0, 78.11, 0.24; GCA_002350995.1, s__, 95.0, 77.98, 0.15; GCA_002349055.1, s__, 95.0, 77.94, 0.17; GCA_002317325.1, s__, 95.0, 77.58, 0.16; GCA_002373995.1, s__, 95.0, 77.51, 0.13; GCA_002392965.1, s__, 95.0, 77.47, 0.15; GCA_001543385.1, s__, 95.0, 77.29, 0.12; GCA_002396195.1, s__P3 sp2, 95…	89.55
RMAG416	o__Bacteroidales (UID2657)	87.03	2.61	0	225	2505215	16552	60884	0.55125	76.0894	2	Yes	Yes	No	17	1930	1961	533	No	No	Single Sample	No	d__Bacteria;p__Bacteroidota;c__Bacteroidia;o__Bacteroidales;f__Bacteroidaceae;g__UBA3839;s__	d__Bacteria;p__Bacteroidota;c__Bacteroidia;o__Bacteroidales;f__Bacteroidaceae;g__UBA3839;s__	GCA_002305265.1	d__Bacteria;p__Bacteroidota;c__Bacteroidia;o__Bacteroidales;f__Bacteroidaceae;g__UBA3839;s__	77.88	0.17			Placement	taxonomic classification fully defined by topology	GCA_002392805.1, s__UBA3839 sp1, 95.0, 76.7, 0.16; GCA_002391305.1, s__UBA3839 sp2, 95.0, 76.68, 0.08	75.23	0.957934
RMAG417	o__Clostridiales (UID1212)	86.41	2.71	40	111	1943311	32872	212690	0.59783	76.2024	0	No	No	No	17	1795	1831	609	No	No	Single Sample	Sample Reads	d__Bacteria;p__Firmicutes_A;c__Clostridia;o__Oscillospirales;f__Oscillospiraceae;g__CAG-103;s__	d__Bacteria;p__Firmicutes;c__Clostridia;o__Oscillospirales;f__Oscillospiraceae;g__CAG-103;s__							Placement	taxonomic novelty determined using RED		90.74	0.90115
RMAG418	o__Clostridiales (UID1212)	82.76	3.02	66.67	412	2198600	6449	25585	0.45761	71.5782	0	No	No	No	17	1903	1936	554	No	No	Single Sample	No	d__Bacteria;p__Firmicutes_A;c__Clostridia;o__Oscillospirales;f__Ruminococcaceae;g__Ruminococcus;s__	d__Bacteria;p__Firmicutes;c__Clostridia;o__Oscillospirales;f__Ruminococcaceae;g__Ruminococcus;s__	GCA_002350065.1	d__Bacteria;p__Firmicutes_A;c__Clostridia;o__Oscillospirales;f__Ruminococcaceae;g__Ruminococcus;s__Ruminococcus flavefaciens_N	83.56	0.61			Placement	taxonomic classification fully defined by topology	GCF_000701945.1, s__Ruminococcus flavefaciens_B, 95.0, 79.85, 0.46; GCA_002348905.1, s__Ruminococcus flavefaciens_O, 95.0, 79.83, 0.41; GCF_900109435.1, s__Ruminococcus flavefaciens_G, 95.0, 79.4, 0.46; GCF_000621845.1, s__Ruminococcus flavefaciens_E, 95.0, 79.4, 0.33; GCF_000174895.1, s__Ruminococcus flavefaciens_A, 95.0, 79.32, 0.35; GCF_900119075.1, s__Ruminococcus flavefaciens_Q, 95.0, 79.22,…	69.28	0.989998
RMAG419	o__Clostridiales (UID1212)	95.53	0.67	0	92	1972825	46322	245164	0.46709	94.5129	2	Yes	No	No	14	1760	1791	609	No	Yes	Single Sample	Sample Reads	d__Bacteria;p__Firmicutes_A;c__Clostridia;o__Oscillospirales;f__DTU089;g__Ruminococcus_E;s__	d__Bacteria;p__Firmicutes;c__Clostridia;o__Oscillospirales;f__DTU089;g__Ruminococcus;s__	UBA9824	d__Bacteria;p__Firmicutes_A;c__Clostridia;o__Oscillospirales;f__DTU089;g__Ruminococcus_E;s__	81.6	0.39			Placement	taxonomic classification fully defined by topology	GCA_002368625.1, s__, 95.0, 79.91, 0.45; GCA_002491825.1, s__, 95.0, 78.76, 0.21; GCA_002350785.1, s__, 95.0, 78.5, 0.26; UBA11463, s__, 95.0, 78.34, 0.27; GCF_900100595.1, s__, 95.0, 78.07, 0.3; GCF_900101355.1, s__Ruminococcus_E bromii_A, 95.0, 77.7, 0.22; UBA8049, s__Ruminococcus_E bromii, 95.0, 77.58, 0.23; GCA_000436775.1, s__Ruminococcus_E sp1, 95.0, 77.38, 0.17; GCA_002493005.1, s__, 95.0,…	96.8	0.981524
RMAG420	k__Bacteria (UID2569)	90.36	0.54	50	131	2603394	32116	91309	0.46343	90.1834	1	Yes	No	No	18	2155	2191	496	No	Yes	Single Sample	No	d__Bacteria;p__Bacteroidota;c__Bacteroidia;o__Bacteroidales;f__Paludibacteraceae;g__RF16;s__	d__Bacteria;p__Bacteroidota;c__Bacteroidia;o__Bacteroidales;f__Paludibacteraceae;g__RF16;s__	GCA_002394835.1	d__Bacteria;p__Bacteroidota;c__Bacteroidia;o__Bacteroidales;f__Paludibacteraceae;g__RF16;s__RF16 sp1	80.77	0.26			Placement	taxonomic classification fully defined by topology	GCA_002354055.1, s__, 95.0, 80.66, 0.28; GCA_002393655.1, s__, 95.0, 80.47, 0.26; GCA_002394395.1, s__, 95.0, 80.39, 0.23; GCA_002373505.1, s__, 95.0, 79.66, 0.3; GCA_002352705.1, s__, 95.0, 79.57, 0.18; GCA_002368645.1, s__RF16 sp7, 95.0, 79.34, 0.07; GCA_002369075.1, s__, 95.0, 79.22, 0.18; GCA_002392745.1, s__, 95.0, 79.18, 0.2; GCA_002395805.1, s__, 95.0, 78.81, 0.17; GCA_002394335.1, s__, 95…	77.16	0.980235
RMAG421	o__Bacteroidales (UID2617)	92.45	0.51	33.33	47	2982038	113894	348226	0.53182	92.5982	4	Yes	No	No	19	2398	2448	616	No	Yes	Single Sample	No	d__Bacteria;p__Bacteroidota;c__Bacteroidia;o__Bacteroidales;f__Muribaculaceae;g__C941;s__	d__Bacteria;p__Bacteroidota;c__Bacteroidia;o__Bacteroidales;f__Muribaculaceae;g__C941;s__	GCA_002349415.1	d__Bacteria;p__Bacteroidota;c__Bacteroidia;o__Bacteroidales;f__Muribaculaceae;g__C941;s__C941 sp1	82.89	0.62			Placement	taxonomic classification fully defined by topology	GCA_002396085.1, s__, 95.0, 78.49, 0.23; GCA_002353885.1, s__, 95.0, 78.27, 0.24; GCA_002371565.1, s__C941 sp2, 95.0, 77.86, 0.22; GCA_002353475.1, s__C941 sp5, 95.0, 77.6, 0.15; GCA_002395965.1, s__, 95.0, 77.32, 0.17; GCA_002353995.1, s__, 95.0, 77.29, 0.14; GCA_002396125.1, s__, 95.0, 77.23, 0.16; GCA_002349625.1, s__C941 sp3, 95.0, 77.04, 0.16; UBA7904, s__, 95.0, 76.24, 0.05; GCA_002476625.1…	95.03	0.986882
RMAG422	c__Clostridia (UID1118)	86.74	1.81	0	106	1870732	34154	78012	0.5766	79.9567	1	No	Yes	No	17	1699	1735	555	No	No	Single Sample	Sample Reads	d__Bacteria;p__Firmicutes_A;c__Clostridia;o__Christensenellales;f__CAG-138;g__UBA3792;s__	d__Bacteria;p__Firmicutes;c__Clostridia;o__Christensenellales;f__CAG-138;g__UBA3792;s__	GCA_002369195.1	d__Bacteria;p__Firmicutes_A;c__Clostridia;o__Christensenellales;f__CAG-138;g__UBA3792;s__	84.65	0.66			Placement	taxonomic novelty determined using RED		82.38	0.976522
RMAG423	o__Bacteroidales (UID2716)	98.17	0.8	0	100	3770903	97423	423471	0.52204	96.6643	1	Yes	No	No	17	2951	3004	761	No	Yes	Single Sample	Sample Reads	d__Bacteria;p__Bacteroidota;c__Bacteroidia;o__Bacteroidales;f__Bacteroidaceae;g__Prevotella;s__	d__Bacteria;p__Bacteroidota;c__Bacteroidia;o__Bacteroidales;f__Bacteroidaceae;g__Prevotella;s__	GCA_002379425.1	d__Bacteria;p__Bacteroidota;c__Bacteroidia;o__Bacteroidales;f__Bacteroidaceae;g__Prevotella;s__	78.44	0.15			Placement	taxonomic classification fully defined by topology	GCF_900107705.1, s__, 95.0, 78.44, 0.19; GCF_900110085.1, s__, 95.0, 78.4, 0.25; GCA_002395365.1, s__, 95.0, 78.38, 0.16; GCF_000702825.1, s__Prevotella sp33, 95.0, 78.35, 0.2; GCF_900142525.1, s__Prevotella ruminicola_A, 95.0, 78.32, 0.2; GCA_002395825.1, s__, 95.0, 78.29, 0.17; GCA_002349105.1, s__, 95.0, 78.25, 0.23; GCA_002396305.1, s__, 95.0, 78.25, 0.19; GCA_002342665.1, s__, 95.0, 78.21, 0…	92.1	0.968904
RMAG424	o__Bacteroidales (UID2716)	93.12	1.75	12.5	206	2964553	25622	70539	0.48242	86.7931	1	Yes	No	No	17	2571	2612	705	No	Yes	Single Sample	Sample Reads	d__Bacteria;p__Bacteroidota;c__Bacteroidia;o__Bacteroidales;f__Bacteroidaceae;g__Prevotella;s__GCA_002351735.1	d__Bacteria;p__Bacteroidota;c__Bacteroidia;o__Bacteroidales;f__Bacteroidaceae;g__Prevotella;s__GCA_002351735.1	GCA_002351735.1	d__Bacteria;p__Bacteroidota;c__Bacteroidia;o__Bacteroidales;f__Bacteroidaceae;g__Prevotella;s__	97.22	0.71	GCA_002351735.1	d__Bacteria;p__Bacteroidota;c__Bacteroidia;o__Bacteroidales;f__Bacteroidaceae;g__Prevotella;s__	ANI/Placement	topological placement and ANI have congruent species assignments	GCF_900110085.1, s__, 95.0, 80.68, 0.49; GCF_000619825.1, s__, 95.0, 79.48, 0.3; GCA_002342595.1, s__, 95.0, 79.32, 0.22; GCF_900108375.1, s__Prevotella ruminicola, 95.0, 79.3, 0.35; GCF_900142525.1, s__Prevotella ruminicola_A, 95.0, 79.23, 0.33; GCF_000702825.1, s__Prevotella sp33, 95.0, 79.2, 0.34; GCA_002379425.1, s__, 95.0, 79.17, 0.25; GCA_002354095.1, s__, 95.0, 79.12, 0.23; GCF_000746155.1…	72.71
RMAG425	p__Bacteroidetes (UID2605)	86.9	0	0	24	2255782	128623	332411	0.56164	89.4547	0	No	No	No	18	1853	1895	531	No	No	Single Sample	No	d__Bacteria;p__Bacteroidota;c__Bacteroidia;o__Bacteroidales;f__UBA932;g__RC9;s__RC9 sp6	d__Bacteria;p__Bacteroidota;c__Bacteroidia;o__Bacteroidales;f__UBA932;g__RC9;s__RC9 sp6	GCA_002354005.1	d__Bacteria;p__Bacteroidota;c__Bacteroidia;o__Bacteroidales;f__UBA932;g__RC9;s__RC9 sp6	96.08	0.66	GCA_002354005.1	d__Bacteria;p__Bacteroidota;c__Bacteroidia;o__Bacteroidales;f__UBA932;g__RC9;s__RC9 sp6	ANI/Placement	topological placement and ANI have congruent species assignments	GCA_002371115.1, s__RC9 sp7, 95.0, 86.93, 0.58; GCA_002373715.1, s__, 95.0, 80.6, 0.38; UBA9735, s__, 95.0, 80.43, 0.32; GCA_002396335.1, s__, 95.0, 80.33, 0.34; GCA_002395605.1, s__, 95.0, 79.21, 0.35; GCA_002393945.1, s__RC9 sp17, 95.0, 78.44, 0.33; GCA_002361625.1, s__, 95.0, 78.35, 0.33; GCA_002349205.1, s__, 95.0, 77.76, 0.14; GCA_002371535.1, s__RC9 sp5, 95.0, 77.52, 0.17; GCF_900167895.1, …	92.71
RMAG426	k__Bacteria (UID2569)	86	1.34	20	55	2518605	86365	212367	0.53119	82.0362	3	Yes	No	No	16	2075	2113	503	No	No	Single Sample	No	d__Bacteria;p__Bacteroidota;c__Bacteroidia;o__Bacteroidales;f__P3;g__P3;s__	d__Bacteria;p__Bacteroidota;c__Bacteroidia;o__Bacteroidales;f__P3;g__P3;s__	GCA_002309955.1	d__Bacteria;p__Bacteroidota;c__Bacteroidia;o__Bacteroidales;f__P3;g__P3;s__	84.18	0.56			Placement	taxonomic classification fully defined by topology	GCA_002354035.1, s__, 95.0, 81.51, 0.58; GCA_002392445.1, s__, 95.0, 80.72, 0.36; GCA_002349055.1, s__, 95.0, 79.12, 0.28; GCA_002350995.1, s__, 95.0, 78.96, 0.23; GCA_002368955.1, s__, 95.0, 78.94, 0.32; GCA_002392965.1, s__, 95.0, 78.93, 0.2; GCA_002317325.1, s__, 95.0, 78.78, 0.22; GCA_002396195.1, s__P3 sp2, 95.0, 78.63, 0.21; GCA_002373995.1, s__, 95.0, 78.32, 0.19; GCA_001543385.1, s__, 95.…	86.45	0.97095
RMAG427	o__Clostridiales (UID1226)	91.59	0	0	44	2920695	104456	303340	0.55629	94.0995	0	No	No	No	19	2487	2530	794	No	Yes	Single Sample	No	d__Bacteria;p__Firmicutes_A;c__Clostridia;o__Lachnospirales;f__Lachnospiraceae;g__UBA1066;s__GCA_002448255.1	d__Bacteria;p__Firmicutes;c__Clostridia;o__Lachnospirales;f__Lachnospiraceae;g__UBA1066;s__GCA_002448255.1	GCA_002448255.1	d__Bacteria;p__Firmicutes_A;c__Clostridia;o__Lachnospirales;f__Lachnospiraceae;g__UBA1066;s__	96.14	0.7	GCA_002448255.1	d__Bacteria;p__Firmicutes_A;c__Clostridia;o__Lachnospirales;f__Lachnospiraceae;g__UBA1066;s__	ANI/Placement	topological placement and ANI have congruent species assignments	GCA_002369495.1, s__UBA1066 sp1, 95.0, 85.07, 0.47; GCA_002350625.1, s__, 95.0, 77.65, 0.13; UBA9773, s__, 95.0, 77.11, 0.07; GCA_002371465.1, s__, 95.0, 76.7, 0.07; GCA_002396245.1, s__UBA1066 sp2, 95.0, 76.66, 0.07; GCA_002316215.1, s__, 95.0, 75.9, 0.06	91.86
RMAG428	o__Bacteroidales (UID2617)	85.97	1.07	0	55	2985247	103146	199846	0.51997	83.1267	1	Yes	No	No	17	2351	2391	570	No	No	Single Sample	Sample Reads	d__Bacteria;p__Bacteroidota;c__Bacteroidia;o__Bacteroidales;f__Muribaculaceae;g__C941;s__	d__Bacteria;p__Bacteroidota;c__Bacteroidia;o__Bacteroidales;f__Muribaculaceae;g__C941;s__	GCA_002349415.1	d__Bacteria;p__Bacteroidota;c__Bacteroidia;o__Bacteroidales;f__Muribaculaceae;g__C941;s__C941 sp1	82.03	0.57			Placement	taxonomic classification fully defined by topology	GCA_002396085.1, s__, 95.0, 78.02, 0.22; GCA_002353885.1, s__, 95.0, 77.54, 0.22; GCA_002371565.1, s__C941 sp2, 95.0, 77.52, 0.18; GCA_002353475.1, s__C941 sp5, 95.0, 77.13, 0.12; GCA_002396125.1, s__, 95.0, 77.1, 0.12; GCA_002395965.1, s__, 95.0, 77.01, 0.14; GCA_002353995.1, s__, 95.0, 76.87, 0.12; GCA_002349625.1, s__C941 sp3, 95.0, 76.84, 0.13	81.33	0.988732
RMAG429	p__Euryarchaeota (UID3)	91.09	0.16	100	117	2123679	46467	133181	0.3733	92.7836	0	No	No	No	18	1932	1962	474	No	Yes	Single Sample	No	d__Archaea;p__Euryarchaeota;c__Methanobacteria;o__Methanobacteriales;f__Methanobacteriaceae;g__Methanobrevibacter_A;s__GCA_002498445.1	d__Archaea;p__Euryarchaeota;c__Methanobacteria;o__Methanobacteriales;f__Methanobacteriaceae;g__Methanobrevibacter;s__GCA_002498445.1	GCA_002498445.1	d__Archaea;p__Euryarchaeota;c__Methanobacteria;o__Methanobacteriales;f__Methanobacteriaceae;g__Methanobrevibacter_A;s__	99.8	0.93	GCA_002498445.1	d__Archaea;p__Euryarchaeota;c__Methanobacteria;o__Methanobacteriales;f__Methanobacteriaceae;g__Methanobrevibacter_A;s__	ANI/Placement	topological placement and ANI have congruent species assignments	GCF_001548675.1, s__, 95.0, 80.66, 0.47; GCA_002509015.1, s__, 95.0, 80.5, 0.44; GCF_900109595.1, s__, 95.0, 79.77, 0.35; GCF_001477655.1, s__, 95.0, 79.21, 0.32; GCF_000016525.1, s__, 95.0, 78.83, 0.21; GCF_001639275.1, s__, 95.0, 78.62, 0.21; GCF_002252585.1, s__, 95.0, 78.6, 0.21; GCA_002496065.1, s__, 95.0, 78.01, 0.13	86.27
RMAG430	o__Clostridiales (UID1212)	96.79	1.85	75	213	2238182	17085	43818	0.47349	91.0438	3	Yes	No	No	18	2029	2078	620	No	Yes	Single Sample	No	d__Bacteria;p__Firmicutes_A;c__Clostridia;o__Oscillospirales;f__DTU089;g__Ruminococcus_E;s__	d__Bacteria;p__Firmicutes;c__Clostridia;o__Oscillospirales;f__DTU089;g__Ruminococcus;s__	GCF_900100595.1	d__Bacteria;p__Firmicutes_A;c__Clostridia;o__Oscillospirales;f__DTU089;g__Ruminococcus_E;s__	79.64	0.35			Placement	taxonomic classification fully defined by topology	GCA_002368625.1, s__, 95.0, 79.45, 0.33; GCA_002350785.1, s__, 95.0, 78.63, 0.26; GCA_002491825.1, s__, 95.0, 78.37, 0.15; UBA11463, s__, 95.0, 78.23, 0.2; GCF_900101355.1, s__Ruminococcus_E bromii_A, 95.0, 77.85, 0.14; UBA8049, s__Ruminococcus_E bromii, 95.0, 77.37, 0.16; GCA_000436775.1, s__Ruminococcus_E sp1, 95.0, 77.21, 0.1; GCA_002493635.1, s__, 95.0, 77.06, 0.09; GCA_002493005.1, s__, 95.0…	86.34	0.970257
RMAG431	k__Bacteria (UID203)	77.76	1.72	100	289	2105458	10240	35544	0.51448	72.8851	0	No	No	No	14	1724	1757	484	No	No	Single Sample	No	d__Bacteria;p__Bacteroidota;c__Bacteroidia;o__Bacteroidales;f__Bacteroidaceae;g__UBA4372;s__	d__Bacteria;p__Bacteroidota;c__Bacteroidia;o__Bacteroidales;f__Bacteroidaceae;g__UBA4372;s__	GCA_002353385.1	d__Bacteria;p__Bacteroidota;c__Bacteroidia;o__Bacteroidales;f__Bacteroidaceae;g__UBA4372;s__	83.02	0.67			Placement	taxonomic classification fully defined by topology	GCA_002394305.1, s__, 95.0, 79.38, 0.44; GCA_002395775.1, s__, 95.0, 76.67, 0.11; GCA_002316015.1, s__, 95.0, 76.26, 0.14	65.06	0.992079
RMAG432	k__Bacteria (UID2495)	76.3	0.27	0	212	1006463	5896	29004	0.45888	76.8353	1	No	Yes	No	19	912	950	323	No	No	Single Sample	No	d__Bacteria;p__Elusimicrobiota;c__Elusimicrobia;o__Elusimicrobiales;f__Elusimicrobiaceae;g__UBA1436;s__	d__Bacteria;p__Elusimicrobiota;c__Elusimicrobia;o__Elusimicrobiales;f__Elusimicrobiaceae;g__UBA1436;s__	GCA_002349385.1	d__Bacteria;p__Elusimicrobiota;c__Elusimicrobia;o__Elusimicrobiales;f__Elusimicrobiaceae;g__UBA1436;s__	81.82	0.65			Placement	taxonomic classification fully defined by topology	GCF_002159705.1, s__, 95.0, 78.47, 0.32; GCA_002309715.1, s__, 95.0, 78.22, 0.37; GCA_002329395.1, s__, 95.0, 77.76, 0.25; GCA_002432025.1, s__, 95.0, 77.73, 0.32	67.71	0.980771
RMAG433	o__Clostridiales (UID1212)	82.48	0.22	100	312	2383794	10104	66664	0.50557	83.6022	1	Yes	No	No	17	2098	2134	547	No	No	Single Sample	No	d__Bacteria;p__Firmicutes_A;c__Clostridia;o__Oscillospirales;f__DTU089;g__;s__	d__Bacteria;p__Firmicutes;c__Clostridia;o__Oscillospirales;f__DTU089;g__;s__							Placement	taxonomic classification fully defined by topology		70.82	0.712067
RMAG434	o__Clostridiales (UID1212)	81.16	0.17	100	283	1926170	9097	29417	0.47735	82.4594	1	Yes	No	No	14	1612	1638	495	No	No	Single Sample	No	d__Bacteria;p__Firmicutes_A;c__Clostridia;o__Oscillospirales;f__DTU089;g__UBA1213;s__UBA9224	d__Bacteria;p__Firmicutes;c__Clostridia;o__Oscillospirales;f__DTU089;g__UBA1213;s__UBA9224	UBA9224	d__Bacteria;p__Firmicutes_A;c__Clostridia;o__Oscillospirales;f__DTU089;g__UBA1213;s__	98.85	0.84	UBA9224	d__Bacteria;p__Firmicutes_A;c__Clostridia;o__Oscillospirales;f__DTU089;g__UBA1213;s__	ANI/Placement	topological placement and ANI have congruent species assignments	GCA_002308635.1, s__, 95.0, 77.42, 0.18; GCA_002350705.1, s__, 95.0, 77.13, 0.16; GCA_002309275.1, s__, 95.0, 76.58, 0.11	74.14
RMAG435	o__Bacteroidales (UID2716)	86.15	2.04	50	166	2314238	22069	113583	0.48409	79.1419	1	Yes	No	No	15	1931	1969	597	No	No	Single Sample	No	d__Bacteria;p__Bacteroidota;c__Bacteroidia;o__Bacteroidales;f__Bacteroidaceae;g__Prevotella;s__GCA_002351045.1	d__Bacteria;p__Bacteroidota;c__Bacteroidia;o__Bacteroidales;f__Bacteroidaceae;g__Prevotella;s__GCA_002351045.1	GCA_002351045.1	d__Bacteria;p__Bacteroidota;c__Bacteroidia;o__Bacteroidales;f__Bacteroidaceae;g__Prevotella;s__	97.86	0.8	GCA_002351045.1	d__Bacteria;p__Bacteroidota;c__Bacteroidia;o__Bacteroidales;f__Bacteroidaceae;g__Prevotella;s__	ANI/Placement	topological placement and ANI have congruent species assignments	GCA_002351735.1, s__, 95.0, 79.34, 0.25; GCF_000702825.1, s__Prevotella sp33, 95.0, 78.83, 0.23; GCF_900110085.1, s__, 95.0, 78.76, 0.27; GCF_900107705.1, s__, 95.0, 78.75, 0.27; GCA_002373015.1, s__, 95.0, 78.7, 0.2; GCA_002342665.1, s__, 95.0, 78.69, 0.16; GCA_002395365.1, s__, 95.0, 78.67, 0.22; GCF_900142525.1, s__Prevotella ruminicola_A, 95.0, 78.61, 0.22; GCF_000746155.1, s__, 95.0, 78.53, …	74.18
RMAG436	o__Bacteroidales (UID2617)	91.13	0.5	0	31	2853265	142815	428817	0.51373	91.2074	1	Yes	No	No	19	2316	2366	621	No	Yes	Single Sample	Sample Reads	d__Bacteria;p__Bacteroidota;c__Bacteroidia;o__Bacteroidales;f__Muribaculaceae;g__C941;s__	d__Bacteria;p__Bacteroidota;c__Bacteroidia;o__Bacteroidales;f__Muribaculaceae;g__C941;s__	GCA_002349415.1	d__Bacteria;p__Bacteroidota;c__Bacteroidia;o__Bacteroidales;f__Muribaculaceae;g__C941;s__C941 sp1	81.51	0.55			Placement	taxonomic classification fully defined by topology	GCA_002396085.1, s__, 95.0, 77.96, 0.23; GCA_002353885.1, s__, 95.0, 77.73, 0.2; GCA_002396125.1, s__, 95.0, 77.32, 0.12; GCA_002395965.1, s__, 95.0, 77.2, 0.14; GCA_002371565.1, s__C941 sp2, 95.0, 77.06, 0.18; GCA_002349625.1, s__C941 sp3, 95.0, 76.9, 0.12; GCA_002353995.1, s__, 95.0, 76.85, 0.13; GCA_002353475.1, s__C941 sp5, 95.0, 76.8, 0.13	95.05	0.988107
RMAG437	o__Clostridiales (UID1212)	82.21	0.78	50	278	1868410	8565	28617	0.47774	80.6664	1	Yes	No	No	15	1648	1674	487	No	No	Single Sample	No	d__Bacteria;p__Firmicutes_A;c__Clostridia;o__Oscillospirales;f__DTU089;g__;s__	d__Bacteria;p__Firmicutes;c__Clostridia;o__Oscillospirales;f__DTU089;g__;s__							Placement	taxonomic classification fully defined by topology		73.82	0.71807
RMAG438	p__Bacteroidetes (UID2605)	84.23	1.75	55.56	356	2046327	8467	57296	0.52872	78.4162	2	Yes	No	No	18	1823	1864	454	No	No	Single Sample	Sample Reads	d__Bacteria;p__Bacteroidota;c__Bacteroidia;o__Bacteroidales;f__UBA932;g__RC9;s__	d__Bacteria;p__Bacteroidota;c__Bacteroidia;o__Bacteroidales;f__UBA932;g__RC9;s__	GCA_002395605.1	d__Bacteria;p__Bacteroidota;c__Bacteroidia;o__Bacteroidales;f__UBA932;g__RC9;s__	82.55	0.61			Placement	taxonomic classification fully defined by topology	GCA_002373715.1, s__, 95.0, 78.66, 0.32; UBA9735, s__, 95.0, 78.56, 0.23; GCA_002354005.1, s__RC9 sp6, 95.0, 78.53, 0.3; GCA_002393945.1, s__RC9 sp17, 95.0, 78.34, 0.37; GCA_002396335.1, s__, 95.0, 78.34, 0.27; GCA_002371115.1, s__RC9 sp7, 95.0, 78.01, 0.32; GCA_002361625.1, s__, 95.0, 76.85, 0.19	75.39	0.991124
RMAG439	o__Bacteroidales (UID2657)	81.98	4.23	41.18	374	2333448	8730	36768	0.48264	64.5424	3	Yes	No	No	18	2017	2064	585	No	No	Single Sample	No	d__Bacteria;p__Bacteroidota;c__Bacteroidia;o__Bacteroidales;f__Bacteroidaceae;g__UBA4334;s__	d__Bacteria;p__Bacteroidota;c__Bacteroidia;o__Bacteroidales;f__Bacteroidaceae;g__UBA4334;s__	GCA_002351015.1	d__Bacteria;p__Bacteroidota;c__Bacteroidia;o__Bacteroidales;f__Bacteroidaceae;g__UBA4334;s__	83.4	0.71			Placement	taxonomic classification fully defined by topology	GCA_002393555.1, s__UBA4334 sp1, 95.0, 80.59, 0.47; GCA_002350325.1, s__UBA4334 sp2, 95.0, 80.18, 0.41; GCA_002363115.1, s__, 95.0, 78.0, 0.3; GCA_002353215.1, s__, 95.0, 77.79, 0.09; GCA_002342585.1, s__, 95.0, 77.77, 0.14; GCA_002342385.1, s__UBA4334 sp3, 95.0, 77.37, 0.13; GCA_002317225.1, s__, 95.0, 76.72, 0.09	84.25	0.98959
RMAG440	k__Bacteria (UID2569)	84.21	4.3	18.18	299	1555247	6508	23460	0.52289	65.3985	1	Yes	No	No	14	1317	1344	392	No	No	Single Sample	No	d__Bacteria;p__Bacteroidota;c__Bacteroidia;o__Bacteroidales;f__Paludibacteraceae;g__RF16;s__	d__Bacteria;p__Bacteroidota;c__Bacteroidia;o__Bacteroidales;f__Paludibacteraceae;g__RF16;s__	GCA_002354055.1	d__Bacteria;p__Bacteroidota;c__Bacteroidia;o__Bacteroidales;f__Paludibacteraceae;g__RF16;s__	78.26	0.2			Placement	taxonomic classification fully defined by topology	GCA_002393655.1, s__, 95.0, 77.98, 0.15; GCA_002394835.1, s__RF16 sp1, 95.0, 77.47, 0.16; GCA_002371785.1, s__RF16 sp2, 95.0, 77.27, 0.17; GCA_002369075.1, s__, 95.0, 77.02, 0.18; GCA_002373505.1, s__, 95.0, 76.87, 0.17; GCA_002394335.1, s__, 95.0, 76.86, 0.14; GCA_002309255.1, s__, 95.0, 76.8, 0.16; GCA_002372425.1, s__, 95.0, 76.71, 0.16; GCA_002351925.1, s__, 95.0, 76.54, 0.16; GCA_002392745.1…	58.07	0.945505
RMAG441	p__Euryarchaeota (UID3)	86.58	0.4	100	42	1697341	85037	197355	0.33505	87.4448	0	No	No	No	15	1598	1622	446	No	No	Single Sample	Sample Reads	d__Archaea;p__Euryarchaeota;c__Methanobacteria;o__Methanobacteriales;f__Methanobacteriaceae;g__Methanobrevibacter_A;s__	d__Archaea;p__Euryarchaeota;c__Methanobacteria;o__Methanobacteriales;f__Methanobacteriaceae;g__Methanobrevibacter;s__	GCF_001548675.1	d__Archaea;p__Euryarchaeota;c__Methanobacteria;o__Methanobacteriales;f__Methanobacteriaceae;g__Methanobrevibacter_A;s__	81.44	0.6			Placement	taxonomic classification fully defined by topology	GCA_002509015.1, s__, 95.0, 81.26, 0.59; GCF_900109595.1, s__, 95.0, 80.7, 0.53; GCF_001477655.1, s__, 95.0, 79.68, 0.46; GCF_001639275.1, s__, 95.0, 79.16, 0.39; GCF_000016525.1, s__, 95.0, 78.72, 0.39; GCF_002252585.1, s__, 95.0, 78.66, 0.37; GCA_002496065.1, s__, 95.0, 78.13, 0.17	81.01	0.968275
RMAG442	o__Clostridiales (UID1212)	97.53	1.34	0	128	2391550	28847	145566	0.55036	93.0601	2	Yes	No	No	17	2056	2094	624	No	Yes	Single Sample	No	d__Bacteria;p__Firmicutes_A;c__Clostridia;o__Oscillospirales;f__DTU089;g__Ruminococcus_E;s__	d__Bacteria;p__Firmicutes;c__Clostridia;o__Oscillospirales;f__DTU089;g__Ruminococcus;s__	UBA10299	d__Bacteria;p__Firmicutes_A;c__Clostridia;o__Oscillospirales;f__DTU089;g__Ruminococcus_E;s__	80.1	0.29			Placement	taxonomic classification fully defined by topology	GCA_002394725.1, s__, 95.0, 79.64, 0.35; GCF_900100595.1, s__, 95.0, 77.59, 0.22; GCA_002350785.1, s__, 95.0, 77.32, 0.12; GCA_002368625.1, s__, 95.0, 76.42, 0.08	93.53	0.958134
RMAG443	o__Clostridiales (UID1212)	91.79	0.24	100	231	1658832	9564	44193	0.55048	92.8203	0	No	No	No	15	1505	1539	533	No	No	Single Sample	No	d__Bacteria;p__Firmicutes_A;c__Clostridia;o__Oscillospirales;f__Oscillospiraceae;g__;s__	d__Bacteria;p__Firmicutes;c__Clostridia;o__Oscillospirales;f__Oscillospiraceae;g__;s__							Placement	taxonomic novelty determined using RED		88.3	0.803451
RMAG444	o__Bacteroidales (UID2617)	92.26	1.07	25	136	3076443	44487	134834	0.46753	89.5016	1	Yes	No	No	20	2547	2623	588	No	Yes	Single Sample	Sample Reads	d__Bacteria;p__Bacteroidota;c__Bacteroidia;o__Bacteroidales;f__Muribaculaceae;g__C941;s__	d__Bacteria;p__Bacteroidota;c__Bacteroidia;o__Bacteroidales;f__Muribaculaceae;g__C941;s__	GCA_002353475.1	d__Bacteria;p__Bacteroidota;c__Bacteroidia;o__Bacteroidales;f__Muribaculaceae;g__C941;s__C941 sp5	80.62	0.4			Placement	taxonomic classification fully defined by topology	GCA_002353995.1, s__, 95.0, 79.42, 0.39; GCA_002396125.1, s__, 95.0, 79.25, 0.32; GCA_002349415.1, s__C941 sp1, 95.0, 77.35, 0.13; GCA_002395965.1, s__, 95.0, 77.19, 0.11; GCA_002396085.1, s__, 95.0, 76.98, 0.13; GCA_002353885.1, s__, 95.0, 76.85, 0.15; GCA_002371565.1, s__C941 sp2, 95.0, 76.84, 0.12; GCA_002349625.1, s__C941 sp3, 95.0, 76.75, 0.12	91.28	0.98127
RMAG445	k__Bacteria (UID2569)	96.18	0.56	50	90	2206399	82522	153760	0.43579	96.1183	3	Yes	Yes	No	19	1903	1947	550	No	Yes	Single Sample	Sample Reads	d__Bacteria;p__Bacteroidota;c__Bacteroidia;o__Bacteroidales;f__Paludibacteraceae;g__;s__	d__Bacteria;p__Bacteroidota;c__Bacteroidia;o__Bacteroidales;f__Paludibacteraceae;g__;s__							Placement	taxonomic novelty determined using RED		94.14	0.831646
RMAG446	o__Clostridiales (UID1212)	78.08	2.35	50	241	1541767	8394	39356	0.58528	69.467	1	Yes	No	No	16	1406	1436	496	No	No	Single Sample	No	d__Bacteria;p__Firmicutes_A;c__Clostridia;o__Oscillospirales;f__DTU089;g__UBA1227;s__	d__Bacteria;p__Firmicutes;c__Clostridia;o__Oscillospirales;f__DTU089;g__UBA1227;s__	GCA_002361015.1	d__Bacteria;p__Firmicutes_A;c__Clostridia;o__Oscillospirales;f__DTU089;g__UBA1227;s__UBA1227 sp1	89.33	0.83			Placement	taxonomic classification fully defined by topology		74.5	0.99025
RMAG447	o__Clostridiales (UID1212)	76.72	3.14	14.29	460	2267050	6812	90655	0.52021	63.3853	3	Yes	No	No	14	2022	2054	483	No	No	Single Sample	Sample Reads	d__Bacteria;p__Firmicutes_A;c__Clostridia;o__Oscillospirales;f__DTU089;g__Ruminococcus_E;s__	d__Bacteria;p__Firmicutes;c__Clostridia;o__Oscillospirales;f__DTU089;g__Ruminococcus;s__	GCA_002394725.1	d__Bacteria;p__Firmicutes_A;c__Clostridia;o__Oscillospirales;f__DTU089;g__Ruminococcus_E;s__	86.81	0.6			Placement	taxonomic classification fully defined by topology	UBA10299, s__, 95.0, 86.7, 0.44; GCF_900100595.1, s__, 95.0, 77.71, 0.17	61.09	0.985792
RMAG448	k__Bacteria (UID2569)	93.01	1.08	0	62	2142228	72014	215679	0.50589	90.0387	1	Yes	No	No	19	1755	1795	501	No	Yes	Single Sample	Sample Reads	d__Bacteria;p__Bacteroidota;c__Bacteroidia;o__Bacteroidales;f__Paludibacteraceae;g__RF16;s__	d__Bacteria;p__Bacteroidota;c__Bacteroidia;o__Bacteroidales;f__Paludibacteraceae;g__RF16;s__	GCA_002354055.1	d__Bacteria;p__Bacteroidota;c__Bacteroidia;o__Bacteroidales;f__Paludibacteraceae;g__RF16;s__	77.74	0.18			Placement	taxonomic classification fully defined by topology	GCA_002393655.1, s__, 95.0, 77.65, 0.18; GCA_002317295.1, s__, 95.0, 77.55, 0.09; GCA_002310195.1, s__RF16 sp4, 95.0, 77.46, 0.1; GCA_002440265.1, s__RF16 sp10, 95.0, 77.41, 0.11; GCA_002394835.1, s__RF16 sp1, 95.0, 77.29, 0.16; GCA_002395805.1, s__, 95.0, 77.22, 0.09; GCA_002371785.1, s__RF16 sp2, 95.0, 77.16, 0.17; GCA_002394395.1, s__, 95.0, 77.13, 0.12; GCA_002369075.1, s__, 95.0, 77.09, 0.14…	90.11	0.947381
RMAG449	p__Actinobacteria (UID2112)	93.55	1.58	0	106	2938594	52165	133795	0.61224	88.0087	1	Yes	No	No	20	2577	2622	817	No	Yes	Single Sample	Sample Reads	d__Bacteria;p__Actinobacteriota;c__Coriobacteriia;o__Coriobacteriales;f__Atopobiaceae;g__UBA1367;s__	d__Bacteria;p__Actinobacteriota;c__Coriobacteriia;o__Coriobacteriales;f__Atopobiaceae;g__UBA1367;s__	GCA_002449555.1	d__Bacteria;p__Actinobacteriota;c__Coriobacteriia;o__Coriobacteriales;f__Atopobiaceae;g__UBA1367;s__	85.6	0.49			Placement	taxonomic classification fully defined by topology	GCA_002305995.1, s__, 95.0, 79.49, 0.26	90.21	0.98331
RMAG450	o__Bacteroidales (UID2716)	94.1	0.19	0	89	3117927	97766	304520	0.49462	95.6451	1	Yes	No	No	18	2627	2675	714	No	Yes	Single Sample	Sample Reads	d__Bacteria;p__Bacteroidota;c__Bacteroidia;o__Bacteroidales;f__Bacteroidaceae;g__Prevotella;s__	d__Bacteria;p__Bacteroidota;c__Bacteroidia;o__Bacteroidales;f__Bacteroidaceae;g__Prevotella;s__	GCF_900110085.1	d__Bacteria;p__Bacteroidota;c__Bacteroidia;o__Bacteroidales;f__Bacteroidaceae;g__Prevotella;s__	80.78	0.43			Placement	taxonomic classification fully defined by topology	GCA_002373015.1, s__, 95.0, 80.05, 0.18; GCA_002379425.1, s__, 95.0, 79.67, 0.26; GCA_002342665.1, s__, 95.0, 79.43, 0.24; GCF_000746155.1, s__, 95.0, 79.28, 0.32; GCF_000702825.1, s__Prevotella sp33, 95.0, 79.16, 0.3; GCF_900142525.1, s__Prevotella ruminicola_A, 95.0, 79.08, 0.3; GCF_000619825.1, s__, 95.0, 79.04, 0.3; GCF_900110895.1, s__, 95.0, 78.89, 0.32; GCA_002351725.1, s__, 95.0, 78.83, 0…	83.46	0.987518
RMAG451	o__Bacteroidales (UID2617)	85.16	1.76	28.57	122	2899583	44534	180240	0.53366	79.1872	1	Yes	No	No	19	2387	2422	539	No	No	Single Sample	Sample Reads	d__Bacteria;p__Bacteroidota;c__Bacteroidia;o__Bacteroidales;f__Muribaculaceae;g__C941;s__	d__Bacteria;p__Bacteroidota;c__Bacteroidia;o__Bacteroidales;f__Muribaculaceae;g__C941;s__	GCA_002349415.1	d__Bacteria;p__Bacteroidota;c__Bacteroidia;o__Bacteroidales;f__Muribaculaceae;g__C941;s__C941 sp1	82	0.54			Placement	taxonomic classification fully defined by topology	GCA_002396085.1, s__, 95.0, 77.69, 0.24; GCA_002353885.1, s__, 95.0, 77.64, 0.22; GCA_002353995.1, s__, 95.0, 77.52, 0.1; GCA_002371565.1, s__C941 sp2, 95.0, 77.45, 0.2; GCA_002396125.1, s__, 95.0, 77.42, 0.13; GCA_002395965.1, s__, 95.0, 77.16, 0.15; GCA_002349625.1, s__C941 sp3, 95.0, 77.07, 0.17; GCA_002353475.1, s__C941 sp5, 95.0, 76.84, 0.13; GCA_002476625.1, s__, 95.0, 75.69, 0.06	84.93	0.9873
RMAG452	o__Bacteroidales (UID2716)	94.6	1.42	0	118	3979385	57710	208105	0.52821	89.8806	1	Yes	No	No	17	3134	3182	763	No	Yes	Single Sample	Sample Reads	d__Bacteria;p__Bacteroidota;c__Bacteroidia;o__Bacteroidales;f__Bacteroidaceae;g__Prevotella;s__	d__Bacteria;p__Bacteroidota;c__Bacteroidia;o__Bacteroidales;f__Bacteroidaceae;g__Prevotella;s__	GCA_002353205.1	d__Bacteria;p__Bacteroidota;c__Bacteroidia;o__Bacteroidales;f__Bacteroidaceae;g__Prevotella;s__	78.11	0.19			Placement	taxonomic classification fully defined by topology	GCA_002350805.1, s__, 95.0, 77.98, 0.17; GCA_002369515.1, s__, 95.0, 77.88, 0.17; GCA_002353525.1, s__, 95.0, 77.43, 0.17; GCA_002395825.1, s__, 95.0, 77.35, 0.15; GCA_002379425.1, s__, 95.0, 77.35, 0.1; GCA_002394385.1, s__, 95.0, 77.31, 0.15; GCA_002342665.1, s__, 95.0, 77.29, 0.1; GCA_002353485.1, s__, 95.0, 77.19, 0.11; GCA_002305505.1, s__, 95.0, 77.06, 0.1; GCF_000184945.1, s__Prevotella bu…	78.43	0.922666
RMAG453	o__Clostridiales (UID1212)	92.5	1.9	60	307	2016908	8233	46459	0.48103	86.0978	1	Yes	No	No	9	1624	1646	542	No	No	Single Sample	No	d__Bacteria;p__Firmicutes_A;c__Clostridia;o__Oscillospirales;f__DTU089;g__UBA1213;s__	d__Bacteria;p__Firmicutes;c__Clostridia;o__Oscillospirales;f__DTU089;g__UBA1213;s__	GCA_002350705.1	d__Bacteria;p__Firmicutes_A;c__Clostridia;o__Oscillospirales;f__DTU089;g__UBA1213;s__	77.91	0.15			Placement	taxonomic classification fully defined by topology	UBA9224, s__, 95.0, 77.46, 0.26; GCA_002351795.1, s__, 95.0, 76.87, 0.13; GCA_002309275.1, s__, 95.0, 76.61, 0.1	79.98	0.938919
RMAG454	o__Bacteroidales (UID2716)	82.99	0.37	0	240	2441611	15815	50298	0.4784	83.2395	1	Yes	No	No	17	2046	2081	617	No	No	Single Sample	Sample Reads	d__Bacteria;p__Bacteroidota;c__Bacteroidia;o__Bacteroidales;f__Bacteroidaceae;g__Prevotella;s__	d__Bacteria;p__Bacteroidota;c__Bacteroidia;o__Bacteroidales;f__Bacteroidaceae;g__Prevotella;s__	GCA_002394385.1	d__Bacteria;p__Bacteroidota;c__Bacteroidia;o__Bacteroidales;f__Bacteroidaceae;g__Prevotella;s__	86.83	0.86			Placement	taxonomic classification fully defined by topology	GCA_002395825.1, s__, 95.0, 78.62, 0.19; GCA_002373015.1, s__, 95.0, 77.59, 0.1; GCF_900108375.1, s__Prevotella ruminicola, 95.0, 77.58, 0.11; GCF_000702825.1, s__Prevotella sp33, 95.0, 77.58, 0.12; GCF_900142525.1, s__Prevotella ruminicola_A, 95.0, 77.56, 0.13; GCA_002353295.1, s__, 95.0, 77.55, 0.09; GCF_900115435.1, s__, 95.0, 77.49, 0.1; GCF_900100635.1, s__, 95.0, 77.49, 0.12; GCA_002351735.…	78.05	0.995164
RMAG455	o__Clostridiales (UID1212)	78.58	0.34	0	160	1630594	15170	43491	0.63365	78.9705	0	No	No	No	14	1530	1562	510	No	No	Single Sample	Sample Reads	d__Bacteria;p__Firmicutes_A;c__Clostridia;o__Oscillospirales;f__Oscillospiraceae;g__F23-B02;s__	d__Bacteria;p__Firmicutes;c__Clostridia;o__Oscillospirales;f__Oscillospiraceae;g__F23-B02;s__	GCA_002450075.1	d__Bacteria;p__Firmicutes_A;c__Clostridia;o__Oscillospirales;f__Oscillospiraceae;g__F23-B02;s__F23-B02 sp5	83.18	0.59			Placement	taxonomic classification fully defined by topology	GCA_002371675.1, s__F23-B02 sp1, 95.0, 79.74, 0.36; GCA_002369115.1, s__, 95.0, 79.17, 0.41; GCA_002431965.1, s__F23-B02 sp2, 95.0, 77.5, 0.26; GCA_001916715.1, s__F23-B02 sp6, 95.0, 77.23, 0.17; GCA_002493305.1, s__, 95.0, 77.22, 0.2; GCA_000431075.1, s__, 95.0, 77.22, 0.16; GCA_002472405.1, s__, 95.0, 77.2, 0.18; GCA_002320035.1, s__, 95.0, 76.98, 0.17; GCA_002315275.1, s__, 95.0, 76.84, 0.14; …	76.8	0.963972
RMAG456	k__Bacteria (UID2569)	83.55	2.15	0	316	2796047	13573	45633	0.50217	74.8663	1	Yes	No	No	17	2336	2370	508	No	No	Single Sample	Sample Reads	d__Bacteria;p__Bacteroidota;c__Bacteroidia;o__Bacteroidales;f__F082;g__F082;s__	d__Bacteria;p__Bacteroidota;c__Bacteroidia;o__Bacteroidales;f__F082;g__F082;s__	GCA_001543395.1	d__Bacteria;p__Bacteroidota;c__Bacteroidia;o__Bacteroidales;f__F082;g__F082;s__F082 sp1	85.2	0.47			Placement	taxonomic classification fully defined by topology	GCA_002396205.1, s__, 95.0, 81.88, 0.6; GCA_002310075.1, s__, 95.0, 81.4, 0.45; GCA_002311655.1, s__, 95.0, 76.59, 0.1; GCA_001603665.1, s__, 95.0, 76.51, 0.12	70.11	0.987392
RMAG457	p__Bacteroidetes (UID2605)	91.83	0.16	100	78	2227098	41365	113286	0.56555	93.4983	3	Yes	No	No	18	1774	1820	543	No	Yes	Single Sample	No	d__Bacteria;p__Bacteroidota;c__Bacteroidia;o__Bacteroidales;f__UBA932;g__RC9;s__RC9 sp6	d__Bacteria;p__Bacteroidota;c__Bacteroidia;o__Bacteroidales;f__UBA932;g__RC9;s__RC9 sp6	GCA_002354005.1	d__Bacteria;p__Bacteroidota;c__Bacteroidia;o__Bacteroidales;f__UBA932;g__RC9;s__RC9 sp6	96.61	0.69	GCA_002354005.1	d__Bacteria;p__Bacteroidota;c__Bacteroidia;o__Bacteroidales;f__UBA932;g__RC9;s__RC9 sp6	ANI/Placement	topological placement and ANI have congruent species assignments	GCA_002371115.1, s__RC9 sp7, 95.0, 87.16, 0.61; GCA_002373715.1, s__, 95.0, 80.6, 0.42; GCA_002396335.1, s__, 95.0, 80.29, 0.36; UBA9735, s__, 95.0, 80.26, 0.35; GCA_002395605.1, s__, 95.0, 78.99, 0.36; GCA_002361625.1, s__, 95.0, 78.35, 0.35; GCA_002393945.1, s__RC9 sp17, 95.0, 78.22, 0.33; GCA_002371535.1, s__RC9 sp5, 95.0, 77.62, 0.16; GCF_900167895.1, s__, 95.0, 77.48, 0.15; GCA_002350615.1, …	93.29
RMAG458	p__Bacteroidetes (UID2605)	85.68	1.67	0	321	2105408	9710	42275	0.50794	79.3236	2	No	Yes	Yes	16	1857	1893	503	No	No	Single Sample	Sample Reads	d__Bacteria;p__Bacteroidota;c__Bacteroidia;o__Bacteroidales;f__UBA932;g__RC9;s__	d__Bacteria;p__Bacteroidota;c__Bacteroidia;o__Bacteroidales;f__UBA932;g__RC9;s__	GCA_002439875.1	d__Bacteria;p__Bacteroidota;c__Bacteroidia;o__Bacteroidales;f__UBA932;g__RC9;s__	77.96	0.19			Placement	taxonomic classification fully defined by topology	GCA_002438845.1, s__RC9 sp3, 95.0, 77.94, 0.21; GCA_000433355.1, s__, 95.0, 77.92, 0.21; GCA_002314195.1, s__RC9 sp1, 95.0, 77.85, 0.18; GCA_002321335.1, s__RC9 sp2, 95.0, 77.74, 0.19; GCA_002437305.1, s__, 95.0, 77.69, 0.18; GCA_000431015.1, s__, 95.0, 77.58, 0.23; GCA_002361625.1, s__, 95.0, 76.96, 0.1; GCA_002320605.1, s__RC9 sp4, 95.0, 76.82, 0.12; GCF_900167925.1, s__, 95.0, 76.51, 0.1	78.45	0.969523
RMAG459	k__Bacteria (UID2495)	76.83	1.16	100	163	699503	5114	13511	0.44082	74.0444	0	No	No	No	17	663	697	197	No	No	Single Sample	No	d__Bacteria;p__Proteobacteria;c__Alphaproteobacteria;o__RF32;f__Rs-D84;g__;s__	d__Bacteria;p__Proteobacteria;c__Alphaproteobacteria;o__RF32;f__Rs-D84;g__;s__							Placement	taxonomic novelty determined using RED		60.12	0.902278
RMAG460	o__Bacteroidales (UID2716)	93.82	1.05	0	120	3628652	50616	192916	0.50555	90.9221	4	Yes	No	No	17	2994	3043	750	No	Yes	Single Sample	No	d__Bacteria;p__Bacteroidota;c__Bacteroidia;o__Bacteroidales;f__Bacteroidaceae;g__Prevotella;s__	d__Bacteria;p__Bacteroidota;c__Bacteroidia;o__Bacteroidales;f__Bacteroidaceae;g__Prevotella;s__	GCF_900110085.1	d__Bacteria;p__Bacteroidota;c__Bacteroidia;o__Bacteroidales;f__Bacteroidaceae;g__Prevotella;s__	79.88	0.41			Placement	taxonomic classification fully defined by topology	GCA_002379425.1, s__, 95.0, 79.57, 0.23; GCA_002351735.1, s__, 95.0, 79.31, 0.3; GCA_002342665.1, s__, 95.0, 79.15, 0.25; GCF_900110895.1, s__, 95.0, 78.91, 0.28; GCF_900142525.1, s__Prevotella ruminicola_A, 95.0, 78.79, 0.24; GCF_000746155.1, s__, 95.0, 78.76, 0.29; GCF_000702825.1, s__Prevotella sp33, 95.0, 78.56, 0.27; GCA_002393725.1, s__, 95.0, 78.46, 0.22; GCF_000619825.1, s__, 95.0, 78.43,…	81.79	0.981122
RMAG461	o__Bacteroidales (UID2617)	88.9	0.5	0	65	3143521	98335	219610	0.52941	88.8964	1	Yes	No	No	17	2399	2444	586	No	No	Single Sample	Sample Reads	d__Bacteria;p__Bacteroidota;c__Bacteroidia;o__Bacteroidales;f__Muribaculaceae;g__C941;s__	d__Bacteria;p__Bacteroidota;c__Bacteroidia;o__Bacteroidales;f__Muribaculaceae;g__C941;s__	GCA_002349415.1	d__Bacteria;p__Bacteroidota;c__Bacteroidia;o__Bacteroidales;f__Muribaculaceae;g__C941;s__C941 sp1	81.93	0.55			Placement	taxonomic classification fully defined by topology	GCA_002396085.1, s__, 95.0, 77.99, 0.24; GCA_002353885.1, s__, 95.0, 77.81, 0.23; GCA_002371565.1, s__C941 sp2, 95.0, 77.51, 0.21; GCA_002349625.1, s__C941 sp3, 95.0, 77.43, 0.14; GCA_002353475.1, s__C941 sp5, 95.0, 77.29, 0.12; GCA_002395965.1, s__, 95.0, 77.27, 0.15; GCA_002396125.1, s__, 95.0, 77.0, 0.14; GCA_002353995.1, s__, 95.0, 76.89, 0.12; GCA_002476625.1, s__, 95.0, 76.05, 0.06	77.62	0.988712
RMAG462	k__Bacteria (UID2569)	85.18	1.09	25	235	2690514	17847	62130	0.48781	82.1283	1	Yes	No	No	18	2195	2242	527	No	No	Single Sample	No	d__Bacteria;p__Bacteroidota;c__Bacteroidia;o__Bacteroidales;f__WCHB1-69;g__;s__	d__Bacteria;p__Bacteroidota;c__Bacteroidia;o__Bacteroidales;f__WCHB1-69;g__;s__							Placement	taxonomic novelty determined using RED		79.7	0.928005
RMAG463	f__Lachnospiraceae (UID1255)	93.29	1.26	16.67	258	3699028	21788	104848	0.50799	89.3692	0	No	No	No	18	2964	3027	782	No	Yes	Single Sample	Sample Reads	d__Bacteria;p__Firmicutes_A;c__Clostridia;o__Lachnospirales;f__Lachnospiraceae;g__CAG-791;s__	d__Bacteria;p__Firmicutes;c__Clostridia;o__Lachnospirales;f__Lachnospiraceae;g__CAG-791;s__	GCA_002390025.1	d__Bacteria;p__Firmicutes_A;c__Clostridia;o__Lachnospirales;f__Lachnospiraceae;g__CAG-791;s__	82.76	0.48			Placement	taxonomic classification fully defined by topology	GCF_900101015.1, s__, 95.0, 79.36, 0.33; GCA_002394525.1, s__, 95.0, 78.81, 0.24; GCA_002358875.1, s__, 95.0, 78.52, 0.21; GCA_002448395.1, s__, 95.0, 77.98, 0.09; GCA_002395235.1, s__, 95.0, 77.61, 0.11; GCA_002362155.1, s__, 95.0, 77.24, 0.09; UBA11901, s__, 95.0, 77.15, 0.05; GCA_002372815.1, s__, 95.0, 76.91, 0.08; GCA_002392385.1, s__, 95.0, 76.75, 0.07; UBA9736, s__, 95.0, 76.5, 0.07; GCA_0…	86.02	0.984253
RMAG464	o__Bacteroidales (UID2617)	90.17	1.82	28.57	94	3220309	69024	242368	0.52556	84.0095	1	Yes	No	No	17	2459	2504	599	No	Yes	Single Sample	Sample Reads	d__Bacteria;p__Bacteroidota;c__Bacteroidia;o__Bacteroidales;f__Muribaculaceae;g__C941;s__	d__Bacteria;p__Bacteroidota;c__Bacteroidia;o__Bacteroidales;f__Muribaculaceae;g__C941;s__	GCA_002349415.1	d__Bacteria;p__Bacteroidota;c__Bacteroidia;o__Bacteroidales;f__Muribaculaceae;g__C941;s__C941 sp1	81.87	0.56			Placement	taxonomic classification fully defined by topology	GCA_002396085.1, s__, 95.0, 77.88, 0.23; GCA_002353885.1, s__, 95.0, 77.82, 0.22; GCA_002371565.1, s__C941 sp2, 95.0, 77.61, 0.19; GCA_002349625.1, s__C941 sp3, 95.0, 77.37, 0.15; GCA_002396125.1, s__, 95.0, 77.08, 0.14; GCA_002353475.1, s__C941 sp5, 95.0, 77.04, 0.14; GCA_002395965.1, s__, 95.0, 76.95, 0.16; GCA_002353995.1, s__, 95.0, 76.64, 0.12	82.94	0.987831
RMAG465	k__Bacteria (UID2982)	76.18	0	0	36	735688	34110	66869	0.43602	78.4464	2	No	Yes	Yes	19	705	751	253	No	No	Single Sample	No	d__Bacteria;p__Verrucomicrobiota;c__Verrucomicrobiae;o__Opitutales;f__UBA9783;g__UBA9783;s__UBA9783 sp1	d__Bacteria;p__Verrucomicrobiota;c__Verrucomicrobiae;o__Opitutales;f__UBA9783;g__UBA9783;s__UBA9783 sp1	GCA_002392285.1	d__Bacteria;p__Verrucomicrobiota;c__Verrucomicrobiae;o__Opitutales;f__UBA9783;g__UBA9783;s__UBA9783 sp1	97.38	0.87	GCA_002392285.1	d__Bacteria;p__Verrucomicrobiota;c__Verrucomicrobiae;o__Opitutales;f__UBA9783;g__UBA9783;s__UBA9783 sp1	ANI/Placement	topological placement and ANI have congruent species assignments		79.54
RMAG466	k__Bacteria (UID2982)	75.63	2.39	0	466	3089043	8576	50599	0.69924	65.6466	0	No	No	No	19	2287	2330	507	No	No	Single Sample	No	d__Bacteria;p__Verrucomicrobiota;c__Kiritimatiellae;o__RFP12;f__UBA3636;g__UBA3636;s__	d__Bacteria;p__Verrucomicrobiota;c__Kiritimatiellae;o__RFP12;f__UBA3636;g__UBA3636;s__	GCA_002448475.1	d__Bacteria;p__Verrucomicrobiota;c__Kiritimatiellae;o__RFP12;f__UBA3636;g__UBA3636;s__UBA3636 sp1	79.21	0.35			Placement	taxonomic novelty determined using RED		73.01	0.911155
RMAG467	o__Bacteroidales (UID2716)	83.54	0.42	0	281	2563677	13434	42539	0.51898	83.5041	1	Yes	No	No	17	2084	2117	578	No	No	Single Sample	Sample Reads	d__Bacteria;p__Bacteroidota;c__Bacteroidia;o__Bacteroidales;f__Bacteroidaceae;g__Prevotella;s__	d__Bacteria;p__Bacteroidota;c__Bacteroidia;o__Bacteroidales;f__Bacteroidaceae;g__Prevotella;s__	GCA_002369515.1	d__Bacteria;p__Bacteroidota;c__Bacteroidia;o__Bacteroidales;f__Bacteroidaceae;g__Prevotella;s__	78.89	0.32			Placement	taxonomic classification fully defined by topology	GCA_002353525.1, s__, 95.0, 78.43, 0.24; GCA_002350805.1, s__, 95.0, 78.16, 0.25; GCA_002353205.1, s__, 95.0, 77.9, 0.26; GCA_002395825.1, s__, 95.0, 77.57, 0.2; GCA_002396305.1, s__, 95.0, 77.48, 0.21; GCA_002351045.1, s__, 95.0, 77.25, 0.09; GCA_002371715.1, s__, 95.0, 77.14, 0.2; GCA_002372235.1, s__, 95.0, 77.13, 0.12; GCA_002394385.1, s__, 95.0, 77.09, 0.22; GCA_002379425.1, s__, 95.0, 77.05…	66.49	0.965758
RMAG468	o__Clostridiales (UID1212)	95.56	0.67	100	182	1787899	14579	42750	0.40329	94.9619	1	Yes	No	No	16	1534	1566	548	No	No	Single Sample	No	d__Bacteria;p__Firmicutes_A;c__Clostridia;o__Oscillospirales;f__DTU089;g__CAG-964;s__	d__Bacteria;p__Firmicutes;c__Clostridia;o__Oscillospirales;f__DTU089;g__CAG-964;s__	GCA_000435335.1	d__Bacteria;p__Firmicutes_A;c__Clostridia;o__Oscillospirales;f__DTU089;g__CAG-964;s__	77.32	0.19			Placement	taxonomic classification fully defined by topology		94.6	0.929403
RMAG469	o__Selenomonadales (UID1024)	95.83	1.9	0	98	2369200	40406	127146	0.49789	88.6332	1	Yes	No	No	19	1981	2024	710	No	Yes	Single Sample	Sample Reads	d__Bacteria;p__Firmicutes_C;c__Negativicutes;o__Acidaminococcales;f__Acidaminococcaceae;g__Succiniclasticum;s__Succiniclasticum ruminis	d__Bacteria;p__Firmicutes;c__Negativicutes;o__Acidaminococcales;f__Acidaminococcaceae;g__Succiniclasticum;s__Succiniclasticum ruminis	GCF_900101645.1	d__Bacteria;p__Firmicutes_C;c__Negativicutes;o__Acidaminococcales;f__Acidaminococcaceae;g__Succiniclasticum;s__Succiniclasticum ruminis	96.3	0.9	GCF_900101645.1	d__Bacteria;p__Firmicutes_C;c__Negativicutes;o__Acidaminococcales;f__Acidaminococcaceae;g__Succiniclasticum;s__Succiniclasticum ruminis	ANI/Placement	topological placement and ANI have congruent species assignments	GCF_900112895.1, s__Succiniclasticum ruminis_A, 95.0, 86.55, 0.68; UBA9839, s__, 95.0, 82.85, 0.4; GCA_002342505.1, s__Succiniclasticum sp1, 95.0, 80.86, 0.41; GCA_002481665.1, s__, 95.0, 77.48, 0.17	89.73
RMAG470	k__Bacteria (UID2565)	80.84	0.06	0	202	1019560	5897	21592	0.3994	82.4253	0	No	No	No	18	984	1013	345	No	No	Single Sample	No	d__Bacteria;p__Proteobacteria;c__Alphaproteobacteria;o__RF32;f__CAG-239;g__51-20;s__	d__Bacteria;p__Proteobacteria;c__Alphaproteobacteria;o__RF32;f__CAG-239;g__51-20;s__							Placement	taxonomic novelty determined using RED		78.71	0.892853
RMAG471	o__Bacteroidales (UID2716)	95.78	1.42	0	58	3414078	140121	346166	0.50765	91.2533	1	Yes	No	No	16	2741	2787	719	No	Yes	Single Sample	Sample Reads	d__Bacteria;p__Bacteroidota;c__Bacteroidia;o__Bacteroidales;f__Bacteroidaceae;g__Prevotella;s__	d__Bacteria;p__Bacteroidota;c__Bacteroidia;o__Bacteroidales;f__Bacteroidaceae;g__Prevotella;s__	GCF_900110085.1	d__Bacteria;p__Bacteroidota;c__Bacteroidia;o__Bacteroidales;f__Bacteroidaceae;g__Prevotella;s__	79.99	0.42			Placement	taxonomic classification fully defined by topology	GCA_002379425.1, s__, 95.0, 79.93, 0.26; GCA_002342665.1, s__, 95.0, 79.76, 0.25; GCA_002351735.1, s__, 95.0, 79.35, 0.29; GCF_900110895.1, s__, 95.0, 78.91, 0.3; GCF_000746155.1, s__, 95.0, 78.71, 0.29; GCA_002393725.1, s__, 95.0, 78.59, 0.24; GCF_000619825.1, s__, 95.0, 78.56, 0.26; GCF_900107705.1, s__, 95.0, 78.51, 0.23; GCF_000702825.1, s__Prevotella sp33, 95.0, 78.49, 0.29; GCA_002342415.1,…	84.39	0.981161
RMAG472	o__Bacteroidales (UID2716)	94.13	2.04	50	123	2679681	37824	105997	0.48008	87.2389	2	Yes	No	No	16	2201	2245	667	No	Yes	Single Sample	Sample Reads	d__Bacteria;p__Bacteroidota;c__Bacteroidia;o__Bacteroidales;f__Bacteroidaceae;g__Prevotella;s__	d__Bacteria;p__Bacteroidota;c__Bacteroidia;o__Bacteroidales;f__Bacteroidaceae;g__Prevotella;s__	GCA_002351725.1	d__Bacteria;p__Bacteroidota;c__Bacteroidia;o__Bacteroidales;f__Bacteroidaceae;g__Prevotella;s__	83.35	0.62			Placement	taxonomic classification fully defined by topology	GCF_900108375.1, s__Prevotella ruminicola, 95.0, 83.09, 0.67; GCF_900142525.1, s__Prevotella ruminicola_A, 95.0, 82.72, 0.65; GCF_000702825.1, s__Prevotella sp33, 95.0, 82.58, 0.64; GCF_000619825.1, s__, 95.0, 81.5, 0.6; GCF_000746155.1, s__, 95.0, 80.09, 0.36; GCF_900110085.1, s__, 95.0, 79.26, 0.4; GCA_002351735.1, s__, 95.0, 78.92, 0.28; GCA_002349105.1, s__, 95.0, 78.85, 0.28; GCF_900100635.1…	77.34	0.995218
RMAG473	k__Bacteria (UID2569)	80.91	1.63	25	250	2158793	10841	44352	0.51134	75.185	0	No	No	No	16	1758	1790	417	No	No	Single Sample	No	d__Bacteria;p__Bacteroidota;c__Bacteroidia;o__Bacteroidales;f__Paludibacteraceae;g__RF16;s__GCA_002372425.1	d__Bacteria;p__Bacteroidota;c__Bacteroidia;o__Bacteroidales;f__Paludibacteraceae;g__RF16;s__GCA_002372425.1	GCA_002372425.1	d__Bacteria;p__Bacteroidota;c__Bacteroidia;o__Bacteroidales;f__Paludibacteraceae;g__RF16;s__	96.13	0.81	GCA_002372425.1	d__Bacteria;p__Bacteroidota;c__Bacteroidia;o__Bacteroidales;f__Paludibacteraceae;g__RF16;s__	ANI/Placement	topological placement and ANI have congruent species assignments	GCA_002310195.1, s__RF16 sp4, 95.0, 79.83, 0.45; GCA_002309255.1, s__, 95.0, 78.84, 0.38; GCA_002394395.1, s__, 95.0, 78.02, 0.12; GCA_002394835.1, s__RF16 sp1, 95.0, 78.01, 0.13; GCA_002354055.1, s__, 95.0, 77.88, 0.17; GCA_002393655.1, s__, 95.0, 77.65, 0.15; GCA_002395805.1, s__, 95.0, 77.63, 0.09; GCA_002394335.1, s__, 95.0, 77.51, 0.16; GCA_002351925.1, s__, 95.0, 77.26, 0.14; GCA_002440265.…	69.47
RMAG474	p__Bacteroidetes (UID2605)	85.71	1.67	75	285	1999948	8712	52063	0.53463	80.5826	1	Yes	No	No	17	1740	1779	491	No	No	Single Sample	No	d__Bacteria;p__Bacteroidota;c__Bacteroidia;o__Bacteroidales;f__UBA932;g__RC9;s__	d__Bacteria;p__Bacteroidota;c__Bacteroidia;o__Bacteroidales;f__UBA932;g__RC9;s__	GCA_002395605.1	d__Bacteria;p__Bacteroidota;c__Bacteroidia;o__Bacteroidales;f__UBA932;g__RC9;s__	83.87	0.63			Placement	taxonomic classification fully defined by topology	GCA_002373715.1, s__, 95.0, 79.53, 0.34; GCA_002354005.1, s__RC9 sp6, 95.0, 79.39, 0.33; GCA_002396335.1, s__, 95.0, 79.15, 0.26; UBA9735, s__, 95.0, 79.01, 0.27; GCA_002393945.1, s__RC9 sp17, 95.0, 78.97, 0.41; GCA_002371115.1, s__RC9 sp7, 95.0, 78.16, 0.32; GCA_002361625.1, s__, 95.0, 77.73, 0.23; GCF_900167895.1, s__, 95.0, 77.43, 0.11; GCA_002371535.1, s__RC9 sp5, 95.0, 77.04, 0.12	86.18	0.990634
RMAG475	o__Clostridiales (UID1212)	78.72	0.67	0	348	2086527	7587	35234	0.51804	77.31	2	Yes	No	No	13	1790	1816	495	No	No	Single Sample	No	d__Bacteria;p__Firmicutes_A;c__Clostridia;o__Oscillospirales;f__DTU089;g__UBA1213;s__	d__Bacteria;p__Firmicutes;c__Clostridia;o__Oscillospirales;f__DTU089;g__UBA1213;s__	GCA_002308635.1	d__Bacteria;p__Firmicutes_A;c__Clostridia;o__Oscillospirales;f__DTU089;g__UBA1213;s__	77.54	0.14			Placement	taxonomic classification fully defined by topology	UBA9224, s__, 95.0, 77.09, 0.16; GCA_002350705.1, s__, 95.0, 76.24, 0.11	70.59	0.929631
RMAG476	o__Bacteroidales (UID2617)	86.73	1.64	40	277	2628707	16688	63279	0.50891	81.2972	1	Yes	No	No	18	2128	2164	528	No	No	Single Sample	Sample Reads	d__Bacteria;p__Bacteroidota;c__Bacteroidia;o__Bacteroidales;f__Muribaculaceae;g__C941;s__	d__Bacteria;p__Bacteroidota;c__Bacteroidia;o__Bacteroidales;f__Muribaculaceae;g__C941;s__	GCA_002353475.1	d__Bacteria;p__Bacteroidota;c__Bacteroidia;o__Bacteroidales;f__Muribaculaceae;g__C941;s__C941 sp5	81.33	0.51			Placement	taxonomic classification fully defined by topology	GCA_002396125.1, s__, 95.0, 80.18, 0.48; GCA_002353995.1, s__, 95.0, 80.09, 0.53; GCA_002395965.1, s__, 95.0, 77.74, 0.22; GCA_002349625.1, s__C941 sp3, 95.0, 77.72, 0.2; GCA_002396085.1, s__, 95.0, 77.66, 0.2; GCA_002349415.1, s__C941 sp1, 95.0, 77.61, 0.2; GCA_002353885.1, s__, 95.0, 77.53, 0.22; GCA_002371565.1, s__C941 sp2, 95.0, 77.22, 0.2; GCA_002476625.1, s__, 95.0, 76.32, 0.08; UBA7904, s…	82.2	0.97801
RMAG477	o__Bacteroidales (UID2716)	97.41	0.12	0	37	3387208	120746	282505	0.51015	99.3509	1	Yes	No	No	18	2724	2773	762	No	Yes	Single Sample	Sample Reads	d__Bacteria;p__Bacteroidota;c__Bacteroidia;o__Bacteroidales;f__Bacteroidaceae;g__Prevotella;s__	d__Bacteria;p__Bacteroidota;c__Bacteroidia;o__Bacteroidales;f__Bacteroidaceae;g__Prevotella;s__	GCA_002369515.1	d__Bacteria;p__Bacteroidota;c__Bacteroidia;o__Bacteroidales;f__Bacteroidaceae;g__Prevotella;s__	83.83	0.48			Placement	taxonomic classification fully defined by topology	GCA_002353525.1, s__, 95.0, 78.62, 0.26; GCA_002350805.1, s__, 95.0, 78.52, 0.27; GCA_002353205.1, s__, 95.0, 78.26, 0.25; GCA_002396305.1, s__, 95.0, 78.25, 0.21; GCA_002395825.1, s__, 95.0, 78.24, 0.22; GCA_002342665.1, s__, 95.0, 77.89, 0.14; GCA_002353485.1, s__, 95.0, 77.82, 0.16; GCA_002379425.1, s__, 95.0, 77.63, 0.12; GCA_002342415.1, s__, 95.0, 77.62, 0.2; GCF_900107705.1, s__, 95.0, 77.…	97.6	0.98436
RMAG478	p__Bacteroidetes (UID2605)	78.43	2.11	55.56	441	2287758	5862	35433	0.62288	70.9363	0	No	No	No	15	1901	1927	521	No	No	Single Sample	No	d__Bacteria;p__Bacteroidota;c__Bacteroidia;o__Bacteroidales;f__UBA932;g__RC9;s__	d__Bacteria;p__Bacteroidota;c__Bacteroidia;o__Bacteroidales;f__UBA932;g__RC9;s__	GCA_002361625.1	d__Bacteria;p__Bacteroidota;c__Bacteroidia;o__Bacteroidales;f__UBA932;g__RC9;s__	83.7	0.63			Placement	taxonomic classification fully defined by topology	GCF_900167895.1, s__, 95.0, 79.38, 0.31; GCA_002396335.1, s__, 95.0, 78.91, 0.25; GCA_001602865.1, s__, 95.0, 78.83, 0.17; UBA9735, s__, 95.0, 78.27, 0.24; GCA_002354005.1, s__RC9 sp6, 95.0, 78.15, 0.26; GCA_002395605.1, s__, 95.0, 78.06, 0.17; GCA_002373715.1, s__, 95.0, 78.02, 0.24; GCA_002371115.1, s__RC9 sp7, 95.0, 77.97, 0.24; GCA_002393945.1, s__RC9 sp17, 95.0, 77.63, 0.21; GCA_002371535.1,…	62.5	0.983715
RMAG479	o__Bacteroidales (UID2716)	85.12	1.3	25	91	2696554	52307	121813	0.51056	81.3043	2	Yes	No	No	16	2205	2240	632	No	No	Single Sample	No	d__Bacteria;p__Bacteroidota;c__Bacteroidia;o__Bacteroidales;f__Bacteroidaceae;g__Prevotella;s__GCA_002342595.1	d__Bacteria;p__Bacteroidota;c__Bacteroidia;o__Bacteroidales;f__Bacteroidaceae;g__Prevotella;s__GCA_002342595.1	GCA_002342595.1	d__Bacteria;p__Bacteroidota;c__Bacteroidia;o__Bacteroidales;f__Bacteroidaceae;g__Prevotella;s__	96.49	0.78	GCA_002342595.1	d__Bacteria;p__Bacteroidota;c__Bacteroidia;o__Bacteroidales;f__Bacteroidaceae;g__Prevotella;s__	ANI/Placement	topological placement and ANI have congruent species assignments	GCA_002342415.1, s__, 95.0, 80.95, 0.53; GCF_900107705.1, s__, 95.0, 80.26, 0.43; GCA_002353485.1, s__, 95.0, 80.06, 0.4; GCA_002395365.1, s__, 95.0, 79.45, 0.29; GCA_002349105.1, s__, 95.0, 79.39, 0.37; GCA_002371715.1, s__, 95.0, 79.01, 0.37; GCA_002342665.1, s__, 95.0, 78.98, 0.18; GCA_002379425.1, s__, 95.0, 78.74, 0.17; GCA_002351045.1, s__, 95.0, 78.71, 0.19; GCA_002354095.1, s__, 95.0, 78.…	82.5
RMAG480	k__Bacteria (UID2372)	86.41	5.08	28.57	296	1725261	7433	27327	0.47006	64.3969	1	No	Yes	No	18	1651	1689	585	No	No	Single Sample	No	d__Bacteria;p__Firmicutes;c__Bacilli;o__Erysipelotrichales;f__Erysipelotrichaceae;g__UBA636;s__	d__Bacteria;p__Firmicutes;c__Bacilli;o__Erysipelotrichales;f__Erysipelotrichaceae;g__UBA636;s__	GCA_002362065.1	d__Bacteria;p__Firmicutes;c__Bacilli;o__Erysipelotrichales;f__Erysipelotrichaceae;g__UBA636;s__	81.38	0.6			Placement	taxonomic classification fully defined by topology		78.31	0.974913
RMAG481	k__Bacteria (UID2372)	97.17	0.94	0	160	2419784	22029	82662	0.39786	94.6415	1	Yes	No	No	18	2313	2369	829	No	Yes	Single Sample	No	d__Bacteria;p__Firmicutes;c__Bacilli;o__Erysipelotrichales;f__Erysipelatoclostridiaceae;g__Kandleria;s__GCA_002393785.1	d__Bacteria;p__Firmicutes;c__Bacilli;o__Erysipelotrichales;f__Erysipelatoclostridiaceae;g__Kandleria;s__GCA_002393785.1	GCA_002393785.1	d__Bacteria;p__Firmicutes;c__Bacilli;o__Erysipelotrichales;f__Erysipelatoclostridiaceae;g__Kandleria;s__	98.15	0.86	GCA_002393785.1	d__Bacteria;p__Firmicutes;c__Bacilli;o__Erysipelotrichales;f__Erysipelatoclostridiaceae;g__Kandleria;s__	ANI/Placement	topological placement and ANI have congruent species assignments	GCF_000702065.1, s__Kandleria vitulina, 95.0, 78.3, 0.19	95.25
RMAG482	k__Bacteria (UID2495)	88.2	0	0	151	1221081	10880	42237	0.47324	90.2183	3	Yes	Yes	Yes	17	1138	1178	421	No	No	Single Sample	No	d__Bacteria;p__Elusimicrobiota;c__Elusimicrobia;o__Elusimicrobiales;f__Elusimicrobiaceae;g__UBA1436;s__GCA_002349385.1	d__Bacteria;p__Elusimicrobiota;c__Elusimicrobia;o__Elusimicrobiales;f__Elusimicrobiaceae;g__UBA1436;s__GCA_002349385.1	GCA_002349385.1	d__Bacteria;p__Elusimicrobiota;c__Elusimicrobia;o__Elusimicrobiales;f__Elusimicrobiaceae;g__UBA1436;s__	97.57	0.85	GCA_002349385.1	d__Bacteria;p__Elusimicrobiota;c__Elusimicrobia;o__Elusimicrobiales;f__Elusimicrobiaceae;g__UBA1436;s__	ANI/Placement	topological placement and ANI have congruent species assignments	GCF_002159705.1, s__, 95.0, 78.4, 0.39; GCA_002309715.1, s__, 95.0, 78.32, 0.35; GCA_002329395.1, s__, 95.0, 78.15, 0.27; GCA_002432025.1, s__, 95.0, 77.67, 0.37	80.52
RMAG483	o__Bacteroidales (UID2716)	91.35	3.16	0	124	3584481	51393	210864	0.48824	77.9055	3	Yes	No	No	18	3063	3115	751	No	Yes	Single Sample	No	d__Bacteria;p__Bacteroidota;c__Bacteroidia;o__Bacteroidales;f__Bacteroidaceae;g__Prevotella;s__	d__Bacteria;p__Bacteroidota;c__Bacteroidia;o__Bacteroidales;f__Bacteroidaceae;g__Prevotella;s__	GCF_900110085.1	d__Bacteria;p__Bacteroidota;c__Bacteroidia;o__Bacteroidales;f__Bacteroidaceae;g__Prevotella;s__	81.15	0.45			Placement	taxonomic classification fully defined by topology	GCA_002351735.1, s__, 95.0, 80.57, 0.38; GCF_900142525.1, s__Prevotella ruminicola_A, 95.0, 79.59, 0.33; GCF_000746155.1, s__, 95.0, 79.56, 0.34; GCA_002342665.1, s__, 95.0, 79.41, 0.21; GCF_000702825.1, s__Prevotella sp33, 95.0, 79.39, 0.31; GCA_002379425.1, s__, 95.0, 79.37, 0.23; GCF_000619825.1, s__, 95.0, 79.34, 0.31; GCA_002351725.1, s__, 95.0, 79.26, 0.25; GCF_900108375.1, s__Prevotella ru…	89.2	0.986448
RMAG484	p__Bacteroidetes (UID2605)	78.6	3.46	20	451	2148703	5264	22374	0.54323	63.8527	2	Yes	No	No	14	1979	2021	467	No	No	Single Sample	No	d__Bacteria;p__Bacteroidota;c__Bacteroidia;o__Bacteroidales;f__UBA932;g__RC9;s__	d__Bacteria;p__Bacteroidota;c__Bacteroidia;o__Bacteroidales;f__UBA932;g__RC9;s__	GCA_002309995.1	d__Bacteria;p__Bacteroidota;c__Bacteroidia;o__Bacteroidales;f__UBA932;g__RC9;s__	79.14	0.33			Placement	taxonomic classification fully defined by topology	GCF_900167895.1, s__, 95.0, 78.13, 0.19; GCA_001915575.1, s__, 95.0, 77.9, 0.11; GCA_002438805.1, s__, 95.0, 77.85, 0.11; GCA_002371535.1, s__RC9 sp5, 95.0, 77.81, 0.11; GCA_002393945.1, s__RC9 sp17, 95.0, 77.39, 0.13; GCA_002373715.1, s__, 95.0, 77.33, 0.11; GCA_002439095.1, s__, 95.0, 77.27, 0.1; GCA_002354005.1, s__RC9 sp6, 95.0, 77.23, 0.12; GCA_002361625.1, s__, 95.0, 77.22, 0.13; GCA_002350…	69.45	0.987054
RMAG485	k__Bacteria (UID2569)	96.24	0.65	50	50	2470827	65163	246374	0.53976	95.722	1	Yes	No	No	19	2044	2092	553	No	Yes	Single Sample	No	d__Bacteria;p__Bacteroidota;c__Bacteroidia;o__Bacteroidales;f__P3;g__P3;s__	d__Bacteria;p__Bacteroidota;c__Bacteroidia;o__Bacteroidales;f__P3;g__P3;s__	GCA_002392965.1	d__Bacteria;p__Bacteroidota;c__Bacteroidia;o__Bacteroidales;f__P3;g__P3;s__	82.22	0.42			Placement	taxonomic classification fully defined by topology	GCA_002349055.1, s__, 95.0, 81.52, 0.49; GCA_002350995.1, s__, 95.0, 81.2, 0.41; GCA_002396195.1, s__P3 sp2, 95.0, 80.6, 0.35; GCA_002373995.1, s__, 95.0, 80.28, 0.38; GCA_002354035.1, s__, 95.0, 78.18, 0.24; GCA_001543385.1, s__, 95.0, 78.12, 0.16; GCA_002317325.1, s__, 95.0, 77.91, 0.18; GCA_002368955.1, s__, 95.0, 77.5, 0.18; GCA_002392445.1, s__, 95.0, 77.06, 0.16; GCA_002309955.1, s__, 95.0,…	95.93	0.966335
RMAG486	o__Bacteroidales (UID2617)	88.87	0.51	33.33	62	2687157	69479	164500	0.5315	88.9109	0	No	No	No	19	2186	2229	589	No	No	Single Sample	No	d__Bacteria;p__Bacteroidota;c__Bacteroidia;o__Bacteroidales;f__Muribaculaceae;g__C941;s__C941 sp1	d__Bacteria;p__Bacteroidota;c__Bacteroidia;o__Bacteroidales;f__Muribaculaceae;g__C941;s__C941 sp1	GCA_002349415.1	d__Bacteria;p__Bacteroidota;c__Bacteroidia;o__Bacteroidales;f__Muribaculaceae;g__C941;s__C941 sp1	98.51	0.88	GCA_002349415.1	d__Bacteria;p__Bacteroidota;c__Bacteroidia;o__Bacteroidales;f__Muribaculaceae;g__C941;s__C941 sp1	ANI/Placement	topological placement and ANI have congruent species assignments	GCA_002396085.1, s__, 95.0, 78.47, 0.25; GCA_002353885.1, s__, 95.0, 77.8, 0.22; GCA_002395965.1, s__, 95.0, 77.59, 0.16; GCA_002371565.1, s__C941 sp2, 95.0, 77.43, 0.2; GCA_002353995.1, s__, 95.0, 77.33, 0.12; GCA_002396125.1, s__, 95.0, 77.12, 0.13; GCA_002353475.1, s__C941 sp5, 95.0, 77.02, 0.12; GCA_002349625.1, s__C941 sp3, 95.0, 76.98, 0.15	94.86
RMAG487	o__Clostridiales (UID1212)	96.87	1.01	33.33	163	2085242	24889	97024	0.40181	94.3546	1	Yes	No	No	12	1785	1813	591	No	Yes	Single Sample	No	d__Bacteria;p__Firmicutes_A;c__Clostridia;o__Oscillospirales;f__DTU089;g__CAG-964;s__	d__Bacteria;p__Firmicutes;c__Clostridia;o__Oscillospirales;f__DTU089;g__CAG-964;s__	GCA_000435335.1	d__Bacteria;p__Firmicutes_A;c__Clostridia;o__Oscillospirales;f__DTU089;g__CAG-964;s__	77.03	0.15			Placement	taxonomic classification fully defined by topology		97.64	0.931433
RMAG488	p__Bacteroidetes (UID2605)	76.48	2.19	50	477	1973529	5565	28102	0.56537	68.4977	1	Yes	No	No	15	1725	1753	455	No	No	Single Sample	Sample Reads	d__Bacteria;p__Bacteroidota;c__Bacteroidia;o__Bacteroidales;f__UBA932;g__RC9;s__RC9 sp6	d__Bacteria;p__Bacteroidota;c__Bacteroidia;o__Bacteroidales;f__UBA932;g__RC9;s__RC9 sp6	GCA_002354005.1	d__Bacteria;p__Bacteroidota;c__Bacteroidia;o__Bacteroidales;f__UBA932;g__RC9;s__RC9 sp6	96.3	0.77	GCA_002354005.1	d__Bacteria;p__Bacteroidota;c__Bacteroidia;o__Bacteroidales;f__UBA932;g__RC9;s__RC9 sp6	ANI/Placement	topological placement and ANI have congruent species assignments	GCA_002371115.1, s__RC9 sp7, 95.0, 86.67, 0.68; GCA_002396335.1, s__, 95.0, 80.26, 0.37; UBA9735, s__, 95.0, 80.22, 0.4; GCA_002373715.1, s__, 95.0, 80.01, 0.5; GCA_002395605.1, s__, 95.0, 78.76, 0.32; GCA_002361625.1, s__, 95.0, 78.26, 0.36; GCA_002393945.1, s__RC9 sp17, 95.0, 78.09, 0.35; GCA_002371535.1, s__RC9 sp5, 95.0, 77.94, 0.14; GCF_900167895.1, s__, 95.0, 77.41, 0.15; GCA_002349205.1, s…	75.27
RMAG489	c__Clostridia (UID1118)	89.35	0.81	0	183	2269721	18502	170654	0.57642	87.4336	0	No	No	No	15	2041	2075	560	No	No	Single Sample	No	d__Bacteria;p__Firmicutes_A;c__Clostridia;o__Christensenellales;f__CAG-138;g__UBA3792;s__	d__Bacteria;p__Firmicutes;c__Clostridia;o__Christensenellales;f__CAG-138;g__UBA3792;s__	GCA_002369195.1	d__Bacteria;p__Firmicutes_A;c__Clostridia;o__Christensenellales;f__CAG-138;g__UBA3792;s__	82.63	0.48			Placement	taxonomic novelty determined using RED		91.62	0.966263
[truncated: 2,320 more rows]
