# Supplementary material for: Insights into rumen microbial biosynthetic gene cluster diversity through genome-resolved metagenomics
Source: Commun Biol. 2021 Jun 29;4:818. doi: 10.1038/s42003-021-02331-7 (PMC8241843; doi:10.1038/s42003-021-02331-7)
Supplement: Supplementary file 6 — Supplementary Data 3 [file 42003_2021_2331_MOESM6_ESM.xlsx]

## Sheet: Supplementary_Table_4_new
Genome	Dataset	BGC Type	antiSMASH Contig ID	Original Contig ID	Genome BGC Cluster Number	Contig Length	BGC ORFs	BGC Postition on Contig	GTDB Original Classification	GTDB Clean Classification
RMAG1000	Current Study	other	c00018_cattle7..	cattle7_SRR3588548_metabat_single_bins.46_NODE_1_length_427774_cov_29.027791	cluster001	427774	ctg18_239;ctg18_240;ctg18_241;ctg18_242;ctg18_243;ctg18_244;ctg18_245;ctg18_246;ctg18_247;ctg18_248;ctg18_249;ctg18_250;ctg18_251;ctg18_252;ctg18_253;ctg18_254;ctg18_255;ctg18_256;ctg18_257;ctg18_258;ctg18_259;ctg18_260;ctg18_261;ctg18_262;ctg18_263;ctg18_264;ctg18_265;ctg18_266;ctg18_267;ctg18_268;ctg18_269;ctg18_270;ctg18_271;ctg18_272;ctg18_273;ctg18_274;ctg18_275	270143;312120	d__Bacteria;p__Firmicutes;c__Bacilli;o__RFN20;f__CAG-826;g__;s__	d__Bacteria;p__Firmicutes;c__Bacilli;o__RFN20;f__CAG-826;g__;s__
RMAG1001	Current Study	sactipeptide	c00002_cattle7..	cattle7_SRR3588548_metabat_single_bins.47_NODE_1_length_299698_cov_15.026186	cluster001	299698	ctg2_63;ctg2_64;ctg2_65;ctg2_66;ctg2_67;ctg2_68;ctg2_69;ctg2_70;ctg2_71;ctg2_72;ctg2_73;ctg2_74;ctg2_75;ctg2_76;ctg2_77;ctg2_78;ctg2_79;ctg2_80;ctg2_81;ctg2_82;ctg2_83;ctg2_84;ctg2_85	65539;85710	d__Bacteria;p__Firmicutes_A;c__Clostridia;o__4C28d-15;f__CAG-1252;g__CAG-1252;s__UBA10307	d__Bacteria;p__Firmicutes;c__Clostridia;o__4C28d-15;f__CAG-1252;g__CAG-1252;s__UBA10307
RMAG1003	Current Study	arylpolyene	c00006_cattle7..	cattle7_SRR3588551_metabat_single_bins.14_cattle7-332_k127_265146	cluster001	6699	ctg6_1;ctg6_2;ctg6_3;ctg6_4;ctg6_5;ctg6_6;ctg6_7;ctg6_8	0;6699	d__Bacteria;p__Bacteroidota;c__Bacteroidia;o__Bacteroidales;f__UBA932;g__RC9;s__	d__Bacteria;p__Bacteroidota;c__Bacteroidia;o__Bacteroidales;f__UBA932;g__RC9;s__
RMAG1003	Current Study	arylpolyene	c00091_cattle7..	cattle7_SRR3588551_metabat_single_bins.14_cattle7-332_k127_526556	cluster002	11906	ctg91_1;ctg91_2;ctg91_3;ctg91_4;ctg91_5;ctg91_6;ctg91_7;ctg91_8;ctg91_9;ctg91_10;ctg91_11	0;11906	d__Bacteria;p__Bacteroidota;c__Bacteroidia;o__Bacteroidales;f__UBA932;g__RC9;s__	d__Bacteria;p__Bacteroidota;c__Bacteroidia;o__Bacteroidales;f__UBA932;g__RC9;s__
RMAG1003	Current Study	arylpolyene	c00117_cattle7..	cattle7_SRR3588551_metabat_single_bins.14_cattle7-332_k127_110039	cluster003	2804	ctg117_1;ctg117_2;ctg117_3;ctg117_4;ctg117_5;ctg117_6	0;2804	d__Bacteria;p__Bacteroidota;c__Bacteroidia;o__Bacteroidales;f__UBA932;g__RC9;s__	d__Bacteria;p__Bacteroidota;c__Bacteroidia;o__Bacteroidales;f__UBA932;g__RC9;s__
RMAG1003	Current Study	nrps	c00244_cattle7..	cattle7_SRR3588551_metabat_single_bins.14_cattle7-332_k127_563639	cluster004	3444	ctg244_1	0;3444	d__Bacteria;p__Bacteroidota;c__Bacteroidia;o__Bacteroidales;f__UBA932;g__RC9;s__	d__Bacteria;p__Bacteroidota;c__Bacteroidia;o__Bacteroidales;f__UBA932;g__RC9;s__
RMAG1004	Current Study	other	c00007_cattle7..	cattle7_SRR3588551_metabat_single_bins.36_NODE_12_length_64846_cov_7.394479	cluster001	64846	ctg7_5;ctg7_6;ctg7_7;ctg7_8;ctg7_9;ctg7_10;ctg7_11;ctg7_12;ctg7_13;ctg7_14;ctg7_15;ctg7_16;ctg7_17;ctg7_18;ctg7_19;ctg7_20;ctg7_21;ctg7_22;ctg7_23;ctg7_24;ctg7_25;ctg7_26;ctg7_27;ctg7_28;ctg7_29;ctg7_30;ctg7_31;ctg7_32;ctg7_33;ctg7_34;ctg7_35;ctg7_36;ctg7_37;ctg7_38;ctg7_39;ctg7_40;ctg7_41;ctg7_42;ctg7_43;ctg7_44	2419;44990	d__Bacteria;p__Bacteroidota;c__Bacteroidia;o__Bacteroidales;f__Bacteroidaceae;g__UBA4372;s__UBA4372 sp2	d__Bacteria;p__Bacteroidota;c__Bacteroidia;o__Bacteroidales;f__Bacteroidaceae;g__UBA4372;s__UBA4372 sp2
RMAG1004	Current Study	arylpolyene	c00008_cattle7..	cattle7_SRR3588551_metabat_single_bins.36_NODE_7_length_72611_cov_7.217415	cluster002	72611	ctg8_18;ctg8_19;ctg8_20;ctg8_21;ctg8_22;ctg8_23;ctg8_24;ctg8_25;ctg8_26;ctg8_27;ctg8_28;ctg8_29;ctg8_30;ctg8_31;ctg8_32;ctg8_33;ctg8_34;ctg8_35;ctg8_36;ctg8_37;ctg8_38;ctg8_39;ctg8_40;ctg8_41;ctg8_42;ctg8_43;ctg8_44;ctg8_45;ctg8_46;ctg8_47;ctg8_48;ctg8_49;ctg8_50;ctg8_51;ctg8_52;ctg8_53;ctg8_54;ctg8_55;ctg8_56	18842;60066	d__Bacteria;p__Bacteroidota;c__Bacteroidia;o__Bacteroidales;f__Bacteroidaceae;g__UBA4372;s__UBA4372 sp2	d__Bacteria;p__Bacteroidota;c__Bacteroidia;o__Bacteroidales;f__Bacteroidaceae;g__UBA4372;s__UBA4372 sp2
RMAG1004	Current Study	nrps	c00011_cattle7..	cattle7_SRR3588551_metabat_single_bins.36_NODE_24_length_32126_cov_8.217074	cluster003	32126	ctg11_14;ctg11_15;ctg11_16;ctg11_17;ctg11_18;ctg11_19;ctg11_20;ctg11_21;ctg11_22;ctg11_23;ctg11_24;ctg11_25;ctg11_26;ctg11_27;ctg11_28;ctg11_29;ctg11_30;ctg11_31;ctg11_32;ctg11_33;ctg11_34;ctg11_35	9677;32126	d__Bacteria;p__Bacteroidota;c__Bacteroidia;o__Bacteroidales;f__Bacteroidaceae;g__UBA4372;s__UBA4372 sp2	d__Bacteria;p__Bacteroidota;c__Bacteroidia;o__Bacteroidales;f__Bacteroidaceae;g__UBA4372;s__UBA4372 sp2
RMAG1004	Current Study	arylpolyene	c00033_cattle7..	cattle7_SRR3588551_metabat_single_bins.36_NODE_39_length_17267_cov_6.202501	cluster004	17267	ctg33_1;ctg33_2;ctg33_3;ctg33_4;ctg33_5;ctg33_6;ctg33_7;ctg33_8;ctg33_9;ctg33_10;ctg33_11;ctg33_12;ctg33_13;ctg33_14;ctg33_15;ctg33_16;ctg33_17;ctg33_18;ctg33_19;ctg33_20;ctg33_21	0;17267	d__Bacteria;p__Bacteroidota;c__Bacteroidia;o__Bacteroidales;f__Bacteroidaceae;g__UBA4372;s__UBA4372 sp2	d__Bacteria;p__Bacteroidota;c__Bacteroidia;o__Bacteroidales;f__Bacteroidaceae;g__UBA4372;s__UBA4372 sp2
RMAG1004	Current Study	nrps	c00049_cattle7..	cattle7_SRR3588551_metabat_single_bins.36_NODE_10_length_68218_cov_7.886706	cluster005	68218	ctg49_1;ctg49_2;ctg49_3;ctg49_4;ctg49_5;ctg49_6;ctg49_7;ctg49_8;ctg49_9;ctg49_10;ctg49_11;ctg49_12;ctg49_13;ctg49_14;ctg49_15;ctg49_16;ctg49_17	0;26615	d__Bacteria;p__Bacteroidota;c__Bacteroidia;o__Bacteroidales;f__Bacteroidaceae;g__UBA4372;s__UBA4372 sp2	d__Bacteria;p__Bacteroidota;c__Bacteroidia;o__Bacteroidales;f__Bacteroidaceae;g__UBA4372;s__UBA4372 sp2
RMAG1005	Current Study	sactipeptide	c00072_cattle7..	cattle7_SRR3588551_metabat_single_bins.8_cattle7-332_k127_324495	cluster001	62671	ctg72_47;ctg72_48;ctg72_49;ctg72_50;ctg72_51;ctg72_52;ctg72_53;ctg72_54;ctg72_55;ctg72_56;ctg72_57;ctg72_58	45945;62671	d__Bacteria;p__Firmicutes_A;c__Clostridia;o__Oscillospirales;f__Oscillospiraceae;g__;s__	d__Bacteria;p__Firmicutes;c__Clostridia;o__Oscillospirales;f__Oscillospiraceae;g__;s__
RMAG1007	Current Study	arylpolyene	c00026_cattle8..	cattle8_SRR1725612_metabat_single_bins.12_cattle8-334_k87_101405	cluster001	160569	ctg26_2;ctg26_3;ctg26_4;ctg26_5;ctg26_6;ctg26_7;ctg26_8;ctg26_9;ctg26_10;ctg26_11;ctg26_12;ctg26_13;ctg26_14;ctg26_15;ctg26_16;ctg26_17;ctg26_18;ctg26_19;ctg26_20;ctg26_21;ctg26_22;ctg26_23;ctg26_24;ctg26_25;ctg26_26;ctg26_27;ctg26_28;ctg26_29;ctg26_30;ctg26_31;ctg26_32;ctg26_33;ctg26_34;ctg26_35;ctg26_36;ctg26_37;ctg26_38;ctg26_39;ctg26_40;ctg26_41;ctg26_42;ctg26_43	603;47843	d__Bacteria;p__Bacteroidota;c__Bacteroidia;o__Bacteroidales;f__UBA932;g__Bact-11;s__Bact-11 sp1	d__Bacteria;p__Bacteroidota;c__Bacteroidia;o__Bacteroidales;f__UBA932;g__Bact-11;s__Bact-11 sp1
RMAG1007	Current Study	nrps	c00041_cattle8..	cattle8_SRR1725612_metabat_single_bins.12_cattle8-334_k87_178934	cluster002	64756	ctg41_10;ctg41_11;ctg41_12;ctg41_13;ctg41_14;ctg41_15;ctg41_16;ctg41_17;ctg41_18;ctg41_19;ctg41_20;ctg41_21;ctg41_22;ctg41_23;ctg41_24;ctg41_25;ctg41_26;ctg41_27;ctg41_28;ctg41_29;ctg41_30;ctg41_31;ctg41_32;ctg41_33;ctg41_34;ctg41_35;ctg41_36;ctg41_37;ctg41_38;ctg41_39;ctg41_40;ctg41_41;ctg41_42;ctg41_43;ctg41_44;ctg41_45;ctg41_46;ctg41_47	10749;58027	d__Bacteria;p__Bacteroidota;c__Bacteroidia;o__Bacteroidales;f__UBA932;g__Bact-11;s__Bact-11 sp1	d__Bacteria;p__Bacteroidota;c__Bacteroidia;o__Bacteroidales;f__UBA932;g__Bact-11;s__Bact-11 sp1
RMAG1008	Current Study	nrps	c00001_cattle8..	cattle8_SRR1725612_metabat_single_bins.15_cattle8-334_k87_371907	cluster001	129630	ctg1_6;ctg1_7;ctg1_8;ctg1_9;ctg1_10;ctg1_11;ctg1_12;ctg1_13;ctg1_14;ctg1_15;ctg1_16;ctg1_17;ctg1_18;ctg1_19;ctg1_20;ctg1_21;ctg1_22;ctg1_23;ctg1_24;ctg1_25;ctg1_26;ctg1_27;ctg1_28;ctg1_29;ctg1_30;ctg1_31;ctg1_32;ctg1_33;ctg1_34;ctg1_35;ctg1_36;ctg1_37;ctg1_38;ctg1_39;ctg1_40;ctg1_41;ctg1_42;ctg1_43;ctg1_44;ctg1_45;ctg1_46;ctg1_47	5595;52828	d__Bacteria;p__Firmicutes;c__Bacilli;o__RFN20;f__CAG-826;g__;s__	d__Bacteria;p__Firmicutes;c__Bacilli;o__RFN20;f__CAG-826;g__;s__
RMAG1008	Current Study	other	c00043_cattle8..	cattle8_SRR1725612_metabat_single_bins.15_cattle8-334_k87_396709	cluster002	21566	ctg43_1;ctg43_2;ctg43_3;ctg43_4;ctg43_5;ctg43_6;ctg43_7;ctg43_8;ctg43_9;ctg43_10;ctg43_11;ctg43_12;ctg43_13;ctg43_14;ctg43_15;ctg43_16;ctg43_17;ctg43_18;ctg43_19;ctg43_20;ctg43_21	0;21566	d__Bacteria;p__Firmicutes;c__Bacilli;o__RFN20;f__CAG-826;g__;s__	d__Bacteria;p__Firmicutes;c__Bacilli;o__RFN20;f__CAG-826;g__;s__
RMAG1009	Current Study	nrps	c00094_cattle8..	cattle8_SRR1725612_metabat_single_bins.18_cattle8-334_k87_109680	cluster001	8306	ctg94_1;ctg94_2;ctg94_3;ctg94_4;ctg94_5;ctg94_6;ctg94_7;ctg94_8;ctg94_9	0;8306	d__Bacteria;p__Bacteroidota;c__Bacteroidia;o__Bacteroidales;f__UBA932;g__RC9;s__	d__Bacteria;p__Bacteroidota;c__Bacteroidia;o__Bacteroidales;f__UBA932;g__RC9;s__
RMAG101	Current Study	sactipeptide	c00062_cattle1..	cattle10_SRR4435562_metabat_single_bins.21_NODE_10_length_53258_cov_15.249911	cluster001	53258	ctg62_1;ctg62_2;ctg62_3;ctg62_4;ctg62_5;ctg62_6;ctg62_7;ctg62_8;ctg62_9;ctg62_10;ctg62_11;ctg62_12;ctg62_13;ctg62_14	0;14048	d__Bacteria;p__Firmicutes_A;c__Clostridia;o__Lachnospirales;f__Lachnospiraceae;g__UBA2887;s__	d__Bacteria;p__Firmicutes;c__Clostridia;o__Lachnospirales;f__Lachnospiraceae;g__UBA2887;s__
RMAG1010	Current Study	other	c00002_cattle8..	cattle8_SRR1725612_metabat_single_bins.19_cattle8-334_k87_70820	cluster001	29961	ctg2_2;ctg2_3;ctg2_4;ctg2_5;ctg2_6;ctg2_7;ctg2_8;ctg2_9;ctg2_10;ctg2_11;ctg2_12;ctg2_13;ctg2_14;ctg2_15;ctg2_16;ctg2_17;ctg2_18;ctg2_19;ctg2_20;ctg2_21;ctg2_22;ctg2_23;ctg2_24;ctg2_25;ctg2_26;ctg2_27;ctg2_28;ctg2_29	951;29961	d__Bacteria;p__Firmicutes_A;c__Clostridia;o__Saccharofermentanales;f__Saccharofermentanaceae;g__Saccharofermentans;s__	d__Bacteria;p__Firmicutes;c__Clostridia;o__Saccharofermentanales;f__Saccharofermentanaceae;g__Saccharofermentans;s__
RMAG1010	Current Study	sactipeptide	c00039_cattle8..	cattle8_SRR1725612_metabat_single_bins.19_cattle8-334_k87_201320	cluster002	65254	ctg39_24;ctg39_25;ctg39_26;ctg39_27;ctg39_28;ctg39_29;ctg39_30;ctg39_31;ctg39_32;ctg39_33;ctg39_34;ctg39_35;ctg39_36;ctg39_37;ctg39_38;ctg39_39;ctg39_40;ctg39_41;ctg39_42;ctg39_43	24540;44687	d__Bacteria;p__Firmicutes_A;c__Clostridia;o__Saccharofermentanales;f__Saccharofermentanaceae;g__Saccharofermentans;s__	d__Bacteria;p__Firmicutes;c__Clostridia;o__Saccharofermentanales;f__Saccharofermentanaceae;g__Saccharofermentans;s__
RMAG1011	Current Study	terpene	c00095_cattle8..	cattle8_SRR1725612_metabat_single_bins.20_cattle8-334_k87_466288	cluster001	5727	ctg95_1;ctg95_2;ctg95_3;ctg95_4;ctg95_5;ctg95_6	0;5727	d__Bacteria;p__Fibrobacterota;c__Fibrobacteria;o__Fibrobacterales;f__Fibrobacteraceae;g__Fibrobacter;s__	d__Bacteria;p__Fibrobacterota;c__Fibrobacteria;o__Fibrobacterales;f__Fibrobacteraceae;g__Fibrobacter;s__
RMAG1011	Current Study	arylpolyene	c00151_cattle8..	cattle8_SRR1725612_metabat_single_bins.20_cattle8-334_k87_375455	cluster002	5395	ctg151_1;ctg151_2;ctg151_3;ctg151_4;ctg151_5;ctg151_6;ctg151_7;ctg151_8	0;5395	d__Bacteria;p__Fibrobacterota;c__Fibrobacteria;o__Fibrobacterales;f__Fibrobacteraceae;g__Fibrobacter;s__	d__Bacteria;p__Fibrobacterota;c__Fibrobacteria;o__Fibrobacterales;f__Fibrobacteraceae;g__Fibrobacter;s__
RMAG1012	Current Study	arylpolyene	c00008_cattle8..	cattle8_SRR1725612_metabat_single_bins.35_NODE_30_length_48105_cov_24.882706	cluster001	48105	ctg8_9;ctg8_10;ctg8_11;ctg8_12;ctg8_13;ctg8_14;ctg8_15;ctg8_16;ctg8_17;ctg8_18;ctg8_19;ctg8_20;ctg8_21;ctg8_22;ctg8_23;ctg8_24;ctg8_25;ctg8_26;ctg8_27;ctg8_28;ctg8_29;ctg8_30;ctg8_31;ctg8_32;ctg8_33;ctg8_34;ctg8_35;ctg8_36;ctg8_37	11647;48105	d__Bacteria;p__Bacteroidota;c__Bacteroidia;o__Bacteroidales;f__Bacteroidaceae;g__UBA4372;s__	d__Bacteria;p__Bacteroidota;c__Bacteroidia;o__Bacteroidales;f__Bacteroidaceae;g__UBA4372;s__
RMAG1012	Current Study	arylpolyene	c00014_cattle8..	cattle8_SRR1725612_metabat_single_bins.35_NODE_7_length_115693_cov_21.566284	cluster002	115693	ctg14_12;ctg14_13;ctg14_14;ctg14_15;ctg14_16;ctg14_17;ctg14_18;ctg14_19;ctg14_20;ctg14_21;ctg14_22;ctg14_23;ctg14_24;ctg14_25;ctg14_26;ctg14_27;ctg14_28;ctg14_29;ctg14_30;ctg14_31;ctg14_32;ctg14_33;ctg14_34;ctg14_35;ctg14_36;ctg14_37;ctg14_38;ctg14_39;ctg14_40;ctg14_41;ctg14_42;ctg14_43;ctg14_44;ctg14_45;ctg14_46;ctg14_47;ctg14_48;ctg14_49;ctg14_50	16758;63762	d__Bacteria;p__Bacteroidota;c__Bacteroidia;o__Bacteroidales;f__Bacteroidaceae;g__UBA4372;s__	d__Bacteria;p__Bacteroidota;c__Bacteroidia;o__Bacteroidales;f__Bacteroidaceae;g__UBA4372;s__
RMAG1013	Current Study	sactipeptide	c00070_cattle9..	cattle9_SRR2145287_metabat_single_bins.15_cattle9-335_k127_31520	cluster001	25588	ctg70_1;ctg70_2;ctg70_3;ctg70_4;ctg70_5;ctg70_6;ctg70_7;ctg70_8;ctg70_9;ctg70_10;ctg70_11;ctg70_12;ctg70_13;ctg70_14;ctg70_15;ctg70_16;ctg70_17	0;15725	d__Bacteria;p__Firmicutes_A;c__Clostridia;o__Lachnospirales;f__Lachnospiraceae;g__UBA2727;s__GCA_002474355.1	d__Bacteria;p__Firmicutes;c__Clostridia;o__Lachnospirales;f__Lachnospiraceae;g__UBA2727;s__GCA_002474355.1
RMAG1015	Current Study	arylpolyene	c00045_cattle9..	cattle9_SRR2145287_metabat_single_bins.6_cattle9-335_k127_97066	cluster001	77374	ctg45_1;ctg45_2;ctg45_3;ctg45_4;ctg45_5;ctg45_6;ctg45_7;ctg45_8;ctg45_9;ctg45_10;ctg45_11;ctg45_12;ctg45_13;ctg45_14;ctg45_15;ctg45_16;ctg45_17;ctg45_18;ctg45_19;ctg45_20;ctg45_21;ctg45_22	0;26126	d__Bacteria;p__Bacteroidota;c__Bacteroidia;o__Bacteroidales;f__Bacteroidaceae;g__Prevotella;s__	d__Bacteria;p__Bacteroidota;c__Bacteroidia;o__Bacteroidales;f__Bacteroidaceae;g__Prevotella;s__
RMAG1016	Current Study	arylpolyene	c00012_cattle9..	cattle9_SRR2145659_metabat_single_bins.23_cattle9-336_k127_5730	cluster001	24943	ctg12_1;ctg12_2;ctg12_3;ctg12_4;ctg12_5;ctg12_6;ctg12_7;ctg12_8;ctg12_9;ctg12_10;ctg12_11;ctg12_12;ctg12_13;ctg12_14;ctg12_15;ctg12_16;ctg12_17;ctg12_18;ctg12_19;ctg12_20;ctg12_21;ctg12_22;ctg12_23;ctg12_24;ctg12_25	0;24943	d__Bacteria;p__Bacteroidota;c__Bacteroidia;o__Bacteroidales;f__Bacteroidaceae;g__Prevotella;s__	d__Bacteria;p__Bacteroidota;c__Bacteroidia;o__Bacteroidales;f__Bacteroidaceae;g__Prevotella;s__
RMAG1016	Current Study	arylpolyene	c00055_cattle9..	cattle9_SRR2145659_metabat_single_bins.23_cattle9-336_k127_203989	cluster002	42081	ctg55_1;ctg55_2;ctg55_3;ctg55_4;ctg55_5;ctg55_6;ctg55_7;ctg55_8;ctg55_9;ctg55_10;ctg55_11;ctg55_12;ctg55_13;ctg55_14;ctg55_15;ctg55_16;ctg55_17;ctg55_18;ctg55_19	0;20492	d__Bacteria;p__Bacteroidota;c__Bacteroidia;o__Bacteroidales;f__Bacteroidaceae;g__Prevotella;s__	d__Bacteria;p__Bacteroidota;c__Bacteroidia;o__Bacteroidales;f__Bacteroidaceae;g__Prevotella;s__
RMAG1016	Current Study	arylpolyene	c00183_cattle9..	cattle9_SRR2145659_metabat_single_bins.23_cattle9-336_k127_30791	cluster003	2715	ctg183_1;ctg183_2;ctg183_3;ctg183_4;ctg183_5	0;2715	d__Bacteria;p__Bacteroidota;c__Bacteroidia;o__Bacteroidales;f__Bacteroidaceae;g__Prevotella;s__	d__Bacteria;p__Bacteroidota;c__Bacteroidia;o__Bacteroidales;f__Bacteroidaceae;g__Prevotella;s__
RMAG1017	Current Study	sactipeptide	c00219_cattle9..	cattle9_SRR2145659_metabat_single_bins.29_cattle9-336_k127_218466	cluster001	18878	ctg219_8;ctg219_9;ctg219_10;ctg219_11;ctg219_12;ctg219_13;ctg219_14;ctg219_15;ctg219_16;ctg219_17;ctg219_18;ctg219_19	6717;18878	d__Bacteria;p__Firmicutes_C;c__Negativicutes;o__Veillonellales;f__Dialisteraceae;g__Dialister;s__	d__Bacteria;p__Firmicutes;c__Negativicutes;o__Veillonellales;f__Dialisteraceae;g__Dialister;s__
RMAG1018	Current Study	nrps	c00031_cattle9..	cattle9_SRR2145659_metabat_single_bins.31_cattle9-336_k127_51690	cluster001	34173	ctg31_1;ctg31_2;ctg31_3;ctg31_4;ctg31_5;ctg31_6;ctg31_7;ctg31_8;ctg31_9;ctg31_10;ctg31_11;ctg31_12;ctg31_13;ctg31_14;ctg31_15;ctg31_16;ctg31_17;ctg31_18;ctg31_19;ctg31_20;ctg31_21;ctg31_22;ctg31_23;ctg31_24;ctg31_25;ctg31_26;ctg31_27;ctg31_28;ctg31_29;ctg31_30;ctg31_31;ctg31_32	0;34173	d__Bacteria;p__Bacteroidota;c__Bacteroidia;o__Bacteroidales;f__Paludibacteraceae;g__RF16;s__GCA_002361565.1	d__Bacteria;p__Bacteroidota;c__Bacteroidia;o__Bacteroidales;f__Paludibacteraceae;g__RF16;s__GCA_002361565.1
RMAG1019	Current Study	arylpolyene	c00074_contigs..	contigs1_sample_bins_2500.10033_NODE_13_length_51578_cov_0.370838	cluster001	51578	ctg74_13;ctg74_14;ctg74_15;ctg74_16;ctg74_17;ctg74_18;ctg74_19;ctg74_20;ctg74_21;ctg74_22;ctg74_23;ctg74_24;ctg74_25;ctg74_26;ctg74_27;ctg74_28;ctg74_29;ctg74_30;ctg74_31;ctg74_32;ctg74_33;ctg74_34;ctg74_35;ctg74_36;ctg74_37;ctg74_38;ctg74_39;ctg74_40;ctg74_41;ctg74_42;ctg74_43;ctg74_44;ctg74_45;ctg74_46;ctg74_47;ctg74_48;ctg74_49;ctg74_50;ctg74_51;ctg74_52;ctg74_53;ctg74_54;ctg74_55;ctg74_56	11664;51578	d__Bacteria;p__Proteobacteria;c__Gammaproteobacteria;o__Enterobacterales;f__Succinivibrionaceae;g__Succinivibrio;s__GCA_000431835.1	d__Bacteria;p__Proteobacteria;c__Gammaproteobacteria;o__Enterobacterales;f__Succinivibrionaceae;g__Succinivibrio;s__GCA_000431835.1
RMAG1019	Current Study	terpene	c00081_contigs..	contigs1_sample_bins_2500.10033_NODE_7_length_64761_cov_0.132423	cluster002	64761	ctg81_23;ctg81_24;ctg81_25;ctg81_26;ctg81_27;ctg81_28;ctg81_29;ctg81_30;ctg81_31;ctg81_32;ctg81_33;ctg81_34;ctg81_35;ctg81_36;ctg81_37;ctg81_38;ctg81_39	31686;52733	d__Bacteria;p__Proteobacteria;c__Gammaproteobacteria;o__Enterobacterales;f__Succinivibrionaceae;g__Succinivibrio;s__GCA_000431835.1	d__Bacteria;p__Proteobacteria;c__Gammaproteobacteria;o__Enterobacterales;f__Succinivibrionaceae;g__Succinivibrio;s__GCA_000431835.1
RMAG102	Current Study	sactipeptide	c00212_cattle1..	cattle10_SRR4435562_metabat_single_bins.43_cattle10-7_k87_116042	cluster001	71616	ctg212_26;ctg212_27;ctg212_28;ctg212_29;ctg212_30;ctg212_31;ctg212_32;ctg212_33;ctg212_34;ctg212_35;ctg212_36;ctg212_37;ctg212_38;ctg212_39;ctg212_40;ctg212_41;ctg212_42;ctg212_43	29203;49347	d__Bacteria;p__Firmicutes_A;c__Clostridia;o__Lachnospirales;f__Lachnospiraceae;g__UBA2856;s__	d__Bacteria;p__Firmicutes;c__Clostridia;o__Lachnospirales;f__Lachnospiraceae;g__UBA2856;s__
RMAG1021	Current Study	bacteriocin	c00066_contigs..	contigs1_sample_bins_2500.10058_NODE_7_length_98460_cov_6.575906	cluster001	98460	ctg66_11;ctg66_12;ctg66_13;ctg66_14;ctg66_15;ctg66_16;ctg66_17;ctg66_18;ctg66_19;ctg66_20;ctg66_21;ctg66_22;ctg66_23	18491;30711	d__Bacteria;p__Firmicutes_A;c__Clostridia;o__Lachnospirales;f__Lachnospiraceae;g__CAG-603;s__	d__Bacteria;p__Firmicutes;c__Clostridia;o__Lachnospirales;f__Lachnospiraceae;g__CAG-603;s__
RMAG1022	Current Study	nrps	c00042_contigs..	contigs1_sample_bins_2500.10066_NODE_88_length_8444_cov_18.220646	cluster001	8444	ctg42_1;ctg42_2;ctg42_3;ctg42_4;ctg42_5;ctg42_6;ctg42_7	0;8444	d__Bacteria;p__Firmicutes_A;c__Clostridia;o__Oscillospirales;f__Ruminococcaceae;g__UBA3855;s__	d__Bacteria;p__Firmicutes;c__Clostridia;o__Oscillospirales;f__Ruminococcaceae;g__UBA3855;s__
RMAG1022	Current Study	sactipeptide	c00048_contigs..	contigs1_sample_bins_2500.10066_NODE_53_length_14706_cov_3.387687	cluster002	14706	ctg48_1;ctg48_2;ctg48_3;ctg48_4;ctg48_5;ctg48_6;ctg48_7;ctg48_8;ctg48_9;ctg48_10;ctg48_11;ctg48_12;ctg48_13;ctg48_14;ctg48_15	0;14706	d__Bacteria;p__Firmicutes_A;c__Clostridia;o__Oscillospirales;f__Ruminococcaceae;g__UBA3855;s__	d__Bacteria;p__Firmicutes;c__Clostridia;o__Oscillospirales;f__Ruminococcaceae;g__UBA3855;s__
RMAG1022	Current Study	nrps	c00153_contigs..	contigs1_sample_bins_2500.10066_NODE_54_length_14475_cov_3.358738	cluster003	14475	ctg153_1;ctg153_2;ctg153_3;ctg153_4;ctg153_5;ctg153_6;ctg153_7;ctg153_8;ctg153_9;ctg153_10;ctg153_11;ctg153_12;ctg153_13;ctg153_14	0;14475	d__Bacteria;p__Firmicutes_A;c__Clostridia;o__Oscillospirales;f__Ruminococcaceae;g__UBA3855;s__	d__Bacteria;p__Firmicutes;c__Clostridia;o__Oscillospirales;f__Ruminococcaceae;g__UBA3855;s__
RMAG1023	Current Study	arylpolyene	c00019_contigs..	contigs1_sample_bins_2500.10071_NODE_75_length_14719_cov_2.160636	cluster001	14719	ctg19_1;ctg19_2;ctg19_3;ctg19_4;ctg19_5;ctg19_6;ctg19_7;ctg19_8;ctg19_9;ctg19_10;ctg19_11;ctg19_12	0;14719	d__Bacteria;p__Bacteroidota;c__Bacteroidia;o__Bacteroidales;f__Bacteroidaceae;g__Prevotella;s__GCA_002396305.1	d__Bacteria;p__Bacteroidota;c__Bacteroidia;o__Bacteroidales;f__Bacteroidaceae;g__Prevotella;s__GCA_002396305.1
RMAG1023	Current Study	nrps	c00112_contigs..	contigs1_sample_bins_2500.10071_NODE_2_length_89176_cov_3.157587	cluster002	89176	ctg112_1;ctg112_2;ctg112_3;ctg112_4;ctg112_5;ctg112_6;ctg112_7;ctg112_8;ctg112_9;ctg112_10;ctg112_11;ctg112_12;ctg112_13;ctg112_14;ctg112_15;ctg112_16;ctg112_17;ctg112_18;ctg112_19;ctg112_20;ctg112_21;ctg112_22;ctg112_23;ctg112_24;ctg112_25;ctg112_26;ctg112_27;ctg112_28;ctg112_29;ctg112_30;ctg112_31;ctg112_32;ctg112_33;ctg112_34;ctg112_35;ctg112_36;ctg112_37;ctg112_38;ctg112_39;ctg112_40	0;45815	d__Bacteria;p__Bacteroidota;c__Bacteroidia;o__Bacteroidales;f__Bacteroidaceae;g__Prevotella;s__GCA_002396305.1	d__Bacteria;p__Bacteroidota;c__Bacteroidia;o__Bacteroidales;f__Bacteroidaceae;g__Prevotella;s__GCA_002396305.1
RMAG1025	Current Study	nrps	c00075_contigs..	contigs1_sample_bins_2500.1008_NODE_7_length_71114_cov_2.205066	cluster001	71114	ctg75_18;ctg75_19;ctg75_20;ctg75_21;ctg75_22;ctg75_23;ctg75_24;ctg75_25;ctg75_26;ctg75_27;ctg75_28;ctg75_29;ctg75_30;ctg75_31;ctg75_32;ctg75_33;ctg75_34;ctg75_35;ctg75_36;ctg75_37;ctg75_38;ctg75_39;ctg75_40;ctg75_41;ctg75_42;ctg75_43;ctg75_44;ctg75_45;ctg75_46;ctg75_47;ctg75_48;ctg75_49	26039;71114	d__Bacteria;p__Bacteroidota;c__Bacteroidia;o__Bacteroidales;f__Muribaculaceae;g__C941;s__	d__Bacteria;p__Bacteroidota;c__Bacteroidia;o__Bacteroidales;f__Muribaculaceae;g__C941;s__
RMAG1026	Current Study	nrps	c00054_contigs..	contigs1_sample_bins_2500.10099_NODE_66_length_11612_cov_2.905007	cluster001	11612	ctg54_1;ctg54_2;ctg54_3;ctg54_4;ctg54_5	0;11612	d__Bacteria;p__Bacteroidota;c__Bacteroidia;o__Bacteroidales;f__P3;g__P3;s__	d__Bacteria;p__Bacteroidota;c__Bacteroidia;o__Bacteroidales;f__P3;g__P3;s__
RMAG1028	Current Study	other	c00163_contigs..	contigs1_sample_bins_2500.10165_NODE_26_length_17054_cov_4.067150	cluster001	17054	ctg163_1;ctg163_2;ctg163_3;ctg163_4;ctg163_5;ctg163_6;ctg163_7;ctg163_8;ctg163_9;ctg163_10;ctg163_11;ctg163_12;ctg163_13;ctg163_14;ctg163_15;ctg163_16;ctg163_17	0;17054	d__Bacteria;p__Spirochaetota;c__Spirochaetia;o__Sphaerochaetales;f__Sphaerochaetaceae;g__UBA9732;s__	d__Bacteria;p__Spirochaetota;c__Spirochaetia;o__Sphaerochaetales;f__Sphaerochaetaceae;g__UBA9732;s__
RMAG1029	Current Study	nrps	c00005_contigs..	contigs1_sample_bins_2500.10185_NODE_8_length_56386_cov_2.206399	cluster001	56386	ctg5_23;ctg5_24;ctg5_25;ctg5_26;ctg5_27;ctg5_28;ctg5_29;ctg5_30;ctg5_31;ctg5_32;ctg5_33;ctg5_34;ctg5_35;ctg5_36;ctg5_37;ctg5_38;ctg5_39;ctg5_40;ctg5_41;ctg5_42;ctg5_43;ctg5_44;ctg5_45;ctg5_46;ctg5_47;ctg5_48;ctg5_49;ctg5_50	22979;56386	d__Bacteria;p__Firmicutes;c__Bacilli;o__RFN20;f__CAG-826;g__;s__	d__Bacteria;p__Firmicutes;c__Bacilli;o__RFN20;f__CAG-826;g__;s__
RMAG1029	Current Study	other	c00013_contigs..	contigs1_sample_bins_2500.10185_NODE_6_length_112192_cov_2.024093	cluster002	112192	ctg13_63;ctg13_64;ctg13_65;ctg13_66;ctg13_67;ctg13_68;ctg13_69;ctg13_70;ctg13_71;ctg13_72;ctg13_73;ctg13_74;ctg13_75;ctg13_76;ctg13_77;ctg13_78;ctg13_79;ctg13_80;ctg13_81;ctg13_82;ctg13_83;ctg13_84;ctg13_85;ctg13_86;ctg13_87;ctg13_88;ctg13_89;ctg13_90;ctg13_91;ctg13_92;ctg13_93;ctg13_94;ctg13_95;ctg13_96;ctg13_97;ctg13_98	66648;108637	d__Bacteria;p__Firmicutes;c__Bacilli;o__RFN20;f__CAG-826;g__;s__	d__Bacteria;p__Firmicutes;c__Bacilli;o__RFN20;f__CAG-826;g__;s__
RMAG1029	Current Study	bacteriocin	c00019_contigs..	contigs1_sample_bins_2500.10185_NODE_12_length_31999_cov_2.906595	cluster003	31999	ctg19_26;ctg19_27;ctg19_28;ctg19_29;ctg19_30;ctg19_31;ctg19_32;ctg19_33	26186;31999	d__Bacteria;p__Firmicutes;c__Bacilli;o__RFN20;f__CAG-826;g__;s__	d__Bacteria;p__Firmicutes;c__Bacilli;o__RFN20;f__CAG-826;g__;s__
RMAG1029	Current Study	bacteriocin	c00021_contigs..	contigs1_sample_bins_2500.10185_NODE_1_length_227730_cov_2.532455	cluster004	227730	ctg21_69;ctg21_70;ctg21_71;ctg21_72;ctg21_73;ctg21_74;ctg21_75;ctg21_76;ctg21_77;ctg21_78;ctg21_79;ctg21_80;ctg21_81;ctg21_82;ctg21_83;ctg21_84;ctg21_85;ctg21_86;ctg21_87;ctg21_88;ctg21_89;ctg21_90;ctg21_91;ctg21_92;ctg21_93;ctg21_94;ctg21_95;ctg21_96;ctg21_97	73521;104136	d__Bacteria;p__Firmicutes;c__Bacilli;o__RFN20;f__CAG-826;g__;s__	d__Bacteria;p__Firmicutes;c__Bacilli;o__RFN20;f__CAG-826;g__;s__
RMAG1029	Current Study	other	c00025_contigs..	contigs1_sample_bins_2500.10185_NODE_10_length_44662_cov_2.304300	cluster005	44662	ctg25_8;ctg25_9;ctg25_10;ctg25_11;ctg25_12;ctg25_13;ctg25_14;ctg25_15;ctg25_16;ctg25_17;ctg25_18;ctg25_19;ctg25_20;ctg25_21;ctg25_22;ctg25_23;ctg25_24;ctg25_25;ctg25_26;ctg25_27;ctg25_28;ctg25_29;ctg25_30;ctg25_31;ctg25_32;ctg25_33;ctg25_34;ctg25_35;ctg25_36;ctg25_37;ctg25_38;ctg25_39;ctg25_40;ctg25_41;ctg25_42;ctg25_43;ctg25_44	4717;44662	d__Bacteria;p__Firmicutes;c__Bacilli;o__RFN20;f__CAG-826;g__;s__	d__Bacteria;p__Firmicutes;c__Bacilli;o__RFN20;f__CAG-826;g__;s__
RMAG1031	Current Study	other	c00017_contigs..	contigs1_sample_bins_2500.10202_NODE_13_length_53846_cov_1.208660	cluster001	53846	ctg17_25;ctg17_26;ctg17_27;ctg17_28;ctg17_29;ctg17_30;ctg17_31;ctg17_32;ctg17_33;ctg17_34;ctg17_35;ctg17_36;ctg17_37;ctg17_38;ctg17_39;ctg17_40;ctg17_41;ctg17_42;ctg17_43;ctg17_44;ctg17_45	29035;53846	d__Bacteria;p__Bacteroidota;c__Bacteroidia;o__Bacteroidales;f__Bacteroidaceae;g__UBA4372;s__	d__Bacteria;p__Bacteroidota;c__Bacteroidia;o__Bacteroidales;f__Bacteroidaceae;g__UBA4372;s__
RMAG1031	Current Study	arylpolyene	c00044_contigs..	contigs1_sample_bins_2500.10202_NODE_12_length_56953_cov_1.328828	cluster002	56953	ctg44_1;ctg44_2;ctg44_3;ctg44_4;ctg44_5;ctg44_6;ctg44_7;ctg44_8;ctg44_9;ctg44_10;ctg44_11;ctg44_12;ctg44_13;ctg44_14;ctg44_15;ctg44_16;ctg44_17;ctg44_18;ctg44_19;ctg44_20;ctg44_21;ctg44_22;ctg44_23;ctg44_24;ctg44_25;ctg44_26;ctg44_27;ctg44_28	0;34561	d__Bacteria;p__Bacteroidota;c__Bacteroidia;o__Bacteroidales;f__Bacteroidaceae;g__UBA4372;s__	d__Bacteria;p__Bacteroidota;c__Bacteroidia;o__Bacteroidales;f__Bacteroidaceae;g__UBA4372;s__
RMAG1031	Current Study	arylpolyene	c00052_contigs..	contigs1_sample_bins_2500.10202_NODE_2_length_149611_cov_1.414794	cluster003	149611	ctg52_91;ctg52_92;ctg52_93;ctg52_94;ctg52_95;ctg52_96;ctg52_97;ctg52_98;ctg52_99;ctg52_100;ctg52_101;ctg52_102;ctg52_103;ctg52_104;ctg52_105;ctg52_106;ctg52_107;ctg52_108;ctg52_109;ctg52_110;ctg52_111;ctg52_112;ctg52_113;ctg52_114;ctg52_115;ctg52_116;ctg52_117;ctg52_118;ctg52_119;ctg52_120;ctg52_121;ctg52_122;ctg52_123;ctg52_124;ctg52_125;ctg52_126;ctg52_127	113665;149611	d__Bacteria;p__Bacteroidota;c__Bacteroidia;o__Bacteroidales;f__Bacteroidaceae;g__UBA4372;s__	d__Bacteria;p__Bacteroidota;c__Bacteroidia;o__Bacteroidales;f__Bacteroidaceae;g__UBA4372;s__
RMAG1031	Current Study	other	c00067_contigs..	contigs1_sample_bins_2500.10202_NODE_57_length_10961_cov_0.892201	cluster004	10961	ctg67_1;ctg67_2;ctg67_3;ctg67_4;ctg67_5;ctg67_6;ctg67_7;ctg67_8	0;10961	d__Bacteria;p__Bacteroidota;c__Bacteroidia;o__Bacteroidales;f__Bacteroidaceae;g__UBA4372;s__	d__Bacteria;p__Bacteroidota;c__Bacteroidia;o__Bacteroidales;f__Bacteroidaceae;g__UBA4372;s__
RMAG1032	Current Study	arylpolyene	c00158_contigs..	contigs1_sample_bins_2500.10232_NODE_19_length_21030_cov_2.480457	cluster001	21030	ctg158_1;ctg158_2;ctg158_3;ctg158_4;ctg158_5;ctg158_6;ctg158_7;ctg158_8;ctg158_9;ctg158_10;ctg158_11;ctg158_12;ctg158_13;ctg158_14;ctg158_15;ctg158_16;ctg158_17;ctg158_18;ctg158_19;ctg158_20;ctg158_21;ctg158_22;ctg158_23;ctg158_24;ctg158_25;ctg158_26;ctg158_27	0;21030	d__Bacteria;p__Bacteroidota;c__Bacteroidia;o__Bacteroidales;f__P3;g__UBA1217;s__	d__Bacteria;p__Bacteroidota;c__Bacteroidia;o__Bacteroidales;f__P3;g__UBA1217;s__
RMAG1032	Current Study	nrps	c00238_contigs..	contigs1_sample_bins_2500.10232_NODE_205_length_3474_cov_2.129668	cluster002	3474	ctg238_1;ctg238_2	0;3474	d__Bacteria;p__Bacteroidota;c__Bacteroidia;o__Bacteroidales;f__P3;g__UBA1217;s__	d__Bacteria;p__Bacteroidota;c__Bacteroidia;o__Bacteroidales;f__P3;g__UBA1217;s__
RMAG1033	Current Study	nrps	c00035_contigs..	contigs1_sample_bins_2500.10241_NODE_11_length_30821_cov_4.546382	cluster001	30821	ctg35_1;ctg35_2;ctg35_3;ctg35_4;ctg35_5;ctg35_6;ctg35_7;ctg35_8;ctg35_9;ctg35_10;ctg35_11;ctg35_12;ctg35_13;ctg35_14	0;30821	d__Bacteria;p__Firmicutes_A;c__Clostridia;o__Lachnospirales;f__Lachnospiraceae;g__UBA2868;s__UBA9423	d__Bacteria;p__Firmicutes;c__Clostridia;o__Lachnospirales;f__Lachnospiraceae;g__UBA2868;s__UBA9423
RMAG1033	Current Study	nrps	c00122_contigs..	contigs1_sample_bins_2500.10241_NODE_6_length_35822_cov_5.103643	cluster002	35822	ctg122_1;ctg122_2;ctg122_3;ctg122_4;ctg122_5;ctg122_6;ctg122_7;ctg122_8;ctg122_9;ctg122_10;ctg122_11;ctg122_12;ctg122_13;ctg122_14;ctg122_15;ctg122_16;ctg122_17;ctg122_18;ctg122_19;ctg122_20;ctg122_21;ctg122_22;ctg122_23;ctg122_24;ctg122_25;ctg122_26	0;35822	d__Bacteria;p__Firmicutes_A;c__Clostridia;o__Lachnospirales;f__Lachnospiraceae;g__UBA2868;s__UBA9423	d__Bacteria;p__Firmicutes;c__Clostridia;o__Lachnospirales;f__Lachnospiraceae;g__UBA2868;s__UBA9423
RMAG1033	Current Study	nrps	c00181_contigs..	contigs1_sample_bins_2500.10241_NODE_24_length_26601_cov_4.850900	cluster003	26601	ctg181_1;ctg181_2;ctg181_3;ctg181_4;ctg181_5;ctg181_6;ctg181_7;ctg181_8;ctg181_9;ctg181_10;ctg181_11;ctg181_12;ctg181_13;ctg181_14;ctg181_15	0;26601	d__Bacteria;p__Firmicutes_A;c__Clostridia;o__Lachnospirales;f__Lachnospiraceae;g__UBA2868;s__UBA9423	d__Bacteria;p__Firmicutes;c__Clostridia;o__Lachnospirales;f__Lachnospiraceae;g__UBA2868;s__UBA9423
RMAG1033	Current Study	nrps	c00226_contigs..	contigs1_sample_bins_2500.10241_NODE_54_length_16543_cov_4.765830	cluster004	16543	ctg226_1;ctg226_2;ctg226_3;ctg226_4;ctg226_5;ctg226_6;ctg226_7;ctg226_8;ctg226_9;ctg226_10;ctg226_11;ctg226_12	0;16543	d__Bacteria;p__Firmicutes_A;c__Clostridia;o__Lachnospirales;f__Lachnospiraceae;g__UBA2868;s__UBA9423	d__Bacteria;p__Firmicutes;c__Clostridia;o__Lachnospirales;f__Lachnospiraceae;g__UBA2868;s__UBA9423
RMAG1033	Current Study	nrps	c00263_contigs..	contigs1_sample_bins_2500.10241_NODE_47_length_16927_cov_4.346965	cluster005	16927	ctg263_1;ctg263_2;ctg263_3;ctg263_4;ctg263_5;ctg263_6;ctg263_7;ctg263_8	0;16927	d__Bacteria;p__Firmicutes_A;c__Clostridia;o__Lachnospirales;f__Lachnospiraceae;g__UBA2868;s__UBA9423	d__Bacteria;p__Firmicutes;c__Clostridia;o__Lachnospirales;f__Lachnospiraceae;g__UBA2868;s__UBA9423
RMAG1033	Current Study	nrps	c00306_contigs..	contigs1_sample_bins_2500.10241_NODE_5_length_35915_cov_4.384969	cluster006	35915	ctg306_1;ctg306_2;ctg306_3;ctg306_4;ctg306_5;ctg306_6;ctg306_7;ctg306_8;ctg306_9;ctg306_10;ctg306_11;ctg306_12;ctg306_13;ctg306_14;ctg306_15;ctg306_16;ctg306_17;ctg306_18;ctg306_19;ctg306_20;ctg306_21;ctg306_22;ctg306_23	0;35915	d__Bacteria;p__Firmicutes_A;c__Clostridia;o__Lachnospirales;f__Lachnospiraceae;g__UBA2868;s__UBA9423	d__Bacteria;p__Firmicutes;c__Clostridia;o__Lachnospirales;f__Lachnospiraceae;g__UBA2868;s__UBA9423
RMAG1034	Current Study	bacteriocin	c00020_contigs..	contigs1_sample_bins_2500.10244_cattle19-236_k87_3637891	cluster001	17193	ctg20_5;ctg20_6;ctg20_7;ctg20_8;ctg20_9;ctg20_10;ctg20_11;ctg20_12;ctg20_13;ctg20_14	5328;15763	d__Bacteria;p__Firmicutes_A;c__Clostridia;o__Saccharofermentanales;f__Saccharofermentanaceae;g__Saccharofermentans;s__	d__Bacteria;p__Firmicutes;c__Clostridia;o__Saccharofermentanales;f__Saccharofermentanaceae;g__Saccharofermentans;s__
RMAG1034	Current Study	nrps	c00186_contigs..	contigs1_sample_bins_2500.10244_cattle19-236_k87_2867998	cluster002	10636	ctg186_1;ctg186_2;ctg186_3;ctg186_4	0;10636	d__Bacteria;p__Firmicutes_A;c__Clostridia;o__Saccharofermentanales;f__Saccharofermentanaceae;g__Saccharofermentans;s__	d__Bacteria;p__Firmicutes;c__Clostridia;o__Saccharofermentanales;f__Saccharofermentanaceae;g__Saccharofermentans;s__
RMAG1034	Current Study	sactipeptide	c00213_contigs..	contigs1_sample_bins_2500.10244_cattle19-236_k87_2682878	cluster003	15605	ctg213_3;ctg213_4;ctg213_5;ctg213_6;ctg213_7;ctg213_8;ctg213_9;ctg213_10;ctg213_11;ctg213_12;ctg213_13;ctg213_14	3753;15605	d__Bacteria;p__Firmicutes_A;c__Clostridia;o__Saccharofermentanales;f__Saccharofermentanaceae;g__Saccharofermentans;s__	d__Bacteria;p__Firmicutes;c__Clostridia;o__Saccharofermentanales;f__Saccharofermentanaceae;g__Saccharofermentans;s__
RMAG1035	Current Study	nrps	c00017_contigs..	contigs1_sample_bins_2500.10250_NODE_8_length_82215_cov_40.604863	cluster001	82215	ctg17_31;ctg17_32;ctg17_33;ctg17_34;ctg17_35;ctg17_36;ctg17_37;ctg17_38;ctg17_39;ctg17_40;ctg17_41;ctg17_42;ctg17_43;ctg17_44;ctg17_45;ctg17_46;ctg17_47;ctg17_48;ctg17_49;ctg17_50;ctg17_51;ctg17_52;ctg17_53;ctg17_54;ctg17_55;ctg17_56;ctg17_57;ctg17_58;ctg17_59;ctg17_60	28475;82215	d__Bacteria;p__Bacteroidota;c__Bacteroidia;o__Bacteroidales;f__Bacteroidaceae;g__Prevotella;s__	d__Bacteria;p__Bacteroidota;c__Bacteroidia;o__Bacteroidales;f__Bacteroidaceae;g__Prevotella;s__
RMAG1035	Current Study	arylpolyene	c00033_contigs..	contigs1_sample_bins_2500.10250_NODE_7_length_91537_cov_47.717143	cluster002	91537	ctg33_50;ctg33_51;ctg33_52;ctg33_53;ctg33_54;ctg33_55;ctg33_56;ctg33_57;ctg33_58;ctg33_59;ctg33_60;ctg33_61;ctg33_62;ctg33_63;ctg33_64;ctg33_65;ctg33_66;ctg33_67;ctg33_68;ctg33_69;ctg33_70;ctg33_71;ctg33_72;ctg33_73;ctg33_74;ctg33_75;ctg33_76;ctg33_77;ctg33_78	56035;91537	d__Bacteria;p__Bacteroidota;c__Bacteroidia;o__Bacteroidales;f__Bacteroidaceae;g__Prevotella;s__	d__Bacteria;p__Bacteroidota;c__Bacteroidia;o__Bacteroidales;f__Bacteroidaceae;g__Prevotella;s__
RMAG104	Current Study	nrps	c00025_cattle1..	cattle10_SRR4435562_metabat_single_bins.63_NODE_6_length_55050_cov_4.460333	cluster001	55050	ctg25_11;ctg25_12;ctg25_13;ctg25_14;ctg25_15;ctg25_16;ctg25_17;ctg25_18;ctg25_19;ctg25_20;ctg25_21;ctg25_22;ctg25_23;ctg25_24;ctg25_25;ctg25_26;ctg25_27;ctg25_28;ctg25_29;ctg25_30;ctg25_31;ctg25_32;ctg25_33;ctg25_34;ctg25_35;ctg25_36;ctg25_37;ctg25_38;ctg25_39;ctg25_40;ctg25_41;ctg25_42;ctg25_43	11596;54584	d__Bacteria;p__Firmicutes_A;c__Clostridia;o__Oscillospirales;f__DTU089;g__Ruminococcus_E;s__	d__Bacteria;p__Firmicutes;c__Clostridia;o__Oscillospirales;f__DTU089;g__Ruminococcus;s__
RMAG104	Current Study	nrps	c00065_cattle1..	cattle10_SRR4435562_metabat_single_bins.63_NODE_4_length_58793_cov_4.254367	cluster002	58793	ctg65_1;ctg65_2;ctg65_3;ctg65_4;ctg65_5;ctg65_6;ctg65_7;ctg65_8;ctg65_9;ctg65_10;ctg65_11;ctg65_12;ctg65_13;ctg65_14;ctg65_15;ctg65_16;ctg65_17;ctg65_18;ctg65_19;ctg65_20;ctg65_21;ctg65_22;ctg65_23;ctg65_24;ctg65_25;ctg65_26;ctg65_27;ctg65_28;ctg65_29;ctg65_30;ctg65_31;ctg65_32;ctg65_33;ctg65_34;ctg65_35	0;49148	d__Bacteria;p__Firmicutes_A;c__Clostridia;o__Oscillospirales;f__DTU089;g__Ruminococcus_E;s__	d__Bacteria;p__Firmicutes;c__Clostridia;o__Oscillospirales;f__DTU089;g__Ruminococcus;s__
RMAG1040	Current Study	nrps	c00031_contigs..	contigs1_sample_bins_2500.10317_NODE_5_length_108187_cov_58.628299	cluster001	108187	ctg31_5;ctg31_6;ctg31_7;ctg31_8;ctg31_9;ctg31_10;ctg31_11;ctg31_12;ctg31_13;ctg31_14;ctg31_15;ctg31_16;ctg31_17;ctg31_18;ctg31_19;ctg31_20;ctg31_21;ctg31_22;ctg31_23;ctg31_24;ctg31_25;ctg31_26;ctg31_27;ctg31_28;ctg31_29;ctg31_30;ctg31_31;ctg31_32;ctg31_33;ctg31_34;ctg31_35;ctg31_36;ctg31_37;ctg31_38;ctg31_39;ctg31_40;ctg31_41;ctg31_42;ctg31_43;ctg31_44	4617;54910	d__Bacteria;p__Bacteroidota;c__Bacteroidia;o__Bacteroidales;f__Bacteroidaceae;g__Prevotella;s__GCA_002349105.1	d__Bacteria;p__Bacteroidota;c__Bacteroidia;o__Bacteroidales;f__Bacteroidaceae;g__Prevotella;s__GCA_002349105.1
RMAG1040	Current Study	nrps	c00076_contigs..	contigs1_sample_bins_2500.10317_NODE_16_length_68297_cov_41.382395	cluster002	68297	ctg76_17;ctg76_18;ctg76_19;ctg76_20;ctg76_21;ctg76_22;ctg76_23;ctg76_24;ctg76_25;ctg76_26;ctg76_27;ctg76_28;ctg76_29;ctg76_30;ctg76_31;ctg76_32;ctg76_33;ctg76_34;ctg76_35;ctg76_36;ctg76_37;ctg76_38;ctg76_39;ctg76_40;ctg76_41;ctg76_42;ctg76_43;ctg76_44;ctg76_45;ctg76_46;ctg76_47;ctg76_48;ctg76_49;ctg76_50;ctg76_51;ctg76_52	18912;62551	d__Bacteria;p__Bacteroidota;c__Bacteroidia;o__Bacteroidales;f__Bacteroidaceae;g__Prevotella;s__GCA_002349105.1	d__Bacteria;p__Bacteroidota;c__Bacteroidia;o__Bacteroidales;f__Bacteroidaceae;g__Prevotella;s__GCA_002349105.1
RMAG1041	Current Study	sactipeptide	c00008_contigs..	contigs1_sample_bins_2500.10322_NODE_8_length_80794_cov_21.407337	cluster001	80794	ctg8_25;ctg8_26;ctg8_27;ctg8_28;ctg8_29;ctg8_30;ctg8_31;ctg8_32;ctg8_33;ctg8_34;ctg8_35;ctg8_36;ctg8_37;ctg8_38;ctg8_39;ctg8_40;ctg8_41;ctg8_42;ctg8_43;ctg8_44	30138;50282	d__Bacteria;p__Firmicutes_A;c__Clostridia;o__Lachnospirales;f__Lachnospiraceae;g__Agathobacter;s__GCA_002351275.1	d__Bacteria;p__Firmicutes;c__Clostridia;o__Lachnospirales;f__Lachnospiraceae;g__Agathobacter;s__GCA_002351275.1
RMAG1042	Current Study	hserlactone	c00016_contigs..	contigs1_sample_bins_2500.10325_NODE_50_length_3533_cov_0.163829	cluster001	3533	ctg16_1;ctg16_2;ctg16_3;ctg16_4	0;3533	d__Bacteria;p__Proteobacteria;c__Alphaproteobacteria;o__RF32;f__Rs-D84;g__Rs-D84;s__	d__Bacteria;p__Proteobacteria;c__Alphaproteobacteria;o__RF32;f__Rs-D84;g__Rs-D84;s__
RMAG1042	Current Study	hserlactone	c00023_contigs..	contigs1_sample_bins_2500.10325_NODE_25_length_11495_cov_0.086999	cluster002	11495	ctg23_1;ctg23_2;ctg23_3;ctg23_4;ctg23_5;ctg23_6;ctg23_7;ctg23_8;ctg23_9;ctg23_10;ctg23_11	0;10730	d__Bacteria;p__Proteobacteria;c__Alphaproteobacteria;o__RF32;f__Rs-D84;g__Rs-D84;s__	d__Bacteria;p__Proteobacteria;c__Alphaproteobacteria;o__RF32;f__Rs-D84;g__Rs-D84;s__
RMAG1042	Current Study	arylpolyene	c00052_contigs..	contigs1_sample_bins_2500.10325_NODE_43_length_4766_cov_0.324854	cluster003	4766	ctg52_1;ctg52_2;ctg52_3;ctg52_4;ctg52_5;ctg52_6	0;4766	d__Bacteria;p__Proteobacteria;c__Alphaproteobacteria;o__RF32;f__Rs-D84;g__Rs-D84;s__	d__Bacteria;p__Proteobacteria;c__Alphaproteobacteria;o__RF32;f__Rs-D84;g__Rs-D84;s__
RMAG1043	Current Study	arylpolyene	c00009_contigs..	contigs1_sample_bins_2500.1036_NODE_23_length_43554_cov_0.004790	cluster001	43554	ctg9_1;ctg9_2;ctg9_3;ctg9_4;ctg9_5;ctg9_6;ctg9_7;ctg9_8;ctg9_9;ctg9_10;ctg9_11;ctg9_12;ctg9_13;ctg9_14;ctg9_15;ctg9_16;ctg9_17;ctg9_18;ctg9_19;ctg9_20;ctg9_21;ctg9_22;ctg9_23;ctg9_24;ctg9_25;ctg9_26;ctg9_27;ctg9_28;ctg9_29	0;36248	d__Bacteria;p__Bacteroidota;c__Bacteroidia;o__Bacteroidales;f__Bacteroidaceae;g__Prevotella;s__Prevotella sp30	d__Bacteria;p__Bacteroidota;c__Bacteroidia;o__Bacteroidales;f__Bacteroidaceae;g__Prevotella;s__Prevotella sp30
RMAG1043	Current Study	other	c00016_contigs..	contigs1_sample_bins_2500.1036_NODE_25_length_39260_cov_0.000613	cluster002	39260	ctg16_11;ctg16_12;ctg16_13;ctg16_14;ctg16_15;ctg16_16;ctg16_17;ctg16_18;ctg16_19;ctg16_20;ctg16_21;ctg16_22;ctg16_23;ctg16_24;ctg16_25;ctg16_26;ctg16_27;ctg16_28;ctg16_29;ctg16_30	17370;39260	d__Bacteria;p__Bacteroidota;c__Bacteroidia;o__Bacteroidales;f__Bacteroidaceae;g__Prevotella;s__Prevotella sp30	d__Bacteria;p__Bacteroidota;c__Bacteroidia;o__Bacteroidales;f__Bacteroidaceae;g__Prevotella;s__Prevotella sp30
RMAG1045	Current Study	nrps	c00025_contigs..	contigs1_sample_bins_2500.10382_NODE_25_length_47128_cov_7.304053	cluster001	47128	ctg25_20;ctg25_21;ctg25_22;ctg25_23;ctg25_24;ctg25_25;ctg25_26;ctg25_27;ctg25_28;ctg25_29;ctg25_30;ctg25_31;ctg25_32;ctg25_33;ctg25_34;ctg25_35;ctg25_36;ctg25_37;ctg25_38;ctg25_39;ctg25_40	23427;47128	d__Bacteria;p__Bacteroidota;c__Bacteroidia;o__Bacteroidales;f__Muribaculaceae;g__C941;s__	d__Bacteria;p__Bacteroidota;c__Bacteroidia;o__Bacteroidales;f__Muribaculaceae;g__C941;s__
RMAG1046	Current Study	nrps	c00249_contigs..	contigs1_sample_bins_2500.10387_NODE_54_length_8844_cov_4.083951	cluster001	8844	ctg249_1;ctg249_2;ctg249_3;ctg249_4;ctg249_5;ctg249_6;ctg249_7;ctg249_8;ctg249_9;ctg249_10;ctg249_11;ctg249_12	0;8844	d__Bacteria;p__Firmicutes_A;c__Clostridia;o__Lachnospirales;f__Lachnospiraceae;g__Eubacterium_Q;s__GCA_002392655.1	d__Bacteria;p__Firmicutes;c__Clostridia;o__Lachnospirales;f__Lachnospiraceae;g__Eubacterium;s__GCA_002392655.1
RMAG1046	Current Study	sactipeptide	c00321_contigs..	contigs1_sample_bins_2500.10387_NODE_34_length_10451_cov_4.039136	cluster002	10451	ctg321_1;ctg321_2;ctg321_3;ctg321_4;ctg321_5;ctg321_6;ctg321_7;ctg321_8;ctg321_9;ctg321_10	0;10451	d__Bacteria;p__Firmicutes_A;c__Clostridia;o__Lachnospirales;f__Lachnospiraceae;g__Eubacterium_Q;s__GCA_002392655.1	d__Bacteria;p__Firmicutes;c__Clostridia;o__Lachnospirales;f__Lachnospiraceae;g__Eubacterium;s__GCA_002392655.1
RMAG1049	Current Study	sactipeptide	c00202_contigs..	contigs1_sample_bins_2500.10413_NODE_112_length_5887_cov_1.840104	cluster001	5887	ctg202_1;ctg202_2;ctg202_3;ctg202_4;ctg202_5;ctg202_6	0;5887	d__Bacteria;p__Firmicutes_A;c__Clostridia;o__Lachnospirales;f__Lachnospiraceae;g__Tyzzerella;s__	d__Bacteria;p__Firmicutes;c__Clostridia;o__Lachnospirales;f__Lachnospiraceae;g__Tyzzerella;s__
RMAG1051	Current Study	other	c00020_contigs..	contigs1_sample_bins_2500.10415_NODE_7_length_67443_cov_5.839088	cluster001	67443	ctg20_16;ctg20_17;ctg20_18;ctg20_19;ctg20_20;ctg20_21;ctg20_22;ctg20_23;ctg20_24;ctg20_25;ctg20_26;ctg20_27;ctg20_28;ctg20_29;ctg20_30;ctg20_31;ctg20_32;ctg20_33;ctg20_34;ctg20_35;ctg20_36;ctg20_37;ctg20_38;ctg20_39;ctg20_40;ctg20_41;ctg20_42;ctg20_43;ctg20_44;ctg20_45;ctg20_46;ctg20_47;ctg20_48;ctg20_49	16753;59237	d__Bacteria;p__Bacteroidota;c__Bacteroidia;o__Bacteroidales;f__Bacteroidaceae;g__UBA4372;s__	d__Bacteria;p__Bacteroidota;c__Bacteroidia;o__Bacteroidales;f__Bacteroidaceae;g__UBA4372;s__
RMAG1051	Current Study	arylpolyene	c00081_contigs..	contigs1_sample_bins_2500.10415_NODE_32_length_29915_cov_5.170286	cluster002	29915	ctg81_1;ctg81_2;ctg81_3;ctg81_4;ctg81_5;ctg81_6;ctg81_7;ctg81_8;ctg81_9;ctg81_10;ctg81_11;ctg81_12;ctg81_13;ctg81_14;ctg81_15;ctg81_16;ctg81_17;ctg81_18;ctg81_19;ctg81_20;ctg81_21;ctg81_22;ctg81_23;ctg81_24;ctg81_25;ctg81_26;ctg81_27;ctg81_28;ctg81_29;ctg81_30	0;29915	d__Bacteria;p__Bacteroidota;c__Bacteroidia;o__Bacteroidales;f__Bacteroidaceae;g__UBA4372;s__	d__Bacteria;p__Bacteroidota;c__Bacteroidia;o__Bacteroidales;f__Bacteroidaceae;g__UBA4372;s__
RMAG1051	Current Study	arylpolyene	c00115_contigs..	contigs1_sample_bins_2500.10415_NODE_24_length_39889_cov_5.662916	cluster003	39889	ctg115_1;ctg115_2;ctg115_3;ctg115_4;ctg115_5;ctg115_6;ctg115_7;ctg115_8;ctg115_9;ctg115_10;ctg115_11;ctg115_12;ctg115_13;ctg115_14;ctg115_15;ctg115_16;ctg115_17;ctg115_18;ctg115_19;ctg115_20;ctg115_21;ctg115_22;ctg115_23;ctg115_24;ctg115_25;ctg115_26;ctg115_27;ctg115_28;ctg115_29;ctg115_30	800;39889	d__Bacteria;p__Bacteroidota;c__Bacteroidia;o__Bacteroidales;f__Bacteroidaceae;g__UBA4372;s__	d__Bacteria;p__Bacteroidota;c__Bacteroidia;o__Bacteroidales;f__Bacteroidaceae;g__UBA4372;s__
RMAG1052	Current Study	terpene	c00034_contigs..	contigs1_sample_bins_2500.10416_NODE_6_length_76710_cov_6.711842	cluster001	76710	ctg34_8;ctg34_9;ctg34_10;ctg34_11;ctg34_12;ctg34_13;ctg34_14;ctg34_15;ctg34_16;ctg34_17;ctg34_18;ctg34_19;ctg34_20;ctg34_21;ctg34_22;ctg34_23;ctg34_24;ctg34_25;ctg34_26;ctg34_27;ctg34_28;ctg34_29;ctg34_30;ctg34_31	6113;26944	d__Bacteria;p__Proteobacteria;c__Alphaproteobacteria;o__RF32;f__CAG-239;g__UBA2931;s__	d__Bacteria;p__Proteobacteria;c__Alphaproteobacteria;o__RF32;f__CAG-239;g__UBA2931;s__
RMAG1053	Current Study	nrps	c00167_contigs..	contigs1_sample_bins_2500.10419_NODE_10_length_42666_cov_4.499307	cluster001	42666	ctg167_1;ctg167_2;ctg167_3;ctg167_4;ctg167_5;ctg167_6;ctg167_7;ctg167_8;ctg167_9;ctg167_10;ctg167_11;ctg167_12;ctg167_13;ctg167_14;ctg167_15;ctg167_16;ctg167_17;ctg167_18;ctg167_19;ctg167_20;ctg167_21;ctg167_22;ctg167_23;ctg167_24;ctg167_25;ctg167_26;ctg167_27;ctg167_28;ctg167_29;ctg167_30;ctg167_31;ctg167_32;ctg167_33	0;42666	d__Bacteria;p__Firmicutes_A;c__Clostridia;o__Oscillospirales;f__Ruminococcaceae;g__Ruminococcus_D;s__Ruminococcus_D albus_A	d__Bacteria;p__Firmicutes;c__Clostridia;o__Oscillospirales;f__Ruminococcaceae;g__Ruminococcus;s__Ruminococcus albus
RMAG1053	Current Study	sactipeptide	c00198_contigs..	contigs1_sample_bins_2500.10419_NODE_25_length_28315_cov_4.572845	cluster002	28315	ctg198_1;ctg198_2;ctg198_3;ctg198_4;ctg198_5;ctg198_6;ctg198_7;ctg198_8;ctg198_9;ctg198_10;ctg198_11;ctg198_12;ctg198_13	0;12349	d__Bacteria;p__Firmicutes_A;c__Clostridia;o__Oscillospirales;f__Ruminococcaceae;g__Ruminococcus_D;s__Ruminococcus_D albus_A	d__Bacteria;p__Firmicutes;c__Clostridia;o__Oscillospirales;f__Ruminococcaceae;g__Ruminococcus;s__Ruminococcus albus
RMAG1053	Current Study	hserlactone	c00250_contigs..	contigs1_sample_bins_2500.10419_NODE_36_length_23861_cov_5.182349	cluster003	23861	ctg250_1;ctg250_2;ctg250_3;ctg250_4;ctg250_5;ctg250_6;ctg250_7;ctg250_8;ctg250_9;ctg250_10;ctg250_11;ctg250_12;ctg250_13;ctg250_14;ctg250_15;ctg250_16	0;18278	d__Bacteria;p__Firmicutes_A;c__Clostridia;o__Oscillospirales;f__Ruminococcaceae;g__Ruminococcus_D;s__Ruminococcus_D albus_A	d__Bacteria;p__Firmicutes;c__Clostridia;o__Oscillospirales;f__Ruminococcaceae;g__Ruminococcus;s__Ruminococcus albus
RMAG1054	Current Study	bacteriocin	c00036_contigs..	contigs1_sample_bins_2500.10420_NODE_102_length_9027_cov_6.848652	cluster001	9027	ctg36_1;ctg36_2;ctg36_3;ctg36_4;ctg36_5;ctg36_6;ctg36_7;ctg36_8;ctg36_9;ctg36_10;ctg36_11;ctg36_12;ctg36_13;ctg36_14	0;9027	d__Bacteria;p__Firmicutes_A;c__Clostridia;o__Lachnospirales;f__Lachnospiraceae;g__;s__	d__Bacteria;p__Firmicutes;c__Clostridia;o__Lachnospirales;f__Lachnospiraceae;g__;s__
RMAG1054	Current Study	sactipeptide	c00161_contigs..	contigs1_sample_bins_2500.10420_NODE_108_length_7641_cov_4.601011	cluster002	7641	ctg161_1;ctg161_2;ctg161_3;ctg161_4;ctg161_5;ctg161_6;ctg161_7	0;7641	d__Bacteria;p__Firmicutes_A;c__Clostridia;o__Lachnospirales;f__Lachnospiraceae;g__;s__	d__Bacteria;p__Firmicutes;c__Clostridia;o__Lachnospirales;f__Lachnospiraceae;g__;s__
RMAG1055	Current Study	arylpolyene	c00105_contigs..	contigs1_sample_bins_2500.10421_NODE_19_length_39446_cov_5.274150	cluster001	39446	ctg105_2;ctg105_3;ctg105_4;ctg105_5;ctg105_6;ctg105_7;ctg105_8;ctg105_9;ctg105_10;ctg105_11;ctg105_12;ctg105_13;ctg105_14;ctg105_15;ctg105_16;ctg105_17;ctg105_18;ctg105_19;ctg105_20;ctg105_21;ctg105_22;ctg105_23;ctg105_24;ctg105_25;ctg105_26;ctg105_27;ctg105_28;ctg105_29;ctg105_30;ctg105_31;ctg105_32;ctg105_33;ctg105_34;ctg105_35;ctg105_36	1729;39446	d__Bacteria;p__Bacteroidota;c__Bacteroidia;o__Bacteroidales;f__UBA932;g__RC9;s__	d__Bacteria;p__Bacteroidota;c__Bacteroidia;o__Bacteroidales;f__UBA932;g__RC9;s__
RMAG1056	Current Study	sactipeptide	c00168_contigs..	contigs1_sample_bins_2500.10423_NODE_55_length_18689_cov_5.886202	cluster001	18689	ctg168_1;ctg168_2;ctg168_3;ctg168_4;ctg168_5;ctg168_6;ctg168_7;ctg168_8;ctg168_9;ctg168_10	0;11003	d__Bacteria;p__Firmicutes_A;c__Clostridia;o__Oscillospirales;f__Oscillospiraceae;g__UBA1774;s__	d__Bacteria;p__Firmicutes;c__Clostridia;o__Oscillospirales;f__Oscillospiraceae;g__UBA1774;s__
RMAG106	Current Study	bacteriocin	c00163_cattle1..	cattle10_SRR4435563_metabat_single_bins.15_cattle10-8_k87_148243	cluster001	3678	ctg163_1;ctg163_2;ctg163_3;ctg163_4;ctg163_5;ctg163_6;ctg163_7;ctg163_8;ctg163_9;ctg163_10;ctg163_11	0;3678	d__Bacteria;p__Firmicutes_A;c__Clostridia;o__Lachnospirales;f__Lachnospiraceae;g__CAG-791;s__	d__Bacteria;p__Firmicutes;c__Clostridia;o__Lachnospirales;f__Lachnospiraceae;g__CAG-791;s__
RMAG1064	Current Study	terpene	c00014_contigs..	contigs1_sample_bins_2500.10471_NODE_9_length_94298_cov_14.707575	cluster001	94298	ctg14_8;ctg14_9;ctg14_10;ctg14_11;ctg14_12;ctg14_13;ctg14_14;ctg14_15;ctg14_16;ctg14_17;ctg14_18;ctg14_19;ctg14_20;ctg14_21;ctg14_22;ctg14_23;ctg14_24;ctg14_25;ctg14_26;ctg14_27;ctg14_28;ctg14_29;ctg14_30	7284;29011	d__Bacteria;p__Proteobacteria;c__Alphaproteobacteria;o__RF32;f__CAG-977;g__;s__	d__Bacteria;p__Proteobacteria;c__Alphaproteobacteria;o__RF32;f__CAG-977;g__;s__
RMAG1065	Current Study	nrps	c00019_contigs..	contigs1_sample_bins_2500.1060_NODE_138_length_2095_cov_1.461890	cluster001	2095	ctg19_1	0;2095	d__Bacteria;p__Firmicutes_A;c__Clostridia;o__Lachnospirales;f__Lachnospiraceae;g__UBA1066;s__	d__Bacteria;p__Firmicutes;c__Clostridia;o__Lachnospirales;f__Lachnospiraceae;g__UBA1066;s__
RMAG1065	Current Study	other	c00025_contigs..	contigs1_sample_bins_2500.1060_NODE_111_length_4973_cov_0.788898	cluster002	4973	ctg25_1;ctg25_2;ctg25_3	0;4973	d__Bacteria;p__Firmicutes_A;c__Clostridia;o__Lachnospirales;f__Lachnospiraceae;g__UBA1066;s__	d__Bacteria;p__Firmicutes;c__Clostridia;o__Lachnospirales;f__Lachnospiraceae;g__UBA1066;s__
RMAG1065	Current Study	nrps	c00072_contigs..	contigs1_sample_bins_2500.1060_NODE_27_length_26032_cov_1.010423	cluster003	26032	ctg72_1;ctg72_2;ctg72_3;ctg72_4;ctg72_5;ctg72_6;ctg72_7;ctg72_8;ctg72_9;ctg72_10;ctg72_11;ctg72_12	0;26032	d__Bacteria;p__Firmicutes_A;c__Clostridia;o__Lachnospirales;f__Lachnospiraceae;g__UBA1066;s__	d__Bacteria;p__Firmicutes;c__Clostridia;o__Lachnospirales;f__Lachnospiraceae;g__UBA1066;s__
RMAG1065	Current Study	nrps	c00096_contigs..	contigs1_sample_bins_2500.1060_NODE_76_length_10074_cov_1.017593	cluster004	10074	ctg96_1;ctg96_2;ctg96_3;ctg96_4;ctg96_5;ctg96_6;ctg96_7;ctg96_8;ctg96_9;ctg96_10;ctg96_11	0;10074	d__Bacteria;p__Firmicutes_A;c__Clostridia;o__Lachnospirales;f__Lachnospiraceae;g__UBA1066;s__	d__Bacteria;p__Firmicutes;c__Clostridia;o__Lachnospirales;f__Lachnospiraceae;g__UBA1066;s__
RMAG1065	Current Study	sactipeptide	c00112_contigs..	contigs1_sample_bins_2500.1060_NODE_17_length_30857_cov_0.909925	cluster005	30857	ctg112_1;ctg112_2;ctg112_3;ctg112_4;ctg112_5;ctg112_6;ctg112_7;ctg112_8;ctg112_9;ctg112_10;ctg112_11;ctg112_12	0;14372	d__Bacteria;p__Firmicutes_A;c__Clostridia;o__Lachnospirales;f__Lachnospiraceae;g__UBA1066;s__	d__Bacteria;p__Firmicutes;c__Clostridia;o__Lachnospirales;f__Lachnospiraceae;g__UBA1066;s__
RMAG1069	Current Study	nrps	c00079_contigs..	contigs1_sample_bins_2500.10659_NODE_23_length_36464_cov_5.744469	cluster001	36464	ctg79_9;ctg79_10;ctg79_11;ctg79_12;ctg79_13;ctg79_14;ctg79_15;ctg79_16;ctg79_17;ctg79_18;ctg79_19;ctg79_20;ctg79_21;ctg79_22;ctg79_23;ctg79_24;ctg79_25	7040;36464	d__Bacteria;p__Bacteroidota;c__Bacteroidia;o__Bacteroidales;f__F082;g__F082;s__	d__Bacteria;p__Bacteroidota;c__Bacteroidia;o__Bacteroidales;f__F082;g__F082;s__
RMAG1069	Current Study	nrps	c00102_contigs..	contigs1_sample_bins_2500.10659_NODE_97_length_9660_cov_5.097360	cluster002	9660	ctg102_1;ctg102_2;ctg102_3;ctg102_4;ctg102_5;ctg102_6	0;9660	d__Bacteria;p__Bacteroidota;c__Bacteroidia;o__Bacteroidales;f__F082;g__F082;s__	d__Bacteria;p__Bacteroidota;c__Bacteroidia;o__Bacteroidales;f__F082;g__F082;s__
RMAG107	Current Study	arylpolyene	c00045_cattle1..	cattle10_SRR4435563_metabat_single_bins.24_cattle10-8_k87_301295	cluster001	28161	ctg45_1;ctg45_2;ctg45_3;ctg45_4;ctg45_5;ctg45_6;ctg45_7;ctg45_8;ctg45_9;ctg45_10;ctg45_11;ctg45_12;ctg45_13;ctg45_14;ctg45_15;ctg45_16;ctg45_17;ctg45_18;ctg45_19;ctg45_20;ctg45_21;ctg45_22;ctg45_23;ctg45_24	1017;28161	d__Bacteria;p__Spirochaetota;c__Spirochaetia;o__Treponematales;f__Treponemataceae;g__Treponema_D;s__	d__Bacteria;p__Spirochaetota;c__Spirochaetia;o__Treponematales;f__Treponemataceae;g__Treponema;s__
RMAG107	Current Study	bacteriocin	c00093_cattle1..	cattle10_SRR4435563_metabat_single_bins.24_cattle10-8_k87_11933	cluster002	2471	ctg93_1;ctg93_2;ctg93_3;ctg93_4	0;2471	d__Bacteria;p__Spirochaetota;c__Spirochaetia;o__Treponematales;f__Treponemataceae;g__Treponema_D;s__	d__Bacteria;p__Spirochaetota;c__Spirochaetia;o__Treponematales;f__Treponemataceae;g__Treponema;s__
RMAG107	Current Study	arylpolyene	c00103_cattle1..	cattle10_SRR4435563_metabat_single_bins.24_cattle10-8_k87_284563	cluster003	41704	ctg103_1;ctg103_2;ctg103_3;ctg103_4;ctg103_5;ctg103_6;ctg103_7;ctg103_8;ctg103_9;ctg103_10;ctg103_11;ctg103_12;ctg103_13;ctg103_14;ctg103_15;ctg103_16;ctg103_17;ctg103_18;ctg103_19;ctg103_20;ctg103_21;ctg103_22;ctg103_23;ctg103_24;ctg103_25;ctg103_26;ctg103_27;ctg103_28;ctg103_29;ctg103_30;ctg103_31;ctg103_32;ctg103_33;ctg103_34;ctg103_35;ctg103_36;ctg103_37	0;41038	d__Bacteria;p__Spirochaetota;c__Spirochaetia;o__Treponematales;f__Treponemataceae;g__Treponema_D;s__	d__Bacteria;p__Spirochaetota;c__Spirochaetia;o__Treponematales;f__Treponemataceae;g__Treponema;s__
RMAG1070	Current Study	other	c00023_contigs..	contigs1_sample_bins_2500.10671_NODE_207_length_3355_cov_1.700743	cluster001	3355	ctg23_1;ctg23_2	0;3355	d__Bacteria;p__Firmicutes_A;c__Clostridia;o__Lachnospirales;f__Lachnospiraceae;g__UBA1066;s__	d__Bacteria;p__Firmicutes;c__Clostridia;o__Lachnospirales;f__Lachnospiraceae;g__UBA1066;s__
RMAG1070	Current Study	nrps	c00085_contigs..	contigs1_sample_bins_2500.10671_NODE_215_length_3026_cov_1.026216	cluster002	3026	ctg85_1	0;3026	d__Bacteria;p__Firmicutes_A;c__Clostridia;o__Lachnospirales;f__Lachnospiraceae;g__UBA1066;s__	d__Bacteria;p__Firmicutes;c__Clostridia;o__Lachnospirales;f__Lachnospiraceae;g__UBA1066;s__
RMAG1070	Current Study	nrps	c00161_contigs..	contigs1_sample_bins_2500.10671_NODE_130_length_7868_cov_3.797959	cluster003	7868	ctg161_1;ctg161_2	0;7868	d__Bacteria;p__Firmicutes_A;c__Clostridia;o__Lachnospirales;f__Lachnospiraceae;g__UBA1066;s__	d__Bacteria;p__Firmicutes;c__Clostridia;o__Lachnospirales;f__Lachnospiraceae;g__UBA1066;s__
RMAG1070	Current Study	nrps	c00176_contigs..	contigs1_sample_bins_2500.10671_NODE_162_length_5621_cov_1.344012	cluster004	5621	ctg176_1;ctg176_2	0;5621	d__Bacteria;p__Firmicutes_A;c__Clostridia;o__Lachnospirales;f__Lachnospiraceae;g__UBA1066;s__	d__Bacteria;p__Firmicutes;c__Clostridia;o__Lachnospirales;f__Lachnospiraceae;g__UBA1066;s__
RMAG1070	Current Study	nrps	c00186_contigs..	contigs1_sample_bins_2500.10671_NODE_173_length_4945_cov_1.969722	cluster005	4945	ctg186_1;ctg186_2;ctg186_3;ctg186_4	0;4945	d__Bacteria;p__Firmicutes_A;c__Clostridia;o__Lachnospirales;f__Lachnospiraceae;g__UBA1066;s__	d__Bacteria;p__Firmicutes;c__Clostridia;o__Lachnospirales;f__Lachnospiraceae;g__UBA1066;s__
RMAG1070	Current Study	nrps	c00217_contigs..	contigs1_sample_bins_2500.10671_NODE_17_length_25796_cov_3.125209	cluster006	25796	ctg217_1;ctg217_2;ctg217_3;ctg217_4;ctg217_5;ctg217_6;ctg217_7;ctg217_8;ctg217_9;ctg217_10;ctg217_11;ctg217_12;ctg217_13;ctg217_14;ctg217_15;ctg217_16;ctg217_17;ctg217_18;ctg217_19;ctg217_20;ctg217_21	0;25796	d__Bacteria;p__Firmicutes_A;c__Clostridia;o__Lachnospirales;f__Lachnospiraceae;g__UBA1066;s__	d__Bacteria;p__Firmicutes;c__Clostridia;o__Lachnospirales;f__Lachnospiraceae;g__UBA1066;s__
RMAG1070	Current Study	nrps	c00220_contigs..	contigs1_sample_bins_2500.10671_NODE_67_length_14137_cov_2.142113	cluster007	14137	ctg220_1;ctg220_2;ctg220_3;ctg220_4;ctg220_5;ctg220_6;ctg220_7;ctg220_8;ctg220_9	0;14137	d__Bacteria;p__Firmicutes_A;c__Clostridia;o__Lachnospirales;f__Lachnospiraceae;g__UBA1066;s__	d__Bacteria;p__Firmicutes;c__Clostridia;o__Lachnospirales;f__Lachnospiraceae;g__UBA1066;s__
RMAG1070	Current Study	nrps	c00239_contigs..	contigs1_sample_bins_2500.10671_NODE_12_length_30717_cov_2.222066	cluster008	30717	ctg239_1;ctg239_2;ctg239_3;ctg239_4;ctg239_5;ctg239_6;ctg239_7;ctg239_8;ctg239_9;ctg239_10;ctg239_11;ctg239_12;ctg239_13;ctg239_14;ctg239_15;ctg239_16;ctg239_17	0;30717	d__Bacteria;p__Firmicutes_A;c__Clostridia;o__Lachnospirales;f__Lachnospiraceae;g__UBA1066;s__	d__Bacteria;p__Firmicutes;c__Clostridia;o__Lachnospirales;f__Lachnospiraceae;g__UBA1066;s__
RMAG1071	Current Study	other	c00032_contigs..	contigs1_sample_bins_2500.10682_NODE_22_length_18609_cov_3.058208	cluster001	18609	ctg32_1;ctg32_2;ctg32_3;ctg32_4;ctg32_5;ctg32_6;ctg32_7;ctg32_8;ctg32_9;ctg32_10;ctg32_11;ctg32_12;ctg32_13;ctg32_14;ctg32_15;ctg32_16;ctg32_17;ctg32_18;ctg32_19;ctg32_20	0;18609	d__Bacteria;p__Firmicutes;c__Bacilli;o__RFN20;f__CAG-826;g__;s__	d__Bacteria;p__Firmicutes;c__Bacilli;o__RFN20;f__CAG-826;g__;s__
RMAG1074	Current Study	other	c00038_contigs..	contigs1_sample_bins_2500.10737_NODE_118_length_8571_cov_5.214185	cluster001	8571	ctg38_1;ctg38_2;ctg38_3;ctg38_4;ctg38_5;ctg38_6;ctg38_7	0;8571	d__Bacteria;p__Bacteroidota;c__Bacteroidia;o__Bacteroidales;f__Paludibacteraceae;g__UBA1723;s__	d__Bacteria;p__Bacteroidota;c__Bacteroidia;o__Bacteroidales;f__Paludibacteraceae;g__UBA1723;s__
RMAG1074	Current Study	arylpolyene	c00213_contigs..	contigs1_sample_bins_2500.10737_NODE_14_length_25062_cov_4.850682	cluster002	25062	ctg213_1;ctg213_2;ctg213_3;ctg213_4;ctg213_5;ctg213_6;ctg213_7;ctg213_8;ctg213_9;ctg213_10;ctg213_11	0;23525	d__Bacteria;p__Bacteroidota;c__Bacteroidia;o__Bacteroidales;f__Paludibacteraceae;g__UBA1723;s__	d__Bacteria;p__Bacteroidota;c__Bacteroidia;o__Bacteroidales;f__Paludibacteraceae;g__UBA1723;s__
RMAG1074	Current Study	arylpolyene	c00301_contigs..	contigs1_sample_bins_2500.10737_NODE_180_length_5689_cov_2.496805	cluster003	5689	ctg301_1;ctg301_2;ctg301_3;ctg301_4;ctg301_5;ctg301_6	0;5689	d__Bacteria;p__Bacteroidota;c__Bacteroidia;o__Bacteroidales;f__Paludibacteraceae;g__UBA1723;s__	d__Bacteria;p__Bacteroidota;c__Bacteroidia;o__Bacteroidales;f__Paludibacteraceae;g__UBA1723;s__
RMAG1076	Current Study	arylpolyene	c00011_contigs..	contigs1_sample_bins_2500.10757_NODE_33_length_32231_cov_10.842881	cluster001	32231	ctg11_1;ctg11_2;ctg11_3;ctg11_4;ctg11_5;ctg11_6;ctg11_7;ctg11_8;ctg11_9;ctg11_10;ctg11_11;ctg11_12;ctg11_13;ctg11_14;ctg11_15;ctg11_16;ctg11_17;ctg11_18;ctg11_19;ctg11_20;ctg11_21;ctg11_22;ctg11_23;ctg11_24;ctg11_25;ctg11_26;ctg11_27;ctg11_28;ctg11_29;ctg11_30;ctg11_31;ctg11_32;ctg11_33;ctg11_34;ctg11_35;ctg11_36;ctg11_37	0;32231	d__Bacteria;p__Bacteroidota;c__Bacteroidia;o__Bacteroidales;f__Bacteroidaceae;g__Prevotella;s__GCA_002392565.1	d__Bacteria;p__Bacteroidota;c__Bacteroidia;o__Bacteroidales;f__Bacteroidaceae;g__Prevotella;s__GCA_002392565.1
RMAG1077	Current Study	sactipeptide	c00172_contigs..	contigs1_sample_bins_2500.10762_NODE_63_length_10823_cov_0.121167	cluster001	10823	ctg172_1;ctg172_2;ctg172_3;ctg172_4;ctg172_5;ctg172_6;ctg172_7;ctg172_8	0;10823	d__Bacteria;p__Firmicutes_A;c__Clostridia;o__Lachnospirales;f__Lachnospiraceae;g__;s__	d__Bacteria;p__Firmicutes;c__Clostridia;o__Lachnospirales;f__Lachnospiraceae;g__;s__
RMAG1079	Current Study	nrps	c00073_contigs..	contigs1_sample_bins_2500.10784_cattle11-40_k127_318170	cluster001	21107	ctg73_1;ctg73_2;ctg73_3;ctg73_4;ctg73_5;ctg73_6;ctg73_7;ctg73_8;ctg73_9;ctg73_10;ctg73_11;ctg73_12;ctg73_13;ctg73_14;ctg73_15;ctg73_16;ctg73_17;ctg73_18;ctg73_19;ctg73_20;ctg73_21;ctg73_22;ctg73_23	0;21107	d__Bacteria;p__Firmicutes_A;c__Clostridia;o__Peptostreptococcales;f__Anaerovoracaceae;g__Mogibacterium;s__	d__Bacteria;p__Firmicutes;c__Clostridia;o__Peptostreptococcales;f__Anaerovoracaceae;g__Mogibacterium;s__
RMAG1079	Current Study	bacteriocin	c00076_contigs..	contigs1_sample_bins_2500.10784_cattle11-40_k127_186922	cluster002	85990	ctg76_49;ctg76_50;ctg76_51;ctg76_52;ctg76_53;ctg76_54;ctg76_55;ctg76_56;ctg76_57;ctg76_58;ctg76_59;ctg76_60;ctg76_61;ctg76_62;ctg76_63	63304;75623	d__Bacteria;p__Firmicutes_A;c__Clostridia;o__Peptostreptococcales;f__Anaerovoracaceae;g__Mogibacterium;s__	d__Bacteria;p__Firmicutes;c__Clostridia;o__Peptostreptococcales;f__Anaerovoracaceae;g__Mogibacterium;s__
RMAG108	Current Study	nrps	c00026_cattle1..	cattle10_SRR4435563_metabat_single_bins.29_cattle10-8_k87_244012	cluster001	34289	ctg26_1;ctg26_2;ctg26_3;ctg26_4;ctg26_5;ctg26_6;ctg26_7;ctg26_8;ctg26_9;ctg26_10;ctg26_11;ctg26_12;ctg26_13;ctg26_14;ctg26_15;ctg26_16;ctg26_17;ctg26_18;ctg26_19;ctg26_20;ctg26_21;ctg26_22;ctg26_23;ctg26_24;ctg26_25;ctg26_26;ctg26_27	0;34289	d__Bacteria;p__Firmicutes_A;c__Clostridia;o__Oscillospirales;f__DTU089;g__Ruminococcus_E;s__GCA_002350765.1	d__Bacteria;p__Firmicutes;c__Clostridia;o__Oscillospirales;f__DTU089;g__Ruminococcus;s__GCA_002350765.1
RMAG108	Current Study	sactipeptide	c00028_cattle1..	cattle10_SRR4435563_metabat_single_bins.29_cattle10-8_k87_72805	cluster002	174087	ctg28_134;ctg28_135;ctg28_136;ctg28_137;ctg28_138;ctg28_139;ctg28_140;ctg28_141;ctg28_142;ctg28_143;ctg28_144;ctg28_145;ctg28_146;ctg28_147;ctg28_148;ctg28_149;ctg28_150;ctg28_151;ctg28_152;ctg28_153;ctg28_154;ctg28_155	140653;160806	d__Bacteria;p__Firmicutes_A;c__Clostridia;o__Oscillospirales;f__DTU089;g__Ruminococcus_E;s__GCA_002350765.1	d__Bacteria;p__Firmicutes;c__Clostridia;o__Oscillospirales;f__DTU089;g__Ruminococcus;s__GCA_002350765.1
RMAG1081	Current Study	nrps	c00007_contigs..	contigs1_sample_bins_2500.10788_NODE_9_length_89400_cov_10.991391	cluster001	89400	ctg7_42;ctg7_43;ctg7_44;ctg7_45;ctg7_46;ctg7_47;ctg7_48;ctg7_49;ctg7_50;ctg7_51;ctg7_52;ctg7_53;ctg7_54;ctg7_55;ctg7_56;ctg7_57;ctg7_58;ctg7_59;ctg7_60	56663;89400	d__Bacteria;p__Firmicutes_A;c__Clostridia;o__Christensenellales;f__CAG-74;g__GCA-900199385;s__	d__Bacteria;p__Firmicutes;c__Clostridia;o__Christensenellales;f__CAG-74;g__GCA-900199385;s__
RMAG1081	Current Study	sactipeptide	c00042_contigs..	contigs1_sample_bins_2500.10788_NODE_2_length_182465_cov_12.414929	cluster002	182465	ctg42_132;ctg42_133;ctg42_134;ctg42_135;ctg42_136;ctg42_137;ctg42_138;ctg42_139;ctg42_140;ctg42_141	172120;182465	d__Bacteria;p__Firmicutes_A;c__Clostridia;o__Christensenellales;f__CAG-74;g__GCA-900199385;s__	d__Bacteria;p__Firmicutes;c__Clostridia;o__Christensenellales;f__CAG-74;g__GCA-900199385;s__
RMAG1082	Current Study	nrps	c00014_contigs..	contigs1_sample_bins_2500.10791_NODE_119_length_8299_cov_11.707060	cluster001	8299	ctg14_1;ctg14_2;ctg14_3;ctg14_4;ctg14_5;ctg14_6;ctg14_7;ctg14_8;ctg14_9	0;8299	d__Bacteria;p__Firmicutes_A;c__Clostridia;o__Lachnospirales;f__Lachnospiraceae;g__;s__	d__Bacteria;p__Firmicutes;c__Clostridia;o__Lachnospirales;f__Lachnospiraceae;g__;s__
RMAG1082	Current Study	sactipeptide	c00121_contigs..	contigs1_sample_bins_2500.10791_NODE_122_length_8104_cov_12.576593	cluster002	8104	ctg121_1;ctg121_2;ctg121_3;ctg121_4;ctg121_5;ctg121_6	0;8104	d__Bacteria;p__Firmicutes_A;c__Clostridia;o__Lachnospirales;f__Lachnospiraceae;g__;s__	d__Bacteria;p__Firmicutes;c__Clostridia;o__Lachnospirales;f__Lachnospiraceae;g__;s__
RMAG1083	Current Study	nrps	c00002_contigs..	contigs1_sample_bins_2500.10792_NODE_6_length_94498_cov_31.829212	cluster001	94498	ctg2_1;ctg2_2;ctg2_3;ctg2_4;ctg2_5;ctg2_6;ctg2_7;ctg2_8;ctg2_9;ctg2_10;ctg2_11;ctg2_12;ctg2_13;ctg2_14;ctg2_15;ctg2_16;ctg2_17;ctg2_18;ctg2_19;ctg2_20;ctg2_21;ctg2_22;ctg2_23;ctg2_24;ctg2_25;ctg2_26;ctg2_27;ctg2_28;ctg2_29;ctg2_30;ctg2_31;ctg2_32;ctg2_33;ctg2_34;ctg2_35;ctg2_36;ctg2_37;ctg2_38;ctg2_39	0;38392	d__Bacteria;p__Bacteroidota;c__Bacteroidia;o__Bacteroidales;f__Bacteroidaceae;g__Prevotella;s__GCA_002350925.1	d__Bacteria;p__Bacteroidota;c__Bacteroidia;o__Bacteroidales;f__Bacteroidaceae;g__Prevotella;s__GCA_002350925.1
RMAG1084	Current Study	terpene	c00070_contigs..	contigs1_sample_bins_2500.10796_cattle19-190_k87_32403	cluster001	23720	ctg70_6;ctg70_7;ctg70_8;ctg70_9;ctg70_10;ctg70_11;ctg70_12;ctg70_13;ctg70_14;ctg70_15;ctg70_16;ctg70_17;ctg70_18;ctg70_19;ctg70_20;ctg70_21;ctg70_22;ctg70_23;ctg70_24;ctg70_25;ctg70_26;ctg70_27;ctg70_28	6903;23720	d__Bacteria;p__Proteobacteria;c__Alphaproteobacteria;o__RF32;f__CAG-239;g__51-20;s__	d__Bacteria;p__Proteobacteria;c__Alphaproteobacteria;o__RF32;f__CAG-239;g__51-20;s__
RMAG1085	Current Study	nrps	c00087_contigs..	contigs1_sample_bins_2500.10808_cattle19-192_k87_538941	cluster001	8579	ctg87_1;ctg87_2	0;8579	d__Bacteria;p__Bacteroidota;c__Bacteroidia;o__Bacteroidales;f__Bacteroidaceae;g__UBA3839;s__UBA3839 sp2	d__Bacteria;p__Bacteroidota;c__Bacteroidia;o__Bacteroidales;f__Bacteroidaceae;g__UBA3839;s__UBA3839 sp2
RMAG1089	Current Study	arylpolyene	c00113_contigs..	contigs1_sample_bins_2500.10836_NODE_32_length_29748_cov_0.045103	cluster001	29748	ctg113_1;ctg113_2;ctg113_3;ctg113_4;ctg113_5;ctg113_6;ctg113_7;ctg113_8;ctg113_9;ctg113_10;ctg113_11;ctg113_12;ctg113_13;ctg113_14;ctg113_15;ctg113_16;ctg113_17;ctg113_18;ctg113_19;ctg113_20;ctg113_21;ctg113_22;ctg113_23;ctg113_24;ctg113_25;ctg113_26;ctg113_27	0;23759	d__Bacteria;p__Proteobacteria;c__Gammaproteobacteria;o__Pseudomonadales;f__Moraxellaceae;g__Acinetobacter;s__Acinetobacter lwoffii	d__Bacteria;p__Proteobacteria;c__Gammaproteobacteria;o__Pseudomonadales;f__Moraxellaceae;g__Acinetobacter;s__Acinetobacter lwoffii
RMAG109	Current Study	other	c00022_cattle1..	cattle10_SRR4435563_metabat_single_bins.33_cattle10-8_k87_34573	cluster001	4956	ctg22_1;ctg22_2;ctg22_3;ctg22_4;ctg22_5	0;4956	d__Bacteria;p__Firmicutes;c__Bacilli;o__RFN20;f__CAG-826;g__UBA2450;s__GCA_002353275.1	d__Bacteria;p__Firmicutes;c__Bacilli;o__RFN20;f__CAG-826;g__UBA2450;s__GCA_002353275.1
RMAG109	Current Study	nrps	c00084_cattle1..	cattle10_SRR4435563_metabat_single_bins.33_cattle10-8_k87_307343	cluster002	6879	ctg84_1;ctg84_2;ctg84_3;ctg84_4;ctg84_5;ctg84_6	0;6879	d__Bacteria;p__Firmicutes;c__Bacilli;o__RFN20;f__CAG-826;g__UBA2450;s__GCA_002353275.1	d__Bacteria;p__Firmicutes;c__Bacilli;o__RFN20;f__CAG-826;g__UBA2450;s__GCA_002353275.1
RMAG109	Current Study	other	c00185_cattle1..	cattle10_SRR4435563_metabat_single_bins.33_cattle10-8_k87_110094	cluster003	3095	ctg185_1;ctg185_2;ctg185_3;ctg185_4	0;3095	d__Bacteria;p__Firmicutes;c__Bacilli;o__RFN20;f__CAG-826;g__UBA2450;s__GCA_002353275.1	d__Bacteria;p__Firmicutes;c__Bacilli;o__RFN20;f__CAG-826;g__UBA2450;s__GCA_002353275.1
RMAG109	Current Study	nrps	c00192_cattle1..	cattle10_SRR4435563_metabat_single_bins.33_cattle10-8_k87_214921	cluster004	3655	ctg192_1	0;3655	d__Bacteria;p__Firmicutes;c__Bacilli;o__RFN20;f__CAG-826;g__UBA2450;s__GCA_002353275.1	d__Bacteria;p__Firmicutes;c__Bacilli;o__RFN20;f__CAG-826;g__UBA2450;s__GCA_002353275.1
RMAG1090	Current Study	t3pks	c00189_contigs..	contigs1_sample_bins_2500.10837_cattle19-196_k87_31183	cluster001	18189	ctg189_1;ctg189_2;ctg189_3;ctg189_4;ctg189_5;ctg189_6;ctg189_7;ctg189_8;ctg189_9;ctg189_10;ctg189_11;ctg189_12;ctg189_13;ctg189_14;ctg189_15;ctg189_16;ctg189_17;ctg189_18;ctg189_19;ctg189_20;ctg189_21	0;18189	d__Bacteria;p__Bacteroidota;c__Bacteroidia;o__Sphingobacteriales;f__Sphingobacteriaceae;g__Sphingobacterium;s__GCF_000938735.2	d__Bacteria;p__Bacteroidota;c__Bacteroidia;o__Sphingobacteriales;f__Sphingobacteriaceae;g__Sphingobacterium;s__GCF_000938735.2
RMAG1090	Current Study	terpene	c00208_contigs..	contigs1_sample_bins_2500.10837_cattle19-196_k87_47650	cluster002	8795	ctg208_1;ctg208_2;ctg208_3;ctg208_4;ctg208_5;ctg208_6;ctg208_7;ctg208_8;ctg208_9;ctg208_10;ctg208_11	0;8795	d__Bacteria;p__Bacteroidota;c__Bacteroidia;o__Sphingobacteriales;f__Sphingobacteriaceae;g__Sphingobacterium;s__GCF_000938735.2	d__Bacteria;p__Bacteroidota;c__Bacteroidia;o__Sphingobacteriales;f__Sphingobacteriaceae;g__Sphingobacterium;s__GCF_000938735.2
RMAG1090	Current Study	bacteriocin	c00285_contigs..	contigs1_sample_bins_2500.10837_cattle19-196_k87_11030	cluster003	6047	ctg285_1;ctg285_2;ctg285_3;ctg285_4;ctg285_5;ctg285_6	0;6047	d__Bacteria;p__Bacteroidota;c__Bacteroidia;o__Sphingobacteriales;f__Sphingobacteriaceae;g__Sphingobacterium;s__GCF_000938735.2	d__Bacteria;p__Bacteroidota;c__Bacteroidia;o__Sphingobacteriales;f__Sphingobacteriaceae;g__Sphingobacterium;s__GCF_000938735.2
RMAG1094	Current Study	nrps	c00008_contigs..	contigs1_sample_bins_2500.10865_NODE_8_length_114356_cov_2.659231	cluster001	114356	ctg8_59;ctg8_60;ctg8_61;ctg8_62;ctg8_63;ctg8_64;ctg8_65;ctg8_66;ctg8_67;ctg8_68;ctg8_69;ctg8_70;ctg8_71;ctg8_72;ctg8_73;ctg8_74;ctg8_75;ctg8_76;ctg8_77;ctg8_78;ctg8_79;ctg8_80;ctg8_81;ctg8_82;ctg8_83	87945;114356	d__Bacteria;p__Firmicutes_A;c__Clostridia;o__Oscillospirales;f__Ruminococcaceae;g__Ruminococcus;s__	d__Bacteria;p__Firmicutes;c__Clostridia;o__Oscillospirales;f__Ruminococcaceae;g__Ruminococcus;s__
RMAG1094	Current Study	nrps	c00018_contigs..	contigs1_sample_bins_2500.10865_NODE_10_length_104056_cov_2.443476	cluster002	104056	ctg18_51;ctg18_52;ctg18_53;ctg18_54;ctg18_55;ctg18_56;ctg18_57;ctg18_58;ctg18_59;ctg18_60;ctg18_61;ctg18_62;ctg18_63;ctg18_64;ctg18_65;ctg18_66;ctg18_67;ctg18_68;ctg18_69;ctg18_70;ctg18_71;ctg18_72;ctg18_73;ctg18_74;ctg18_75;ctg18_76;ctg18_77;ctg18_78;ctg18_79;ctg18_80;ctg18_81;ctg18_82;ctg18_83;ctg18_84;ctg18_85;ctg18_86;ctg18_87;ctg18_88;ctg18_89;ctg18_90	58579;104056	d__Bacteria;p__Firmicutes_A;c__Clostridia;o__Oscillospirales;f__Ruminococcaceae;g__Ruminococcus;s__	d__Bacteria;p__Firmicutes;c__Clostridia;o__Oscillospirales;f__Ruminococcaceae;g__Ruminococcus;s__
RMAG1094	Current Study	sactipeptide	c00022_contigs..	contigs1_sample_bins_2500.10865_NODE_19_length_62698_cov_2.469611	cluster003	62698	ctg22_1;ctg22_2;ctg22_3;ctg22_4;ctg22_5;ctg22_6;ctg22_7;ctg22_8;ctg22_9;ctg22_10;ctg22_11;ctg22_12;ctg22_13	0;13164	d__Bacteria;p__Firmicutes_A;c__Clostridia;o__Oscillospirales;f__Ruminococcaceae;g__Ruminococcus;s__	d__Bacteria;p__Firmicutes;c__Clostridia;o__Oscillospirales;f__Ruminococcaceae;g__Ruminococcus;s__
RMAG1095	Current Study	arylpolyene	c00017_contigs..	contigs1_sample_bins_2500.10879_NODE_5_length_25180_cov_5.405095	cluster001	25180	ctg17_1;ctg17_2;ctg17_3;ctg17_4;ctg17_5;ctg17_6;ctg17_7;ctg17_8;ctg17_9;ctg17_10;ctg17_11;ctg17_12;ctg17_13;ctg17_14;ctg17_15;ctg17_16;ctg17_17;ctg17_18;ctg17_19;ctg17_20;ctg17_21;ctg17_22;ctg17_23;ctg17_24;ctg17_25;ctg17_26;ctg17_27;ctg17_28;ctg17_29;ctg17_30	0;25180	d__Bacteria;p__Proteobacteria;c__Alphaproteobacteria;o__RF32;f__Rs-D84;g__Rs-D84;s__	d__Bacteria;p__Proteobacteria;c__Alphaproteobacteria;o__RF32;f__Rs-D84;g__Rs-D84;s__
RMAG1095	Current Study	hserlactone	c00068_contigs..	contigs1_sample_bins_2500.10879_NODE_8_length_19325_cov_4.581993	cluster002	19325	ctg68_1;ctg68_2;ctg68_3;ctg68_4;ctg68_5;ctg68_6;ctg68_7;ctg68_8;ctg68_9;ctg68_10;ctg68_11;ctg68_12;ctg68_13;ctg68_14	3522;19325	d__Bacteria;p__Proteobacteria;c__Alphaproteobacteria;o__RF32;f__Rs-D84;g__Rs-D84;s__	d__Bacteria;p__Proteobacteria;c__Alphaproteobacteria;o__RF32;f__Rs-D84;g__Rs-D84;s__
RMAG1098	Current Study	nrps	c00114_contigs..	contigs1_sample_bins_2500.1088_NODE_40_length_25288_cov_2.989587	cluster001	25288	ctg114_1;ctg114_2;ctg114_3;ctg114_4;ctg114_5;ctg114_6;ctg114_7;ctg114_8;ctg114_9;ctg114_10;ctg114_11;ctg114_12;ctg114_13;ctg114_14	0;25288	d__Bacteria;p__Bacteroidota;c__Bacteroidia;o__Bacteroidales;f__Muribaculaceae;g__C941;s__	d__Bacteria;p__Bacteroidota;c__Bacteroidia;o__Bacteroidales;f__Muribaculaceae;g__C941;s__
RMAG11	Current Study	nrps	c00023_bison1_..	bison1_SRR4435571_metabat_single_bins.31_NODE_23_length_26663_cov_4.389995	cluster001	26663	ctg23_1;ctg23_2;ctg23_3;ctg23_4;ctg23_5;ctg23_6;ctg23_7;ctg23_8;ctg23_9;ctg23_10;ctg23_11;ctg23_12;ctg23_13;ctg23_14;ctg23_15;ctg23_16;ctg23_17;ctg23_18;ctg23_19;ctg23_20;ctg23_21;ctg23_22;ctg23_23;ctg23_24;ctg23_25;ctg23_26	0;26663	d__Bacteria;p__Bacteroidota;c__Bacteroidia;o__Bacteroidales;f__P3;g__P3;s__	d__Bacteria;p__Bacteroidota;c__Bacteroidia;o__Bacteroidales;f__P3;g__P3;s__
RMAG11	Current Study	arylpolyene	c00113_bison1_..	bison1_SRR4435571_metabat_single_bins.31_NODE_8_length_42055_cov_4.006571	cluster002	42055	ctg113_1;ctg113_2;ctg113_3;ctg113_4;ctg113_5;ctg113_6;ctg113_7;ctg113_8;ctg113_9;ctg113_10;ctg113_11;ctg113_12;ctg113_13;ctg113_14;ctg113_15;ctg113_16;ctg113_17;ctg113_18;ctg113_19;ctg113_20;ctg113_21;ctg113_22;ctg113_23;ctg113_24;ctg113_25;ctg113_26;ctg113_27;ctg113_28;ctg113_29;ctg113_30;ctg113_31;ctg113_32;ctg113_33;ctg113_34;ctg113_35;ctg113_36;ctg113_37;ctg113_38;ctg113_39	0;40443	d__Bacteria;p__Bacteroidota;c__Bacteroidia;o__Bacteroidales;f__P3;g__P3;s__	d__Bacteria;p__Bacteroidota;c__Bacteroidia;o__Bacteroidales;f__P3;g__P3;s__
RMAG1100	Current Study	terpene	c00008_contigs..	contigs1_sample_bins_2500.10916_NODE_4_length_121593_cov_11.227460	cluster001	121593	ctg8_51;ctg8_52;ctg8_53;ctg8_54;ctg8_55;ctg8_56;ctg8_57;ctg8_58;ctg8_59;ctg8_60;ctg8_61;ctg8_62;ctg8_63;ctg8_64;ctg8_65;ctg8_66;ctg8_67;ctg8_68;ctg8_69;ctg8_70;ctg8_71;ctg8_72;ctg8_73;ctg8_74;ctg8_75	62472;83303	d__Bacteria;p__Proteobacteria;c__Alphaproteobacteria;o__RF32;f__CAG-239;g__UBA2931;s__	d__Bacteria;p__Proteobacteria;c__Alphaproteobacteria;o__RF32;f__CAG-239;g__UBA2931;s__
RMAG1101	Current Study	other	c00059_contigs..	contigs1_sample_bins_2500.10921_NODE_25_length_24256_cov_3.864179	cluster001	24256	ctg59_1;ctg59_2;ctg59_3;ctg59_4;ctg59_5;ctg59_6;ctg59_7;ctg59_8;ctg59_9;ctg59_10;ctg59_11;ctg59_12;ctg59_13;ctg59_14;ctg59_15;ctg59_16;ctg59_17;ctg59_18	0;23631	d__Bacteria;p__Firmicutes_A;c__Clostridia;o__Lachnospirales;f__Lachnospiraceae;g__UBA2821;s__	d__Bacteria;p__Firmicutes;c__Clostridia;o__Lachnospirales;f__Lachnospiraceae;g__UBA2821;s__
RMAG1101	Current Study	sactipeptide	c00137_contigs..	contigs1_sample_bins_2500.10921_NODE_56_length_15093_cov_3.991089	cluster002	15093	ctg137_5;ctg137_6;ctg137_7;ctg137_8;ctg137_9;ctg137_10;ctg137_11	4795;15093	d__Bacteria;p__Firmicutes_A;c__Clostridia;o__Lachnospirales;f__Lachnospiraceae;g__UBA2821;s__	d__Bacteria;p__Firmicutes;c__Clostridia;o__Lachnospirales;f__Lachnospiraceae;g__UBA2821;s__
RMAG1102	Current Study	other	c00007_contigs..	contigs1_sample_bins_2500.10923_NODE_58_length_5006_cov_17.407998	cluster001	5006	ctg7_1;ctg7_2;ctg7_3	0;5006	d__Bacteria;p__Firmicutes_A;c__Clostridia;o__Lachnospirales;f__Lachnospiraceae;g__Lachnospira;s__	d__Bacteria;p__Firmicutes;c__Clostridia;o__Lachnospirales;f__Lachnospiraceae;g__Lachnospira;s__
RMAG1105	Current Study	nrps	c00035_contigs..	contigs1_sample_bins_2500.10932_NODE_2_length_130551_cov_3.064152	cluster001	130551	ctg35_38;ctg35_39;ctg35_40;ctg35_41;ctg35_42;ctg35_43;ctg35_44;ctg35_45;ctg35_46;ctg35_47;ctg35_48;ctg35_49;ctg35_50;ctg35_51;ctg35_52;ctg35_53;ctg35_54;ctg35_55;ctg35_56;ctg35_57;ctg35_58;ctg35_59;ctg35_60;ctg35_61;ctg35_62;ctg35_63;ctg35_64;ctg35_65;ctg35_66;ctg35_67;ctg35_68;ctg35_69;ctg35_70;ctg35_71;ctg35_72;ctg35_73;ctg35_74;ctg35_75;ctg35_76;ctg35_77;ctg35_78	55635;107910	d__Bacteria;p__Bacteroidota;c__Bacteroidia;o__Bacteroidales;f__Bacteroidaceae;g__Prevotella;s__	d__Bacteria;p__Bacteroidota;c__Bacteroidia;o__Bacteroidales;f__Bacteroidaceae;g__Prevotella;s__
RMAG1105	Current Study	arylpolyene	c00040_contigs..	contigs1_sample_bins_2500.10932_NODE_34_length_37508_cov_1.987052	cluster002	37508	ctg40_2;ctg40_3;ctg40_4;ctg40_5;ctg40_6;ctg40_7;ctg40_8;ctg40_9;ctg40_10;ctg40_11;ctg40_12;ctg40_13;ctg40_14;ctg40_15;ctg40_16;ctg40_17;ctg40_18;ctg40_19;ctg40_20;ctg40_21;ctg40_22;ctg40_23;ctg40_24;ctg40_25;ctg40_26;ctg40_27;ctg40_28;ctg40_29;ctg40_30;ctg40_31;ctg40_32;ctg40_33;ctg40_34;ctg40_35	4297;37508	d__Bacteria;p__Bacteroidota;c__Bacteroidia;o__Bacteroidales;f__Bacteroidaceae;g__Prevotella;s__	d__Bacteria;p__Bacteroidota;c__Bacteroidia;o__Bacteroidales;f__Bacteroidaceae;g__Prevotella;s__
RMAG1105	Current Study	terpene	c00063_contigs..	contigs1_sample_bins_2500.10932_NODE_25_length_51706_cov_2.936757	cluster003	51706	ctg63_15;ctg63_16;ctg63_17;ctg63_18;ctg63_19;ctg63_20;ctg63_21;ctg63_22;ctg63_23;ctg63_24;ctg63_25;ctg63_26;ctg63_27;ctg63_28;ctg63_29;ctg63_30;ctg63_31;ctg63_32;ctg63_33	19236;40937	d__Bacteria;p__Bacteroidota;c__Bacteroidia;o__Bacteroidales;f__Bacteroidaceae;g__Prevotella;s__	d__Bacteria;p__Bacteroidota;c__Bacteroidia;o__Bacteroidales;f__Bacteroidaceae;g__Prevotella;s__
RMAG1109	Current Study	nrps	c00011_contigs..	contigs1_sample_bins_2500.10953_cattle19-233_k87_277849	cluster001	87259	ctg11_49;ctg11_50;ctg11_51;ctg11_52;ctg11_53;ctg11_54;ctg11_55;ctg11_56;ctg11_57;ctg11_58;ctg11_59;ctg11_60;ctg11_61;ctg11_62;ctg11_63;ctg11_64;ctg11_65;ctg11_66;ctg11_67;ctg11_68;ctg11_69;ctg11_70;ctg11_71;ctg11_72;ctg11_73;ctg11_74;ctg11_75;ctg11_76;ctg11_77;ctg11_78;ctg11_79;ctg11_80;ctg11_81;ctg11_82;ctg11_83;ctg11_84;ctg11_85;ctg11_86;ctg11_87;ctg11_88;ctg11_89;ctg11_90	47063;87259	d__Bacteria;p__Firmicutes_A;c__Clostridia;o__Lachnospirales;f__Lachnospiraceae;g__UBA4285;s__	d__Bacteria;p__Firmicutes;c__Clostridia;o__Lachnospirales;f__Lachnospiraceae;g__UBA4285;s__
RMAG111	Current Study	sactipeptide	c00066_cattle1..	cattle10_SRR4435563_metabat_single_bins.45_cattle10-8_k87_172276	cluster001	15989	ctg66_1;ctg66_2;ctg66_3;ctg66_4;ctg66_5;ctg66_6;ctg66_7;ctg66_8;ctg66_9;ctg66_10;ctg66_11;ctg66_12;ctg66_13;ctg66_14;ctg66_15;ctg66_16;ctg66_17;ctg66_18;ctg66_19	387;15989	d__Bacteria;p__Firmicutes_A;c__Clostridia;o__Oscillospirales;f__DTU089;g__UBA1227;s__	d__Bacteria;p__Firmicutes;c__Clostridia;o__Oscillospirales;f__DTU089;g__UBA1227;s__
RMAG1110	Current Study	nrps	c00073_contigs..	contigs1_sample_bins_2500.10964_cattle19-235_k87_211051	cluster001	11863	ctg73_1;ctg73_2;ctg73_3;ctg73_4;ctg73_5;ctg73_6	0;11863	d__Bacteria;p__Bacteroidota;c__Bacteroidia;o__Bacteroidales;f__Paludibacteraceae;g__RF16;s__GCA_002373505.1	d__Bacteria;p__Bacteroidota;c__Bacteroidia;o__Bacteroidales;f__Paludibacteraceae;g__RF16;s__GCA_002373505.1
RMAG1111	Current Study	sactipeptide	c00004_contigs..	contigs1_sample_bins_2500.11011_NODE_12_length_71939_cov_2.516125	cluster001	71939	ctg4_42;ctg4_43;ctg4_44;ctg4_45;ctg4_46;ctg4_47;ctg4_48;ctg4_49;ctg4_50;ctg4_51;ctg4_52;ctg4_53;ctg4_54;ctg4_55;ctg4_56;ctg4_57	41735;61894	d__Bacteria;p__Firmicutes_A;c__Clostridia;o__Oscillospirales;f__Oscillospiraceae;g__F23-B02;s__	d__Bacteria;p__Firmicutes;c__Clostridia;o__Oscillospirales;f__Oscillospiraceae;g__F23-B02;s__
RMAG1113	Current Study	bacteriocin	c00045_contigs..	contigs1_sample_bins_2500.11015_NODE_36_length_17811_cov_7.268979	cluster001	17811	ctg45_4;ctg45_5;ctg45_6;ctg45_7;ctg45_8;ctg45_9;ctg45_10;ctg45_11;ctg45_12	3774;14002	d__Bacteria;p__Actinobacteriota;c__Coriobacteriia;o__Coriobacteriales;f__Eggerthellaceae;g__;s__	d__Bacteria;p__Actinobacteriota;c__Coriobacteriia;o__Coriobacteriales;f__Eggerthellaceae;g__;s__
RMAG1113	Current Study	nrps	c00147_contigs..	contigs1_sample_bins_2500.11015_NODE_110_length_8358_cov_7.046610	cluster002	8358	ctg147_1;ctg147_2;ctg147_3	0;8358	d__Bacteria;p__Actinobacteriota;c__Coriobacteriia;o__Coriobacteriales;f__Eggerthellaceae;g__;s__	d__Bacteria;p__Actinobacteriota;c__Coriobacteriia;o__Coriobacteriales;f__Eggerthellaceae;g__;s__
RMAG1113	Current Study	bacteriocin	c00158_contigs..	contigs1_sample_bins_2500.11015_NODE_26_length_21801_cov_5.490159	cluster003	21801	ctg158_8;ctg158_9;ctg158_10;ctg158_11;ctg158_12;ctg158_13;ctg158_14;ctg158_15;ctg158_16;ctg158_17;ctg158_18;ctg158_19;ctg158_20;ctg158_21;ctg158_22;ctg158_23	8341;18518	d__Bacteria;p__Actinobacteriota;c__Coriobacteriia;o__Coriobacteriales;f__Eggerthellaceae;g__;s__	d__Bacteria;p__Actinobacteriota;c__Coriobacteriia;o__Coriobacteriales;f__Eggerthellaceae;g__;s__
RMAG1113	Current Study	bacteriocin	c00167_contigs..	contigs1_sample_bins_2500.11015_NODE_62_length_14316_cov_5.784657	cluster004	14316	ctg167_7;ctg167_8;ctg167_9;ctg167_10;ctg167_11;ctg167_12;ctg167_13;ctg167_14;ctg167_15	6965;14316	d__Bacteria;p__Actinobacteriota;c__Coriobacteriia;o__Coriobacteriales;f__Eggerthellaceae;g__;s__	d__Bacteria;p__Actinobacteriota;c__Coriobacteriia;o__Coriobacteriales;f__Eggerthellaceae;g__;s__
RMAG1113	Current Study	bacteriocin	c00205_contigs..	contigs1_sample_bins_2500.11015_NODE_142_length_6541_cov_8.533457	cluster005	6541	ctg205_1;ctg205_2;ctg205_3;ctg205_4;ctg205_5;ctg205_6	0;6541	d__Bacteria;p__Actinobacteriota;c__Coriobacteriia;o__Coriobacteriales;f__Eggerthellaceae;g__;s__	d__Bacteria;p__Actinobacteriota;c__Coriobacteriia;o__Coriobacteriales;f__Eggerthellaceae;g__;s__
RMAG1113	Current Study	bacteriocin	c00247_contigs..	contigs1_sample_bins_2500.11015_NODE_52_length_15185_cov_6.583939	cluster006	15185	ctg247_3;ctg247_4;ctg247_5;ctg247_6;ctg247_7;ctg247_8;ctg247_9;ctg247_10;ctg247_11;ctg247_12;ctg247_13;ctg247_14;ctg247_15	2877;13159	d__Bacteria;p__Actinobacteriota;c__Coriobacteriia;o__Coriobacteriales;f__Eggerthellaceae;g__;s__	d__Bacteria;p__Actinobacteriota;c__Coriobacteriia;o__Coriobacteriales;f__Eggerthellaceae;g__;s__
RMAG1113	Current Study	bacteriocin	c00257_contigs..	contigs1_sample_bins_2500.11015_NODE_2_length_46931_cov_6.902381	cluster007	46931	ctg257_39;ctg257_40;ctg257_41;ctg257_42;ctg257_43;ctg257_44;ctg257_45;ctg257_46;ctg257_47;ctg257_48;ctg257_49;ctg257_50;ctg257_51	38261;46931	d__Bacteria;p__Actinobacteriota;c__Coriobacteriia;o__Coriobacteriales;f__Eggerthellaceae;g__;s__	d__Bacteria;p__Actinobacteriota;c__Coriobacteriia;o__Coriobacteriales;f__Eggerthellaceae;g__;s__
RMAG1113	Current Study	bacteriocin	c00276_contigs..	contigs1_sample_bins_2500.11015_NODE_43_length_16146_cov_5.564477	cluster008	16146	ctg276_1;ctg276_2;ctg276_3;ctg276_4;ctg276_5;ctg276_6;ctg276_7	298;10496	d__Bacteria;p__Actinobacteriota;c__Coriobacteriia;o__Coriobacteriales;f__Eggerthellaceae;g__;s__	d__Bacteria;p__Actinobacteriota;c__Coriobacteriia;o__Coriobacteriales;f__Eggerthellaceae;g__;s__
RMAG1113	Current Study	bacteriocin	c00284_contigs..	contigs1_sample_bins_2500.11015_NODE_123_length_7342_cov_7.273775	cluster009	7342	ctg284_1;ctg284_2;ctg284_3;ctg284_4;ctg284_5;ctg284_6;ctg284_7	0;7342	d__Bacteria;p__Actinobacteriota;c__Coriobacteriia;o__Coriobacteriales;f__Eggerthellaceae;g__;s__	d__Bacteria;p__Actinobacteriota;c__Coriobacteriia;o__Coriobacteriales;f__Eggerthellaceae;g__;s__
RMAG1116	Current Study	sactipeptide	c00068_contigs..	contigs1_sample_bins_2500.11050_NODE_40_length_16704_cov_2.000302	cluster001	16704	ctg68_1;ctg68_2;ctg68_3;ctg68_4;ctg68_5;ctg68_6;ctg68_7;ctg68_8;ctg68_9;ctg68_10;ctg68_11;ctg68_12	0;13291	d__Bacteria;p__Firmicutes_A;c__Clostridia;o__Peptostreptococcales;f__Anaerovoracaceae;g__Eubacterium_A;s__GCF_000688015.1	d__Bacteria;p__Firmicutes;c__Clostridia;o__Peptostreptococcales;f__Anaerovoracaceae;g__Eubacterium;s__GCF_000688015.1
RMAG1118	Current Study	nrps	c00024_contigs..	contigs1_sample_bins_2500.1108_NODE_6_length_110328_cov_6.507745	cluster001	110328	ctg24_37;ctg24_38;ctg24_39;ctg24_40;ctg24_41;ctg24_42;ctg24_43;ctg24_44;ctg24_45;ctg24_46;ctg24_47;ctg24_48;ctg24_49;ctg24_50;ctg24_51;ctg24_52;ctg24_53;ctg24_54;ctg24_55;ctg24_56;ctg24_57;ctg24_58;ctg24_59;ctg24_60;ctg24_61;ctg24_62;ctg24_63;ctg24_64;ctg24_65;ctg24_66;ctg24_67	47155;94415	d__Bacteria;p__Bacteroidota;c__Bacteroidia;o__Bacteroidales;f__Muribaculaceae;g__C941;s__	d__Bacteria;p__Bacteroidota;c__Bacteroidia;o__Bacteroidales;f__Muribaculaceae;g__C941;s__
RMAG1118	Current Study	nrps	c00040_contigs..	contigs1_sample_bins_2500.1108_NODE_23_length_42998_cov_4.762992	cluster002	42998	ctg40_1;ctg40_2;ctg40_3;ctg40_4;ctg40_5;ctg40_6;ctg40_7;ctg40_8;ctg40_9;ctg40_10;ctg40_11;ctg40_12;ctg40_13;ctg40_14;ctg40_15;ctg40_16;ctg40_17;ctg40_18;ctg40_19;ctg40_20;ctg40_21;ctg40_22;ctg40_23;ctg40_24;ctg40_25;ctg40_26;ctg40_27;ctg40_28;ctg40_29;ctg40_30;ctg40_31;ctg40_32;ctg40_33;ctg40_34	0;38792	d__Bacteria;p__Bacteroidota;c__Bacteroidia;o__Bacteroidales;f__Muribaculaceae;g__C941;s__	d__Bacteria;p__Bacteroidota;c__Bacteroidia;o__Bacteroidales;f__Muribaculaceae;g__C941;s__
RMAG112	Current Study	nrps	c00036_cattle1..	cattle10_SRR4435563_metabat_single_bins.55_cattle10-8_k87_250941	cluster001	32458	ctg36_1;ctg36_2;ctg36_3;ctg36_4;ctg36_5;ctg36_6;ctg36_7;ctg36_8;ctg36_9;ctg36_10;ctg36_11;ctg36_12;ctg36_13;ctg36_14;ctg36_15;ctg36_16;ctg36_17;ctg36_18;ctg36_19;ctg36_20;ctg36_21;ctg36_22	0;32458	d__Bacteria;p__Firmicutes_A;c__Clostridia;o__Lachnospirales;f__Lachnospiraceae;g__NK4A144;s__NK4A144 sp2	d__Bacteria;p__Firmicutes;c__Clostridia;o__Lachnospirales;f__Lachnospiraceae;g__NK4A144;s__NK4A144 sp2
RMAG112	Current Study	nrps	c00146_cattle1..	cattle10_SRR4435563_metabat_single_bins.55_cattle10-8_k87_94254	cluster002	17520	ctg146_1;ctg146_2;ctg146_3;ctg146_4;ctg146_5;ctg146_6;ctg146_7;ctg146_8;ctg146_9;ctg146_10;ctg146_11;ctg146_12;ctg146_13	0;17520	d__Bacteria;p__Firmicutes_A;c__Clostridia;o__Lachnospirales;f__Lachnospiraceae;g__NK4A144;s__NK4A144 sp2	d__Bacteria;p__Firmicutes;c__Clostridia;o__Lachnospirales;f__Lachnospiraceae;g__NK4A144;s__NK4A144 sp2
RMAG1120	Current Study	nrps	c00007_contigs..	contigs1_sample_bins_2500.11107_NODE_184_length_5780_cov_4.289083	cluster001	5780	ctg7_1;ctg7_2;ctg7_3;ctg7_4;ctg7_5;ctg7_6;ctg7_7	0;5780	d__Bacteria;p__Firmicutes_A;c__Clostridia;o__Oscillospirales;f__Ruminococcaceae;g__Ruminococcus_D;s__	d__Bacteria;p__Firmicutes;c__Clostridia;o__Oscillospirales;f__Ruminococcaceae;g__Ruminococcus;s__
RMAG1120	Current Study	nrps	c00168_contigs..	contigs1_sample_bins_2500.11107_NODE_2_length_40224_cov_3.882621	cluster002	40224	ctg168_18;ctg168_19;ctg168_20;ctg168_21;ctg168_22;ctg168_23;ctg168_24;ctg168_25;ctg168_26;ctg168_27;ctg168_28;ctg168_29;ctg168_30;ctg168_31;ctg168_32;ctg168_33;ctg168_34;ctg168_35;ctg168_36;ctg168_37;ctg168_38;ctg168_39;ctg168_40	16329;40224	d__Bacteria;p__Firmicutes_A;c__Clostridia;o__Oscillospirales;f__Ruminococcaceae;g__Ruminococcus_D;s__	d__Bacteria;p__Firmicutes;c__Clostridia;o__Oscillospirales;f__Ruminococcaceae;g__Ruminococcus;s__
RMAG1120	Current Study	nrps	c00248_contigs..	contigs1_sample_bins_2500.11107_NODE_107_length_9829_cov_5.079804	cluster003	9829	ctg248_1;ctg248_2;ctg248_3;ctg248_4;ctg248_5	0;9829	d__Bacteria;p__Firmicutes_A;c__Clostridia;o__Oscillospirales;f__Ruminococcaceae;g__Ruminococcus_D;s__	d__Bacteria;p__Firmicutes;c__Clostridia;o__Oscillospirales;f__Ruminococcaceae;g__Ruminococcus;s__
RMAG1121	Current Study	arylpolyene	c00149_contigs..	contigs1_sample_bins_2500.11109_NODE_49_length_21984_cov_3.600540	cluster001	21984	ctg149_1;ctg149_2;ctg149_3;ctg149_4;ctg149_5;ctg149_6;ctg149_7;ctg149_8;ctg149_9;ctg149_10;ctg149_11;ctg149_12;ctg149_13;ctg149_14;ctg149_15;ctg149_16;ctg149_17;ctg149_18;ctg149_19;ctg149_20;ctg149_21;ctg149_22;ctg149_23;ctg149_24;ctg149_25;ctg149_26;ctg149_27;ctg149_28;ctg149_29;ctg149_30;ctg149_31;ctg149_32;ctg149_33;ctg149_34;ctg149_35;ctg149_36;ctg149_37;ctg149_38	0;21984	d__Bacteria;p__Bacteroidota;c__Bacteroidia;o__Bacteroidales;f__Bacteroidaceae;g__Prevotella;s__	d__Bacteria;p__Bacteroidota;c__Bacteroidia;o__Bacteroidales;f__Bacteroidaceae;g__Prevotella;s__
RMAG1122	Current Study	sactipeptide	c00206_contigs..	contigs1_sample_bins_2500.11110_NODE_23_length_30461_cov_34.652503	cluster001	30461	ctg206_4;ctg206_5;ctg206_6;ctg206_7;ctg206_8;ctg206_9;ctg206_10;ctg206_11;ctg206_12;ctg206_13;ctg206_14;ctg206_15;ctg206_16;ctg206_17;ctg206_18;ctg206_19;ctg206_20;ctg206_21;ctg206_22;ctg206_23	4603;24753	d__Bacteria;p__Firmicutes_A;c__Clostridia;o__Lachnospirales;f__Lachnospiraceae;g__CAG-791;s__CAG-791 sp5	d__Bacteria;p__Firmicutes;c__Clostridia;o__Lachnospirales;f__Lachnospiraceae;g__CAG-791;s__CAG-791 sp5
RMAG1123	Current Study	nrps	c00054_contigs..	contigs1_sample_bins_2500.11116_NODE_22_length_41692_cov_5.223457	cluster001	41692	ctg54_1;ctg54_2;ctg54_3;ctg54_4;ctg54_5;ctg54_6;ctg54_7;ctg54_8;ctg54_9;ctg54_10;ctg54_11;ctg54_12;ctg54_13;ctg54_14;ctg54_15;ctg54_16;ctg54_17;ctg54_18;ctg54_19;ctg54_20;ctg54_21;ctg54_22;ctg54_23;ctg54_24;ctg54_25;ctg54_26;ctg54_27;ctg54_28;ctg54_29;ctg54_30;ctg54_31;ctg54_32;ctg54_33;ctg54_34;ctg54_35;ctg54_36;ctg54_37;ctg54_38;ctg54_39	0;41484	d__Bacteria;p__Bacteroidota;c__Bacteroidia;o__Bacteroidales;f__UBA932;g__RC9;s__RC9 sp5	d__Bacteria;p__Bacteroidota;c__Bacteroidia;o__Bacteroidales;f__UBA932;g__RC9;s__RC9 sp5
RMAG1125	Current Study	sactipeptide	c00069_contigs..	contigs1_sample_bins_2500.11131_NODE_10_length_29028_cov_2.086606	cluster001	29028	ctg69_7;ctg69_8;ctg69_9;ctg69_10;ctg69_11;ctg69_12;ctg69_13;ctg69_14;ctg69_15;ctg69_16;ctg69_17;ctg69_18;ctg69_19;ctg69_20;ctg69_21;ctg69_22;ctg69_23;ctg69_24	6773;26920	d__Bacteria;p__Firmicutes_A;c__Clostridia;o__Oscillospirales;f__Oscillospiraceae;g__CAG-110;s__GCA_002349985.1	d__Bacteria;p__Firmicutes;c__Clostridia;o__Oscillospirales;f__Oscillospiraceae;g__CAG-110;s__GCA_002349985.1
RMAG1129	Current Study	lantipeptide	c00032_contigs..	contigs1_sample_bins_2500.11138_NODE_65_length_14076_cov_1.622625	cluster001	14076	ctg32_1;ctg32_2;ctg32_3;ctg32_4;ctg32_5;ctg32_6;ctg32_7;ctg32_8;ctg32_9;ctg32_10;ctg32_11;ctg32_12;ctg32_13;ctg32_14;ctg32_15	0;14076	d__Bacteria;p__Firmicutes_A;c__Clostridia;o__Lachnospirales;f__Lachnospiraceae;g__Eubacterium_Q;s__GCA_002349545.1	d__Bacteria;p__Firmicutes;c__Clostridia;o__Lachnospirales;f__Lachnospiraceae;g__Eubacterium;s__GCA_002349545.1
RMAG1129	Current Study	sactipeptide	c00036_contigs..	contigs1_sample_bins_2500.11138_NODE_61_length_14876_cov_1.739643	cluster002	14876	ctg36_6;ctg36_7;ctg36_8;ctg36_9;ctg36_10;ctg36_11;ctg36_12;ctg36_13;ctg36_14;ctg36_15	4193;14876	d__Bacteria;p__Firmicutes_A;c__Clostridia;o__Lachnospirales;f__Lachnospiraceae;g__Eubacterium_Q;s__GCA_002349545.1	d__Bacteria;p__Firmicutes;c__Clostridia;o__Lachnospirales;f__Lachnospiraceae;g__Eubacterium;s__GCA_002349545.1
RMAG1129	Current Study	other	c00040_contigs..	contigs1_sample_bins_2500.11138_NODE_99_length_7102_cov_1.642867	cluster003	7102	ctg40_1;ctg40_2;ctg40_3;ctg40_4;ctg40_5	0;7102	d__Bacteria;p__Firmicutes_A;c__Clostridia;o__Lachnospirales;f__Lachnospiraceae;g__Eubacterium_Q;s__GCA_002349545.1	d__Bacteria;p__Firmicutes;c__Clostridia;o__Lachnospirales;f__Lachnospiraceae;g__Eubacterium;s__GCA_002349545.1
RMAG113	Current Study	arylpolyene-nrps	c00042_cattle1..	cattle10_SRR4435563_metabat_single_bins.5_cattle10-8_k87_180424	cluster001	152246	ctg42_64;ctg42_65;ctg42_66;ctg42_67;ctg42_68;ctg42_69;ctg42_70;ctg42_71;ctg42_72;ctg42_73;ctg42_74;ctg42_75;ctg42_76;ctg42_77;ctg42_78;ctg42_79;ctg42_80;ctg42_81;ctg42_82;ctg42_83;ctg42_84;ctg42_85;ctg42_86;ctg42_87;ctg42_88;ctg42_89;ctg42_90;ctg42_91;ctg42_92;ctg42_93;ctg42_94;ctg42_95;ctg42_96;ctg42_97;ctg42_98;ctg42_99;ctg42_100;ctg42_101;ctg42_102;ctg42_103;ctg42_104;ctg42_105;ctg42_106;ctg42…	97031;152246	d__Bacteria;p__Bacteroidota;c__Bacteroidia;o__Bacteroidales;f__Bacteroidaceae;g__Prevotella;s__	d__Bacteria;p__Bacteroidota;c__Bacteroidia;o__Bacteroidales;f__Bacteroidaceae;g__Prevotella;s__
RMAG113	Current Study	arylpolyene	c00136_cattle1..	cattle10_SRR4435563_metabat_single_bins.5_cattle10-8_k87_313264	cluster002	9390	ctg136_1;ctg136_2;ctg136_3;ctg136_4;ctg136_5;ctg136_6;ctg136_7;ctg136_8;ctg136_9	0;9390	d__Bacteria;p__Bacteroidota;c__Bacteroidia;o__Bacteroidales;f__Bacteroidaceae;g__Prevotella;s__	d__Bacteria;p__Bacteroidota;c__Bacteroidia;o__Bacteroidales;f__Bacteroidaceae;g__Prevotella;s__
RMAG1130	Current Study	arylpolyene	c00132_contigs..	contigs1_sample_bins_2500.11139_cattle19-235_k87_887110	cluster001	24267	ctg132_5;ctg132_6;ctg132_7;ctg132_8;ctg132_9;ctg132_10;ctg132_11;ctg132_12;ctg132_13;ctg132_14;ctg132_15;ctg132_16;ctg132_17;ctg132_18;ctg132_19;ctg132_20;ctg132_21;ctg132_22;ctg132_23;ctg132_24;ctg132_25;ctg132_26;ctg132_27	3124;24267	d__Bacteria;p__Spirochaetota;c__Spirochaetia;o__Treponematales;f__Treponemataceae;g__Treponema_D;s__UBA9738	d__Bacteria;p__Spirochaetota;c__Spirochaetia;o__Treponematales;f__Treponemataceae;g__Treponema;s__UBA9738
RMAG1130	Current Study	arylpolyene	c00147_contigs..	contigs1_sample_bins_2500.11139_cattle19-235_k87_215989	cluster002	23816	ctg147_1;ctg147_2;ctg147_3;ctg147_4;ctg147_5;ctg147_6;ctg147_7;ctg147_8;ctg147_9;ctg147_10;ctg147_11;ctg147_12;ctg147_13;ctg147_14;ctg147_15;ctg147_16;ctg147_17;ctg147_18;ctg147_19;ctg147_20;ctg147_21;ctg147_22;ctg147_23;ctg147_24	0;23816	d__Bacteria;p__Spirochaetota;c__Spirochaetia;o__Treponematales;f__Treponemataceae;g__Treponema_D;s__UBA9738	d__Bacteria;p__Spirochaetota;c__Spirochaetia;o__Treponematales;f__Treponemataceae;g__Treponema;s__UBA9738
RMAG1131	Current Study	nrps	c00057_contigs..	contigs1_sample_bins_2500.11140_NODE_33_length_19327_cov_4.425592	cluster001	19327	ctg57_1;ctg57_2;ctg57_3;ctg57_4;ctg57_5;ctg57_6;ctg57_7;ctg57_8;ctg57_9;ctg57_10;ctg57_11;ctg57_12	0;19327	d__Bacteria;p__Bacteroidota;c__Bacteroidia;o__Bacteroidales;f__UBA932;g__RC9;s__	d__Bacteria;p__Bacteroidota;c__Bacteroidia;o__Bacteroidales;f__UBA932;g__RC9;s__
RMAG1131	Current Study	other	c00140_contigs..	contigs1_sample_bins_2500.11140_NODE_52_length_13813_cov_3.972307	cluster002	13813	ctg140_1;ctg140_2;ctg140_3;ctg140_4;ctg140_5;ctg140_6;ctg140_7;ctg140_8;ctg140_9;ctg140_10;ctg140_11;ctg140_12;ctg140_13	0;13813	d__Bacteria;p__Bacteroidota;c__Bacteroidia;o__Bacteroidales;f__UBA932;g__RC9;s__	d__Bacteria;p__Bacteroidota;c__Bacteroidia;o__Bacteroidales;f__UBA932;g__RC9;s__
RMAG1133	Current Study	arylpolyene	c00047_contigs..	contigs1_sample_bins_2500.11154_cattle11-50_k127_658779	cluster001	11833	ctg47_1;ctg47_2;ctg47_3;ctg47_4;ctg47_5;ctg47_6;ctg47_7;ctg47_8;ctg47_9;ctg47_10;ctg47_11	0;11833	d__Bacteria;p__Bacteroidota;c__Bacteroidia;o__Bacteroidales;f__Bacteroidaceae;g__UBA4372;s__	d__Bacteria;p__Bacteroidota;c__Bacteroidia;o__Bacteroidales;f__Bacteroidaceae;g__UBA4372;s__
RMAG1133	Current Study	nrps	c00067_contigs..	contigs1_sample_bins_2500.11154_cattle11-50_k127_867507	cluster002	55134	ctg67_1;ctg67_2;ctg67_3;ctg67_4;ctg67_5;ctg67_6;ctg67_7;ctg67_8;ctg67_9;ctg67_10;ctg67_11;ctg67_12;ctg67_13;ctg67_14;ctg67_15;ctg67_16;ctg67_17;ctg67_18;ctg67_19;ctg67_20;ctg67_21;ctg67_22	0;26628	d__Bacteria;p__Bacteroidota;c__Bacteroidia;o__Bacteroidales;f__Bacteroidaceae;g__UBA4372;s__	d__Bacteria;p__Bacteroidota;c__Bacteroidia;o__Bacteroidales;f__Bacteroidaceae;g__UBA4372;s__
RMAG1134	Current Study	nrps	c00003_contigs..	contigs1_sample_bins_2500.11158_cattle19-235_k87_57892	cluster001	20074	ctg3_1;ctg3_2;ctg3_3;ctg3_4;ctg3_5;ctg3_6;ctg3_7;ctg3_8;ctg3_9	0;20074	d__Bacteria;p__Bacteroidota;c__Bacteroidia;o__Bacteroidales;f__Bacteroidaceae;g__UBA4372;s__	d__Bacteria;p__Bacteroidota;c__Bacteroidia;o__Bacteroidales;f__Bacteroidaceae;g__UBA4372;s__
RMAG1134	Current Study	arylpolyene	c00013_contigs..	contigs1_sample_bins_2500.11158_cattle19-235_k87_151020	cluster002	20536	ctg13_1;ctg13_2;ctg13_3;ctg13_4;ctg13_5;ctg13_6;ctg13_7;ctg13_8;ctg13_9;ctg13_10;ctg13_11;ctg13_12;ctg13_13;ctg13_14;ctg13_15;ctg13_16;ctg13_17;ctg13_18;ctg13_19;ctg13_20;ctg13_21;ctg13_22;ctg13_23;ctg13_24;ctg13_25	0;20536	d__Bacteria;p__Bacteroidota;c__Bacteroidia;o__Bacteroidales;f__Bacteroidaceae;g__UBA4372;s__	d__Bacteria;p__Bacteroidota;c__Bacteroidia;o__Bacteroidales;f__Bacteroidaceae;g__UBA4372;s__
RMAG1134	Current Study	other	c00020_contigs..	contigs1_sample_bins_2500.11158_cattle19-235_k87_418516	cluster003	16388	ctg20_1;ctg20_2;ctg20_3;ctg20_4;ctg20_5;ctg20_6;ctg20_7;ctg20_8;ctg20_9;ctg20_10;ctg20_11	0;16388	d__Bacteria;p__Bacteroidota;c__Bacteroidia;o__Bacteroidales;f__Bacteroidaceae;g__UBA4372;s__	d__Bacteria;p__Bacteroidota;c__Bacteroidia;o__Bacteroidales;f__Bacteroidaceae;g__UBA4372;s__
RMAG1134	Current Study	arylpolyene	c00146_contigs..	contigs1_sample_bins_2500.11158_cattle19-235_k87_79171	cluster004	18972	ctg146_1;ctg146_2;ctg146_3;ctg146_4;ctg146_5;ctg146_6;ctg146_7;ctg146_8;ctg146_9;ctg146_10;ctg146_11;ctg146_12;ctg146_13;ctg146_14;ctg146_15	0;18972	d__Bacteria;p__Bacteroidota;c__Bacteroidia;o__Bacteroidales;f__Bacteroidaceae;g__UBA4372;s__	d__Bacteria;p__Bacteroidota;c__Bacteroidia;o__Bacteroidales;f__Bacteroidaceae;g__UBA4372;s__
RMAG1135	Current Study	bacteriocin	c00048_contigs..	contigs1_sample_bins_2500.11160_NODE_2_length_77659_cov_18.897776	cluster001	77659	ctg48_58;ctg48_59;ctg48_60;ctg48_61;ctg48_62;ctg48_63;ctg48_64;ctg48_65;ctg48_66;ctg48_67;ctg48_68	55117;65921	d__Bacteria;p__Cyanobacteriota;c__Vampirovibrionia;o__Gastranaerophilales;f__Gastranaerophilaceae;g__;s__	d__Bacteria;p__Cyanobacteriota;c__Vampirovibrionia;o__Gastranaerophilales;f__Gastranaerophilaceae;g__;s__
RMAG1136	Current Study	nrps	c00019_contigs..	contigs1_sample_bins_2500.11165_cattle19-235_k87_482274	cluster001	7976	ctg19_1;ctg19_2;ctg19_3;ctg19_4;ctg19_5;ctg19_6;ctg19_7;ctg19_8	0;7976	d__Bacteria;p__Firmicutes_A;c__Clostridia;o__Lachnospirales;f__Lachnospiraceae;g__TF01-11;s__	d__Bacteria;p__Firmicutes;c__Clostridia;o__Lachnospirales;f__Lachnospiraceae;g__TF01-11;s__
RMAG1139	Current Study	sactipeptide	c00039_contigs..	contigs1_sample_bins_2500.11210_NODE_21_length_42824_cov_9.370198	cluster001	42824	ctg39_26;ctg39_27;ctg39_28;ctg39_29;ctg39_30;ctg39_31;ctg39_32;ctg39_33;ctg39_34;ctg39_35;ctg39_36;ctg39_37;ctg39_38;ctg39_39;ctg39_40	29110;42824	d__Bacteria;p__Firmicutes_A;c__Clostridia;o__Oscillospirales;f__Ruminococcaceae;g__UBA1394;s__	d__Bacteria;p__Firmicutes;c__Clostridia;o__Oscillospirales;f__Ruminococcaceae;g__UBA1394;s__
RMAG1139	Current Study	nrps	c00050_contigs..	contigs1_sample_bins_2500.11210_NODE_20_length_44967_cov_8.791014	cluster002	44967	ctg50_22;ctg50_23;ctg50_24;ctg50_25;ctg50_26;ctg50_27;ctg50_28;ctg50_29;ctg50_30;ctg50_31;ctg50_32;ctg50_33;ctg50_34;ctg50_35;ctg50_36;ctg50_37;ctg50_38;ctg50_39;ctg50_40;ctg50_41;ctg50_42;ctg50_43;ctg50_44	18933;44967	d__Bacteria;p__Firmicutes_A;c__Clostridia;o__Oscillospirales;f__Ruminococcaceae;g__UBA1394;s__	d__Bacteria;p__Firmicutes;c__Clostridia;o__Oscillospirales;f__Ruminococcaceae;g__UBA1394;s__
RMAG1139	Current Study	nrps	c00057_contigs..	contigs1_sample_bins_2500.11210_NODE_14_length_58444_cov_6.215486	cluster003	58444	ctg57_1;ctg57_2;ctg57_3;ctg57_4;ctg57_5;ctg57_6;ctg57_7;ctg57_8;ctg57_9;ctg57_10;ctg57_11;ctg57_12;ctg57_13;ctg57_14;ctg57_15;ctg57_16;ctg57_17;ctg57_18;ctg57_19;ctg57_20;ctg57_21;ctg57_22;ctg57_23;ctg57_24	0;29420	d__Bacteria;p__Firmicutes_A;c__Clostridia;o__Oscillospirales;f__Ruminococcaceae;g__UBA1394;s__	d__Bacteria;p__Firmicutes;c__Clostridia;o__Oscillospirales;f__Ruminococcaceae;g__UBA1394;s__
RMAG1139	Current Study	ladderane-nrps	c00082_contigs..	contigs1_sample_bins_2500.11210_NODE_1_length_214507_cov_7.185184	cluster004	214507	ctg82_110;ctg82_111;ctg82_112;ctg82_113;ctg82_114;ctg82_115;ctg82_116;ctg82_117;ctg82_118;ctg82_119;ctg82_120;ctg82_121;ctg82_122;ctg82_123;ctg82_124;ctg82_125;ctg82_126;ctg82_127;ctg82_128;ctg82_129;ctg82_130;ctg82_131;ctg82_132;ctg82_133;ctg82_134;ctg82_135;ctg82_136;ctg82_137;ctg82_138;ctg82_139;ctg82_140;ctg82_141;ctg82_142;ctg82_143;ctg82_144;ctg82_145;ctg82_146;ctg82_147;ctg82_148;ctg82_149…	138105;192557	d__Bacteria;p__Firmicutes_A;c__Clostridia;o__Oscillospirales;f__Ruminococcaceae;g__UBA1394;s__	d__Bacteria;p__Firmicutes;c__Clostridia;o__Oscillospirales;f__Ruminococcaceae;g__UBA1394;s__
RMAG114	Current Study	nrps	c00050_cattle1..	cattle10_SRR4435563_metabat_single_bins.6_NODE_67_length_1176_cov_3.531668	cluster001	1176	ctg50_1	0;1176	d__Archaea;p__Euryarchaeota;c__Methanobacteria;o__Methanobacteriales;f__Methanobacteriaceae;g__Methanobrevibacter_A;s__	d__Archaea;p__Euryarchaeota;c__Methanobacteria;o__Methanobacteriales;f__Methanobacteriaceae;g__Methanobrevibacter;s__
RMAG1140	Current Study	terpene	c00051_contigs..	contigs1_sample_bins_2500.11220_NODE_16_length_44945_cov_8.142571	cluster001	44945	ctg51_1;ctg51_2;ctg51_3;ctg51_4;ctg51_5;ctg51_6;ctg51_7;ctg51_8;ctg51_9;ctg51_10;ctg51_11;ctg51_12;ctg51_13;ctg51_14;ctg51_15;ctg51_16;ctg51_17;ctg51_18;ctg51_19;ctg51_20;ctg51_21;ctg51_22	0;17131	d__Bacteria;p__Proteobacteria;c__Alphaproteobacteria;o__RF32;f__CAG-239;g__UBA2931;s__	d__Bacteria;p__Proteobacteria;c__Alphaproteobacteria;o__RF32;f__CAG-239;g__UBA2931;s__
RMAG1142	Current Study	sactipeptide	c00272_contigs..	contigs1_sample_bins_2500.11249_NODE_116_length_6814_cov_3.328155	cluster001	6814	ctg272_1;ctg272_2;ctg272_3;ctg272_4;ctg272_5;ctg272_6	0;6814	d__Bacteria;p__Firmicutes_A;c__Clostridia;o__Saccharofermentanales;f__Saccharofermentanaceae;g__Firm-16;s__	d__Bacteria;p__Firmicutes;c__Clostridia;o__Saccharofermentanales;f__Saccharofermentanaceae;g__Firm-16;s__
RMAG1145	Current Study	sactipeptide	c00019_contigs..	contigs1_sample_bins_2500.11322_NODE_6_length_88312_cov_11.070476	cluster001	88312	ctg19_49;ctg19_50;ctg19_51;ctg19_52;ctg19_53;ctg19_54;ctg19_55;ctg19_56;ctg19_57;ctg19_58;ctg19_59;ctg19_60;ctg19_61;ctg19_62;ctg19_63;ctg19_64;ctg19_65;ctg19_66;ctg19_67;ctg19_68	59316;79466	d__Bacteria;p__Firmicutes_A;c__Clostridia;o__Peptostreptococcales;f__Anaerovoracaceae;g__Mogibacterium;s__	d__Bacteria;p__Firmicutes;c__Clostridia;o__Peptostreptococcales;f__Anaerovoracaceae;g__Mogibacterium;s__
RMAG1147	Current Study	arylpolyene	c00018_contigs..	contigs1_sample_bins_2500.11344_NODE_6_length_156405_cov_7.708910	cluster001	156405	ctg18_1;ctg18_2;ctg18_3;ctg18_4;ctg18_5;ctg18_6;ctg18_7;ctg18_8;ctg18_9;ctg18_10;ctg18_11;ctg18_12;ctg18_13;ctg18_14;ctg18_15;ctg18_16;ctg18_17;ctg18_18;ctg18_19;ctg18_20;ctg18_21;ctg18_22;ctg18_23;ctg18_24;ctg18_25;ctg18_26;ctg18_27;ctg18_28;ctg18_29;ctg18_30;ctg18_31;ctg18_32;ctg18_33;ctg18_34;ctg18_35;ctg18_36;ctg18_37;ctg18_38;ctg18_39;ctg18_40;ctg18_41;ctg18_42;ctg18_43	0;45212	d__Bacteria;p__Bacteroidota;c__Bacteroidia;o__Bacteroidales;f__Bacteroidaceae;g__Prevotella;s__GCA_002392565.1	d__Bacteria;p__Bacteroidota;c__Bacteroidia;o__Bacteroidales;f__Bacteroidaceae;g__Prevotella;s__GCA_002392565.1
RMAG1148	Current Study	nrps	c00025_contigs..	contigs1_sample_bins_2500.11358_NODE_24_length_66885_cov_14.038858	cluster001	66885	ctg25_1;ctg25_2;ctg25_3;ctg25_4;ctg25_5;ctg25_6;ctg25_7;ctg25_8;ctg25_9;ctg25_10;ctg25_11;ctg25_12;ctg25_13;ctg25_14;ctg25_15;ctg25_16;ctg25_17;ctg25_18;ctg25_19;ctg25_20;ctg25_21;ctg25_22;ctg25_23;ctg25_24	0;40178	d__Bacteria;p__Bacteroidota;c__Bacteroidia;o__Bacteroidales;f__Bacteroidaceae;g__Prevotella;s__	d__Bacteria;p__Bacteroidota;c__Bacteroidia;o__Bacteroidales;f__Bacteroidaceae;g__Prevotella;s__
RMAG1148	Current Study	other	c00026_contigs..	contigs1_sample_bins_2500.11358_NODE_50_length_27101_cov_14.020537	cluster002	27101	ctg26_1;ctg26_2;ctg26_3;ctg26_4;ctg26_5;ctg26_6;ctg26_7;ctg26_8;ctg26_9;ctg26_10;ctg26_11;ctg26_12;ctg26_13;ctg26_14;ctg26_15;ctg26_16;ctg26_17;ctg26_18;ctg26_19;ctg26_20;ctg26_21;ctg26_22;ctg26_23;ctg26_24;ctg26_25;ctg26_26;ctg26_27;ctg26_28;ctg26_29;ctg26_30;ctg26_31;ctg26_32	0;27101	d__Bacteria;p__Bacteroidota;c__Bacteroidia;o__Bacteroidales;f__Bacteroidaceae;g__Prevotella;s__	d__Bacteria;p__Bacteroidota;c__Bacteroidia;o__Bacteroidales;f__Bacteroidaceae;g__Prevotella;s__
RMAG1149	Current Study	nrps	c00012_contigs..	contigs1_sample_bins_2500.11367_cattle19-237_k87_3687766	cluster001	10122	ctg12_1;ctg12_2;ctg12_3;ctg12_4;ctg12_5;ctg12_6;ctg12_7;ctg12_8	0;10122	d__Bacteria;p__Firmicutes_A;c__Clostridia;o__Saccharofermentanales;f__Saccharofermentanaceae;g__Saccharofermentans;s__	d__Bacteria;p__Firmicutes;c__Clostridia;o__Saccharofermentanales;f__Saccharofermentanaceae;g__Saccharofermentans;s__
RMAG1149	Current Study	sactipeptide	c00073_contigs..	contigs1_sample_bins_2500.11367_cattle19-237_k87_2008312	cluster002	12405	ctg73_1;ctg73_2;ctg73_3;ctg73_4;ctg73_5;ctg73_6;ctg73_7;ctg73_8;ctg73_9;ctg73_10;ctg73_11;ctg73_12	0;10105	d__Bacteria;p__Firmicutes_A;c__Clostridia;o__Saccharofermentanales;f__Saccharofermentanaceae;g__Saccharofermentans;s__	d__Bacteria;p__Firmicutes;c__Clostridia;o__Saccharofermentanales;f__Saccharofermentanaceae;g__Saccharofermentans;s__
RMAG1149	Current Study	nrps	c00113_contigs..	contigs1_sample_bins_2500.11367_cattle19-237_k87_3214422	cluster003	37762	ctg113_1;ctg113_2;ctg113_3;ctg113_4;ctg113_5;ctg113_6;ctg113_7;ctg113_8;ctg113_9;ctg113_10;ctg113_11;ctg113_12;ctg113_13;ctg113_14;ctg113_15;ctg113_16;ctg113_17;ctg113_18;ctg113_19;ctg113_20;ctg113_21;ctg113_22;ctg113_23;ctg113_24;ctg113_25;ctg113_26;ctg113_27;ctg113_28;ctg113_29;ctg113_30;ctg113_31;ctg113_32	0;37762	d__Bacteria;p__Firmicutes_A;c__Clostridia;o__Saccharofermentanales;f__Saccharofermentanaceae;g__Saccharofermentans;s__	d__Bacteria;p__Firmicutes;c__Clostridia;o__Saccharofermentanales;f__Saccharofermentanaceae;g__Saccharofermentans;s__
RMAG115	Current Study	terpene	c00021_cattle1..	cattle10_SRR4435563_metabat_single_bins.8_NODE_5_length_60560_cov_5.960912	cluster001	60560	ctg21_8;ctg21_9;ctg21_10;ctg21_11;ctg21_12;ctg21_13;ctg21_14;ctg21_15;ctg21_16;ctg21_17;ctg21_18;ctg21_19;ctg21_20;ctg21_21;ctg21_22;ctg21_23;ctg21_24;ctg21_25;ctg21_26;ctg21_27;ctg21_28;ctg21_29;ctg21_30;ctg21_31	7374;28205	d__Bacteria;p__Proteobacteria;c__Alphaproteobacteria;o__RF32;f__CAG-239;g__UBA2931;s__	d__Bacteria;p__Proteobacteria;c__Alphaproteobacteria;o__RF32;f__CAG-239;g__UBA2931;s__
RMAG1152	Current Study	sactipeptide	c00063_contigs..	contigs1_sample_bins_2500.1187_NODE_8_length_92022_cov_4.972218	cluster001	92022	ctg63_34;ctg63_35;ctg63_36;ctg63_37;ctg63_38;ctg63_39;ctg63_40;ctg63_41;ctg63_42;ctg63_43;ctg63_44;ctg63_45;ctg63_46;ctg63_47;ctg63_48	36567;56810	d__Bacteria;p__Firmicutes_A;c__Clostridia;o__Lachnospirales;f__Lachnospiraceae;g__Eubacterium_H;s__	d__Bacteria;p__Firmicutes;c__Clostridia;o__Lachnospirales;f__Lachnospiraceae;g__Eubacterium;s__
RMAG1153	Current Study	nrps	c00020_contigs..	contigs1_sample_bins_2500.1213_NODE_15_length_66536_cov_6.457242	cluster001	66536	ctg20_1;ctg20_2;ctg20_3;ctg20_4;ctg20_5;ctg20_6;ctg20_7;ctg20_8;ctg20_9;ctg20_10;ctg20_11;ctg20_12;ctg20_13;ctg20_14;ctg20_15;ctg20_16;ctg20_17;ctg20_18;ctg20_19;ctg20_20;ctg20_21;ctg20_22;ctg20_23;ctg20_24;ctg20_25;ctg20_26;ctg20_27;ctg20_28;ctg20_29;ctg20_30;ctg20_31;ctg20_32;ctg20_33	0;49298	d__Bacteria;p__Firmicutes_A;c__Clostridia;o__Lachnospirales;f__Lachnospiraceae;g__UBA2942;s__GCA_002349005.1	d__Bacteria;p__Firmicutes;c__Clostridia;o__Lachnospirales;f__Lachnospiraceae;g__UBA2942;s__GCA_002349005.1
RMAG1153	Current Study	bacteriocin	c00031_contigs..	contigs1_sample_bins_2500.1213_NODE_25_length_47664_cov_4.564655	cluster002	47664	ctg31_1;ctg31_2;ctg31_3;ctg31_4;ctg31_5;ctg31_6;ctg31_7;ctg31_8;ctg31_9	0;10028	d__Bacteria;p__Firmicutes_A;c__Clostridia;o__Lachnospirales;f__Lachnospiraceae;g__UBA2942;s__GCA_002349005.1	d__Bacteria;p__Firmicutes;c__Clostridia;o__Lachnospirales;f__Lachnospiraceae;g__UBA2942;s__GCA_002349005.1
RMAG1153	Current Study	bacteriocin	c00066_contigs..	contigs1_sample_bins_2500.1213_NODE_7_length_108293_cov_8.475001	cluster003	108293	ctg66_63;ctg66_64;ctg66_65;ctg66_66;ctg66_67;ctg66_68;ctg66_69;ctg66_70;ctg66_71;ctg66_72;ctg66_73;ctg66_74;ctg66_75;ctg66_76	69561;81799	d__Bacteria;p__Firmicutes_A;c__Clostridia;o__Lachnospirales;f__Lachnospiraceae;g__UBA2942;s__GCA_002349005.1	d__Bacteria;p__Firmicutes;c__Clostridia;o__Lachnospirales;f__Lachnospiraceae;g__UBA2942;s__GCA_002349005.1
RMAG1153	Current Study	sactipeptide	c00108_contigs..	contigs1_sample_bins_2500.1213_NODE_26_length_45939_cov_8.048655	cluster004	45939	ctg108_5;ctg108_6;ctg108_7;ctg108_8;ctg108_9;ctg108_10;ctg108_11;ctg108_12;ctg108_13;ctg108_14;ctg108_15;ctg108_16;ctg108_17;ctg108_18;ctg108_19	4258;24408	d__Bacteria;p__Firmicutes_A;c__Clostridia;o__Lachnospirales;f__Lachnospiraceae;g__UBA2942;s__GCA_002349005.1	d__Bacteria;p__Firmicutes;c__Clostridia;o__Lachnospirales;f__Lachnospiraceae;g__UBA2942;s__GCA_002349005.1
RMAG1154	Current Study	nrps	c00042_contigs..	contigs1_sample_bins_2500.1217_NODE_1_length_219943_cov_2.751552	cluster001	219943	ctg42_1;ctg42_2;ctg42_3;ctg42_4;ctg42_5;ctg42_6;ctg42_7;ctg42_8;ctg42_9;ctg42_10;ctg42_11;ctg42_12;ctg42_13;ctg42_14;ctg42_15;ctg42_16;ctg42_17;ctg42_18;ctg42_19;ctg42_20;ctg42_21;ctg42_22;ctg42_23;ctg42_24;ctg42_25	0;36981	d__Bacteria;p__Bacteroidota;c__Bacteroidia;o__Bacteroidales;f__UBA932;g__RC9;s__	d__Bacteria;p__Bacteroidota;c__Bacteroidia;o__Bacteroidales;f__UBA932;g__RC9;s__
RMAG1155	Current Study	nrps	c00005_contigs..	contigs1_sample_bins_2500.1239_NODE_17_length_44765_cov_16.133415	cluster001	44765	ctg5_1;ctg5_2;ctg5_3;ctg5_4;ctg5_5;ctg5_6;ctg5_7;ctg5_8;ctg5_9;ctg5_10;ctg5_11;ctg5_12;ctg5_13;ctg5_14;ctg5_15;ctg5_16;ctg5_17;ctg5_18;ctg5_19;ctg5_20;ctg5_21;ctg5_22;ctg5_23;ctg5_24;ctg5_25;ctg5_26;ctg5_27;ctg5_28;ctg5_29;ctg5_30;ctg5_31;ctg5_32;ctg5_33;ctg5_34;ctg5_35;ctg5_36;ctg5_37;ctg5_38;ctg5_39	0;44765	d__Bacteria;p__Bacteroidota;c__Bacteroidia;o__Bacteroidales;f__Bacteroidaceae;g__UBA4334;s__	d__Bacteria;p__Bacteroidota;c__Bacteroidia;o__Bacteroidales;f__Bacteroidaceae;g__UBA4334;s__
RMAG1155	Current Study	other	c00006_contigs..	contigs1_sample_bins_2500.1239_NODE_53_length_12584_cov_16.762950	cluster002	12584	ctg6_1;ctg6_2;ctg6_3;ctg6_4;ctg6_5;ctg6_6;ctg6_7;ctg6_8;ctg6_9;ctg6_10;ctg6_11;ctg6_12	0;12584	d__Bacteria;p__Bacteroidota;c__Bacteroidia;o__Bacteroidales;f__Bacteroidaceae;g__UBA4334;s__	d__Bacteria;p__Bacteroidota;c__Bacteroidia;o__Bacteroidales;f__Bacteroidaceae;g__UBA4334;s__
RMAG1156	Current Study	arylpolyene	c00010_contigs..	contigs1_sample_bins_2500.1246_NODE_14_length_107812_cov_3.178614	cluster001	107812	ctg10_16;ctg10_17;ctg10_18;ctg10_19;ctg10_20;ctg10_21;ctg10_22;ctg10_23;ctg10_24;ctg10_25;ctg10_26;ctg10_27;ctg10_28;ctg10_29;ctg10_30;ctg10_31;ctg10_32;ctg10_33;ctg10_34;ctg10_35;ctg10_36;ctg10_37;ctg10_38;ctg10_39;ctg10_40;ctg10_41;ctg10_42;ctg10_43;ctg10_44;ctg10_45;ctg10_46;ctg10_47;ctg10_48;ctg10_49;ctg10_50;ctg10_51;ctg10_52;ctg10_53;ctg10_54;ctg10_55;ctg10_56;ctg10_57;ctg10_58;ctg10_59;ctg…	20307;69375	d__Bacteria;p__Bacteroidota;c__Bacteroidia;o__Bacteroidales;f__Bacteroidaceae;g__Prevotella;s__	d__Bacteria;p__Bacteroidota;c__Bacteroidia;o__Bacteroidales;f__Bacteroidaceae;g__Prevotella;s__
RMAG1156	Current Study	lantipeptide	c00029_contigs..	contigs1_sample_bins_2500.1246_NODE_21_length_57578_cov_3.746984	cluster002	57578	ctg29_10;ctg29_11;ctg29_12;ctg29_13;ctg29_14;ctg29_15;ctg29_16;ctg29_17;ctg29_18;ctg29_19;ctg29_20;ctg29_21;ctg29_22;ctg29_23;ctg29_24;ctg29_25;ctg29_26;ctg29_27;ctg29_28;ctg29_29;ctg29_30;ctg29_31	9469;32866	d__Bacteria;p__Bacteroidota;c__Bacteroidia;o__Bacteroidales;f__Bacteroidaceae;g__Prevotella;s__	d__Bacteria;p__Bacteroidota;c__Bacteroidia;o__Bacteroidales;f__Bacteroidaceae;g__Prevotella;s__
RMAG1156	Current Study	nrps	c00034_contigs..	contigs1_sample_bins_2500.1246_NODE_7_length_161290_cov_3.337435	cluster003	161290	ctg34_1;ctg34_2;ctg34_3;ctg34_4;ctg34_5;ctg34_6;ctg34_7;ctg34_8;ctg34_9;ctg34_10;ctg34_11;ctg34_12;ctg34_13;ctg34_14;ctg34_15;ctg34_16;ctg34_17;ctg34_18;ctg34_19;ctg34_20;ctg34_21;ctg34_22;ctg34_23;ctg34_24;ctg34_25	0;27962	d__Bacteria;p__Bacteroidota;c__Bacteroidia;o__Bacteroidales;f__Bacteroidaceae;g__Prevotella;s__	d__Bacteria;p__Bacteroidota;c__Bacteroidia;o__Bacteroidales;f__Bacteroidaceae;g__Prevotella;s__
RMAG1156	Current Study	arylpolyene	c00048_contigs..	contigs1_sample_bins_2500.1246_NODE_5_length_167939_cov_3.438702	cluster004	167939	ctg48_1;ctg48_2;ctg48_3;ctg48_4;ctg48_5;ctg48_6;ctg48_7;ctg48_8;ctg48_9;ctg48_10;ctg48_11;ctg48_12;ctg48_13;ctg48_14;ctg48_15;ctg48_16;ctg48_17;ctg48_18	0;21518	d__Bacteria;p__Bacteroidota;c__Bacteroidia;o__Bacteroidales;f__Bacteroidaceae;g__Prevotella;s__	d__Bacteria;p__Bacteroidota;c__Bacteroidia;o__Bacteroidales;f__Bacteroidaceae;g__Prevotella;s__
RMAG1158	Current Study	phenazine	c00045_contigs..	contigs1_sample_bins_2500.1267_NODE_26_length_22694_cov_0.020118	cluster001	22694	ctg45_4;ctg45_5;ctg45_6;ctg45_7;ctg45_8;ctg45_9;ctg45_10;ctg45_11;ctg45_12;ctg45_13;ctg45_14;ctg45_15;ctg45_16;ctg45_17;ctg45_18;ctg45_19;ctg45_20;ctg45_21;ctg45_22;ctg45_23;ctg45_24;ctg45_25	4317;22694	d__Bacteria;p__Actinobacteriota;c__Actinobacteria;o__Actinomycetales;f__Bifidobacteriaceae;g__Pseudoscardovia;s__Pseudoscardovia suis	d__Bacteria;p__Actinobacteriota;c__Actinobacteria;o__Actinomycetales;f__Bifidobacteriaceae;g__Pseudoscardovia;s__Pseudoscardovia suis
RMAG1159	Current Study	arylpolyene	c00009_contigs..	contigs1_sample_bins_2500.1281_NODE_48_length_14695_cov_3.561917	cluster001	14695	ctg9_1;ctg9_2;ctg9_3;ctg9_4;ctg9_5;ctg9_6;ctg9_7;ctg9_8;ctg9_9;ctg9_10;ctg9_11;ctg9_12;ctg9_13;ctg9_14;ctg9_15;ctg9_16;ctg9_17;ctg9_18;ctg9_19;ctg9_20;ctg9_21	0;14695	d__Bacteria;p__Bacteroidota;c__Bacteroidia;o__Bacteroidales;f__UBA932;g__RC9;s__RC9 sp6	d__Bacteria;p__Bacteroidota;c__Bacteroidia;o__Bacteroidales;f__UBA932;g__RC9;s__RC9 sp6
RMAG1159	Current Study	arylpolyene	c00012_contigs..	contigs1_sample_bins_2500.1281_NODE_21_length_38065_cov_1.330012	cluster002	38065	ctg12_19;ctg12_20;ctg12_21;ctg12_22;ctg12_23;ctg12_24;ctg12_25;ctg12_26;ctg12_27;ctg12_28;ctg12_29;ctg12_30;ctg12_31;ctg12_32;ctg12_33;ctg12_34;ctg12_35;ctg12_36;ctg12_37;ctg12_38;ctg12_39	16524;38065	d__Bacteria;p__Bacteroidota;c__Bacteroidia;o__Bacteroidales;f__UBA932;g__RC9;s__RC9 sp6	d__Bacteria;p__Bacteroidota;c__Bacteroidia;o__Bacteroidales;f__UBA932;g__RC9;s__RC9 sp6
RMAG1159	Current Study	nrps	c00013_contigs..	contigs1_sample_bins_2500.1281_NODE_15_length_42579_cov_2.248328	cluster003	42579	ctg13_10;ctg13_11;ctg13_12;ctg13_13;ctg13_14;ctg13_15;ctg13_16;ctg13_17;ctg13_18;ctg13_19;ctg13_20;ctg13_21;ctg13_22;ctg13_23;ctg13_24;ctg13_25;ctg13_26;ctg13_27;ctg13_28;ctg13_29;ctg13_30;ctg13_31;ctg13_32;ctg13_33;ctg13_34;ctg13_35	13348;42579	d__Bacteria;p__Bacteroidota;c__Bacteroidia;o__Bacteroidales;f__UBA932;g__RC9;s__RC9 sp6	d__Bacteria;p__Bacteroidota;c__Bacteroidia;o__Bacteroidales;f__UBA932;g__RC9;s__RC9 sp6
RMAG1159	Current Study	arylpolyene	c00015_contigs..	contigs1_sample_bins_2500.1281_NODE_41_length_18702_cov_2.289044	cluster004	18702	ctg15_1;ctg15_2;ctg15_3;ctg15_4;ctg15_5;ctg15_6;ctg15_7;ctg15_8;ctg15_9;ctg15_10;ctg15_11;ctg15_12;ctg15_13;ctg15_14;ctg15_15;ctg15_16;ctg15_17	0;18702	d__Bacteria;p__Bacteroidota;c__Bacteroidia;o__Bacteroidales;f__UBA932;g__RC9;s__RC9 sp6	d__Bacteria;p__Bacteroidota;c__Bacteroidia;o__Bacteroidales;f__UBA932;g__RC9;s__RC9 sp6
RMAG116	Current Study	nrps	c00056_cattle1..	cattle10_SRR4435564_metabat_single_bins.3_cattle10-9_k87_126170	cluster001	55901	ctg56_10;ctg56_11;ctg56_12;ctg56_13;ctg56_14;ctg56_15;ctg56_16;ctg56_17;ctg56_18;ctg56_19;ctg56_20;ctg56_21;ctg56_22;ctg56_23;ctg56_24;ctg56_25;ctg56_26;ctg56_27;ctg56_28;ctg56_29;ctg56_30;ctg56_31;ctg56_32;ctg56_33;ctg56_34;ctg56_35;ctg56_36;ctg56_37;ctg56_38	10757;55901	d__Bacteria;p__Bacteroidota;c__Bacteroidia;o__Bacteroidales;f__Muribaculaceae;g__C941;s__C941 sp1	d__Bacteria;p__Bacteroidota;c__Bacteroidia;o__Bacteroidales;f__Muribaculaceae;g__C941;s__C941 sp1
RMAG1160	Current Study	nrps	c00035_contigs..	contigs1_sample_bins_2500.1299_NODE_10_length_49285_cov_5.082934	cluster001	49285	ctg35_1;ctg35_2;ctg35_3;ctg35_4;ctg35_5;ctg35_6;ctg35_7;ctg35_8;ctg35_9;ctg35_10;ctg35_11;ctg35_12;ctg35_13;ctg35_14;ctg35_15;ctg35_16;ctg35_17;ctg35_18;ctg35_19;ctg35_20;ctg35_21;ctg35_22;ctg35_23;ctg35_24;ctg35_25;ctg35_26;ctg35_27;ctg35_28;ctg35_29;ctg35_30;ctg35_31;ctg35_32;ctg35_33;ctg35_34;ctg35_35;ctg35_36;ctg35_37;ctg35_38;ctg35_39	0;49285	d__Bacteria;p__Actinobacteriota;c__Coriobacteriia;o__Coriobacteriales;f__Atopobiaceae;g__;s__	d__Bacteria;p__Actinobacteriota;c__Coriobacteriia;o__Coriobacteriales;f__Atopobiaceae;g__;s__
RMAG1160	Current Study	bacteriocin	c00074_contigs..	contigs1_sample_bins_2500.1299_NODE_65_length_19224_cov_4.652687	cluster002	19224	ctg74_1;ctg74_2;ctg74_3;ctg74_4;ctg74_5;ctg74_6;ctg74_7;ctg74_8;ctg74_9;ctg74_10	0;5903	d__Bacteria;p__Actinobacteriota;c__Coriobacteriia;o__Coriobacteriales;f__Atopobiaceae;g__;s__	d__Bacteria;p__Actinobacteriota;c__Coriobacteriia;o__Coriobacteriales;f__Atopobiaceae;g__;s__
RMAG1160	Current Study	bacteriocin	c00083_contigs..	contigs1_sample_bins_2500.1299_NODE_1_length_110627_cov_5.185473	cluster003	110627	ctg83_22;ctg83_23;ctg83_24;ctg83_25;ctg83_26;ctg83_27;ctg83_28;ctg83_29;ctg83_30;ctg83_31	25462;35882	d__Bacteria;p__Actinobacteriota;c__Coriobacteriia;o__Coriobacteriales;f__Atopobiaceae;g__;s__	d__Bacteria;p__Actinobacteriota;c__Coriobacteriia;o__Coriobacteriales;f__Atopobiaceae;g__;s__
RMAG1160	Current Study	nrps	c00087_contigs..	contigs1_sample_bins_2500.1299_NODE_14_length_41766_cov_3.937513	cluster004	41766	ctg87_11;ctg87_12;ctg87_13;ctg87_14;ctg87_15;ctg87_16;ctg87_17;ctg87_18;ctg87_19;ctg87_20;ctg87_21;ctg87_22;ctg87_23;ctg87_24;ctg87_25;ctg87_26;ctg87_27;ctg87_28;ctg87_29;ctg87_30;ctg87_31;ctg87_32	8607;41766	d__Bacteria;p__Actinobacteriota;c__Coriobacteriia;o__Coriobacteriales;f__Atopobiaceae;g__;s__	d__Bacteria;p__Actinobacteriota;c__Coriobacteriia;o__Coriobacteriales;f__Atopobiaceae;g__;s__
RMAG1160	Current Study	bacteriocin	c00094_contigs..	contigs1_sample_bins_2500.1299_NODE_36_length_26266_cov_4.116728	cluster005	26266	ctg94_27;ctg94_28;ctg94_29;ctg94_30;ctg94_31;ctg94_32;ctg94_33;ctg94_34;ctg94_35;ctg94_36;ctg94_37;ctg94_38;ctg94_39;ctg94_40;ctg94_41;ctg94_42;ctg94_43	16896;26266	d__Bacteria;p__Actinobacteriota;c__Coriobacteriia;o__Coriobacteriales;f__Atopobiaceae;g__;s__	d__Bacteria;p__Actinobacteriota;c__Coriobacteriia;o__Coriobacteriales;f__Atopobiaceae;g__;s__
RMAG1160	Current Study	nrps	c00121_contigs..	contigs1_sample_bins_2500.1299_NODE_29_length_29659_cov_3.965249	cluster006	29659	ctg121_2;ctg121_3;ctg121_4;ctg121_5;ctg121_6;ctg121_7;ctg121_8;ctg121_9;ctg121_10;ctg121_11;ctg121_12;ctg121_13;ctg121_14;ctg121_15;ctg121_16;ctg121_17;ctg121_18;ctg121_19;ctg121_20;ctg121_21;ctg121_22;ctg121_23;ctg121_24;ctg121_25	1135;29659	d__Bacteria;p__Actinobacteriota;c__Coriobacteriia;o__Coriobacteriales;f__Atopobiaceae;g__;s__	d__Bacteria;p__Actinobacteriota;c__Coriobacteriia;o__Coriobacteriales;f__Atopobiaceae;g__;s__
RMAG1160	Current Study	bacteriocin	c00167_contigs..	contigs1_sample_bins_2500.1299_NODE_30_length_29606_cov_3.947069	cluster007	29606	ctg167_19;ctg167_20;ctg167_21;ctg167_22;ctg167_23;ctg167_24;ctg167_25;ctg167_26;ctg167_27;ctg167_28	20428;29606	d__Bacteria;p__Actinobacteriota;c__Coriobacteriia;o__Coriobacteriales;f__Atopobiaceae;g__;s__	d__Bacteria;p__Actinobacteriota;c__Coriobacteriia;o__Coriobacteriales;f__Atopobiaceae;g__;s__
RMAG1160	Current Study	lantipeptide	c00171_contigs..	contigs1_sample_bins_2500.1299_NODE_88_length_14942_cov_4.845207	cluster008	14942	ctg171_1;ctg171_2;ctg171_3;ctg171_4;ctg171_5;ctg171_6;ctg171_7;ctg171_8;ctg171_9;ctg171_10;ctg171_11	0;14942	d__Bacteria;p__Actinobacteriota;c__Coriobacteriia;o__Coriobacteriales;f__Atopobiaceae;g__;s__	d__Bacteria;p__Actinobacteriota;c__Coriobacteriia;o__Coriobacteriales;f__Atopobiaceae;g__;s__
RMAG1160	Current Study	bacteriocin	c00210_contigs..	contigs1_sample_bins_2500.1299_NODE_76_length_16994_cov_3.535970	cluster009	16994	ctg210_1;ctg210_2;ctg210_3;ctg210_4;ctg210_5;ctg210_6;ctg210_7;ctg210_8	0;8000	d__Bacteria;p__Actinobacteriota;c__Coriobacteriia;o__Coriobacteriales;f__Atopobiaceae;g__;s__	d__Bacteria;p__Actinobacteriota;c__Coriobacteriia;o__Coriobacteriales;f__Atopobiaceae;g__;s__
RMAG1161	Current Study	arylpolyene	c00145_contigs..	contigs1_sample_bins_2500.1304_NODE_59_length_16731_cov_2.491448	cluster001	16731	ctg145_1;ctg145_2;ctg145_3;ctg145_4;ctg145_5;ctg145_6;ctg145_7;ctg145_8;ctg145_9;ctg145_10;ctg145_11;ctg145_12;ctg145_13;ctg145_14;ctg145_15;ctg145_16	0;16731	d__Bacteria;p__Verrucomicrobiota;c__Kiritimatiellae;o__RFP12;f__UBA1067;g__UBA3624;s__	d__Bacteria;p__Verrucomicrobiota;c__Kiritimatiellae;o__RFP12;f__UBA1067;g__UBA3624;s__
RMAG1162	Current Study	sactipeptide	c00095_contigs..	contigs1_sample_bins_2500.1306_NODE_110_length_6028_cov_5.543111	cluster001	6028	ctg95_1;ctg95_2;ctg95_3;ctg95_4;ctg95_5;ctg95_6;ctg95_7	0;6028	d__Bacteria;p__Firmicutes_C;c__Negativicutes;o__Selenomonadales;f__Selenomonadaceae;g__Selenomonas_C;s__	d__Bacteria;p__Firmicutes;c__Negativicutes;o__Selenomonadales;f__Selenomonadaceae;g__Selenomonas;s__
RMAG1165	Current Study	nrps	c00075_contigs..	contigs1_sample_bins_2500.1339_NODE_16_length_18877_cov_3.571937	cluster001	18877	ctg75_1;ctg75_2;ctg75_3;ctg75_4;ctg75_5;ctg75_6;ctg75_7;ctg75_8;ctg75_9;ctg75_10;ctg75_11;ctg75_12;ctg75_13	0;18877	d__Bacteria;p__Firmicutes_A;c__Clostridia;o__Lachnospirales;f__Lachnospiraceae;g__CAG-791;s__GCA_002449595.1	d__Bacteria;p__Firmicutes;c__Clostridia;o__Lachnospirales;f__Lachnospiraceae;g__CAG-791;s__GCA_002449595.1
RMAG1165	Current Study	sactipeptide	c00226_contigs..	contigs1_sample_bins_2500.1339_NODE_49_length_11823_cov_4.261387	cluster002	11823	ctg226_1;ctg226_2;ctg226_3;ctg226_4;ctg226_5;ctg226_6;ctg226_7;ctg226_8;ctg226_9;ctg226_10;ctg226_11;ctg226_12;ctg226_13	0;11823	d__Bacteria;p__Firmicutes_A;c__Clostridia;o__Lachnospirales;f__Lachnospiraceae;g__CAG-791;s__GCA_002449595.1	d__Bacteria;p__Firmicutes;c__Clostridia;o__Lachnospirales;f__Lachnospiraceae;g__CAG-791;s__GCA_002449595.1
RMAG1166	Current Study	bacteriocin	c00004_contigs..	contigs1_sample_bins_2500.1348_NODE_38_length_19367_cov_54.851181	cluster001	19367	ctg4_1;ctg4_2;ctg4_3;ctg4_4;ctg4_5;ctg4_6;ctg4_7;ctg4_8	0;8104	d__Bacteria;p__Firmicutes;c__Bacilli;o__Erysipelotrichales;f__Erysipelotrichaceae;g__Solobacterium;s__GCA_002350225.1	d__Bacteria;p__Firmicutes;c__Bacilli;o__Erysipelotrichales;f__Erysipelotrichaceae;g__Solobacterium;s__GCA_002350225.1
RMAG1166	Current Study	sactipeptide	c00025_contigs..	contigs1_sample_bins_2500.1348_NODE_1_length_132544_cov_53.590675	cluster002	132544	ctg25_77;ctg25_78;ctg25_79;ctg25_80;ctg25_81;ctg25_82;ctg25_83;ctg25_84;ctg25_85;ctg25_86;ctg25_87;ctg25_88;ctg25_89;ctg25_90;ctg25_91;ctg25_92;ctg25_93;ctg25_94;ctg25_95;ctg25_96;ctg25_97	74015;94162	d__Bacteria;p__Firmicutes;c__Bacilli;o__Erysipelotrichales;f__Erysipelotrichaceae;g__Solobacterium;s__GCA_002350225.1	d__Bacteria;p__Firmicutes;c__Bacilli;o__Erysipelotrichales;f__Erysipelotrichaceae;g__Solobacterium;s__GCA_002350225.1
RMAG1168	Current Study	sactipeptide	c00075_contigs..	contigs1_sample_bins_2500.1370_NODE_4_length_36056_cov_1.567926	cluster001	36056	ctg75_1;ctg75_2;ctg75_3;ctg75_4;ctg75_5;ctg75_6;ctg75_7;ctg75_8;ctg75_9;ctg75_10;ctg75_11;ctg75_12;ctg75_13;ctg75_14;ctg75_15;ctg75_16;ctg75_17	0;19366	d__Bacteria;p__Firmicutes_A;c__Clostridia;o__Oscillospirales;f__Oscillospiraceae;g__CAG-110;s__GCA_002349985.1	d__Bacteria;p__Firmicutes;c__Clostridia;o__Oscillospirales;f__Oscillospiraceae;g__CAG-110;s__GCA_002349985.1
RMAG1169	Current Study	arylpolyene	c00008_contigs..	contigs1_sample_bins_2500.1379_NODE_1_length_113456_cov_0.751315	cluster001	113456	ctg8_36;ctg8_37;ctg8_38;ctg8_39;ctg8_40;ctg8_41;ctg8_42;ctg8_43;ctg8_44;ctg8_45;ctg8_46;ctg8_47;ctg8_48;ctg8_49;ctg8_50;ctg8_51;ctg8_52;ctg8_53;ctg8_54;ctg8_55;ctg8_56;ctg8_57;ctg8_58;ctg8_59;ctg8_60;ctg8_61;ctg8_62;ctg8_63;ctg8_64;ctg8_65;ctg8_66;ctg8_67;ctg8_68;ctg8_69;ctg8_70;ctg8_71;ctg8_72;ctg8_73;ctg8_74;ctg8_75;ctg8_76;ctg8_77;ctg8_78;ctg8_79;ctg8_80;ctg8_81	46723;94942	d__Bacteria;p__Bacteroidota;c__Bacteroidia;o__Bacteroidales;f__Bacteroidaceae;g__Prevotella;s__	d__Bacteria;p__Bacteroidota;c__Bacteroidia;o__Bacteroidales;f__Bacteroidaceae;g__Prevotella;s__
RMAG1169	Current Study	arylpolyene	c00060_contigs..	contigs1_sample_bins_2500.1379_NODE_26_length_39452_cov_0.720458	cluster002	39452	ctg60_1;ctg60_2;ctg60_3;ctg60_4;ctg60_5;ctg60_6;ctg60_7;ctg60_8;ctg60_9;ctg60_10;ctg60_11;ctg60_12;ctg60_13;ctg60_14;ctg60_15;ctg60_16;ctg60_17;ctg60_18;ctg60_19;ctg60_20;ctg60_21;ctg60_22;ctg60_23;ctg60_24;ctg60_25;ctg60_26;ctg60_27;ctg60_28;ctg60_29;ctg60_30;ctg60_31	1591;39452	d__Bacteria;p__Bacteroidota;c__Bacteroidia;o__Bacteroidales;f__Bacteroidaceae;g__Prevotella;s__	d__Bacteria;p__Bacteroidota;c__Bacteroidia;o__Bacteroidales;f__Bacteroidaceae;g__Prevotella;s__
RMAG117	Current Study	nrps	c00005_cattle1..	cattle10_SRR4435564_metabat_single_bins.6_cattle10-9_k87_173679	cluster001	44758	ctg5_10;ctg5_11;ctg5_12;ctg5_13;ctg5_14;ctg5_15;ctg5_16;ctg5_17;ctg5_18;ctg5_19;ctg5_20;ctg5_21;ctg5_22;ctg5_23;ctg5_24;ctg5_25;ctg5_26;ctg5_27;ctg5_28;ctg5_29;ctg5_30;ctg5_31;ctg5_32;ctg5_33	11333;44758	d__Bacteria;p__Bacteroidota;c__Bacteroidia;o__Bacteroidales;f__Bacteroidaceae;g__Prevotella;s__	d__Bacteria;p__Bacteroidota;c__Bacteroidia;o__Bacteroidales;f__Bacteroidaceae;g__Prevotella;s__
RMAG1171	Current Study	nrps	c00002_contigs..	contigs1_sample_bins_2500.1399_NODE_103_length_4528_cov_23.355019	cluster001	4528	ctg2_1	0;4528	d__Archaea;p__Euryarchaeota;c__Methanobacteria;o__Methanobacteriales;f__Methanobacteriaceae;g__Methanosphaera;s__	d__Archaea;p__Euryarchaeota;c__Methanobacteria;o__Methanobacteriales;f__Methanobacteriaceae;g__Methanosphaera;s__
RMAG1171	Current Study	nrps	c00041_contigs..	contigs1_sample_bins_2500.1399_NODE_21_length_27697_cov_12.416866	cluster002	27697	ctg41_1;ctg41_2;ctg41_3;ctg41_4;ctg41_5;ctg41_6;ctg41_7;ctg41_8;ctg41_9;ctg41_10	0;27697	d__Archaea;p__Euryarchaeota;c__Methanobacteria;o__Methanobacteriales;f__Methanobacteriaceae;g__Methanosphaera;s__	d__Archaea;p__Euryarchaeota;c__Methanobacteria;o__Methanobacteriales;f__Methanobacteriaceae;g__Methanosphaera;s__
RMAG1171	Current Study	other	c00072_contigs..	contigs1_sample_bins_2500.1399_NODE_64_length_9396_cov_30.301574	cluster003	9396	ctg72_1;ctg72_2;ctg72_3;ctg72_4;ctg72_5;ctg72_6;ctg72_7	0;9396	d__Archaea;p__Euryarchaeota;c__Methanobacteria;o__Methanobacteriales;f__Methanobacteriaceae;g__Methanosphaera;s__	d__Archaea;p__Euryarchaeota;c__Methanobacteria;o__Methanobacteriales;f__Methanobacteriaceae;g__Methanosphaera;s__
RMAG1173	Current Study	lantipeptide	c00021_contigs..	contigs1_sample_bins_2500.1402_NODE_79_length_10906_cov_1.487522	cluster001	10906	ctg21_1;ctg21_2;ctg21_3;ctg21_4;ctg21_5;ctg21_6;ctg21_7;ctg21_8;ctg21_9;ctg21_10;ctg21_11	0;10906	d__Bacteria;p__Firmicutes_A;c__Clostridia;o__Lachnospirales;f__Lachnospiraceae;g__Eubacterium_Q;s__	d__Bacteria;p__Firmicutes;c__Clostridia;o__Lachnospirales;f__Lachnospiraceae;g__Eubacterium;s__
RMAG1173	Current Study	nrps	c00026_contigs..	contigs1_sample_bins_2500.1402_NODE_6_length_57255_cov_1.174902	cluster002	57255	ctg26_1;ctg26_2;ctg26_3;ctg26_4;ctg26_5;ctg26_6;ctg26_7;ctg26_8;ctg26_9;ctg26_10;ctg26_11;ctg26_12;ctg26_13;ctg26_14;ctg26_15;ctg26_16;ctg26_17;ctg26_18;ctg26_19;ctg26_20;ctg26_21;ctg26_22;ctg26_23;ctg26_24;ctg26_25;ctg26_26;ctg26_27;ctg26_28	0;37996	d__Bacteria;p__Firmicutes_A;c__Clostridia;o__Lachnospirales;f__Lachnospiraceae;g__Eubacterium_Q;s__	d__Bacteria;p__Firmicutes;c__Clostridia;o__Lachnospirales;f__Lachnospiraceae;g__Eubacterium;s__
RMAG1173	Current Study	nrps	c00035_contigs..	contigs1_sample_bins_2500.1402_NODE_72_length_12631_cov_0.716971	cluster003	12631	ctg35_1;ctg35_2;ctg35_3	0;12631	d__Bacteria;p__Firmicutes_A;c__Clostridia;o__Lachnospirales;f__Lachnospiraceae;g__Eubacterium_Q;s__	d__Bacteria;p__Firmicutes;c__Clostridia;o__Lachnospirales;f__Lachnospiraceae;g__Eubacterium;s__
RMAG1173	Current Study	nrps	c00090_contigs..	contigs1_sample_bins_2500.1402_NODE_12_length_49355_cov_1.178557	cluster004	49355	ctg90_9;ctg90_10;ctg90_11;ctg90_12;ctg90_13;ctg90_14;ctg90_15;ctg90_16;ctg90_17;ctg90_18;ctg90_19;ctg90_20;ctg90_21;ctg90_22;ctg90_23;ctg90_24;ctg90_25;ctg90_26;ctg90_27;ctg90_28	11603;49355	d__Bacteria;p__Firmicutes_A;c__Clostridia;o__Lachnospirales;f__Lachnospiraceae;g__Eubacterium_Q;s__	d__Bacteria;p__Firmicutes;c__Clostridia;o__Lachnospirales;f__Lachnospiraceae;g__Eubacterium;s__
RMAG1173	Current Study	bacteriocin	c00123_contigs..	contigs1_sample_bins_2500.1402_NODE_99_length_7357_cov_1.692106	cluster005	7357	ctg123_1;ctg123_2;ctg123_3;ctg123_4;ctg123_5;ctg123_6	0;7357	d__Bacteria;p__Firmicutes_A;c__Clostridia;o__Lachnospirales;f__Lachnospiraceae;g__Eubacterium_Q;s__	d__Bacteria;p__Firmicutes;c__Clostridia;o__Lachnospirales;f__Lachnospiraceae;g__Eubacterium;s__
RMAG1173	Current Study	lantipeptide	c00165_contigs..	contigs1_sample_bins_2500.1402_NODE_87_length_9389_cov_1.290218	cluster006	9389	ctg165_1;ctg165_2;ctg165_3;ctg165_4;ctg165_5;ctg165_6;ctg165_7;ctg165_8;ctg165_9	0;9389	d__Bacteria;p__Firmicutes_A;c__Clostridia;o__Lachnospirales;f__Lachnospiraceae;g__Eubacterium_Q;s__	d__Bacteria;p__Firmicutes;c__Clostridia;o__Lachnospirales;f__Lachnospiraceae;g__Eubacterium;s__
RMAG1174	Current Study	other	c00153_contigs..	contigs1_sample_bins_2500.1405_NODE_54_length_12798_cov_5.506474	cluster001	12798	ctg153_1;ctg153_2;ctg153_3;ctg153_4;ctg153_5;ctg153_6;ctg153_7;ctg153_8;ctg153_9;ctg153_10	0;12798	d__Bacteria;p__Firmicutes_A;c__Clostridia;o__Christensenellales;f__CAG-74;g__UBA4246;s__GCA_002391225.1	d__Bacteria;p__Firmicutes;c__Clostridia;o__Christensenellales;f__CAG-74;g__UBA4246;s__GCA_002391225.1
RMAG1174	Current Study	lantipeptide	c00186_contigs..	contigs1_sample_bins_2500.1405_NODE_27_length_21393_cov_5.273456	cluster002	21393	ctg186_1;ctg186_2;ctg186_3;ctg186_4;ctg186_5;ctg186_6;ctg186_7;ctg186_8;ctg186_9;ctg186_10;ctg186_11;ctg186_12;ctg186_13;ctg186_14;ctg186_15;ctg186_16;ctg186_17;ctg186_18	0;11849	d__Bacteria;p__Firmicutes_A;c__Clostridia;o__Christensenellales;f__CAG-74;g__UBA4246;s__GCA_002391225.1	d__Bacteria;p__Firmicutes;c__Clostridia;o__Christensenellales;f__CAG-74;g__UBA4246;s__GCA_002391225.1
RMAG1174	Current Study	sactipeptide	c00226_contigs..	contigs1_sample_bins_2500.1405_NODE_165_length_5178_cov_5.370681	cluster003	5178	ctg226_1;ctg226_2;ctg226_3;ctg226_4;ctg226_5	0;5178	d__Bacteria;p__Firmicutes_A;c__Clostridia;o__Christensenellales;f__CAG-74;g__UBA4246;s__GCA_002391225.1	d__Bacteria;p__Firmicutes;c__Clostridia;o__Christensenellales;f__CAG-74;g__UBA4246;s__GCA_002391225.1
RMAG1175	Current Study	arylpolyene	c00093_contigs..	contigs1_sample_bins_2500.1426_NODE_193_length_1328_cov_1.285595	cluster001	1328	ctg93_1;ctg93_2	0;1328	d__Bacteria;p__Spirochaetota;c__Spirochaetia;o__Treponematales;f__Treponemataceae;g__Treponema_D;s__	d__Bacteria;p__Spirochaetota;c__Spirochaetia;o__Treponematales;f__Treponemataceae;g__Treponema;s__
RMAG1175	Current Study	arylpolyene	c00185_contigs..	contigs1_sample_bins_2500.1426_NODE_2_length_77845_cov_2.923866	cluster002	77845	ctg185_12;ctg185_13;ctg185_14;ctg185_15;ctg185_16;ctg185_17;ctg185_18;ctg185_19;ctg185_20;ctg185_21;ctg185_22;ctg185_23;ctg185_24;ctg185_25;ctg185_26;ctg185_27;ctg185_28;ctg185_29;ctg185_30;ctg185_31;ctg185_32;ctg185_33;ctg185_34;ctg185_35;ctg185_36;ctg185_37;ctg185_38;ctg185_39;ctg185_40;ctg185_41;ctg185_42;ctg185_43;ctg185_44;ctg185_45;ctg185_46;ctg185_47;ctg185_48;ctg185_49;ctg185_50;ctg185_51…	10967;54700	d__Bacteria;p__Spirochaetota;c__Spirochaetia;o__Treponematales;f__Treponemataceae;g__Treponema_D;s__	d__Bacteria;p__Spirochaetota;c__Spirochaetia;o__Treponematales;f__Treponemataceae;g__Treponema;s__
RMAG1176	Current Study	sactipeptide	c00033_contigs..	contigs1_sample_bins_2500.1441_NODE_4_length_96420_cov_1.612757	cluster001	96420	ctg33_47;ctg33_48;ctg33_49;ctg33_50;ctg33_51;ctg33_52;ctg33_53;ctg33_54;ctg33_55;ctg33_56;ctg33_57;ctg33_58;ctg33_59;ctg33_60;ctg33_61;ctg33_62;ctg33_63;ctg33_64;ctg33_65;ctg33_66	57050;77191	d__Bacteria;p__Firmicutes_C;c__Negativicutes;o__Veillonellales;f__Megasphaeraceae;g__Megasphaera;s__Megasphaera elsdenii	d__Bacteria;p__Firmicutes;c__Negativicutes;o__Veillonellales;f__Megasphaeraceae;g__Megasphaera;s__Megasphaera elsdenii
RMAG1179	Current Study	arylpolyene	c00060_contigs..	contigs1_sample_bins_2500.1472_cattle11-67_k127_305149	cluster001	132320	ctg60_59;ctg60_60;ctg60_61;ctg60_62;ctg60_63;ctg60_64;ctg60_65;ctg60_66;ctg60_67;ctg60_68;ctg60_69;ctg60_70;ctg60_71;ctg60_72;ctg60_73;ctg60_74;ctg60_75;ctg60_76;ctg60_77;ctg60_78;ctg60_79;ctg60_80;ctg60_81;ctg60_82;ctg60_83;ctg60_84;ctg60_85;ctg60_86;ctg60_87;ctg60_88;ctg60_89;ctg60_90;ctg60_91;ctg60_92;ctg60_93;ctg60_94;ctg60_95;ctg60_96;ctg60_97;ctg60_98;ctg60_99;ctg60_100;ctg60_101;ctg60_102;…	68577;117165	d__Bacteria;p__Bacteroidota;c__Bacteroidia;o__Bacteroidales;f__Bacteroidaceae;g__Prevotella;s__GCA_002392565.1	d__Bacteria;p__Bacteroidota;c__Bacteroidia;o__Bacteroidales;f__Bacteroidaceae;g__Prevotella;s__GCA_002392565.1
RMAG118	Current Study	sactipeptide	c00010_cattle1..	cattle10_SRR4435565_metabat_single_bins.36_cattle10-10_k87_129897	cluster001	29842	ctg10_1;ctg10_2;ctg10_3;ctg10_4;ctg10_5;ctg10_6;ctg10_7;ctg10_8;ctg10_9;ctg10_10;ctg10_11;ctg10_12;ctg10_13;ctg10_14;ctg10_15;ctg10_16;ctg10_17;ctg10_18;ctg10_19;ctg10_20	164;20317	d__Bacteria;p__Firmicutes_A;c__Clostridia;o__Oscillospirales;f__DTU089;g__UBA1081;s__	d__Bacteria;p__Firmicutes;c__Clostridia;o__Oscillospirales;f__DTU089;g__UBA1081;s__
RMAG118	Current Study	nrps	c00063_cattle1..	cattle10_SRR4435565_metabat_single_bins.36_cattle10-10_k87_163866	cluster002	73907	ctg63_5;ctg63_6;ctg63_7;ctg63_8;ctg63_9;ctg63_10;ctg63_11;ctg63_12;ctg63_13;ctg63_14;ctg63_15;ctg63_16;ctg63_17;ctg63_18;ctg63_19;ctg63_20;ctg63_21;ctg63_22;ctg63_23;ctg63_24;ctg63_25;ctg63_26;ctg63_27;ctg63_28;ctg63_29;ctg63_30;ctg63_31;ctg63_32;ctg63_33;ctg63_34;ctg63_35;ctg63_36;ctg63_37;ctg63_38;ctg63_39;ctg63_40;ctg63_41;ctg63_42;ctg63_43;ctg63_44;ctg63_45;ctg63_46;ctg63_47;ctg63_48;ctg63_49…	6325;65963	d__Bacteria;p__Firmicutes_A;c__Clostridia;o__Oscillospirales;f__DTU089;g__UBA1081;s__	d__Bacteria;p__Firmicutes;c__Clostridia;o__Oscillospirales;f__DTU089;g__UBA1081;s__
RMAG1180	Current Study	nrps	c00020_contigs..	contigs1_sample_bins_2500.1476_NODE_17_length_27594_cov_3.026250	cluster001	27594	ctg20_1;ctg20_2;ctg20_3;ctg20_4;ctg20_5;ctg20_6;ctg20_7;ctg20_8;ctg20_9;ctg20_10;ctg20_11;ctg20_12;ctg20_13;ctg20_14;ctg20_15;ctg20_16;ctg20_17;ctg20_18;ctg20_19;ctg20_20;ctg20_21;ctg20_22;ctg20_23;ctg20_24;ctg20_25	0;25458	d__Bacteria;p__Firmicutes_A;c__Clostridia;o__Oscillospirales;f__DTU089;g__UBA1213;s__	d__Bacteria;p__Firmicutes;c__Clostridia;o__Oscillospirales;f__DTU089;g__UBA1213;s__
RMAG1180	Current Study	nrps	c00033_contigs..	contigs1_sample_bins_2500.1476_NODE_60_length_12205_cov_3.029723	cluster002	12205	ctg33_1;ctg33_2;ctg33_3;ctg33_4;ctg33_5;ctg33_6;ctg33_7	0;12205	d__Bacteria;p__Firmicutes_A;c__Clostridia;o__Oscillospirales;f__DTU089;g__UBA1213;s__	d__Bacteria;p__Firmicutes;c__Clostridia;o__Oscillospirales;f__DTU089;g__UBA1213;s__
RMAG1183	Current Study	nrps	c00013_contigs..	contigs1_sample_bins_2500.1513_NODE_8_length_83097_cov_9.964300	cluster001	83097	ctg13_17;ctg13_18;ctg13_19;ctg13_20;ctg13_21;ctg13_22;ctg13_23;ctg13_24;ctg13_25;ctg13_26;ctg13_27;ctg13_28;ctg13_29;ctg13_30;ctg13_31;ctg13_32;ctg13_33;ctg13_34;ctg13_35;ctg13_36;ctg13_37;ctg13_38;ctg13_39;ctg13_40;ctg13_41;ctg13_42;ctg13_43;ctg13_44;ctg13_45;ctg13_46;ctg13_47;ctg13_48;ctg13_49;ctg13_50;ctg13_51;ctg13_52	17320;64634	d__Bacteria;p__Bacteroidota;c__Bacteroidia;o__Bacteroidales;f__Bacteroidaceae;g__UBA4334;s__	d__Bacteria;p__Bacteroidota;c__Bacteroidia;o__Bacteroidales;f__Bacteroidaceae;g__UBA4334;s__
RMAG1185	Current Study	sactipeptide	c00067_contigs..	contigs1_sample_bins_2500.1544_NODE_88_length_12727_cov_9.086253	cluster001	12727	ctg67_1;ctg67_2;ctg67_3;ctg67_4;ctg67_5;ctg67_6;ctg67_7;ctg67_8;ctg67_9;ctg67_10;ctg67_11;ctg67_12	0;12727	d__Bacteria;p__Firmicutes_A;c__Clostridia;o__Christensenellales;f__CAG-74;g__;s__	d__Bacteria;p__Firmicutes;c__Clostridia;o__Christensenellales;f__CAG-74;g__;s__
RMAG1185	Current Study	nrps	c00161_contigs..	contigs1_sample_bins_2500.1544_NODE_142_length_7589_cov_10.595699	cluster002	7589	ctg161_1;ctg161_2;ctg161_3;ctg161_4;ctg161_5	0;7589	d__Bacteria;p__Firmicutes_A;c__Clostridia;o__Christensenellales;f__CAG-74;g__;s__	d__Bacteria;p__Firmicutes;c__Clostridia;o__Christensenellales;f__CAG-74;g__;s__
RMAG1185	Current Study	other	c00185_contigs..	contigs1_sample_bins_2500.1544_NODE_181_length_5075_cov_11.451594	cluster003	5075	ctg185_1;ctg185_2	0;5075	d__Bacteria;p__Firmicutes_A;c__Clostridia;o__Christensenellales;f__CAG-74;g__;s__	d__Bacteria;p__Firmicutes;c__Clostridia;o__Christensenellales;f__CAG-74;g__;s__
RMAG1186	Current Study	sactipeptide	c00103_contigs..	contigs1_sample_bins_2500.1574_NODE_39_length_21716_cov_1.680995	cluster001	21716	ctg103_1;ctg103_2;ctg103_3;ctg103_4;ctg103_5;ctg103_6;ctg103_7;ctg103_8;ctg103_9;ctg103_10;ctg103_11;ctg103_12;ctg103_13;ctg103_14;ctg103_15;ctg103_16;ctg103_17	0;17029	d__Bacteria;p__Firmicutes_A;c__Clostridia;o__Lachnospirales;f__Lachnospiraceae;g__Oribacterium;s__UBA10241	d__Bacteria;p__Firmicutes;c__Clostridia;o__Lachnospirales;f__Lachnospiraceae;g__Oribacterium;s__UBA10241
RMAG1189	Current Study	sactipeptide	c00063_contigs..	contigs1_sample_bins_2500.1597_NODE_7_length_82005_cov_0.256504	cluster001	82005	ctg63_35;ctg63_36;ctg63_37;ctg63_38;ctg63_39;ctg63_40;ctg63_41;ctg63_42;ctg63_43;ctg63_44;ctg63_45;ctg63_46;ctg63_47;ctg63_48;ctg63_49;ctg63_50;ctg63_51;ctg63_52;ctg63_53	35779;55935	d__Bacteria;p__Firmicutes_A;c__Clostridia;o__Oscillospirales;f__DTU089;g__UBA1417;s__UBA1417 sp1	d__Bacteria;p__Firmicutes;c__Clostridia;o__Oscillospirales;f__DTU089;g__UBA1417;s__UBA1417 sp1
RMAG119	Current Study	arylpolyene	c00010_cattle1..	cattle10_SRR4435565_metabat_single_bins.39_cattle10-10_k87_42017	cluster001	24803	ctg10_1;ctg10_2;ctg10_3;ctg10_4;ctg10_5;ctg10_6;ctg10_7;ctg10_8;ctg10_9;ctg10_10;ctg10_11;ctg10_12;ctg10_13;ctg10_14;ctg10_15;ctg10_16;ctg10_17;ctg10_18;ctg10_19;ctg10_20;ctg10_21;ctg10_22;ctg10_23;ctg10_24;ctg10_25;ctg10_26;ctg10_27;ctg10_28	0;24803	d__Bacteria;p__Bacteroidota;c__Bacteroidia;o__Bacteroidales;f__Bacteroidaceae;g__Prevotella;s__	d__Bacteria;p__Bacteroidota;c__Bacteroidia;o__Bacteroidales;f__Bacteroidaceae;g__Prevotella;s__
RMAG119	Current Study	arylpolyene	c00074_cattle1..	cattle10_SRR4435565_metabat_single_bins.39_cattle10-10_k87_88083	cluster002	75402	ctg74_22;ctg74_23;ctg74_24;ctg74_25;ctg74_26;ctg74_27;ctg74_28;ctg74_29;ctg74_30;ctg74_31;ctg74_32;ctg74_33;ctg74_34;ctg74_35;ctg74_36;ctg74_37;ctg74_38;ctg74_39;ctg74_40;ctg74_41;ctg74_42;ctg74_43;ctg74_44;ctg74_45;ctg74_46;ctg74_47;ctg74_48;ctg74_49;ctg74_50;ctg74_51;ctg74_52;ctg74_53;ctg74_54;ctg74_55;ctg74_56;ctg74_57;ctg74_58;ctg74_59;ctg74_60;ctg74_61;ctg74_62;ctg74_63;ctg74_64;ctg74_65;ctg…	25823;73941	d__Bacteria;p__Bacteroidota;c__Bacteroidia;o__Bacteroidales;f__Bacteroidaceae;g__Prevotella;s__	d__Bacteria;p__Bacteroidota;c__Bacteroidia;o__Bacteroidales;f__Bacteroidaceae;g__Prevotella;s__
RMAG1190	Current Study	nrps	c00036_contigs..	contigs1_sample_bins_2500.1608_NODE_6_length_117900_cov_4.690014	cluster001	117900	ctg36_57;ctg36_58;ctg36_59;ctg36_60;ctg36_61;ctg36_62;ctg36_63;ctg36_64;ctg36_65;ctg36_66;ctg36_67;ctg36_68;ctg36_69;ctg36_70;ctg36_71;ctg36_72;ctg36_73;ctg36_74;ctg36_75;ctg36_76;ctg36_77;ctg36_78;ctg36_79;ctg36_80;ctg36_81;ctg36_82;ctg36_83;ctg36_84;ctg36_85;ctg36_86;ctg36_87;ctg36_88;ctg36_89;ctg36_90	64588;111830	d__Bacteria;p__Bacteroidota;c__Bacteroidia;o__Bacteroidales;f__P3;g__P3;s__GCA_002392445.1	d__Bacteria;p__Bacteroidota;c__Bacteroidia;o__Bacteroidales;f__P3;g__P3;s__GCA_002392445.1
RMAG1192	Current Study	arylpolyene	c00018_contigs..	contigs1_sample_bins_2500.162_NODE_3_length_264659_cov_17.474022	cluster001	264659	ctg18_163;ctg18_164;ctg18_165;ctg18_166;ctg18_167;ctg18_168;ctg18_169;ctg18_170;ctg18_171;ctg18_172;ctg18_173;ctg18_174;ctg18_175;ctg18_176;ctg18_177;ctg18_178;ctg18_179;ctg18_180;ctg18_181;ctg18_182;ctg18_183;ctg18_184;ctg18_185;ctg18_186;ctg18_187;ctg18_188;ctg18_189;ctg18_190;ctg18_191;ctg18_192;ctg18_193;ctg18_194;ctg18_195;ctg18_196;ctg18_197;ctg18_198;ctg18_199;ctg18_200;ctg18_201	215679;258645	d__Bacteria;p__Spirochaetota;c__Spirochaetia;o__Treponematales;f__Treponemataceae;g__Treponema_D;s__	d__Bacteria;p__Spirochaetota;c__Spirochaetia;o__Treponematales;f__Treponemataceae;g__Treponema;s__
RMAG1193	Current Study	arylpolyene	c00026_contigs..	contigs1_sample_bins_2500.1635_NODE_42_length_27589_cov_9.732367	cluster001	27589	ctg26_8;ctg26_9;ctg26_10;ctg26_11;ctg26_12;ctg26_13;ctg26_14;ctg26_15;ctg26_16;ctg26_17;ctg26_18;ctg26_19	6151;27589	d__Bacteria;p__Bacteroidota;c__Bacteroidia;o__Bacteroidales;f__Paludibacteraceae;g__UBA1723;s__	d__Bacteria;p__Bacteroidota;c__Bacteroidia;o__Bacteroidales;f__Paludibacteraceae;g__UBA1723;s__
RMAG1193	Current Study	arylpolyene	c00068_contigs..	contigs1_sample_bins_2500.1635_NODE_6_length_81234_cov_9.336922	cluster002	81234	ctg68_19;ctg68_20;ctg68_21;ctg68_22;ctg68_23;ctg68_24;ctg68_25;ctg68_26;ctg68_27;ctg68_28;ctg68_29;ctg68_30;ctg68_31;ctg68_32;ctg68_33;ctg68_34;ctg68_35;ctg68_36;ctg68_37;ctg68_38;ctg68_39;ctg68_40	46605;81234	d__Bacteria;p__Bacteroidota;c__Bacteroidia;o__Bacteroidales;f__Paludibacteraceae;g__UBA1723;s__	d__Bacteria;p__Bacteroidota;c__Bacteroidia;o__Bacteroidales;f__Paludibacteraceae;g__UBA1723;s__
RMAG1194	Current Study	terpene	c00005_contigs..	contigs1_sample_bins_2500.1648_NODE_241_length_1281_cov_6.665579	cluster001	1281	ctg5_1	0;1281	d__Bacteria;p__Bacteroidota;c__Bacteroidia;o__Bacteroidales;f__Bacteroidaceae;g__Prevotella;s__	d__Bacteria;p__Bacteroidota;c__Bacteroidia;o__Bacteroidales;f__Bacteroidaceae;g__Prevotella;s__
RMAG1194	Current Study	terpene	c00055_contigs..	contigs1_sample_bins_2500.1648_NODE_117_length_10184_cov_8.406753	cluster002	10184	ctg55_1;ctg55_2;ctg55_3;ctg55_4;ctg55_5;ctg55_6;ctg55_7;ctg55_8;ctg55_9;ctg55_10;ctg55_11	0;10184	d__Bacteria;p__Bacteroidota;c__Bacteroidia;o__Bacteroidales;f__Bacteroidaceae;g__Prevotella;s__	d__Bacteria;p__Bacteroidota;c__Bacteroidia;o__Bacteroidales;f__Bacteroidaceae;g__Prevotella;s__
RMAG1194	Current Study	terpene	c00105_contigs..	contigs1_sample_bins_2500.1648_NODE_33_length_25617_cov_6.909749	cluster003	25617	ctg105_8;ctg105_9;ctg105_10;ctg105_11;ctg105_12;ctg105_13;ctg105_14;ctg105_15;ctg105_16;ctg105_17;ctg105_18;ctg105_19;ctg105_20;ctg105_21;ctg105_22;ctg105_23;ctg105_24;ctg105_25;ctg105_26	11044;25617	d__Bacteria;p__Bacteroidota;c__Bacteroidia;o__Bacteroidales;f__Bacteroidaceae;g__Prevotella;s__	d__Bacteria;p__Bacteroidota;c__Bacteroidia;o__Bacteroidales;f__Bacteroidaceae;g__Prevotella;s__
RMAG1196	Current Study	sactipeptide	c00022_contigs..	contigs1_sample_bins_2500.1653_NODE_49_length_14439_cov_53.186110	cluster001	14439	ctg22_1;ctg22_2;ctg22_3;ctg22_4;ctg22_5;ctg22_6;ctg22_7;ctg22_8;ctg22_9;ctg22_10;ctg22_11;ctg22_12;ctg22_13;ctg22_14;ctg22_15;ctg22_16	0;14439	d__Bacteria;p__Firmicutes_A;c__Clostridia;o__Oscillospirales;f__DTU089;g__;s__	d__Bacteria;p__Firmicutes;c__Clostridia;o__Oscillospirales;f__DTU089;g__;s__
RMAG1198	Current Study	arylpolyene	c00049_contigs..	contigs1_sample_bins_2500.1672_NODE_30_length_27956_cov_6.881273	cluster001	27956	ctg49_4;ctg49_5;ctg49_6;ctg49_7;ctg49_8;ctg49_9;ctg49_10;ctg49_11;ctg49_12;ctg49_13;ctg49_14;ctg49_15;ctg49_16;ctg49_17	6188;27956	d__Bacteria;p__Bacteroidota;c__Bacteroidia;o__Bacteroidales;f__Bacteroidaceae;g__Prevotella;s__	d__Bacteria;p__Bacteroidota;c__Bacteroidia;o__Bacteroidales;f__Bacteroidaceae;g__Prevotella;s__
RMAG1198	Current Study	arylpolyene	c00062_contigs..	contigs1_sample_bins_2500.1672_NODE_1_length_174669_cov_10.192323	cluster002	174669	ctg62_53;ctg62_54;ctg62_55;ctg62_56;ctg62_57;ctg62_58;ctg62_59;ctg62_60;ctg62_61;ctg62_62;ctg62_63;ctg62_64;ctg62_65;ctg62_66;ctg62_67;ctg62_68;ctg62_69;ctg62_70;ctg62_71;ctg62_72;ctg62_73;ctg62_74;ctg62_75;ctg62_76;ctg62_77;ctg62_78;ctg62_79;ctg62_80;ctg62_81;ctg62_82;ctg62_83;ctg62_84;ctg62_85;ctg62_86;ctg62_87;ctg62_88;ctg62_89	79579;120803	d__Bacteria;p__Bacteroidota;c__Bacteroidia;o__Bacteroidales;f__Bacteroidaceae;g__Prevotella;s__	d__Bacteria;p__Bacteroidota;c__Bacteroidia;o__Bacteroidales;f__Bacteroidaceae;g__Prevotella;s__
RMAG1198	Current Study	arylpolyene-resorcinol	c00088_contigs..	contigs1_sample_bins_2500.1672_NODE_2_length_123462_cov_10.129521	cluster003	123462	ctg88_1;ctg88_2;ctg88_3;ctg88_4;ctg88_5;ctg88_6;ctg88_7;ctg88_8;ctg88_9;ctg88_10;ctg88_11;ctg88_12;ctg88_13;ctg88_14;ctg88_15;ctg88_16;ctg88_17;ctg88_18;ctg88_19;ctg88_20;ctg88_21;ctg88_22;ctg88_23;ctg88_24;ctg88_25;ctg88_26;ctg88_27;ctg88_28;ctg88_29;ctg88_30;ctg88_31;ctg88_32;ctg88_33;ctg88_34;ctg88_35;ctg88_36;ctg88_37;ctg88_38;ctg88_39;ctg88_40;ctg88_41;ctg88_42;ctg88_43;ctg88_44;ctg88_45;ctg…	0;58451	d__Bacteria;p__Bacteroidota;c__Bacteroidia;o__Bacteroidales;f__Bacteroidaceae;g__Prevotella;s__	d__Bacteria;p__Bacteroidota;c__Bacteroidia;o__Bacteroidales;f__Bacteroidaceae;g__Prevotella;s__
RMAG1199	Current Study	nrps	c00003_contigs..	contigs1_sample_bins_2500.170_NODE_9_length_25708_cov_7.321444	cluster001	25708	ctg3_1;ctg3_2;ctg3_3;ctg3_4;ctg3_5;ctg3_6;ctg3_7;ctg3_8;ctg3_9;ctg3_10;ctg3_11;ctg3_12;ctg3_13;ctg3_14;ctg3_15;ctg3_16;ctg3_17;ctg3_18;ctg3_19;ctg3_20;ctg3_21;ctg3_22;ctg3_23;ctg3_24;ctg3_25	0;25708	d__Bacteria;p__Firmicutes_A;c__Clostridia;o__4C28d-15;f__CAG-917;g__CAG-475;s__GCA_002308155.1	d__Bacteria;p__Firmicutes;c__Clostridia;o__4C28d-15;f__CAG-917;g__CAG-475;s__GCA_002308155.1
RMAG1199	Current Study	sactipeptide	c00043_contigs..	contigs1_sample_bins_2500.170_NODE_24_length_14932_cov_6.246555	cluster002	14932	ctg43_2;ctg43_3;ctg43_4;ctg43_5;ctg43_6;ctg43_7;ctg43_8;ctg43_9;ctg43_10;ctg43_11;ctg43_12;ctg43_13;ctg43_14;ctg43_15;ctg43_16	885;14932	d__Bacteria;p__Firmicutes_A;c__Clostridia;o__4C28d-15;f__CAG-917;g__CAG-475;s__GCA_002308155.1	d__Bacteria;p__Firmicutes;c__Clostridia;o__4C28d-15;f__CAG-917;g__CAG-475;s__GCA_002308155.1
RMAG1200	Current Study	sactipeptide	c00201_contigs..	contigs1_sample_bins_2500.1722_NODE_15_length_37888_cov_1.018273	cluster001	37888	ctg201_18;ctg201_19;ctg201_20;ctg201_21;ctg201_22;ctg201_23;ctg201_24;ctg201_25;ctg201_26;ctg201_27;ctg201_28;ctg201_29;ctg201_30;ctg201_31;ctg201_32;ctg201_33;ctg201_34;ctg201_35	18985;37888	d__Bacteria;p__Firmicutes_A;c__Clostridia;o__Lachnospirales;f__Lachnospiraceae;g__UBA1066;s__	d__Bacteria;p__Firmicutes;c__Clostridia;o__Lachnospirales;f__Lachnospiraceae;g__UBA1066;s__
RMAG1200	Current Study	other	c00274_contigs..	contigs1_sample_bins_2500.1722_NODE_129_length_6765_cov_0.541579	cluster002	6765	ctg274_1;ctg274_2;ctg274_3;ctg274_4	0;6765	d__Bacteria;p__Firmicutes_A;c__Clostridia;o__Lachnospirales;f__Lachnospiraceae;g__UBA1066;s__	d__Bacteria;p__Firmicutes;c__Clostridia;o__Lachnospirales;f__Lachnospiraceae;g__UBA1066;s__
RMAG1202	Current Study	sactipeptide	c00026_contigs..	contigs1_sample_bins_2500.1760_NODE_2_length_39662_cov_2.444315	cluster001	39662	ctg26_16;ctg26_17;ctg26_18;ctg26_19;ctg26_20;ctg26_21;ctg26_22;ctg26_23;ctg26_24;ctg26_25;ctg26_26;ctg26_27;ctg26_28;ctg26_29;ctg26_30	22425;39662	d__Bacteria;p__Firmicutes_A;c__Clostridia;o__Christensenellales;f__CAG-74;g__;s__	d__Bacteria;p__Firmicutes;c__Clostridia;o__Christensenellales;f__CAG-74;g__;s__
RMAG1202	Current Study	bacteriocin	c00232_contigs..	contigs1_sample_bins_2500.1760_NODE_197_length_5176_cov_2.694791	cluster002	5176	ctg232_1;ctg232_2;ctg232_3;ctg232_4;ctg232_5;ctg232_6	0;5176	d__Bacteria;p__Firmicutes_A;c__Clostridia;o__Christensenellales;f__CAG-74;g__;s__	d__Bacteria;p__Firmicutes;c__Clostridia;o__Christensenellales;f__CAG-74;g__;s__
RMAG1203	Current Study	bacteriocin	c00001_contigs..	contigs1_sample_bins_2500.1778_cattle11-44_k127_309030	cluster001	80296	ctg1_13;ctg1_14;ctg1_15;ctg1_16;ctg1_17;ctg1_18;ctg1_19;ctg1_20;ctg1_21	15350;25638	d__Bacteria;p__Verrucomicrobiota;c__Lentisphaeria;o__UBA1784;f__UBA1829;g__UBA1732;s__	d__Bacteria;p__Verrucomicrobiota;c__Lentisphaeria;o__UBA1784;f__UBA1829;g__UBA1732;s__
RMAG1203	Current Study	arylpolyene	c00025_contigs..	contigs1_sample_bins_2500.1778_cattle11-44_k127_877779	cluster002	43409	ctg25_1;ctg25_2;ctg25_3;ctg25_4;ctg25_5;ctg25_6;ctg25_7;ctg25_8;ctg25_9;ctg25_10;ctg25_11;ctg25_12;ctg25_13;ctg25_14;ctg25_15;ctg25_16;ctg25_17;ctg25_18;ctg25_19;ctg25_20;ctg25_21;ctg25_22;ctg25_23;ctg25_24;ctg25_25;ctg25_26;ctg25_27;ctg25_28;ctg25_29;ctg25_30;ctg25_31;ctg25_32;ctg25_33;ctg25_34;ctg25_35	1359;43409	d__Bacteria;p__Verrucomicrobiota;c__Lentisphaeria;o__UBA1784;f__UBA1829;g__UBA1732;s__	d__Bacteria;p__Verrucomicrobiota;c__Lentisphaeria;o__UBA1784;f__UBA1829;g__UBA1732;s__
RMAG1203	Current Study	terpene	c00100_contigs..	contigs1_sample_bins_2500.1778_cattle11-44_k127_1033921	cluster003	47643	ctg100_9;ctg100_10;ctg100_11;ctg100_12;ctg100_13;ctg100_14;ctg100_15;ctg100_16;ctg100_17;ctg100_18;ctg100_19;ctg100_20;ctg100_21;ctg100_22;ctg100_23;ctg100_24;ctg100_25;ctg100_26;ctg100_27;ctg100_28	16450;38061	d__Bacteria;p__Verrucomicrobiota;c__Lentisphaeria;o__UBA1784;f__UBA1829;g__UBA1732;s__	d__Bacteria;p__Verrucomicrobiota;c__Lentisphaeria;o__UBA1784;f__UBA1829;g__UBA1732;s__
RMAG1204	Current Study	nrps	c00016_contigs..	contigs1_sample_bins_2500.1798_cattle19-236_k87_5044561	cluster001	20696	ctg16_1;ctg16_2;ctg16_3;ctg16_4;ctg16_5;ctg16_6;ctg16_7;ctg16_8;ctg16_9	0;20696	d__Bacteria;p__Firmicutes_A;c__Clostridia;o__Oscillospirales;f__DTU089;g__UBA1213;s__UBA9224	d__Bacteria;p__Firmicutes;c__Clostridia;o__Oscillospirales;f__DTU089;g__UBA1213;s__UBA9224
RMAG1204	Current Study	nrps	c00108_contigs..	contigs1_sample_bins_2500.1798_cattle19-236_k87_758972	cluster002	9993	ctg108_1;ctg108_2;ctg108_3;ctg108_4;ctg108_5;ctg108_6;ctg108_7;ctg108_8;ctg108_9;ctg108_10;ctg108_11	0;9993	d__Bacteria;p__Firmicutes_A;c__Clostridia;o__Oscillospirales;f__DTU089;g__UBA1213;s__UBA9224	d__Bacteria;p__Firmicutes;c__Clostridia;o__Oscillospirales;f__DTU089;g__UBA1213;s__UBA9224
RMAG1204	Current Study	nrps	c00196_contigs..	contigs1_sample_bins_2500.1798_cattle19-236_k87_2418908	cluster003	5707	ctg196_1;ctg196_2;ctg196_3;ctg196_4;ctg196_5;ctg196_6;ctg196_7;ctg196_8;ctg196_9	0;5707	d__Bacteria;p__Firmicutes_A;c__Clostridia;o__Oscillospirales;f__DTU089;g__UBA1213;s__UBA9224	d__Bacteria;p__Firmicutes;c__Clostridia;o__Oscillospirales;f__DTU089;g__UBA1213;s__UBA9224
RMAG1204	Current Study	nrps	c00212_contigs..	contigs1_sample_bins_2500.1798_cattle19-236_k87_854547	cluster004	20718	ctg212_1;ctg212_2;ctg212_3;ctg212_4;ctg212_5;ctg212_6;ctg212_7;ctg212_8;ctg212_9;ctg212_10;ctg212_11;ctg212_12;ctg212_13;ctg212_14;ctg212_15;ctg212_16;ctg212_17;ctg212_18;ctg212_19;ctg212_20;ctg212_21;ctg212_22	0;20718	d__Bacteria;p__Firmicutes_A;c__Clostridia;o__Oscillospirales;f__DTU089;g__UBA1213;s__UBA9224	d__Bacteria;p__Firmicutes;c__Clostridia;o__Oscillospirales;f__DTU089;g__UBA1213;s__UBA9224
RMAG1207	Current Study	terpene	c00131_contigs..	contigs1_sample_bins_2500.1814_NODE_85_length_5881_cov_2.191898	cluster001	5881	ctg131_1;ctg131_2;ctg131_3;ctg131_4;ctg131_5;ctg131_6;ctg131_7	0;5881	d__Bacteria;p__Firmicutes;c__Bacilli;o__Lactobacillales;f__Carnobacteriaceae;g__Carnobacterium_A;s__Carnobacterium_A jeotgali	d__Bacteria;p__Firmicutes;c__Bacilli;o__Lactobacillales;f__Carnobacteriaceae;g__Carnobacterium;s__Carnobacterium jeotgali
RMAG1209	Current Study	sactipeptide	c00049_contigs..	contigs1_sample_bins_2500.1836_NODE_18_length_31191_cov_1.482327	cluster001	31191	ctg49_8;ctg49_9;ctg49_10;ctg49_11;ctg49_12;ctg49_13;ctg49_14;ctg49_15;ctg49_16;ctg49_17;ctg49_18	9615;29753	d__Bacteria;p__Firmicutes_A;c__Clostridia;o__Oscillospirales;f__Ruminococcaceae;g__Ruminococcus;s__	d__Bacteria;p__Firmicutes;c__Clostridia;o__Oscillospirales;f__Ruminococcaceae;g__Ruminococcus;s__
RMAG121	Current Study	sactipeptide	c00001_cattle1..	cattle10_SRR4435566_metabat_single_bins.17_cattle10-11_k87_105205	cluster001	11858	ctg1_1;ctg1_2;ctg1_3;ctg1_4;ctg1_5;ctg1_6;ctg1_7;ctg1_8;ctg1_9	0;11858	d__Bacteria;p__Firmicutes_A;c__Clostridia;o__Lachnospirales;f__Lachnospiraceae;g__UBA2856;s__	d__Bacteria;p__Firmicutes;c__Clostridia;o__Lachnospirales;f__Lachnospiraceae;g__UBA2856;s__
RMAG1212	Current Study	sactipeptide	c00024_contigs..	contigs1_sample_bins_2500.1872_NODE_18_length_43604_cov_2.705161	cluster001	43604	ctg24_17;ctg24_18;ctg24_19;ctg24_20;ctg24_21;ctg24_22;ctg24_23;ctg24_24;ctg24_25;ctg24_26;ctg24_27;ctg24_28;ctg24_29;ctg24_30;ctg24_31;ctg24_32;ctg24_33	16873;37227	d__Bacteria;p__Firmicutes_A;c__Clostridia;o__Oscillospirales;f__Oscillospiraceae;g__CAG-83;s__	d__Bacteria;p__Firmicutes;c__Clostridia;o__Oscillospirales;f__Oscillospiraceae;g__CAG-83;s__
RMAG1215	Current Study	bacteriocin	c00009_contigs..	contigs1_sample_bins_2500.1925_NODE_5_length_182975_cov_45.294910	cluster001	182975	ctg9_1;ctg9_2;ctg9_3;ctg9_4;ctg9_5;ctg9_6;ctg9_7;ctg9_8;ctg9_9;ctg9_10;ctg9_11;ctg9_12;ctg9_13;ctg9_14;ctg9_15;ctg9_16;ctg9_17;ctg9_18	0;17792	d__Bacteria;p__Firmicutes_A;c__Clostridia;o__Lachnospirales;f__Lachnospiraceae;g__Eubacterium_Q;s__GCF_000702245.1	d__Bacteria;p__Firmicutes;c__Clostridia;o__Lachnospirales;f__Lachnospiraceae;g__Eubacterium;s__GCF_000702245.1
RMAG1215	Current Study	bacteriocin	c00011_contigs..	contigs1_sample_bins_2500.1925_NODE_11_length_119148_cov_41.802188	cluster002	119148	ctg11_1;ctg11_2;ctg11_3;ctg11_4;ctg11_5;ctg11_6	0;5629	d__Bacteria;p__Firmicutes_A;c__Clostridia;o__Lachnospirales;f__Lachnospiraceae;g__Eubacterium_Q;s__GCF_000702245.1	d__Bacteria;p__Firmicutes;c__Clostridia;o__Lachnospirales;f__Lachnospiraceae;g__Eubacterium;s__GCF_000702245.1
RMAG1215	Current Study	sactipeptide	c00013_contigs..	contigs1_sample_bins_2500.1925_NODE_2_length_252431_cov_42.162916	cluster003	252431	ctg13_143;ctg13_144;ctg13_145;ctg13_146;ctg13_147;ctg13_148;ctg13_149;ctg13_150;ctg13_151	196153;216300	d__Bacteria;p__Firmicutes_A;c__Clostridia;o__Lachnospirales;f__Lachnospiraceae;g__Eubacterium_Q;s__GCF_000702245.1	d__Bacteria;p__Firmicutes;c__Clostridia;o__Lachnospirales;f__Lachnospiraceae;g__Eubacterium;s__GCF_000702245.1
RMAG1215	Current Study	nrps	c00030_contigs..	contigs1_sample_bins_2500.1925_NODE_13_length_98740_cov_40.419425	cluster004	98740	ctg30_28;ctg30_29;ctg30_30;ctg30_31;ctg30_32;ctg30_33;ctg30_34;ctg30_35;ctg30_36;ctg30_37;ctg30_38;ctg30_39;ctg30_40;ctg30_41;ctg30_42;ctg30_43;ctg30_44;ctg30_45;ctg30_46;ctg30_47;ctg30_48;ctg30_49;ctg30_50;ctg30_51;ctg30_52;ctg30_53;ctg30_54;ctg30_55;ctg30_56;ctg30_57;ctg30_58;ctg30_59;ctg30_60;ctg30_61;ctg30_62;ctg30_63;ctg30_64;ctg30_65;ctg30_66;ctg30_67;ctg30_68;ctg30_69	42733;85939	d__Bacteria;p__Firmicutes_A;c__Clostridia;o__Lachnospirales;f__Lachnospiraceae;g__Eubacterium_Q;s__GCF_000702245.1	d__Bacteria;p__Firmicutes;c__Clostridia;o__Lachnospirales;f__Lachnospiraceae;g__Eubacterium;s__GCF_000702245.1
RMAG1217	Current Study	sactipeptide	c00081_contigs..	contigs1_sample_bins_2500.1929_NODE_56_length_21163_cov_3.103627	cluster001	21163	ctg81_1;ctg81_2;ctg81_3;ctg81_4;ctg81_5;ctg81_6;ctg81_7;ctg81_8;ctg81_9;ctg81_10;ctg81_11;ctg81_12;ctg81_13;ctg81_14;ctg81_15;ctg81_16;ctg81_17;ctg81_18;ctg81_19;ctg81_20;ctg81_21	0;18067	d__Bacteria;p__Firmicutes_A;c__Clostridia;o__Oscillospirales;f__Ruminococcaceae;g__Ruminococcus;s__Ruminococcus flavefaciens_E	d__Bacteria;p__Firmicutes;c__Clostridia;o__Oscillospirales;f__Ruminococcaceae;g__Ruminococcus;s__Ruminococcus flavefaciens
RMAG1218	Current Study	sactipeptide	c00185_contigs..	contigs1_sample_bins_2500.1932_NODE_13_length_26302_cov_1.585177	cluster001	26302	ctg185_1;ctg185_2;ctg185_3;ctg185_4;ctg185_5;ctg185_6;ctg185_7;ctg185_8;ctg185_9;ctg185_10;ctg185_11;ctg185_12;ctg185_13;ctg185_14;ctg185_15;ctg185_16;ctg185_17;ctg185_18;ctg185_19;ctg185_20;ctg185_21	0;19543	d__Bacteria;p__Firmicutes_A;c__Clostridia;o__Oscillospirales;f__Ruminococcaceae;g__UBA3855;s__	d__Bacteria;p__Firmicutes;c__Clostridia;o__Oscillospirales;f__Ruminococcaceae;g__UBA3855;s__
RMAG1219	Current Study	t1pks	c00002_contigs..	contigs1_sample_bins_2500.1936_NODE_10_length_45906_cov_3.271347	cluster001	45906	ctg2_1;ctg2_2;ctg2_3;ctg2_4;ctg2_5;ctg2_6;ctg2_7;ctg2_8;ctg2_9;ctg2_10;ctg2_11;ctg2_12;ctg2_13;ctg2_14;ctg2_15;ctg2_16;ctg2_17;ctg2_18;ctg2_19;ctg2_20;ctg2_21;ctg2_22;ctg2_23;ctg2_24;ctg2_25;ctg2_26;ctg2_27;ctg2_28;ctg2_29;ctg2_30;ctg2_31;ctg2_32;ctg2_33;ctg2_34;ctg2_35	0;40070	d__Bacteria;p__Elusimicrobiota;c__Elusimicrobia;o__Elusimicrobiales;f__Elusimicrobiaceae;g__UBA1436;s__	d__Bacteria;p__Elusimicrobiota;c__Elusimicrobia;o__Elusimicrobiales;f__Elusimicrobiaceae;g__UBA1436;s__
RMAG1219	Current Study	terpene	c00003_contigs..	contigs1_sample_bins_2500.1936_NODE_19_length_28784_cov_3.633877	cluster002	28784	ctg3_17;ctg3_18;ctg3_19;ctg3_20;ctg3_21;ctg3_22;ctg3_23;ctg3_24;ctg3_25;ctg3_26;ctg3_27;ctg3_28;ctg3_29;ctg3_30;ctg3_31;ctg3_32;ctg3_33	15443;28784	d__Bacteria;p__Elusimicrobiota;c__Elusimicrobia;o__Elusimicrobiales;f__Elusimicrobiaceae;g__UBA1436;s__	d__Bacteria;p__Elusimicrobiota;c__Elusimicrobia;o__Elusimicrobiales;f__Elusimicrobiaceae;g__UBA1436;s__
RMAG1219	Current Study	terpene	c00036_contigs..	contigs1_sample_bins_2500.1936_NODE_11_length_44993_cov_3.677328	cluster003	44993	ctg36_33;ctg36_34;ctg36_35;ctg36_36;ctg36_37;ctg36_38;ctg36_39;ctg36_40;ctg36_41;ctg36_42;ctg36_43;ctg36_44;ctg36_45;ctg36_46;ctg36_47;ctg36_48;ctg36_49;ctg36_50;ctg36_51	27645;44993	d__Bacteria;p__Elusimicrobiota;c__Elusimicrobia;o__Elusimicrobiales;f__Elusimicrobiaceae;g__UBA1436;s__	d__Bacteria;p__Elusimicrobiota;c__Elusimicrobia;o__Elusimicrobiales;f__Elusimicrobiaceae;g__UBA1436;s__
RMAG1223	Current Study	sactipeptide	c00002_contigs..	contigs1_sample_bins_2500.2030_NODE_28_length_10279_cov_0.810087	cluster001	10279	ctg2_1;ctg2_2;ctg2_3;ctg2_4;ctg2_5;ctg2_6;ctg2_7;ctg2_8;ctg2_9;ctg2_10;ctg2_11	0;10279	d__Bacteria;p__Firmicutes_A;c__Clostridia;o__Lachnospirales;f__Lachnospiraceae;g__UBA4285;s__	d__Bacteria;p__Firmicutes;c__Clostridia;o__Lachnospirales;f__Lachnospiraceae;g__UBA4285;s__
RMAG1224	Current Study	other	c00016_contigs..	contigs1_sample_bins_2500.2057_NODE_22_length_21817_cov_4.233287	cluster001	21817	ctg16_1;ctg16_2;ctg16_3;ctg16_4;ctg16_5;ctg16_6;ctg16_7;ctg16_8;ctg16_9;ctg16_10;ctg16_11;ctg16_12;ctg16_13;ctg16_14;ctg16_15;ctg16_16;ctg16_17;ctg16_18;ctg16_19;ctg16_20;ctg16_21	0;21817	d__Bacteria;p__Firmicutes_A;c__Clostridia;o__Christensenellales;f__CAG-138;g__UBA3792;s__	d__Bacteria;p__Firmicutes;c__Clostridia;o__Christensenellales;f__CAG-138;g__UBA3792;s__
RMAG1224	Current Study	sactipeptide	c00065_contigs..	contigs1_sample_bins_2500.2057_NODE_4_length_53924_cov_3.696346	cluster002	53924	ctg65_30;ctg65_31;ctg65_32;ctg65_33;ctg65_34;ctg65_35;ctg65_36;ctg65_37;ctg65_38;ctg65_39;ctg65_40;ctg65_41;ctg65_42;ctg65_43;ctg65_44;ctg65_45	36748;53924	d__Bacteria;p__Firmicutes_A;c__Clostridia;o__Christensenellales;f__CAG-138;g__UBA3792;s__	d__Bacteria;p__Firmicutes;c__Clostridia;o__Christensenellales;f__CAG-138;g__UBA3792;s__
RMAG1224	Current Study	nrps	c00137_contigs..	contigs1_sample_bins_2500.2057_NODE_1_length_80892_cov_3.872533	cluster003	80892	ctg137_1;ctg137_2;ctg137_3;ctg137_4;ctg137_5;ctg137_6;ctg137_7;ctg137_8;ctg137_9;ctg137_10;ctg137_11;ctg137_12;ctg137_13;ctg137_14;ctg137_15;ctg137_16;ctg137_17;ctg137_18;ctg137_19;ctg137_20;ctg137_21;ctg137_22;ctg137_23;ctg137_24;ctg137_25;ctg137_26;ctg137_27;ctg137_28;ctg137_29;ctg137_30;ctg137_31;ctg137_32;ctg137_33;ctg137_34;ctg137_35;ctg137_36;ctg137_37;ctg137_38;ctg137_39;ctg137_40	0;40984	d__Bacteria;p__Firmicutes_A;c__Clostridia;o__Christensenellales;f__CAG-138;g__UBA3792;s__	d__Bacteria;p__Firmicutes;c__Clostridia;o__Christensenellales;f__CAG-138;g__UBA3792;s__
RMAG1226	Current Study	nrps	c00008_contigs..	contigs1_sample_bins_2500.2063_NODE_12_length_93256_cov_10.507679	cluster001	93256	ctg8_5;ctg8_6;ctg8_7;ctg8_8;ctg8_9;ctg8_10;ctg8_11;ctg8_12;ctg8_13;ctg8_14;ctg8_15;ctg8_16;ctg8_17;ctg8_18;ctg8_19;ctg8_20;ctg8_21;ctg8_22;ctg8_23;ctg8_24;ctg8_25;ctg8_26;ctg8_27;ctg8_28;ctg8_29;ctg8_30;ctg8_31;ctg8_32;ctg8_33;ctg8_34;ctg8_35;ctg8_36;ctg8_37;ctg8_38;ctg8_39;ctg8_40;ctg8_41;ctg8_42;ctg8_43;ctg8_44;ctg8_45;ctg8_46	5507;49857	d__Bacteria;p__Bacteroidota;c__Bacteroidia;o__Bacteroidales;f__Muribaculaceae;g__C941;s__	d__Bacteria;p__Bacteroidota;c__Bacteroidia;o__Bacteroidales;f__Muribaculaceae;g__C941;s__
RMAG1226	Current Study	nrps	c00069_contigs..	contigs1_sample_bins_2500.2063_NODE_31_length_36399_cov_8.479819	cluster002	36399	ctg69_1;ctg69_2;ctg69_3;ctg69_4;ctg69_5;ctg69_6;ctg69_7;ctg69_8;ctg69_9;ctg69_10;ctg69_11;ctg69_12;ctg69_13;ctg69_14;ctg69_15;ctg69_16;ctg69_17;ctg69_18;ctg69_19	0;29828	d__Bacteria;p__Bacteroidota;c__Bacteroidia;o__Bacteroidales;f__Muribaculaceae;g__C941;s__	d__Bacteria;p__Bacteroidota;c__Bacteroidia;o__Bacteroidales;f__Muribaculaceae;g__C941;s__
RMAG1227	Current Study	nrps	c00020_contigs..	contigs1_sample_bins_2500.2079_NODE_80_length_16099_cov_1.584711	cluster001	16099	ctg20_1;ctg20_2;ctg20_3;ctg20_4;ctg20_5;ctg20_6;ctg20_7;ctg20_8;ctg20_9	0;16099	d__Bacteria;p__Bacteroidota;c__Bacteroidia;o__Bacteroidales;f__Bacteroidaceae;g__Prevotella;s__	d__Bacteria;p__Bacteroidota;c__Bacteroidia;o__Bacteroidales;f__Bacteroidaceae;g__Prevotella;s__
RMAG1227	Current Study	arylpolyene	c00174_contigs..	contigs1_sample_bins_2500.2079_NODE_1_length_116148_cov_2.003448	cluster002	116148	ctg174_43;ctg174_44;ctg174_45;ctg174_46;ctg174_47;ctg174_48;ctg174_49;ctg174_50;ctg174_51;ctg174_52;ctg174_53;ctg174_54;ctg174_55;ctg174_56;ctg174_57;ctg174_58;ctg174_59;ctg174_60;ctg174_61;ctg174_62;ctg174_63;ctg174_64;ctg174_65;ctg174_66;ctg174_67;ctg174_68;ctg174_69;ctg174_70;ctg174_71;ctg174_72;ctg174_73;ctg174_74;ctg174_75;ctg174_76;ctg174_77;ctg174_78;ctg174_79;ctg174_80;ctg174_81;ctg174_82…	60769;111446	d__Bacteria;p__Bacteroidota;c__Bacteroidia;o__Bacteroidales;f__Bacteroidaceae;g__Prevotella;s__	d__Bacteria;p__Bacteroidota;c__Bacteroidia;o__Bacteroidales;f__Bacteroidaceae;g__Prevotella;s__
RMAG1227	Current Study	nrps	c00226_contigs..	contigs1_sample_bins_2500.2079_NODE_114_length_11775_cov_1.840230	cluster003	11775	ctg226_1;ctg226_2;ctg226_3;ctg226_4;ctg226_5	0;11775	d__Bacteria;p__Bacteroidota;c__Bacteroidia;o__Bacteroidales;f__Bacteroidaceae;g__Prevotella;s__	d__Bacteria;p__Bacteroidota;c__Bacteroidia;o__Bacteroidales;f__Bacteroidaceae;g__Prevotella;s__
RMAG123	Current Study	nrps	c00025_cattle1..	cattle10_SRR4435566_metabat_single_bins.43_cattle10-11_k87_125369	cluster001	12108	ctg25_1;ctg25_2;ctg25_3;ctg25_4;ctg25_5;ctg25_6;ctg25_7	0;12108	d__Bacteria;p__Bacteroidota;c__Bacteroidia;o__Bacteroidales;f__Bacteroidaceae;g__Prevotella;s__GCF_900100635.1	d__Bacteria;p__Bacteroidota;c__Bacteroidia;o__Bacteroidales;f__Bacteroidaceae;g__Prevotella;s__GCF_900100635.1
RMAG123	Current Study	nrps	c00048_cattle1..	cattle10_SRR4435566_metabat_single_bins.43_cattle10-11_k87_75744	cluster002	63566	ctg48_1;ctg48_2;ctg48_3;ctg48_4;ctg48_5;ctg48_6;ctg48_7;ctg48_8;ctg48_9;ctg48_10;ctg48_11;ctg48_12;ctg48_13;ctg48_14;ctg48_15;ctg48_16;ctg48_17;ctg48_18;ctg48_19;ctg48_20;ctg48_21	0;28814	d__Bacteria;p__Bacteroidota;c__Bacteroidia;o__Bacteroidales;f__Bacteroidaceae;g__Prevotella;s__GCF_900100635.1	d__Bacteria;p__Bacteroidota;c__Bacteroidia;o__Bacteroidales;f__Bacteroidaceae;g__Prevotella;s__GCF_900100635.1
RMAG123	Current Study	nrps	c00064_cattle1..	cattle10_SRR4435566_metabat_single_bins.43_cattle10-11_k87_207112	cluster003	23437	ctg64_1;ctg64_2;ctg64_3;ctg64_4;ctg64_5;ctg64_6;ctg64_7;ctg64_8;ctg64_9	0;23437	d__Bacteria;p__Bacteroidota;c__Bacteroidia;o__Bacteroidales;f__Bacteroidaceae;g__Prevotella;s__GCF_900100635.1	d__Bacteria;p__Bacteroidota;c__Bacteroidia;o__Bacteroidales;f__Bacteroidaceae;g__Prevotella;s__GCF_900100635.1
RMAG1232	Current Study	nrps	c00037_contigs..	contigs1_sample_bins_2500.2108_NODE_122_length_5331_cov_12.031084	cluster001	5331	ctg37_1;ctg37_2;ctg37_3;ctg37_4;ctg37_5	0;5331	d__Bacteria;p__Firmicutes_C;c__Negativicutes;o__Selenomonadales;f__Selenomonadaceae;g__Anaerovibrio;s__	d__Bacteria;p__Firmicutes;c__Negativicutes;o__Selenomonadales;f__Selenomonadaceae;g__Anaerovibrio;s__
RMAG1232	Current Study	sactipeptide	c00162_contigs..	contigs1_sample_bins_2500.2108_NODE_121_length_5360_cov_17.562488	cluster002	5360	ctg162_1;ctg162_2;ctg162_3;ctg162_4;ctg162_5;ctg162_6	0;5360	d__Bacteria;p__Firmicutes_C;c__Negativicutes;o__Selenomonadales;f__Selenomonadaceae;g__Anaerovibrio;s__	d__Bacteria;p__Firmicutes;c__Negativicutes;o__Selenomonadales;f__Selenomonadaceae;g__Anaerovibrio;s__
RMAG1232	Current Study	nrps	c00189_contigs..	contigs1_sample_bins_2500.2108_NODE_188_length_3347_cov_6.153402	cluster003	3347	ctg189_1;ctg189_2	0;3347	d__Bacteria;p__Firmicutes_C;c__Negativicutes;o__Selenomonadales;f__Selenomonadaceae;g__Anaerovibrio;s__	d__Bacteria;p__Firmicutes;c__Negativicutes;o__Selenomonadales;f__Selenomonadaceae;g__Anaerovibrio;s__
RMAG1232	Current Study	nrps	c00276_contigs..	contigs1_sample_bins_2500.2108_NODE_49_length_9839_cov_12.650961	cluster004	9839	ctg276_1;ctg276_2;ctg276_3;ctg276_4;ctg276_5;ctg276_6;ctg276_7	0;9839	d__Bacteria;p__Firmicutes_C;c__Negativicutes;o__Selenomonadales;f__Selenomonadaceae;g__Anaerovibrio;s__	d__Bacteria;p__Firmicutes;c__Negativicutes;o__Selenomonadales;f__Selenomonadaceae;g__Anaerovibrio;s__
RMAG1234	Current Study	sactipeptide	c00067_contigs..	contigs1_sample_bins_2500.2124_NODE_152_length_5881_cov_7.033598	cluster001	5881	ctg67_1;ctg67_2;ctg67_3;ctg67_4;ctg67_5	0;5881	d__Bacteria;p__Firmicutes_A;c__Clostridia;o__Lachnospirales;f__Lachnospiraceae;g__Eubacterium_Q;s__GCA_002349545.1	d__Bacteria;p__Firmicutes;c__Clostridia;o__Lachnospirales;f__Lachnospiraceae;g__Eubacterium;s__GCA_002349545.1
RMAG1234	Current Study	lantipeptide	c00097_contigs..	contigs1_sample_bins_2500.2124_NODE_159_length_5540_cov_8.432912	cluster002	5540	ctg97_1;ctg97_2;ctg97_3;ctg97_4;ctg97_5	0;5540	d__Bacteria;p__Firmicutes_A;c__Clostridia;o__Lachnospirales;f__Lachnospiraceae;g__Eubacterium_Q;s__GCA_002349545.1	d__Bacteria;p__Firmicutes;c__Clostridia;o__Lachnospirales;f__Lachnospiraceae;g__Eubacterium;s__GCA_002349545.1
RMAG1234	Current Study	nrps	c00123_contigs..	contigs1_sample_bins_2500.2124_NODE_1_length_129725_cov_10.068254	cluster003	129725	ctg123_68;ctg123_69;ctg123_70;ctg123_71;ctg123_72;ctg123_73;ctg123_74;ctg123_75;ctg123_76;ctg123_77;ctg123_78;ctg123_79;ctg123_80;ctg123_81;ctg123_82;ctg123_83;ctg123_84;ctg123_85;ctg123_86;ctg123_87;ctg123_88;ctg123_89;ctg123_90;ctg123_91;ctg123_92;ctg123_93;ctg123_94;ctg123_95;ctg123_96;ctg123_97;ctg123_98;ctg123_99;ctg123_100;ctg123_101;ctg123_102;ctg123_103;ctg123_104;ctg123_105;ctg123_106;ct…	68287;125390	d__Bacteria;p__Firmicutes_A;c__Clostridia;o__Lachnospirales;f__Lachnospiraceae;g__Eubacterium_Q;s__GCA_002349545.1	d__Bacteria;p__Firmicutes;c__Clostridia;o__Lachnospirales;f__Lachnospiraceae;g__Eubacterium;s__GCA_002349545.1
RMAG1234	Current Study	nrps	c00148_contigs..	contigs1_sample_bins_2500.2124_NODE_20_length_34975_cov_9.024242	cluster004	34975	ctg148_1;ctg148_2;ctg148_3;ctg148_4;ctg148_5;ctg148_6;ctg148_7;ctg148_8;ctg148_9;ctg148_10;ctg148_11;ctg148_12;ctg148_13;ctg148_14;ctg148_15;ctg148_16;ctg148_17;ctg148_18;ctg148_19;ctg148_20;ctg148_21;ctg148_22;ctg148_23;ctg148_24;ctg148_25;ctg148_26;ctg148_27;ctg148_28;ctg148_29;ctg148_30;ctg148_31;ctg148_32;ctg148_33;ctg148_34;ctg148_35	0;34975	d__Bacteria;p__Firmicutes_A;c__Clostridia;o__Lachnospirales;f__Lachnospiraceae;g__Eubacterium_Q;s__GCA_002349545.1	d__Bacteria;p__Firmicutes;c__Clostridia;o__Lachnospirales;f__Lachnospiraceae;g__Eubacterium;s__GCA_002349545.1
RMAG1234	Current Study	lantipeptide	c00203_contigs..	contigs1_sample_bins_2500.2124_NODE_125_length_8345_cov_7.600145	cluster005	8345	ctg203_1;ctg203_2;ctg203_3;ctg203_4;ctg203_5;ctg203_6;ctg203_7;ctg203_8;ctg203_9;ctg203_10;ctg203_11;ctg203_12	0;8345	d__Bacteria;p__Firmicutes_A;c__Clostridia;o__Lachnospirales;f__Lachnospiraceae;g__Eubacterium_Q;s__GCA_002349545.1	d__Bacteria;p__Firmicutes;c__Clostridia;o__Lachnospirales;f__Lachnospiraceae;g__Eubacterium;s__GCA_002349545.1
RMAG1234	Current Study	lantipeptide	c00260_contigs..	contigs1_sample_bins_2500.2124_NODE_45_length_20321_cov_8.577554	cluster006	20321	ctg260_4;ctg260_5;ctg260_6;ctg260_7;ctg260_8;ctg260_9;ctg260_10;ctg260_11;ctg260_12;ctg260_13;ctg260_14;ctg260_15;ctg260_16;ctg260_17	4561;20321	d__Bacteria;p__Firmicutes_A;c__Clostridia;o__Lachnospirales;f__Lachnospiraceae;g__Eubacterium_Q;s__GCA_002349545.1	d__Bacteria;p__Firmicutes;c__Clostridia;o__Lachnospirales;f__Lachnospiraceae;g__Eubacterium;s__GCA_002349545.1
RMAG1235	Current Study	hserlactone	c00041_contigs..	contigs1_sample_bins_2500.2130_NODE_11_length_21033_cov_6.827391	cluster001	21033	ctg41_1;ctg41_2;ctg41_3;ctg41_4;ctg41_5;ctg41_6;ctg41_7;ctg41_8;ctg41_9;ctg41_10;ctg41_11;ctg41_12;ctg41_13;ctg41_14;ctg41_15;ctg41_16;ctg41_17;ctg41_18	0;17574	d__Bacteria;p__Proteobacteria;c__Alphaproteobacteria;o__RF32;f__Rs-D84;g__Rs-D84;s__	d__Bacteria;p__Proteobacteria;c__Alphaproteobacteria;o__RF32;f__Rs-D84;g__Rs-D84;s__
RMAG1236	Current Study	thiopeptide-bacteriocin-proteusin	c00018_contigs..	contigs1_sample_bins_2500.2142_NODE_29_length_33255_cov_2.435281	cluster001	33255	ctg18_1;ctg18_2;ctg18_3;ctg18_4;ctg18_5;ctg18_6;ctg18_7;ctg18_8;ctg18_9;ctg18_10;ctg18_11;ctg18_12;ctg18_13;ctg18_14;ctg18_15;ctg18_16;ctg18_17;ctg18_18;ctg18_19;ctg18_20;ctg18_21;ctg18_22;ctg18_23;ctg18_24;ctg18_25;ctg18_26;ctg18_27;ctg18_28;ctg18_29;ctg18_30;ctg18_31;ctg18_32;ctg18_33	0;27759	d__Bacteria;p__Firmicutes_A;c__Clostridia;o__Oscillospirales;f__Oscillospiraceae;g__F23-B02;s__	d__Bacteria;p__Firmicutes;c__Clostridia;o__Oscillospirales;f__Oscillospiraceae;g__F23-B02;s__
RMAG1236	Current Study	nrps	c00114_contigs..	contigs1_sample_bins_2500.2142_NODE_8_length_58258_cov_2.368874	cluster002	58258	ctg114_1;ctg114_2;ctg114_3;ctg114_4;ctg114_5;ctg114_6;ctg114_7;ctg114_8;ctg114_9;ctg114_10;ctg114_11;ctg114_12;ctg114_13;ctg114_14;ctg114_15;ctg114_16;ctg114_17;ctg114_18;ctg114_19;ctg114_20;ctg114_21;ctg114_22;ctg114_23;ctg114_24;ctg114_25;ctg114_26;ctg114_27;ctg114_28;ctg114_29;ctg114_30;ctg114_31;ctg114_32;ctg114_33;ctg114_34;ctg114_35;ctg114_36;ctg114_37	0;41234	d__Bacteria;p__Firmicutes_A;c__Clostridia;o__Oscillospirales;f__Oscillospiraceae;g__F23-B02;s__	d__Bacteria;p__Firmicutes;c__Clostridia;o__Oscillospirales;f__Oscillospiraceae;g__F23-B02;s__
RMAG1238	Current Study	terpene	c00042_contigs..	contigs1_sample_bins_2500.2149_NODE_36_length_12280_cov_1.162594	cluster001	12280	ctg42_1;ctg42_2;ctg42_3;ctg42_4;ctg42_5;ctg42_6;ctg42_7;ctg42_8;ctg42_9;ctg42_10;ctg42_11;ctg42_12	0;12280	d__Bacteria;p__Proteobacteria;c__Alphaproteobacteria;o__RF32;f__CAG-239;g__UBA2931;s__	d__Bacteria;p__Proteobacteria;c__Alphaproteobacteria;o__RF32;f__CAG-239;g__UBA2931;s__
RMAG124	Current Study	bacteriocin	c00187_cattle1..	cattle10_SRR4435566_metabat_single_bins.48_cattle10-11_k87_62341	cluster001	8726	ctg187_1;ctg187_2;ctg187_3;ctg187_4;ctg187_5;ctg187_6;ctg187_7;ctg187_8;ctg187_9;ctg187_10;ctg187_11	0;8726	d__Bacteria;p__Firmicutes_A;c__Clostridia;o__Lachnospirales;f__Lachnospiraceae;g__UBA2727;s__GCA_002474355.1	d__Bacteria;p__Firmicutes;c__Clostridia;o__Lachnospirales;f__Lachnospiraceae;g__UBA2727;s__GCA_002474355.1
RMAG1242	Current Study	terpene	c00001_contigs..	contigs1_sample_bins_2500.2168_NODE_2_length_353424_cov_13.287253	cluster001	353424	ctg1_96;ctg1_97;ctg1_98;ctg1_99;ctg1_100;ctg1_101;ctg1_102;ctg1_103;ctg1_104;ctg1_105;ctg1_106;ctg1_107;ctg1_108;ctg1_109;ctg1_110;ctg1_111;ctg1_112;ctg1_113;ctg1_114;ctg1_115;ctg1_116;ctg1_117;ctg1_118;ctg1_119;ctg1_120;ctg1_121;ctg1_122;ctg1_123;ctg1_124;ctg1_125	86607;118476	d__Bacteria;p__Elusimicrobiota;c__Elusimicrobia;o__Elusimicrobiales;f__Elusimicrobiaceae;g__UBA1436;s__	d__Bacteria;p__Elusimicrobiota;c__Elusimicrobia;o__Elusimicrobiales;f__Elusimicrobiaceae;g__UBA1436;s__
RMAG1242	Current Study	arylpolyene	c00008_contigs..	contigs1_sample_bins_2500.2168_NODE_1_length_364415_cov_10.849162	cluster002	364415	ctg8_15;ctg8_16;ctg8_17;ctg8_18;ctg8_19;ctg8_20;ctg8_21;ctg8_22;ctg8_23;ctg8_24;ctg8_25;ctg8_26;ctg8_27;ctg8_28;ctg8_29;ctg8_30;ctg8_31;ctg8_32;ctg8_33;ctg8_34;ctg8_35;ctg8_36;ctg8_37;ctg8_38;ctg8_39;ctg8_40;ctg8_41;ctg8_42;ctg8_43;ctg8_44;ctg8_45;ctg8_46;ctg8_47;ctg8_48;ctg8_49;ctg8_50;ctg8_51;ctg8_52;ctg8_53;ctg8_54;ctg8_55;ctg8_56;ctg8_57;ctg8_58;ctg8_59;ctg8_60;ctg8_61;ctg8_62	18800;68999	d__Bacteria;p__Elusimicrobiota;c__Elusimicrobia;o__Elusimicrobiales;f__Elusimicrobiaceae;g__UBA1436;s__	d__Bacteria;p__Elusimicrobiota;c__Elusimicrobia;o__Elusimicrobiales;f__Elusimicrobiaceae;g__UBA1436;s__
RMAG1242	Current Study	t1pks	c00008_contigs..	contigs1_sample_bins_2500.2168_NODE_1_length_364415_cov_10.849162	cluster003	364415	ctg8_270;ctg8_271;ctg8_272;ctg8_273;ctg8_274;ctg8_275;ctg8_276;ctg8_277;ctg8_278;ctg8_279;ctg8_280;ctg8_281;ctg8_282;ctg8_283;ctg8_284;ctg8_285;ctg8_286;ctg8_287;ctg8_288;ctg8_289;ctg8_290;ctg8_291;ctg8_292;ctg8_293;ctg8_294;ctg8_295;ctg8_296;ctg8_297;ctg8_298;ctg8_299;ctg8_300;ctg8_301;ctg8_302;ctg8_303;ctg8_304;ctg8_305;ctg8_306;ctg8_307;ctg8_308;ctg8_309;ctg8_310;ctg8_311;ctg8_312;ctg8_313	291510;340714	d__Bacteria;p__Elusimicrobiota;c__Elusimicrobia;o__Elusimicrobiales;f__Elusimicrobiaceae;g__UBA1436;s__	d__Bacteria;p__Elusimicrobiota;c__Elusimicrobia;o__Elusimicrobiales;f__Elusimicrobiaceae;g__UBA1436;s__
RMAG1243	Current Study	sactipeptide	c00030_contigs..	contigs1_sample_bins_2500.2176_NODE_27_length_28718_cov_2.912245	cluster001	28718	ctg30_14;ctg30_15;ctg30_16;ctg30_17;ctg30_18;ctg30_19;ctg30_20;ctg30_21;ctg30_22;ctg30_23;ctg30_24;ctg30_25;ctg30_26;ctg30_27	14255;28718	d__Bacteria;p__Firmicutes_A;c__Clostridia;o__Oscillospirales;f__Oscillospiraceae;g__CAG-110;s__	d__Bacteria;p__Firmicutes;c__Clostridia;o__Oscillospirales;f__Oscillospiraceae;g__CAG-110;s__
RMAG125	Current Study	sactipeptide	c00036_cattle1..	cattle10_SRR4435566_metabat_single_bins.50_NODE_3_length_87822_cov_9.179418	cluster001	87822	ctg36_64;ctg36_65;ctg36_66;ctg36_67;ctg36_68;ctg36_69;ctg36_70;ctg36_71;ctg36_72;ctg36_73;ctg36_74;ctg36_75;ctg36_76	73852;87822	d__Bacteria;p__Firmicutes_C;c__Negativicutes;o__Selenomonadales;f__Selenomonadaceae;g__Selenomonas_C;s__	d__Bacteria;p__Firmicutes;c__Negativicutes;o__Selenomonadales;f__Selenomonadaceae;g__Selenomonas;s__
RMAG1254	Current Study	nrps	c00087_contigs..	contigs1_sample_bins_2500.2377_NODE_29_length_29707_cov_4.672636	cluster001	29707	ctg87_1;ctg87_2;ctg87_3;ctg87_4;ctg87_5;ctg87_6;ctg87_7;ctg87_8;ctg87_9;ctg87_10;ctg87_11;ctg87_12;ctg87_13;ctg87_14;ctg87_15;ctg87_16;ctg87_17;ctg87_18;ctg87_19;ctg87_20;ctg87_21;ctg87_22;ctg87_23;ctg87_24	0;28116	d__Bacteria;p__Firmicutes_A;c__Clostridia;o__Oscillospirales;f__Oscillospiraceae;g__F23-B02;s__	d__Bacteria;p__Firmicutes;c__Clostridia;o__Oscillospirales;f__Oscillospiraceae;g__F23-B02;s__
RMAG1256	Current Study	arylpolyene	c00007_contigs..	contigs1_sample_bins_2500.2402_NODE_53_length_15382_cov_2.251262	cluster001	15382	ctg7_1;ctg7_2;ctg7_3;ctg7_4;ctg7_5;ctg7_6;ctg7_7;ctg7_8;ctg7_9;ctg7_10;ctg7_11;ctg7_12;ctg7_13;ctg7_14;ctg7_15;ctg7_16;ctg7_17;ctg7_18	0;15382	d__Bacteria;p__Bacteroidota;c__Bacteroidia;o__Bacteroidales;f__Muribaculaceae;g__C941;s__	d__Bacteria;p__Bacteroidota;c__Bacteroidia;o__Bacteroidales;f__Muribaculaceae;g__C941;s__
RMAG1256	Current Study	arylpolyene	c00013_contigs..	contigs1_sample_bins_2500.2402_NODE_27_length_23214_cov_2.064972	cluster002	23214	ctg13_1;ctg13_2;ctg13_3;ctg13_4;ctg13_5;ctg13_6;ctg13_7;ctg13_8;ctg13_9;ctg13_10;ctg13_11;ctg13_12;ctg13_13;ctg13_14	0;21494	d__Bacteria;p__Bacteroidota;c__Bacteroidia;o__Bacteroidales;f__Muribaculaceae;g__C941;s__	d__Bacteria;p__Bacteroidota;c__Bacteroidia;o__Bacteroidales;f__Muribaculaceae;g__C941;s__
RMAG1256	Current Study	nrps	c00143_contigs..	contigs1_sample_bins_2500.2402_NODE_9_length_42018_cov_2.294161	cluster003	42018	ctg143_1;ctg143_2;ctg143_3;ctg143_4;ctg143_5;ctg143_6;ctg143_7;ctg143_8;ctg143_9;ctg143_10;ctg143_11;ctg143_12;ctg143_13;ctg143_14;ctg143_15;ctg143_16;ctg143_17;ctg143_18;ctg143_19;ctg143_20;ctg143_21;ctg143_22;ctg143_23;ctg143_24;ctg143_25;ctg143_26;ctg143_27;ctg143_28;ctg143_29;ctg143_30;ctg143_31;ctg143_32;ctg143_33;ctg143_34;ctg143_35	0;38420	d__Bacteria;p__Bacteroidota;c__Bacteroidia;o__Bacteroidales;f__Muribaculaceae;g__C941;s__	d__Bacteria;p__Bacteroidota;c__Bacteroidia;o__Bacteroidales;f__Muribaculaceae;g__C941;s__
RMAG1257	Current Study	nrps	c00004_contigs..	contigs1_sample_bins_2500.2427_NODE_6_length_62533_cov_4.146204	cluster001	62533	ctg4_18;ctg4_19;ctg4_20;ctg4_21;ctg4_22;ctg4_23;ctg4_24;ctg4_25;ctg4_26;ctg4_27;ctg4_28;ctg4_29;ctg4_30;ctg4_31;ctg4_32;ctg4_33;ctg4_34;ctg4_35;ctg4_36;ctg4_37;ctg4_38;ctg4_39	18222;62533	d__Bacteria;p__Bacteroidota;c__Bacteroidia;o__Bacteroidales;f__F082;g__F082;s__	d__Bacteria;p__Bacteroidota;c__Bacteroidia;o__Bacteroidales;f__F082;g__F082;s__
RMAG1258	Current Study	nrps	c00037_contigs..	contigs1_sample_bins_2500.2449_NODE_23_length_33678_cov_19.505052	cluster001	33678	ctg37_1;ctg37_2;ctg37_3;ctg37_4;ctg37_5;ctg37_6;ctg37_7;ctg37_8;ctg37_9;ctg37_10;ctg37_11;ctg37_12;ctg37_13;ctg37_14;ctg37_15;ctg37_16;ctg37_17;ctg37_18	0;22608	d__Archaea;p__Euryarchaeota;c__Methanobacteria;o__Methanobacteriales;f__Methanobacteriaceae;g__Methanobrevibacter_A;s__GCA_002498445.1	d__Archaea;p__Euryarchaeota;c__Methanobacteria;o__Methanobacteriales;f__Methanobacteriaceae;g__Methanobrevibacter;s__GCA_002498445.1
RMAG1258	Current Study	nrps	c00054_contigs..	contigs1_sample_bins_2500.2449_NODE_1_length_192734_cov_26.756099	cluster002	192734	ctg54_1;ctg54_2;ctg54_3;ctg54_4;ctg54_5;ctg54_6;ctg54_7;ctg54_8;ctg54_9;ctg54_10;ctg54_11;ctg54_12;ctg54_13;ctg54_14;ctg54_15;ctg54_16;ctg54_17;ctg54_18;ctg54_19;ctg54_20	0;33642	d__Archaea;p__Euryarchaeota;c__Methanobacteria;o__Methanobacteriales;f__Methanobacteriaceae;g__Methanobrevibacter_A;s__GCA_002498445.1	d__Archaea;p__Euryarchaeota;c__Methanobacteria;o__Methanobacteriales;f__Methanobacteriaceae;g__Methanobrevibacter;s__GCA_002498445.1
RMAG1258	Current Study	nrps	c00065_contigs..	contigs1_sample_bins_2500.2449_NODE_27_length_27208_cov_18.497803	cluster003	27208	ctg65_1;ctg65_2;ctg65_3;ctg65_4;ctg65_5;ctg65_6;ctg65_7;ctg65_8;ctg65_9;ctg65_10;ctg65_11	0;27208	d__Archaea;p__Euryarchaeota;c__Methanobacteria;o__Methanobacteriales;f__Methanobacteriaceae;g__Methanobrevibacter_A;s__GCA_002498445.1	d__Archaea;p__Euryarchaeota;c__Methanobacteria;o__Methanobacteriales;f__Methanobacteriaceae;g__Methanobrevibacter;s__GCA_002498445.1
RMAG1259	Current Study	nrps	c00033_contigs..	contigs1_sample_bins_2500.2452_NODE_27_length_35284_cov_7.079672	cluster001	35284	ctg33_1;ctg33_2;ctg33_3;ctg33_4;ctg33_5;ctg33_6;ctg33_7;ctg33_8;ctg33_9;ctg33_10;ctg33_11;ctg33_12;ctg33_13;ctg33_14;ctg33_15;ctg33_16;ctg33_17;ctg33_18;ctg33_19;ctg33_20;ctg33_21;ctg33_22	0;35284	d__Bacteria;p__Bacteroidota;c__Bacteroidia;o__Bacteroidales;f__Muribaculaceae;g__C941;s__	d__Bacteria;p__Bacteroidota;c__Bacteroidia;o__Bacteroidales;f__Muribaculaceae;g__C941;s__
RMAG1262	Current Study	sactipeptide	c00001_contigs..	contigs1_sample_bins_2500.2478_cattle19-237_k87_3065964	cluster001	49669	ctg1_1;ctg1_2;ctg1_3;ctg1_4;ctg1_5;ctg1_6;ctg1_7;ctg1_8;ctg1_9;ctg1_10;ctg1_11;ctg1_12	0;13079	d__Bacteria;p__Firmicutes_A;c__Clostridia;o__Oscillospirales;f__Ruminococcaceae;g__Ruminococcus;s__	d__Bacteria;p__Firmicutes;c__Clostridia;o__Oscillospirales;f__Ruminococcaceae;g__Ruminococcus;s__
RMAG1264	Current Study	arylpolyene	c00004_contigs..	contigs1_sample_bins_2500.2485_NODE_3_length_191303_cov_4.285252	cluster001	191303	ctg4_115;ctg4_116;ctg4_117;ctg4_118;ctg4_119;ctg4_120;ctg4_121;ctg4_122;ctg4_123;ctg4_124;ctg4_125;ctg4_126;ctg4_127;ctg4_128;ctg4_129;ctg4_130;ctg4_131;ctg4_132;ctg4_133;ctg4_134;ctg4_135;ctg4_136;ctg4_137;ctg4_138;ctg4_139;ctg4_140;ctg4_141;ctg4_142;ctg4_143;ctg4_144;ctg4_145;ctg4_146;ctg4_147;ctg4_148;ctg4_149;ctg4_150;ctg4_151;ctg4_152;ctg4_153;ctg4_154;ctg4_155;ctg4_156;ctg4_157;ctg4_158;ctg…	136852;185318	d__Bacteria;p__Bacteroidota;c__Bacteroidia;o__Bacteroidales;f__Bacteroidaceae;g__Prevotella;s__GCA_002392565.1	d__Bacteria;p__Bacteroidota;c__Bacteroidia;o__Bacteroidales;f__Bacteroidaceae;g__Prevotella;s__GCA_002392565.1
RMAG1265	Current Study	sactipeptide	c00007_contigs..	contigs1_sample_bins_2500.2497_NODE_1_length_163342_cov_15.654696	cluster001	163342	ctg7_11;ctg7_12;ctg7_13;ctg7_14;ctg7_15;ctg7_16;ctg7_17;ctg7_18;ctg7_19;ctg7_20;ctg7_21;ctg7_22;ctg7_23;ctg7_24;ctg7_25;ctg7_26;ctg7_27;ctg7_28;ctg7_29;ctg7_30	12846;32987	d__Bacteria;p__Firmicutes_A;c__Clostridia;o__Lachnospirales;f__Lachnospiraceae;g__CAG-603;s__	d__Bacteria;p__Firmicutes;c__Clostridia;o__Lachnospirales;f__Lachnospiraceae;g__CAG-603;s__
RMAG1265	Current Study	bacteriocin	c00037_contigs..	contigs1_sample_bins_2500.2497_NODE_49_length_15339_cov_18.600315	cluster002	15339	ctg37_7;ctg37_8;ctg37_9;ctg37_10;ctg37_11;ctg37_12;ctg37_13;ctg37_14;ctg37_15;ctg37_16;ctg37_17	6443;15339	d__Bacteria;p__Firmicutes_A;c__Clostridia;o__Lachnospirales;f__Lachnospiraceae;g__CAG-603;s__	d__Bacteria;p__Firmicutes;c__Clostridia;o__Lachnospirales;f__Lachnospiraceae;g__CAG-603;s__
RMAG1265	Current Study	lantipeptide	c00072_contigs..	contigs1_sample_bins_2500.2497_NODE_8_length_80714_cov_17.402805	cluster003	80714	ctg72_11;ctg72_12;ctg72_13;ctg72_14;ctg72_15;ctg72_16;ctg72_17;ctg72_18;ctg72_19;ctg72_20;ctg72_21;ctg72_22;ctg72_23;ctg72_24;ctg72_25;ctg72_26;ctg72_27;ctg72_28;ctg72_29;ctg72_30;ctg72_31;ctg72_32;ctg72_33;ctg72_34	9783;31941	d__Bacteria;p__Firmicutes_A;c__Clostridia;o__Lachnospirales;f__Lachnospiraceae;g__CAG-603;s__	d__Bacteria;p__Firmicutes;c__Clostridia;o__Lachnospirales;f__Lachnospiraceae;g__CAG-603;s__
RMAG1266	Current Study	nrps	c00033_contigs..	contigs1_sample_bins_2500.2498_NODE_37_length_24714_cov_0.378493	cluster001	24714	ctg33_1;ctg33_2;ctg33_3;ctg33_4;ctg33_5;ctg33_6;ctg33_7;ctg33_8;ctg33_9;ctg33_10;ctg33_11;ctg33_12;ctg33_13;ctg33_14;ctg33_15;ctg33_16;ctg33_17;ctg33_18;ctg33_19;ctg33_20	0;24714	d__Bacteria;p__Firmicutes_A;c__Clostridia;o__Oscillospirales;f__Ruminococcaceae;g__Ruminococcus_D;s__	d__Bacteria;p__Firmicutes;c__Clostridia;o__Oscillospirales;f__Ruminococcaceae;g__Ruminococcus;s__
RMAG1266	Current Study	sactipeptide	c00080_contigs..	contigs1_sample_bins_2500.2498_NODE_9_length_51536_cov_0.486568	cluster002	51536	ctg80_31;ctg80_32;ctg80_33;ctg80_34;ctg80_35;ctg80_36;ctg80_37;ctg80_38;ctg80_39;ctg80_40;ctg80_41;ctg80_42;ctg80_43;ctg80_44;ctg80_45;ctg80_46;ctg80_47	23971;44115	d__Bacteria;p__Firmicutes_A;c__Clostridia;o__Oscillospirales;f__Ruminococcaceae;g__Ruminococcus_D;s__	d__Bacteria;p__Firmicutes;c__Clostridia;o__Oscillospirales;f__Ruminococcaceae;g__Ruminococcus;s__
RMAG1269	Current Study	arylpolyene	c00019_contigs..	contigs1_sample_bins_2500.2519_NODE_12_length_101906_cov_4.153440	cluster001	101906	ctg19_1;ctg19_2;ctg19_3;ctg19_4;ctg19_5;ctg19_6;ctg19_7;ctg19_8;ctg19_9;ctg19_10;ctg19_11;ctg19_12;ctg19_13;ctg19_14;ctg19_15;ctg19_16;ctg19_17;ctg19_18;ctg19_19;ctg19_20;ctg19_21;ctg19_22;ctg19_23;ctg19_24;ctg19_25;ctg19_26;ctg19_27;ctg19_28;ctg19_29;ctg19_30;ctg19_31;ctg19_32;ctg19_33;ctg19_34;ctg19_35;ctg19_36	0;39099	d__Bacteria;p__Bacteroidota;c__Bacteroidia;o__Bacteroidales;f__Bacteroidaceae;g__Prevotella;s__	d__Bacteria;p__Bacteroidota;c__Bacteroidia;o__Bacteroidales;f__Bacteroidaceae;g__Prevotella;s__
RMAG1269	Current Study	nrps	c00024_contigs..	contigs1_sample_bins_2500.2519_NODE_18_length_75387_cov_3.528966	cluster002	75387	ctg24_27;ctg24_28;ctg24_29;ctg24_30;ctg24_31;ctg24_32;ctg24_33;ctg24_34;ctg24_35;ctg24_36;ctg24_37;ctg24_38;ctg24_39;ctg24_40;ctg24_41;ctg24_42;ctg24_43;ctg24_44;ctg24_45;ctg24_46;ctg24_47;ctg24_48;ctg24_49;ctg24_50;ctg24_51;ctg24_52	32777;75387	d__Bacteria;p__Bacteroidota;c__Bacteroidia;o__Bacteroidales;f__Bacteroidaceae;g__Prevotella;s__	d__Bacteria;p__Bacteroidota;c__Bacteroidia;o__Bacteroidales;f__Bacteroidaceae;g__Prevotella;s__
RMAG1269	Current Study	nrps	c00047_contigs..	contigs1_sample_bins_2500.2519_NODE_31_length_33402_cov_3.313629	cluster003	33402	ctg47_4;ctg47_5;ctg47_6;ctg47_7;ctg47_8;ctg47_9;ctg47_10;ctg47_11;ctg47_12;ctg47_13;ctg47_14;ctg47_15;ctg47_16;ctg47_17;ctg47_18;ctg47_19;ctg47_20;ctg47_21;ctg47_22;ctg47_23;ctg47_24	4773;33402	d__Bacteria;p__Bacteroidota;c__Bacteroidia;o__Bacteroidales;f__Bacteroidaceae;g__Prevotella;s__	d__Bacteria;p__Bacteroidota;c__Bacteroidia;o__Bacteroidales;f__Bacteroidaceae;g__Prevotella;s__
RMAG1269	Current Study	arylpolyene	c00049_contigs..	contigs1_sample_bins_2500.2519_NODE_9_length_121043_cov_3.152685	cluster004	121043	ctg49_50;ctg49_51;ctg49_52;ctg49_53;ctg49_54;ctg49_55;ctg49_56;ctg49_57;ctg49_58;ctg49_59;ctg49_60;ctg49_61;ctg49_62;ctg49_63;ctg49_64;ctg49_65;ctg49_66;ctg49_67;ctg49_68;ctg49_69;ctg49_70;ctg49_71;ctg49_72;ctg49_73;ctg49_74;ctg49_75;ctg49_76;ctg49_77;ctg49_78;ctg49_79;ctg49_80;ctg49_81;ctg49_82;ctg49_83;ctg49_84;ctg49_85;ctg49_86;ctg49_87;ctg49_88;ctg49_89;ctg49_90;ctg49_91;ctg49_92;ctg49_93;ctg…	48484;97449	d__Bacteria;p__Bacteroidota;c__Bacteroidia;o__Bacteroidales;f__Bacteroidaceae;g__Prevotella;s__	d__Bacteria;p__Bacteroidota;c__Bacteroidia;o__Bacteroidales;f__Bacteroidaceae;g__Prevotella;s__
RMAG127	Current Study	sactipeptide	c00096_cattle1..	cattle10_SRR4435567_metabat_single_bins.1_NODE_13_length_23984_cov_3.437544	cluster001	23984	ctg96_8;ctg96_9;ctg96_10;ctg96_11;ctg96_12;ctg96_13;ctg96_14;ctg96_15;ctg96_16;ctg96_17;ctg96_18;ctg96_19;ctg96_20;ctg96_21;ctg96_22	8802;23984	d__Bacteria;p__Firmicutes_A;c__Clostridia;o__Lachnospirales;f__Lachnospiraceae;g__CAG-791;s__	d__Bacteria;p__Firmicutes;c__Clostridia;o__Lachnospirales;f__Lachnospiraceae;g__CAG-791;s__
RMAG127	Current Study	bacteriocin	c00131_cattle1..	cattle10_SRR4435567_metabat_single_bins.1_NODE_142_length_6074_cov_3.836684	cluster002	6074	ctg131_1;ctg131_2;ctg131_3;ctg131_4;ctg131_5;ctg131_6;ctg131_7;ctg131_8;ctg131_9	68;6074	d__Bacteria;p__Firmicutes_A;c__Clostridia;o__Lachnospirales;f__Lachnospiraceae;g__CAG-791;s__	d__Bacteria;p__Firmicutes;c__Clostridia;o__Lachnospirales;f__Lachnospiraceae;g__CAG-791;s__
RMAG1270	Current Study	terpene	c00159_contigs..	contigs1_sample_bins_2500.2542_NODE_96_length_4780_cov_1.551687	cluster001	4780	ctg159_1;ctg159_2;ctg159_3;ctg159_4;ctg159_5	0;4780	d__Bacteria;p__Proteobacteria;c__Alphaproteobacteria;o__RF32;f__CAG-239;g__CAG-495;s__	d__Bacteria;p__Proteobacteria;c__Alphaproteobacteria;o__RF32;f__CAG-239;g__CAG-495;s__
RMAG1272	Current Study	other	c00023_contigs..	contigs1_sample_bins_2500.2551_NODE_18_length_47196_cov_8.784529	cluster001	47196	ctg23_1;ctg23_2;ctg23_3;ctg23_4;ctg23_5;ctg23_6;ctg23_7;ctg23_8;ctg23_9;ctg23_10;ctg23_11;ctg23_12;ctg23_13;ctg23_14;ctg23_15;ctg23_16;ctg23_17;ctg23_18;ctg23_19;ctg23_20;ctg23_21;ctg23_22;ctg23_23;ctg23_24;ctg23_25;ctg23_26;ctg23_27;ctg23_28;ctg23_29;ctg23_30;ctg23_31;ctg23_32	0;41644	d__Bacteria;p__Firmicutes_A;c__Clostridia;o__Christensenellales;f__CAG-74;g__;s__	d__Bacteria;p__Firmicutes;c__Clostridia;o__Christensenellales;f__CAG-74;g__;s__
RMAG1272	Current Study	sactipeptide	c00117_contigs..	contigs1_sample_bins_2500.2551_NODE_92_length_5486_cov_11.093488	cluster002	5486	ctg117_1;ctg117_2;ctg117_3;ctg117_4;ctg117_5;ctg117_6;ctg117_7;ctg117_8	0;5486	d__Bacteria;p__Firmicutes_A;c__Clostridia;o__Christensenellales;f__CAG-74;g__;s__	d__Bacteria;p__Firmicutes;c__Clostridia;o__Christensenellales;f__CAG-74;g__;s__
RMAG1274	Current Study	t1pks-otherks	c00011_contigs..	contigs1_sample_bins_2500.2585_NODE_3_length_102339_cov_5.493948	cluster001	102339	ctg11_41;ctg11_42;ctg11_43;ctg11_44;ctg11_45;ctg11_46;ctg11_47;ctg11_48;ctg11_49;ctg11_50;ctg11_51;ctg11_52;ctg11_53;ctg11_54;ctg11_55;ctg11_56;ctg11_57;ctg11_58;ctg11_59;ctg11_60;ctg11_61;ctg11_62;ctg11_63;ctg11_64;ctg11_65;ctg11_66;ctg11_67;ctg11_68;ctg11_69;ctg11_70;ctg11_71;ctg11_72;ctg11_73;ctg11_74;ctg11_75;ctg11_76;ctg11_77	47703;102339	d__Bacteria;p__Eremiobacterota;c__Eremiobacteria;o__Eremiobacterales;f__Eremiobacteraceae;g__UBA4705;s__	d__Bacteria;p__Eremiobacterota;c__Eremiobacteria;o__Eremiobacterales;f__Eremiobacteraceae;g__UBA4705;s__
RMAG1274	Current Study	nrps	c00045_contigs..	contigs1_sample_bins_2500.2585_NODE_16_length_53362_cov_5.428011	cluster002	53362	ctg45_7;ctg45_8;ctg45_9;ctg45_10;ctg45_11;ctg45_12;ctg45_13;ctg45_14;ctg45_15;ctg45_16;ctg45_17;ctg45_18;ctg45_19;ctg45_20;ctg45_21;ctg45_22;ctg45_23;ctg45_24;ctg45_25;ctg45_26;ctg45_27;ctg45_28;ctg45_29;ctg45_30;ctg45_31;ctg45_32;ctg45_33;ctg45_34;ctg45_35;ctg45_36;ctg45_37;ctg45_38;ctg45_39;ctg45_40;ctg45_41;ctg45_42	7706;53362	d__Bacteria;p__Eremiobacterota;c__Eremiobacteria;o__Eremiobacterales;f__Eremiobacteraceae;g__UBA4705;s__	d__Bacteria;p__Eremiobacterota;c__Eremiobacteria;o__Eremiobacterales;f__Eremiobacteraceae;g__UBA4705;s__
RMAG1274	Current Study	terpene	c00061_contigs..	contigs1_sample_bins_2500.2585_NODE_8_length_68737_cov_5.578143	cluster003	68737	ctg61_24;ctg61_25;ctg61_26;ctg61_27;ctg61_28;ctg61_29;ctg61_30;ctg61_31;ctg61_32;ctg61_33;ctg61_34;ctg61_35;ctg61_36;ctg61_37;ctg61_38	26299;48435	d__Bacteria;p__Eremiobacterota;c__Eremiobacteria;o__Eremiobacterales;f__Eremiobacteraceae;g__UBA4705;s__	d__Bacteria;p__Eremiobacterota;c__Eremiobacteria;o__Eremiobacterales;f__Eremiobacteraceae;g__UBA4705;s__
RMAG1274	Current Study	terpene	c00073_contigs..	contigs1_sample_bins_2500.2585_NODE_57_length_10766_cov_5.025021	cluster004	10766	ctg73_1;ctg73_2;ctg73_3;ctg73_4;ctg73_5;ctg73_6;ctg73_7;ctg73_8	0;10766	d__Bacteria;p__Eremiobacterota;c__Eremiobacteria;o__Eremiobacterales;f__Eremiobacteraceae;g__UBA4705;s__	d__Bacteria;p__Eremiobacterota;c__Eremiobacteria;o__Eremiobacterales;f__Eremiobacteraceae;g__UBA4705;s__
RMAG1274	Current Study	terpene	c00081_contigs..	contigs1_sample_bins_2500.2585_NODE_24_length_42796_cov_5.637865	cluster005	42796	ctg81_1;ctg81_2;ctg81_3;ctg81_4;ctg81_5;ctg81_6;ctg81_7;ctg81_8;ctg81_9;ctg81_10;ctg81_11;ctg81_12;ctg81_13;ctg81_14	0;16766	d__Bacteria;p__Eremiobacterota;c__Eremiobacteria;o__Eremiobacterales;f__Eremiobacteraceae;g__UBA4705;s__	d__Bacteria;p__Eremiobacterota;c__Eremiobacteria;o__Eremiobacterales;f__Eremiobacteraceae;g__UBA4705;s__
RMAG1275	Current Study	sactipeptide	c00034_contigs..	contigs1_sample_bins_2500.2588_NODE_2_length_138528_cov_2.670106	cluster001	138528	ctg34_6;ctg34_7;ctg34_8;ctg34_9;ctg34_10;ctg34_11;ctg34_12;ctg34_13;ctg34_14;ctg34_15;ctg34_16;ctg34_17;ctg34_18;ctg34_19;ctg34_20;ctg34_21;ctg34_22;ctg34_23;ctg34_24;ctg34_25	12142;32292	d__Bacteria;p__Firmicutes_A;c__Clostridia;o__Peptostreptococcales;f__Anaerovoracaceae;g__Mogibacterium;s__	d__Bacteria;p__Firmicutes;c__Clostridia;o__Peptostreptococcales;f__Anaerovoracaceae;g__Mogibacterium;s__
RMAG1276	Current Study	nrps	c00065_contigs..	contigs1_sample_bins_2500.2608_NODE_8_length_50600_cov_26.034326	cluster001	50600	ctg65_1;ctg65_2;ctg65_3;ctg65_4;ctg65_5;ctg65_6;ctg65_7;ctg65_8;ctg65_9;ctg65_10;ctg65_11;ctg65_12;ctg65_13;ctg65_14;ctg65_15;ctg65_16;ctg65_17;ctg65_18;ctg65_19;ctg65_20;ctg65_21;ctg65_22	0;30343	d__Bacteria;p__Firmicutes_A;c__Clostridia;o__Oscillospirales;f__Oscillospiraceae;g__F23-B02;s__	d__Bacteria;p__Firmicutes;c__Clostridia;o__Oscillospirales;f__Oscillospiraceae;g__F23-B02;s__
RMAG1278	Current Study	siderophore	c00058_contigs..	contigs1_sample_bins_2500.260_cattle2-238_k87_1197280	cluster001	18540	ctg58_7;ctg58_8;ctg58_9;ctg58_10;ctg58_11;ctg58_12;ctg58_13	11313;18540	d__Bacteria;p__Firmicutes;c__Bacilli;o__RF39;f__UBA660;g__UBA5578;s__	d__Bacteria;p__Firmicutes;c__Bacilli;o__RF39;f__UBA660;g__UBA5578;s__
RMAG1279	Current Study	nrps	c00036_contigs..	contigs1_sample_bins_2500.2618_NODE_11_length_41333_cov_7.304821	cluster001	41333	ctg36_6;ctg36_7;ctg36_8;ctg36_9;ctg36_10;ctg36_11;ctg36_12;ctg36_13;ctg36_14;ctg36_15;ctg36_16;ctg36_17;ctg36_18;ctg36_19;ctg36_20;ctg36_21;ctg36_22;ctg36_23;ctg36_24;ctg36_25;ctg36_26;ctg36_27;ctg36_28;ctg36_29;ctg36_30;ctg36_31;ctg36_32;ctg36_33;ctg36_34;ctg36_35;ctg36_36;ctg36_37;ctg36_38	6976;41333	d__Bacteria;p__Firmicutes_A;c__Clostridia;o__Lachnospirales;f__Lachnospiraceae;g__CAG-791;s__GCF_900101015.1	d__Bacteria;p__Firmicutes;c__Clostridia;o__Lachnospirales;f__Lachnospiraceae;g__CAG-791;s__GCF_900101015.1
RMAG1279	Current Study	sactipeptide	c00043_contigs..	contigs1_sample_bins_2500.2618_NODE_4_length_74991_cov_6.749403	cluster002	74991	ctg43_43;ctg43_44;ctg43_45;ctg43_46;ctg43_47;ctg43_48;ctg43_49;ctg43_50;ctg43_51;ctg43_52;ctg43_53;ctg43_54;ctg43_55;ctg43_56;ctg43_57;ctg43_58;ctg43_59;ctg43_60;ctg43_61	49640;69790	d__Bacteria;p__Firmicutes_A;c__Clostridia;o__Lachnospirales;f__Lachnospiraceae;g__CAG-791;s__GCF_900101015.1	d__Bacteria;p__Firmicutes;c__Clostridia;o__Lachnospirales;f__Lachnospiraceae;g__CAG-791;s__GCF_900101015.1
RMAG1279	Current Study	nrps	c00181_contigs..	contigs1_sample_bins_2500.2618_NODE_46_length_19195_cov_5.664856	cluster003	19195	ctg181_1;ctg181_2;ctg181_3;ctg181_4;ctg181_5;ctg181_6;ctg181_7;ctg181_8;ctg181_9;ctg181_10;ctg181_11	0;19195	d__Bacteria;p__Firmicutes_A;c__Clostridia;o__Lachnospirales;f__Lachnospiraceae;g__CAG-791;s__GCF_900101015.1	d__Bacteria;p__Firmicutes;c__Clostridia;o__Lachnospirales;f__Lachnospiraceae;g__CAG-791;s__GCF_900101015.1
RMAG128	Current Study	sactipeptide	c00018_cattle1..	cattle10_SRR4435567_metabat_single_bins.29_cattle10-12_k87_180905	cluster001	87972	ctg18_52;ctg18_53;ctg18_54;ctg18_55;ctg18_56;ctg18_57;ctg18_58;ctg18_59;ctg18_60;ctg18_61;ctg18_62;ctg18_63;ctg18_64;ctg18_65;ctg18_66	70837;87972	d__Bacteria;p__Firmicutes_A;c__Clostridia;o__Lachnospirales;f__Lachnospiraceae;g__UBA2887;s__GCA_002349765.1	d__Bacteria;p__Firmicutes;c__Clostridia;o__Lachnospirales;f__Lachnospiraceae;g__UBA2887;s__GCA_002349765.1
RMAG1282	Current Study	nrps	c00096_contigs..	contigs1_sample_bins_2500.2639_NODE_132_length_5916_cov_0.199862	cluster001	5916	ctg96_1;ctg96_2;ctg96_3;ctg96_4;ctg96_5	0;5916	d__Bacteria;p__Firmicutes_A;c__Clostridia;o__Lachnospirales;f__Lachnospiraceae;g__NK4A144;s__	d__Bacteria;p__Firmicutes;c__Clostridia;o__Lachnospirales;f__Lachnospiraceae;g__NK4A144;s__
RMAG1283	Current Study	arylpolyene	c00154_contigs..	contigs1_sample_bins_2500.2646_NODE_1_length_430023_cov_8.984729	cluster001	430023	ctg154_149;ctg154_150;ctg154_151;ctg154_152;ctg154_153;ctg154_154;ctg154_155;ctg154_156;ctg154_157;ctg154_158;ctg154_159;ctg154_160;ctg154_161;ctg154_162;ctg154_163;ctg154_164;ctg154_165;ctg154_166;ctg154_167;ctg154_168;ctg154_169;ctg154_170;ctg154_171;ctg154_172;ctg154_173;ctg154_174;ctg154_175;ctg154_176;ctg154_177;ctg154_178;ctg154_179;ctg154_180;ctg154_181;ctg154_182;ctg154_183;ctg154_184;ctg…	164503;238530	d__Bacteria;p__Bacteroidota;c__Bacteroidia;o__Bacteroidales;f__WCHB1-69;g__F23-D06;s__GCA_002392905.1	d__Bacteria;p__Bacteroidota;c__Bacteroidia;o__Bacteroidales;f__WCHB1-69;g__F23-D06;s__GCA_002392905.1
RMAG1284	Current Study	sactipeptide	c00296_contigs..	contigs1_sample_bins_2500.2651_NODE_199_length_4411_cov_9.539683	cluster001	4411	ctg296_1;ctg296_2;ctg296_3;ctg296_4;ctg296_5;ctg296_6	0;4411	d__Bacteria;p__Firmicutes_A;c__Clostridia;o__Oscillospirales;f__DTU089;g__;s__	d__Bacteria;p__Firmicutes;c__Clostridia;o__Oscillospirales;f__DTU089;g__;s__
RMAG1284	Current Study	nrps	c00352_contigs..	contigs1_sample_bins_2500.2651_NODE_248_length_3225_cov_6.647192	cluster002	3225	ctg352_1	0;3225	d__Bacteria;p__Firmicutes_A;c__Clostridia;o__Oscillospirales;f__DTU089;g__;s__	d__Bacteria;p__Firmicutes;c__Clostridia;o__Oscillospirales;f__DTU089;g__;s__
RMAG1285	Current Study	nrps	c00021_contigs..	contigs1_sample_bins_2500.2654_NODE_4_length_86891_cov_5.801289	cluster001	86891	ctg21_54;ctg21_55;ctg21_56;ctg21_57;ctg21_58;ctg21_59;ctg21_60;ctg21_61;ctg21_62;ctg21_63;ctg21_64;ctg21_65;ctg21_66;ctg21_67;ctg21_68;ctg21_69;ctg21_70;ctg21_71;ctg21_72;ctg21_73;ctg21_74;ctg21_75;ctg21_76	62199;86891	d__Bacteria;p__Firmicutes_A;c__Clostridia;o__Oscillospirales;f__DTU089;g__Ruminococcus_E;s__	d__Bacteria;p__Firmicutes;c__Clostridia;o__Oscillospirales;f__DTU089;g__Ruminococcus;s__
RMAG1285	Current Study	sactipeptide	c00022_contigs..	contigs1_sample_bins_2500.2654_NODE_20_length_39325_cov_5.313919	cluster002	39325	ctg22_1;ctg22_2;ctg22_3;ctg22_4;ctg22_5;ctg22_6;ctg22_7;ctg22_8;ctg22_9;ctg22_10;ctg22_11;ctg22_12;ctg22_13	0;15071	d__Bacteria;p__Firmicutes_A;c__Clostridia;o__Oscillospirales;f__DTU089;g__Ruminococcus_E;s__	d__Bacteria;p__Firmicutes;c__Clostridia;o__Oscillospirales;f__DTU089;g__Ruminococcus;s__
RMAG1285	Current Study	nrps	c00027_contigs..	contigs1_sample_bins_2500.2654_NODE_21_length_37151_cov_4.512532	cluster003	37151	ctg27_1;ctg27_2;ctg27_3;ctg27_4;ctg27_5;ctg27_6;ctg27_7;ctg27_8;ctg27_9;ctg27_10;ctg27_11;ctg27_12;ctg27_13;ctg27_14;ctg27_15;ctg27_16;ctg27_17;ctg27_18;ctg27_19;ctg27_20;ctg27_21;ctg27_22;ctg27_23;ctg27_24;ctg27_25;ctg27_26;ctg27_27;ctg27_28;ctg27_29;ctg27_30;ctg27_31;ctg27_32;ctg27_33;ctg27_34	0;37151	d__Bacteria;p__Firmicutes_A;c__Clostridia;o__Oscillospirales;f__DTU089;g__Ruminococcus_E;s__	d__Bacteria;p__Firmicutes;c__Clostridia;o__Oscillospirales;f__DTU089;g__Ruminococcus;s__
RMAG1285	Current Study	bacteriocin	c00073_contigs..	contigs1_sample_bins_2500.2654_NODE_1_length_155380_cov_7.926998	cluster004	155380	ctg73_27;ctg73_28;ctg73_29;ctg73_30;ctg73_31;ctg73_32;ctg73_33;ctg73_34;ctg73_35;ctg73_36;ctg73_37	33046;43346	d__Bacteria;p__Firmicutes_A;c__Clostridia;o__Oscillospirales;f__DTU089;g__Ruminococcus_E;s__	d__Bacteria;p__Firmicutes;c__Clostridia;o__Oscillospirales;f__DTU089;g__Ruminococcus;s__
RMAG1286	Current Study	sactipeptide	c00038_contigs..	contigs1_sample_bins_2500.2672_NODE_20_length_50348_cov_2.531172	cluster001	50348	ctg38_9;ctg38_10;ctg38_11;ctg38_12;ctg38_13;ctg38_14;ctg38_15;ctg38_16;ctg38_17;ctg38_18;ctg38_19;ctg38_20;ctg38_21;ctg38_22;ctg38_23;ctg38_24;ctg38_25;ctg38_26;ctg38_27;ctg38_28	8895;29045	d__Bacteria;p__Firmicutes_A;c__Clostridia;o__Lachnospirales;f__Lachnospiraceae;g__CAG-791;s__	d__Bacteria;p__Firmicutes;c__Clostridia;o__Lachnospirales;f__Lachnospiraceae;g__CAG-791;s__
RMAG1287	Current Study	lantipeptide	c00007_contigs..	contigs1_sample_bins_2500.2696_NODE_29_length_17242_cov_4.549576	cluster001	17242	ctg7_3;ctg7_4;ctg7_5;ctg7_6;ctg7_7;ctg7_8;ctg7_9;ctg7_10;ctg7_11	4206;17242	d__Bacteria;p__Actinobacteriota;c__Actinobacteria;o__Actinomycetales;f__Bifidobacteriaceae;g__;s__	d__Bacteria;p__Actinobacteriota;c__Actinobacteria;o__Actinomycetales;f__Bifidobacteriaceae;g__;s__
RMAG1288	Current Study	sactipeptide	c00142_contigs..	contigs1_sample_bins_2500.2723_NODE_14_length_28371_cov_2.078813	cluster001	28371	ctg142_1;ctg142_2;ctg142_3;ctg142_4;ctg142_5;ctg142_6;ctg142_7;ctg142_8;ctg142_9;ctg142_10;ctg142_11	0;13013	d__Bacteria;p__Firmicutes_A;c__Clostridia;o__Lachnospirales;f__Lachnospiraceae;g__UBA2868;s__	d__Bacteria;p__Firmicutes;c__Clostridia;o__Lachnospirales;f__Lachnospiraceae;g__UBA2868;s__
RMAG1289	Current Study	nrps	c00188_contigs..	contigs1_sample_bins_2500.2748_NODE_28_length_16053_cov_4.170834	cluster001	16053	ctg188_1;ctg188_2;ctg188_3;ctg188_4;ctg188_5;ctg188_6;ctg188_7;ctg188_8;ctg188_9;ctg188_10;ctg188_11	0;16053	d__Bacteria;p__Firmicutes_A;c__Clostridia;o__Lachnospirales;f__Lachnospiraceae;g__UBA6987;s__	d__Bacteria;p__Firmicutes;c__Clostridia;o__Lachnospirales;f__Lachnospiraceae;g__UBA6987;s__
RMAG129	Current Study	arylpolyene	c00049_cattle1..	cattle10_SRR4435567_metabat_single_bins.31_cattle10-12_k87_280072	cluster001	36339	ctg49_1;ctg49_2;ctg49_3;ctg49_4;ctg49_5;ctg49_6;ctg49_7;ctg49_8;ctg49_9;ctg49_10	0;20379	d__Bacteria;p__Bacteroidota;c__Bacteroidia;o__Bacteroidales;f__Bacteroidaceae;g__Prevotella;s__	d__Bacteria;p__Bacteroidota;c__Bacteroidia;o__Bacteroidales;f__Bacteroidaceae;g__Prevotella;s__
RMAG1290	Current Study	terpene	c00015_contigs..	contigs1_sample_bins_2500.2751_NODE_1_length_176961_cov_13.523843	cluster001	176961	ctg15_140;ctg15_141;ctg15_142;ctg15_143;ctg15_144;ctg15_145;ctg15_146;ctg15_147;ctg15_148;ctg15_149;ctg15_150;ctg15_151;ctg15_152;ctg15_153;ctg15_154;ctg15_155;ctg15_156;ctg15_157;ctg15_158;ctg15_159	139098;159929	d__Bacteria;p__Proteobacteria;c__Alphaproteobacteria;o__RF32;f__CAG-239;g__UBA2931;s__	d__Bacteria;p__Proteobacteria;c__Alphaproteobacteria;o__RF32;f__CAG-239;g__UBA2931;s__
RMAG1291	Current Study	sactipeptide	c00016_contigs..	contigs1_sample_bins_2500.2755_NODE_4_length_151957_cov_6.401074	cluster001	151957	ctg16_102;ctg16_103;ctg16_104;ctg16_105;ctg16_106;ctg16_107;ctg16_108;ctg16_109;ctg16_110;ctg16_111;ctg16_112;ctg16_113;ctg16_114;ctg16_115;ctg16_116;ctg16_117;ctg16_118	91112;111259	d__Bacteria;p__Firmicutes_A;c__Clostridia;o__Oscillospirales;f__Oscillospiraceae;g__CAG-110;s__GCA_002393625.1	d__Bacteria;p__Firmicutes;c__Clostridia;o__Oscillospirales;f__Oscillospiraceae;g__CAG-110;s__GCA_002393625.1
RMAG1292	Current Study	arylpolyene	c00400_contigs..	contigs1_sample_bins_2500.2771_NODE_4_length_26101_cov_6.655164	cluster001	26101	ctg400_1;ctg400_2;ctg400_3;ctg400_4;ctg400_5;ctg400_6;ctg400_7;ctg400_8;ctg400_9;ctg400_10;ctg400_11;ctg400_12;ctg400_13;ctg400_14;ctg400_15;ctg400_16;ctg400_17;ctg400_18;ctg400_19;ctg400_20;ctg400_21;ctg400_22;ctg400_23;ctg400_24;ctg400_25;ctg400_26;ctg400_27;ctg400_28;ctg400_29;ctg400_30	0;26101	d__Bacteria;p__Bacteroidota;c__Bacteroidia;o__Bacteroidales;f__Bacteroidaceae;g__Prevotella;s__	d__Bacteria;p__Bacteroidota;c__Bacteroidia;o__Bacteroidales;f__Bacteroidaceae;g__Prevotella;s__
RMAG1294	Current Study	other	c00180_contigs..	contigs1_sample_bins_2500.2807_NODE_260_length_2071_cov_1.309671	cluster001	2071	ctg180_1	0;2071	d__Bacteria;p__Firmicutes_A;c__Clostridia;o__Saccharofermentanales;f__Saccharofermentanaceae;g__Saccharofermentans;s__GCF_900111435.1	d__Bacteria;p__Firmicutes;c__Clostridia;o__Saccharofermentanales;f__Saccharofermentanaceae;g__Saccharofermentans;s__GCF_900111435.1
RMAG1294	Current Study	nrps	c00264_contigs..	contigs1_sample_bins_2500.2807_NODE_84_length_8588_cov_1.637159	cluster002	8588	ctg264_1;ctg264_2;ctg264_3;ctg264_4;ctg264_5;ctg264_6;ctg264_7;ctg264_8;ctg264_9	0;8588	d__Bacteria;p__Firmicutes_A;c__Clostridia;o__Saccharofermentanales;f__Saccharofermentanaceae;g__Saccharofermentans;s__GCF_900111435.1	d__Bacteria;p__Firmicutes;c__Clostridia;o__Saccharofermentanales;f__Saccharofermentanaceae;g__Saccharofermentans;s__GCF_900111435.1
RMAG1295	Current Study	sactipeptide	c00008_contigs..	contigs1_sample_bins_2500.2873_NODE_18_length_36463_cov_24.703045	cluster001	36463	ctg8_13;ctg8_14;ctg8_15;ctg8_16;ctg8_17;ctg8_18;ctg8_19;ctg8_20;ctg8_21;ctg8_22;ctg8_23;ctg8_24;ctg8_25;ctg8_26;ctg8_27;ctg8_28;ctg8_29;ctg8_30;ctg8_31	15442;35592	d__Bacteria;p__Firmicutes_A;c__Clostridia;o__Lachnospirales;f__Lachnospiraceae;g__UBA2727;s__	d__Bacteria;p__Firmicutes;c__Clostridia;o__Lachnospirales;f__Lachnospiraceae;g__UBA2727;s__
RMAG1296	Current Study	nrps	c00129_contigs..	contigs1_sample_bins_2500.2882_NODE_75_length_7692_cov_1.076008	cluster001	7692	ctg129_1;ctg129_2;ctg129_3;ctg129_4	0;7692	d__Bacteria;p__Firmicutes_A;c__Clostridia;o__Oscillospirales;f__Ruminococcaceae;g__Ruminococcus_D;s__GCA_002351065.1	d__Bacteria;p__Firmicutes;c__Clostridia;o__Oscillospirales;f__Ruminococcaceae;g__Ruminococcus;s__GCA_002351065.1
RMAG1296	Current Study	nrps	c00130_contigs..	contigs1_sample_bins_2500.2882_NODE_52_length_9154_cov_0.771796	cluster002	9154	ctg130_1;ctg130_2;ctg130_3;ctg130_4;ctg130_5;ctg130_6;ctg130_7;ctg130_8;ctg130_9	0;9154	d__Bacteria;p__Firmicutes_A;c__Clostridia;o__Oscillospirales;f__Ruminococcaceae;g__Ruminococcus_D;s__GCA_002351065.1	d__Bacteria;p__Firmicutes;c__Clostridia;o__Oscillospirales;f__Ruminococcaceae;g__Ruminococcus;s__GCA_002351065.1
RMAG1296	Current Study	sactipeptide	c00188_contigs..	contigs1_sample_bins_2500.2882_NODE_146_length_4077_cov_0.764304	cluster003	4077	ctg188_1;ctg188_2;ctg188_3;ctg188_4;ctg188_5;ctg188_6;ctg188_7	0;4077	d__Bacteria;p__Firmicutes_A;c__Clostridia;o__Oscillospirales;f__Ruminococcaceae;g__Ruminococcus_D;s__GCA_002351065.1	d__Bacteria;p__Firmicutes;c__Clostridia;o__Oscillospirales;f__Ruminococcaceae;g__Ruminococcus;s__GCA_002351065.1
RMAG1298	Current Study	bacteriocin	c00057_contigs..	contigs1_sample_bins_2500.2927_NODE_147_length_4545_cov_2.443207	cluster001	4545	ctg57_1;ctg57_2;ctg57_3;ctg57_4	0;4545	d__Bacteria;p__Firmicutes_A;c__Clostridia;o__Lachnospirales;f__Lachnospiraceae;g__UBA10309;s__	d__Bacteria;p__Firmicutes;c__Clostridia;o__Lachnospirales;f__Lachnospiraceae;g__UBA10309;s__
RMAG1299	Current Study	sactipeptide	c00231_contigs..	contigs1_sample_bins_2500.2929_NODE_29_length_28008_cov_4.237120	cluster001	28008	ctg231_9;ctg231_10;ctg231_11;ctg231_12;ctg231_13;ctg231_14;ctg231_15;ctg231_16;ctg231_17;ctg231_18;ctg231_19;ctg231_20;ctg231_21;ctg231_22;ctg231_23;ctg231_24;ctg231_25	7741;27885	d__Bacteria;p__Firmicutes_A;c__Clostridia;o__Lachnospirales;f__Lachnospiraceae;g__;s__	d__Bacteria;p__Firmicutes;c__Clostridia;o__Lachnospirales;f__Lachnospiraceae;g__;s__
RMAG13	Current Study	arylpolyene	c00016_bison1_..	bison1_SRR4435572_metabat_single_bins.29_NODE_6_length_88327_cov_16.314165	cluster001	88327	ctg16_1;ctg16_2;ctg16_3;ctg16_4;ctg16_5;ctg16_6;ctg16_7;ctg16_8;ctg16_9;ctg16_10;ctg16_11;ctg16_12;ctg16_13;ctg16_14;ctg16_15;ctg16_16;ctg16_17	0;23345	d__Bacteria;p__Bacteroidota;c__Bacteroidia;o__Bacteroidales;f__UBA932;g__RC9;s__	d__Bacteria;p__Bacteroidota;c__Bacteroidia;o__Bacteroidales;f__UBA932;g__RC9;s__
RMAG13	Current Study	arylpolyene	c00050_bison1_..	bison1_SRR4435572_metabat_single_bins.29_NODE_29_length_23441_cov_12.910759	cluster002	23441	ctg50_1;ctg50_2;ctg50_3;ctg50_4;ctg50_5;ctg50_6;ctg50_7;ctg50_8;ctg50_9;ctg50_10;ctg50_11;ctg50_12;ctg50_13;ctg50_14;ctg50_15;ctg50_16;ctg50_17;ctg50_18;ctg50_19;ctg50_20;ctg50_21;ctg50_22;ctg50_23;ctg50_24;ctg50_25;ctg50_26;ctg50_27;ctg50_28	0;23441	d__Bacteria;p__Bacteroidota;c__Bacteroidia;o__Bacteroidales;f__UBA932;g__RC9;s__	d__Bacteria;p__Bacteroidota;c__Bacteroidia;o__Bacteroidales;f__UBA932;g__RC9;s__
RMAG1305	Current Study	other	c00103_contigs..	contigs1_sample_bins_2500.3025_NODE_2_length_49732_cov_3.549058	cluster001	49732	ctg103_6;ctg103_7;ctg103_8;ctg103_9;ctg103_10;ctg103_11;ctg103_12;ctg103_13;ctg103_14;ctg103_15;ctg103_16;ctg103_17;ctg103_18;ctg103_19;ctg103_20;ctg103_21;ctg103_22;ctg103_23;ctg103_24;ctg103_25;ctg103_26;ctg103_27;ctg103_28;ctg103_29;ctg103_30;ctg103_31;ctg103_32;ctg103_33;ctg103_34;ctg103_35;ctg103_36;ctg103_37;ctg103_38;ctg103_39;ctg103_40;ctg103_41;ctg103_42;ctg103_43	5885;47907	d__Bacteria;p__Firmicutes;c__Bacilli;o__RFN20;f__CAG-826;g__UBA733;s__GCA_002308535.1	d__Bacteria;p__Firmicutes;c__Bacilli;o__RFN20;f__CAG-826;g__UBA733;s__GCA_002308535.1
RMAG1308	Current Study	nrps	c00004_contigs..	contigs1_sample_bins_2500.3046_NODE_15_length_37138_cov_5.957526	cluster001	37138	ctg4_3;ctg4_4;ctg4_5;ctg4_6;ctg4_7;ctg4_8;ctg4_9;ctg4_10;ctg4_11;ctg4_12;ctg4_13;ctg4_14;ctg4_15;ctg4_16;ctg4_17;ctg4_18;ctg4_19;ctg4_20;ctg4_21;ctg4_22;ctg4_23;ctg4_24;ctg4_25;ctg4_26;ctg4_27;ctg4_28;ctg4_29;ctg4_30;ctg4_31;ctg4_32;ctg4_33;ctg4_34;ctg4_35;ctg4_36;ctg4_37;ctg4_38;ctg4_39	1142;37138	d__Bacteria;p__Firmicutes_A;c__Clostridia;o__Oscillospirales;f__DTU089;g__Ruminococcus_E;s__	d__Bacteria;p__Firmicutes;c__Clostridia;o__Oscillospirales;f__DTU089;g__Ruminococcus;s__
RMAG1308	Current Study	other	c00026_contigs..	contigs1_sample_bins_2500.3046_NODE_8_length_53330_cov_9.466628	cluster002	53330	ctg26_1;ctg26_2;ctg26_3;ctg26_4;ctg26_5;ctg26_6;ctg26_7;ctg26_8;ctg26_9;ctg26_10;ctg26_11;ctg26_12;ctg26_13;ctg26_14;ctg26_15;ctg26_16;ctg26_17;ctg26_18;ctg26_19;ctg26_20;ctg26_21;ctg26_22;ctg26_23;ctg26_24;ctg26_25;ctg26_26;ctg26_27;ctg26_28;ctg26_29;ctg26_30;ctg26_31;ctg26_32;ctg26_33;ctg26_34;ctg26_35;ctg26_36;ctg26_37;ctg26_38	0;32518	d__Bacteria;p__Firmicutes_A;c__Clostridia;o__Oscillospirales;f__DTU089;g__Ruminococcus_E;s__	d__Bacteria;p__Firmicutes;c__Clostridia;o__Oscillospirales;f__DTU089;g__Ruminococcus;s__
RMAG1308	Current Study	nrps	c00043_contigs..	contigs1_sample_bins_2500.3046_NODE_21_length_32002_cov_7.428235	cluster003	32002	ctg43_1;ctg43_2;ctg43_3;ctg43_4;ctg43_5;ctg43_6;ctg43_7;ctg43_8;ctg43_9;ctg43_10;ctg43_11;ctg43_12;ctg43_13;ctg43_14;ctg43_15;ctg43_16;ctg43_17;ctg43_18;ctg43_19;ctg43_20;ctg43_21;ctg43_22;ctg43_23;ctg43_24;ctg43_25	0;28966	d__Bacteria;p__Firmicutes_A;c__Clostridia;o__Oscillospirales;f__DTU089;g__Ruminococcus_E;s__	d__Bacteria;p__Firmicutes;c__Clostridia;o__Oscillospirales;f__DTU089;g__Ruminococcus;s__
RMAG1308	Current Study	sactipeptide	c00065_contigs..	contigs1_sample_bins_2500.3046_NODE_28_length_26082_cov_5.056482	cluster004	26082	ctg65_13;ctg65_14;ctg65_15;ctg65_16;ctg65_17;ctg65_18;ctg65_19;ctg65_20;ctg65_21;ctg65_22;ctg65_23;ctg65_24;ctg65_25;ctg65_26	12167;26082	d__Bacteria;p__Firmicutes_A;c__Clostridia;o__Oscillospirales;f__DTU089;g__Ruminococcus_E;s__	d__Bacteria;p__Firmicutes;c__Clostridia;o__Oscillospirales;f__DTU089;g__Ruminococcus;s__
RMAG1309	Current Study	nrps	c00063_contigs..	contigs1_sample_bins_2500.3047_NODE_23_length_50424_cov_15.034362	cluster001	50424	ctg63_1;ctg63_2;ctg63_3;ctg63_4;ctg63_5;ctg63_6;ctg63_7;ctg63_8;ctg63_9;ctg63_10;ctg63_11;ctg63_12;ctg63_13	0;27532	d__Bacteria;p__Bacteroidota;c__Bacteroidia;o__Bacteroidales;f__Muribaculaceae;g__C941;s__	d__Bacteria;p__Bacteroidota;c__Bacteroidia;o__Bacteroidales;f__Muribaculaceae;g__C941;s__
RMAG131	Current Study	phenazine	c00057_cattle1..	cattle10_SRR4435567_metabat_single_bins.48_cattle10-12_k87_169233	cluster001	74138	ctg57_9;ctg57_10;ctg57_11;ctg57_12;ctg57_13;ctg57_14;ctg57_15;ctg57_16;ctg57_17;ctg57_18;ctg57_19;ctg57_20;ctg57_21;ctg57_22;ctg57_23;ctg57_24;ctg57_25	7804;28278	d__Bacteria;p__Actinobacteriota;c__Actinobacteria;o__Actinomycetales;f__Bifidobacteriaceae;g__Bifidobacterium;s__Bifidobacterium thermacidophilum	d__Bacteria;p__Actinobacteriota;c__Actinobacteria;o__Actinomycetales;f__Bifidobacteriaceae;g__Bifidobacterium;s__Bifidobacterium thermacidophilum
RMAG1312	Current Study	terpene	c00042_contigs..	contigs1_sample_bins_2500.308_NODE_22_length_20604_cov_8.252616	cluster001	20604	ctg42_4;ctg42_5;ctg42_6;ctg42_7;ctg42_8;ctg42_9;ctg42_10;ctg42_11;ctg42_12;ctg42_13;ctg42_14;ctg42_15;ctg42_16;ctg42_17;ctg42_18;ctg42_19;ctg42_20;ctg42_21;ctg42_22;ctg42_23	3394;20604	d__Bacteria;p__Proteobacteria;c__Alphaproteobacteria;o__RF32;f__CAG-239;g__UBA1254;s__GCA_002308495.1	d__Bacteria;p__Proteobacteria;c__Alphaproteobacteria;o__RF32;f__CAG-239;g__UBA1254;s__GCA_002308495.1
RMAG1313	Current Study	arylpolyene	c00007_contigs..	contigs1_sample_bins_2500.3091_NODE_8_length_75078_cov_4.837521	cluster001	75078	ctg7_1;ctg7_2;ctg7_3;ctg7_4;ctg7_5;ctg7_6;ctg7_7;ctg7_8;ctg7_9;ctg7_10;ctg7_11;ctg7_12;ctg7_13;ctg7_14;ctg7_15;ctg7_16;ctg7_17;ctg7_18;ctg7_19;ctg7_20;ctg7_21;ctg7_22;ctg7_23;ctg7_24;ctg7_25;ctg7_26;ctg7_27;ctg7_28;ctg7_29;ctg7_30	0;32680	d__Bacteria;p__Bacteroidota;c__Bacteroidia;o__Bacteroidales;f__Bacteroidaceae;g__Prevotella;s__	d__Bacteria;p__Bacteroidota;c__Bacteroidia;o__Bacteroidales;f__Bacteroidaceae;g__Prevotella;s__
RMAG1313	Current Study	nrps	c00031_contigs..	contigs1_sample_bins_2500.3091_NODE_14_length_53579_cov_4.524321	cluster002	53579	ctg31_3;ctg31_4;ctg31_5;ctg31_6;ctg31_7;ctg31_8;ctg31_9;ctg31_10;ctg31_11;ctg31_12;ctg31_13;ctg31_14;ctg31_15;ctg31_16;ctg31_17;ctg31_18;ctg31_19;ctg31_20;ctg31_21;ctg31_22;ctg31_23;ctg31_24;ctg31_25;ctg31_26;ctg31_27;ctg31_28;ctg31_29;ctg31_30;ctg31_31;ctg31_32;ctg31_33;ctg31_34;ctg31_35;ctg31_36;ctg31_37;ctg31_38;ctg31_39	3588;52697	d__Bacteria;p__Bacteroidota;c__Bacteroidia;o__Bacteroidales;f__Bacteroidaceae;g__Prevotella;s__	d__Bacteria;p__Bacteroidota;c__Bacteroidia;o__Bacteroidales;f__Bacteroidaceae;g__Prevotella;s__
RMAG1314	Current Study	bacteriocin-lantipeptide	c00006_contigs..	contigs1_sample_bins_2500.3112_NODE_64_length_16073_cov_0.382039	cluster001	16073	ctg6_1;ctg6_2;ctg6_3;ctg6_4;ctg6_5;ctg6_6;ctg6_7;ctg6_8;ctg6_9;ctg6_10;ctg6_11;ctg6_12;ctg6_13;ctg6_14	0;16073	d__Bacteria;p__Firmicutes_A;c__Clostridia;o__Oscillospirales;f__Ruminococcaceae;g__Ruminiclostridium_E;s__	d__Bacteria;p__Firmicutes;c__Clostridia;o__Oscillospirales;f__Ruminococcaceae;g__Ruminiclostridium;s__
RMAG1314	Current Study	nrps	c00045_contigs..	contigs1_sample_bins_2500.3112_NODE_134_length_8235_cov_0.618402	cluster002	8235	ctg45_1;ctg45_2;ctg45_3;ctg45_4;ctg45_5;ctg45_6;ctg45_7;ctg45_8;ctg45_9	0;8235	d__Bacteria;p__Firmicutes_A;c__Clostridia;o__Oscillospirales;f__Ruminococcaceae;g__Ruminiclostridium_E;s__	d__Bacteria;p__Firmicutes;c__Clostridia;o__Oscillospirales;f__Ruminococcaceae;g__Ruminiclostridium;s__
RMAG1314	Current Study	nrps	c00075_contigs..	contigs1_sample_bins_2500.3112_NODE_100_length_11252_cov_0.362697	cluster003	11252	ctg75_1;ctg75_2;ctg75_3;ctg75_4;ctg75_5;ctg75_6;ctg75_7;ctg75_8;ctg75_9;ctg75_10;ctg75_11;ctg75_12;ctg75_13;ctg75_14	0;11252	d__Bacteria;p__Firmicutes_A;c__Clostridia;o__Oscillospirales;f__Ruminococcaceae;g__Ruminiclostridium_E;s__	d__Bacteria;p__Firmicutes;c__Clostridia;o__Oscillospirales;f__Ruminococcaceae;g__Ruminiclostridium;s__
RMAG1314	Current Study	bacteriocin-nrps	c00085_contigs..	contigs1_sample_bins_2500.3112_NODE_118_length_10122_cov_0.551476	cluster004	10122	ctg85_1;ctg85_2;ctg85_3;ctg85_4;ctg85_5;ctg85_6	0;10122	d__Bacteria;p__Firmicutes_A;c__Clostridia;o__Oscillospirales;f__Ruminococcaceae;g__Ruminiclostridium_E;s__	d__Bacteria;p__Firmicutes;c__Clostridia;o__Oscillospirales;f__Ruminococcaceae;g__Ruminiclostridium;s__
RMAG1314	Current Study	sactipeptide	c00153_contigs..	contigs1_sample_bins_2500.3112_NODE_21_length_32959_cov_0.371802	cluster005	32959	ctg153_1;ctg153_2;ctg153_3;ctg153_4;ctg153_5;ctg153_6;ctg153_7;ctg153_8;ctg153_9;ctg153_10;ctg153_11;ctg153_12;ctg153_13;ctg153_14;ctg153_15	0;18863	d__Bacteria;p__Firmicutes_A;c__Clostridia;o__Oscillospirales;f__Ruminococcaceae;g__Ruminiclostridium_E;s__	d__Bacteria;p__Firmicutes;c__Clostridia;o__Oscillospirales;f__Ruminococcaceae;g__Ruminiclostridium;s__
RMAG1314	Current Study	bacteriocin	c00205_contigs..	contigs1_sample_bins_2500.3112_NODE_10_length_44192_cov_0.357699	cluster006	44192	ctg205_1;ctg205_2;ctg205_3;ctg205_4;ctg205_5;ctg205_6;ctg205_7;ctg205_8	0;5741	d__Bacteria;p__Firmicutes_A;c__Clostridia;o__Oscillospirales;f__Ruminococcaceae;g__Ruminiclostridium_E;s__	d__Bacteria;p__Firmicutes;c__Clostridia;o__Oscillospirales;f__Ruminococcaceae;g__Ruminiclostridium;s__
RMAG1314	Current Study	nrps	c00209_contigs..	contigs1_sample_bins_2500.3112_NODE_53_length_18065_cov_0.482941	cluster007	18065	ctg209_1;ctg209_2;ctg209_3;ctg209_4;ctg209_5;ctg209_6;ctg209_7;ctg209_8;ctg209_9	0;18065	d__Bacteria;p__Firmicutes_A;c__Clostridia;o__Oscillospirales;f__Ruminococcaceae;g__Ruminiclostridium_E;s__	d__Bacteria;p__Firmicutes;c__Clostridia;o__Oscillospirales;f__Ruminococcaceae;g__Ruminiclostridium;s__
RMAG1314	Current Study	nrps	c00227_contigs..	contigs1_sample_bins_2500.3112_NODE_97_length_11539_cov_0.219331	cluster008	11539	ctg227_1;ctg227_2;ctg227_3;ctg227_4;ctg227_5;ctg227_6;ctg227_7;ctg227_8;ctg227_9;ctg227_10;ctg227_11	0;11539	d__Bacteria;p__Firmicutes_A;c__Clostridia;o__Oscillospirales;f__Ruminococcaceae;g__Ruminiclostridium_E;s__	d__Bacteria;p__Firmicutes;c__Clostridia;o__Oscillospirales;f__Ruminococcaceae;g__Ruminiclostridium;s__
RMAG1314	Current Study	bacteriocin	c00235_contigs..	contigs1_sample_bins_2500.3112_NODE_154_length_6932_cov_0.764144	cluster009	6932	ctg235_1;ctg235_2;ctg235_3;ctg235_4	0;5546	d__Bacteria;p__Firmicutes_A;c__Clostridia;o__Oscillospirales;f__Ruminococcaceae;g__Ruminiclostridium_E;s__	d__Bacteria;p__Firmicutes;c__Clostridia;o__Oscillospirales;f__Ruminococcaceae;g__Ruminiclostridium;s__
RMAG1317	Current Study	nrps	c00023_contigs..	contigs1_sample_bins_2500.3160_NODE_4_length_131158_cov_19.948971	cluster001	131158	ctg23_2;ctg23_3;ctg23_4;ctg23_5;ctg23_6;ctg23_7;ctg23_8;ctg23_9;ctg23_10;ctg23_11;ctg23_12;ctg23_13;ctg23_14;ctg23_15;ctg23_16;ctg23_17;ctg23_18;ctg23_19;ctg23_20;ctg23_21;ctg23_22;ctg23_23;ctg23_24;ctg23_25;ctg23_26;ctg23_27;ctg23_28;ctg23_29;ctg23_30;ctg23_31;ctg23_32;ctg23_33;ctg23_34;ctg23_35;ctg23_36;ctg23_37;ctg23_38;ctg23_39	2510;49908	d__Bacteria;p__Bacteroidota;c__Bacteroidia;o__Bacteroidales;f__Bacteroidaceae;g__Prevotella;s__GCA_002394365.1	d__Bacteria;p__Bacteroidota;c__Bacteroidia;o__Bacteroidales;f__Bacteroidaceae;g__Prevotella;s__GCA_002394365.1
RMAG1317	Current Study	arylpolyene	c00032_contigs..	contigs1_sample_bins_2500.3160_NODE_10_length_73284_cov_14.401767	cluster002	73284	ctg32_25;ctg32_26;ctg32_27;ctg32_28;ctg32_29;ctg32_30;ctg32_31;ctg32_32;ctg32_33;ctg32_34;ctg32_35;ctg32_36;ctg32_37;ctg32_38;ctg32_39;ctg32_40;ctg32_41;ctg32_42;ctg32_43;ctg32_44;ctg32_45;ctg32_46;ctg32_47;ctg32_48;ctg32_49;ctg32_50;ctg32_51;ctg32_52;ctg32_53;ctg32_54;ctg32_55;ctg32_56;ctg32_57;ctg32_58;ctg32_59;ctg32_60;ctg32_61;ctg32_62;ctg32_63;ctg32_64;ctg32_65;ctg32_66;ctg32_67;ctg32_68	33272;73284	d__Bacteria;p__Bacteroidota;c__Bacteroidia;o__Bacteroidales;f__Bacteroidaceae;g__Prevotella;s__GCA_002394365.1	d__Bacteria;p__Bacteroidota;c__Bacteroidia;o__Bacteroidales;f__Bacteroidaceae;g__Prevotella;s__GCA_002394365.1
RMAG1317	Current Study	other	c00036_contigs..	contigs1_sample_bins_2500.3160_NODE_9_length_75447_cov_19.762336	cluster003	75447	ctg36_43;ctg36_44;ctg36_45;ctg36_46;ctg36_47;ctg36_48;ctg36_49;ctg36_50;ctg36_51;ctg36_52;ctg36_53;ctg36_54;ctg36_55;ctg36_56;ctg36_57;ctg36_58;ctg36_59;ctg36_60;ctg36_61;ctg36_62;ctg36_63;ctg36_64;ctg36_65	51841;75447	d__Bacteria;p__Bacteroidota;c__Bacteroidia;o__Bacteroidales;f__Bacteroidaceae;g__Prevotella;s__GCA_002394365.1	d__Bacteria;p__Bacteroidota;c__Bacteroidia;o__Bacteroidales;f__Bacteroidaceae;g__Prevotella;s__GCA_002394365.1
RMAG1317	Current Study	arylpolyene	c00053_contigs..	contigs1_sample_bins_2500.3160_NODE_54_length_4699_cov_8.307278	cluster004	4699	ctg53_1;ctg53_2;ctg53_3;ctg53_4;ctg53_5;ctg53_6;ctg53_7	0;4699	d__Bacteria;p__Bacteroidota;c__Bacteroidia;o__Bacteroidales;f__Bacteroidaceae;g__Prevotella;s__GCA_002394365.1	d__Bacteria;p__Bacteroidota;c__Bacteroidia;o__Bacteroidales;f__Bacteroidaceae;g__Prevotella;s__GCA_002394365.1
RMAG1318	Current Study	nrps	c00008_contigs..	contigs1_sample_bins_2500.3188_NODE_56_length_10607_cov_14.838798	cluster001	10607	ctg8_1;ctg8_2;ctg8_3;ctg8_4;ctg8_5	0;10607	d__Bacteria;p__Bacteroidota;c__Bacteroidia;o__Bacteroidales;f__UBA932;g__Bact-11;s__	d__Bacteria;p__Bacteroidota;c__Bacteroidia;o__Bacteroidales;f__UBA932;g__Bact-11;s__
RMAG1318	Current Study	other	c00053_contigs..	contigs1_sample_bins_2500.3188_NODE_3_length_96636_cov_18.992121	cluster002	96636	ctg53_1;ctg53_2;ctg53_3;ctg53_4;ctg53_5;ctg53_6;ctg53_7;ctg53_8;ctg53_9;ctg53_10;ctg53_11;ctg53_12;ctg53_13;ctg53_14;ctg53_15;ctg53_16;ctg53_17	0;21958	d__Bacteria;p__Bacteroidota;c__Bacteroidia;o__Bacteroidales;f__UBA932;g__Bact-11;s__	d__Bacteria;p__Bacteroidota;c__Bacteroidia;o__Bacteroidales;f__UBA932;g__Bact-11;s__
RMAG1319	Current Study	arylpolyene	c00127_contigs..	contigs1_sample_bins_2500.3189_NODE_53_length_9347_cov_3.348544	cluster001	9347	ctg127_1;ctg127_2;ctg127_3;ctg127_4;ctg127_5;ctg127_6;ctg127_7;ctg127_8;ctg127_9;ctg127_10;ctg127_11	0;9347	d__Bacteria;p__Proteobacteria;c__Gammaproteobacteria;o__Betaproteobacteriales;f__Burkholderiaceae;g__Duodenibacillus;s__	d__Bacteria;p__Proteobacteria;c__Gammaproteobacteria;o__Betaproteobacteriales;f__Burkholderiaceae;g__Duodenibacillus;s__
RMAG132	Current Study	thiopeptide	c00015_cattle1..	cattle10_SRR4435567_metabat_single_bins.67_cattle10-12_k87_12075	cluster001	35131	ctg15_1;ctg15_2;ctg15_3;ctg15_4;ctg15_5;ctg15_6;ctg15_7;ctg15_8;ctg15_9;ctg15_10;ctg15_11;ctg15_12;ctg15_13;ctg15_14;ctg15_15;ctg15_16;ctg15_17;ctg15_18;ctg15_19;ctg15_20;ctg15_21;ctg15_22;ctg15_23;ctg15_24;ctg15_25;ctg15_26;ctg15_27;ctg15_28;ctg15_29;ctg15_30;ctg15_31;ctg15_32	0;34637	d__Bacteria;p__Desulfobacterota;c__Desulfovibrionia;o__Desulfovibrionales;f__Desulfovibrionaceae;g__Desulfovibrio;s__	d__Bacteria;p__Desulfobacterota;c__Desulfovibrionia;o__Desulfovibrionales;f__Desulfovibrionaceae;g__Desulfovibrio;s__
RMAG132	Current Study	t1pks	c00023_cattle1..	cattle10_SRR4435567_metabat_single_bins.67_cattle10-12_k87_309527	cluster002	3081	ctg23_1	0;3081	d__Bacteria;p__Desulfobacterota;c__Desulfovibrionia;o__Desulfovibrionales;f__Desulfovibrionaceae;g__Desulfovibrio;s__	d__Bacteria;p__Desulfobacterota;c__Desulfovibrionia;o__Desulfovibrionales;f__Desulfovibrionaceae;g__Desulfovibrio;s__
RMAG132	Current Study	nrps	c00034_cattle1..	cattle10_SRR4435567_metabat_single_bins.67_cattle10-12_k87_316515	cluster003	13566	ctg34_1;ctg34_2;ctg34_3;ctg34_4;ctg34_5;ctg34_6	0;13566	d__Bacteria;p__Desulfobacterota;c__Desulfovibrionia;o__Desulfovibrionales;f__Desulfovibrionaceae;g__Desulfovibrio;s__	d__Bacteria;p__Desulfobacterota;c__Desulfovibrionia;o__Desulfovibrionales;f__Desulfovibrionaceae;g__Desulfovibrio;s__
RMAG132	Current Study	nrps	c00199_cattle1..	cattle10_SRR4435567_metabat_single_bins.67_cattle10-12_k87_297859	cluster004	3895	ctg199_1;ctg199_2	0;3895	d__Bacteria;p__Desulfobacterota;c__Desulfovibrionia;o__Desulfovibrionales;f__Desulfovibrionaceae;g__Desulfovibrio;s__	d__Bacteria;p__Desulfobacterota;c__Desulfovibrionia;o__Desulfovibrionales;f__Desulfovibrionaceae;g__Desulfovibrio;s__
RMAG132	Current Study	arylpolyene	c00208_cattle1..	cattle10_SRR4435567_metabat_single_bins.67_cattle10-12_k87_143300	cluster005	41197	ctg208_7;ctg208_8;ctg208_9;ctg208_10;ctg208_11;ctg208_12;ctg208_13;ctg208_14;ctg208_15;ctg208_16;ctg208_17;ctg208_18;ctg208_19;ctg208_20;ctg208_21;ctg208_22;ctg208_23;ctg208_24;ctg208_25;ctg208_26;ctg208_27;ctg208_28;ctg208_29;ctg208_30;ctg208_31;ctg208_32;ctg208_33;ctg208_34;ctg208_35;ctg208_36;ctg208_37;ctg208_38;ctg208_39;ctg208_40;ctg208_41;ctg208_42;ctg208_43;ctg208_44	6309;41197	d__Bacteria;p__Desulfobacterota;c__Desulfovibrionia;o__Desulfovibrionales;f__Desulfovibrionaceae;g__Desulfovibrio;s__	d__Bacteria;p__Desulfobacterota;c__Desulfovibrionia;o__Desulfovibrionales;f__Desulfovibrionaceae;g__Desulfovibrio;s__
RMAG1320	Current Study	sactipeptide	c00037_contigs..	contigs1_sample_bins_2500.3199_NODE_59_length_11766_cov_57.247801	cluster001	11766	ctg37_1;ctg37_2;ctg37_3;ctg37_4;ctg37_5;ctg37_6;ctg37_7;ctg37_8	0;11766	d__Bacteria;p__Firmicutes;c__Bacilli;o__Erysipelotrichales;f__Erysipelatoclostridiaceae;g__Sharpea;s__Sharpea azabuensis	d__Bacteria;p__Firmicutes;c__Bacilli;o__Erysipelotrichales;f__Erysipelatoclostridiaceae;g__Sharpea;s__Sharpea azabuensis
RMAG1323	Current Study	nrps	c00045_contigs..	contigs1_sample_bins_2500.3282_NODE_51_length_19547_cov_1.498404	cluster001	19547	ctg45_1;ctg45_2;ctg45_3;ctg45_4;ctg45_5;ctg45_6;ctg45_7;ctg45_8;ctg45_9;ctg45_10;ctg45_11;ctg45_12;ctg45_13;ctg45_14;ctg45_15;ctg45_16;ctg45_17;ctg45_18;ctg45_19;ctg45_20;ctg45_21;ctg45_22;ctg45_23;ctg45_24	0;19547	d__Bacteria;p__Bacteroidota;c__Bacteroidia;o__Bacteroidales;f__Bacteroidaceae;g__Prevotella;s__	d__Bacteria;p__Bacteroidota;c__Bacteroidia;o__Bacteroidales;f__Bacteroidaceae;g__Prevotella;s__
RMAG1325	Current Study	nrps	c00058_contigs..	contigs1_sample_bins_2500.3311_NODE_32_length_48953_cov_12.400053	cluster001	48953	ctg58_5;ctg58_6;ctg58_7;ctg58_8;ctg58_9;ctg58_10;ctg58_11;ctg58_12;ctg58_13;ctg58_14;ctg58_15;ctg58_16;ctg58_17;ctg58_18;ctg58_19;ctg58_20;ctg58_21;ctg58_22;ctg58_23;ctg58_24;ctg58_25;ctg58_26;ctg58_27;ctg58_28;ctg58_29;ctg58_30;ctg58_31;ctg58_32;ctg58_33;ctg58_34;ctg58_35;ctg58_36;ctg58_37	6459;48953	d__Bacteria;p__Bacteroidota;c__Bacteroidia;o__Bacteroidales;f__Bacteroidaceae;g__Prevotella;s__	d__Bacteria;p__Bacteroidota;c__Bacteroidia;o__Bacteroidales;f__Bacteroidaceae;g__Prevotella;s__
RMAG1326	Current Study	nrps	c00023_contigs..	contigs1_sample_bins_2500.3318_NODE_85_length_6313_cov_3.432168	cluster001	6313	ctg23_1;ctg23_2	0;6313	d__Archaea;p__Euryarchaeota;c__Methanobacteria;o__Methanobacteriales;f__Methanobacteriaceae;g__;s__	d__Archaea;p__Euryarchaeota;c__Methanobacteria;o__Methanobacteriales;f__Methanobacteriaceae;g__;s__
RMAG1326	Current Study	other	c00033_contigs..	contigs1_sample_bins_2500.3318_NODE_87_length_6152_cov_14.864362	cluster002	6152	ctg33_1;ctg33_2;ctg33_3;ctg33_4	0;6152	d__Archaea;p__Euryarchaeota;c__Methanobacteria;o__Methanobacteriales;f__Methanobacteriaceae;g__;s__	d__Archaea;p__Euryarchaeota;c__Methanobacteria;o__Methanobacteriales;f__Methanobacteriaceae;g__;s__
RMAG1326	Current Study	nrps	c00040_contigs..	contigs1_sample_bins_2500.3318_NODE_20_length_38858_cov_22.600088	cluster003	38858	ctg40_1;ctg40_2;ctg40_3;ctg40_4;ctg40_5;ctg40_6;ctg40_7;ctg40_8;ctg40_9;ctg40_10;ctg40_11;ctg40_12;ctg40_13;ctg40_14;ctg40_15;ctg40_16;ctg40_17;ctg40_18;ctg40_19;ctg40_20;ctg40_21	0;32799	d__Archaea;p__Euryarchaeota;c__Methanobacteria;o__Methanobacteriales;f__Methanobacteriaceae;g__;s__	d__Archaea;p__Euryarchaeota;c__Methanobacteria;o__Methanobacteriales;f__Methanobacteriaceae;g__;s__
RMAG1326	Current Study	nrps	c00046_contigs..	contigs1_sample_bins_2500.3318_NODE_11_length_45611_cov_15.656762	cluster004	45611	ctg46_7;ctg46_8;ctg46_9;ctg46_10;ctg46_11;ctg46_12;ctg46_13;ctg46_14;ctg46_15;ctg46_16;ctg46_17;ctg46_18;ctg46_19;ctg46_20;ctg46_21;ctg46_22;ctg46_23;ctg46_24;ctg46_25;ctg46_26;ctg46_27;ctg46_28;ctg46_29;ctg46_30;ctg46_31;ctg46_32;ctg46_33;ctg46_34;ctg46_35;ctg46_36;ctg46_37;ctg46_38;ctg46_39	10550;45611	d__Archaea;p__Euryarchaeota;c__Methanobacteria;o__Methanobacteriales;f__Methanobacteriaceae;g__;s__	d__Archaea;p__Euryarchaeota;c__Methanobacteria;o__Methanobacteriales;f__Methanobacteriaceae;g__;s__
RMAG1326	Current Study	other	c00053_contigs..	contigs1_sample_bins_2500.3318_NODE_17_length_42324_cov_15.450091	cluster005	42324	ctg53_1;ctg53_2;ctg53_3;ctg53_4;ctg53_5;ctg53_6;ctg53_7;ctg53_8;ctg53_9;ctg53_10;ctg53_11;ctg53_12;ctg53_13;ctg53_14;ctg53_15;ctg53_16	0;22282	d__Archaea;p__Euryarchaeota;c__Methanobacteria;o__Methanobacteriales;f__Methanobacteriaceae;g__;s__	d__Archaea;p__Euryarchaeota;c__Methanobacteria;o__Methanobacteriales;f__Methanobacteriaceae;g__;s__
RMAG1326	Current Study	nrps	c00057_contigs..	contigs1_sample_bins_2500.3318_NODE_9_length_52403_cov_15.818599	cluster006	52403	ctg57_1;ctg57_2;ctg57_3;ctg57_4;ctg57_5;ctg57_6;ctg57_7;ctg57_8;ctg57_9;ctg57_10;ctg57_11;ctg57_12;ctg57_13;ctg57_14;ctg57_15;ctg57_16;ctg57_17;ctg57_18;ctg57_19;ctg57_20;ctg57_21;ctg57_22;ctg57_23;ctg57_24;ctg57_25;ctg57_26;ctg57_27;ctg57_28;ctg57_29;ctg57_30;ctg57_31;ctg57_32;ctg57_33;ctg57_34;ctg57_35;ctg57_36;ctg57_37;ctg57_38;ctg57_39;ctg57_40	0;52403	d__Archaea;p__Euryarchaeota;c__Methanobacteria;o__Methanobacteriales;f__Methanobacteriaceae;g__;s__	d__Archaea;p__Euryarchaeota;c__Methanobacteria;o__Methanobacteriales;f__Methanobacteriaceae;g__;s__
RMAG1326	Current Study	nrps	c00106_contigs..	contigs1_sample_bins_2500.3318_NODE_5_length_65241_cov_14.673286	cluster007	65241	ctg106_1;ctg106_2;ctg106_3;ctg106_4;ctg106_5;ctg106_6;ctg106_7;ctg106_8;ctg106_9;ctg106_10;ctg106_11;ctg106_12;ctg106_13;ctg106_14;ctg106_15;ctg106_16;ctg106_17;ctg106_18;ctg106_19;ctg106_20;ctg106_21;ctg106_22;ctg106_23	0;33978	d__Archaea;p__Euryarchaeota;c__Methanobacteria;o__Methanobacteriales;f__Methanobacteriaceae;g__;s__	d__Archaea;p__Euryarchaeota;c__Methanobacteria;o__Methanobacteriales;f__Methanobacteriaceae;g__;s__
RMAG1326	Current Study	nrps	c00106_contigs..	contigs1_sample_bins_2500.3318_NODE_5_length_65241_cov_14.673286	cluster008	65241	ctg106_23;ctg106_24;ctg106_25;ctg106_26;ctg106_27;ctg106_28;ctg106_29;ctg106_30;ctg106_31;ctg106_32;ctg106_33;ctg106_34;ctg106_35;ctg106_36;ctg106_37;ctg106_38;ctg106_39	34164;65241	d__Archaea;p__Euryarchaeota;c__Methanobacteria;o__Methanobacteriales;f__Methanobacteriaceae;g__;s__	d__Archaea;p__Euryarchaeota;c__Methanobacteria;o__Methanobacteriales;f__Methanobacteriaceae;g__;s__
RMAG1326	Current Study	nrps	c00126_contigs..	contigs1_sample_bins_2500.3318_NODE_102_length_3918_cov_26.419422	cluster009	3918	ctg126_1;ctg126_2	0;3918	d__Archaea;p__Euryarchaeota;c__Methanobacteria;o__Methanobacteriales;f__Methanobacteriaceae;g__;s__	d__Archaea;p__Euryarchaeota;c__Methanobacteria;o__Methanobacteriales;f__Methanobacteriaceae;g__;s__
RMAG1326	Current Study	nrps	c00137_contigs..	contigs1_sample_bins_2500.3318_NODE_21_length_38677_cov_22.305622	cluster010	38677	ctg137_6;ctg137_7;ctg137_8;ctg137_9;ctg137_10;ctg137_11;ctg137_12;ctg137_13;ctg137_14;ctg137_15;ctg137_16;ctg137_17;ctg137_18;ctg137_19;ctg137_20;ctg137_21;ctg137_22;ctg137_23;ctg137_24;ctg137_25;ctg137_26;ctg137_27	4240;38677	d__Archaea;p__Euryarchaeota;c__Methanobacteria;o__Methanobacteriales;f__Methanobacteriaceae;g__;s__	d__Archaea;p__Euryarchaeota;c__Methanobacteria;o__Methanobacteriales;f__Methanobacteriaceae;g__;s__
RMAG1327	Current Study	nrps	c00005_contigs..	contigs1_sample_bins_2500.3332_NODE_18_length_40238_cov_6.352347	cluster001	40238	ctg5_1;ctg5_2;ctg5_3;ctg5_4;ctg5_5;ctg5_6;ctg5_7;ctg5_8;ctg5_9;ctg5_10;ctg5_11;ctg5_12;ctg5_13;ctg5_14;ctg5_15;ctg5_16;ctg5_17;ctg5_18;ctg5_19;ctg5_20;ctg5_21;ctg5_22;ctg5_23;ctg5_24;ctg5_25;ctg5_26;ctg5_27;ctg5_28;ctg5_29;ctg5_30;ctg5_31;ctg5_32	0;40238	d__Bacteria;p__Firmicutes_A;c__Clostridia;o__Lachnospirales;f__Lachnospiraceae;g__UBA1066;s__	d__Bacteria;p__Firmicutes;c__Clostridia;o__Lachnospirales;f__Lachnospiraceae;g__UBA1066;s__
RMAG1327	Current Study	sactipeptide	c00053_contigs..	contigs1_sample_bins_2500.3332_NODE_6_length_93113_cov_6.158293	cluster002	93113	ctg53_41;ctg53_42;ctg53_43;ctg53_44;ctg53_45;ctg53_46;ctg53_47;ctg53_48;ctg53_49;ctg53_50;ctg53_51;ctg53_52;ctg53_53;ctg53_54;ctg53_55;ctg53_56	48180;68324	d__Bacteria;p__Firmicutes_A;c__Clostridia;o__Lachnospirales;f__Lachnospiraceae;g__UBA1066;s__	d__Bacteria;p__Firmicutes;c__Clostridia;o__Lachnospirales;f__Lachnospiraceae;g__UBA1066;s__
RMAG1328	Current Study	arylpolyene	c00055_contigs..	contigs1_sample_bins_2500.3334_NODE_4_length_98224_cov_5.053887	cluster001	98224	ctg55_47;ctg55_48;ctg55_49;ctg55_50;ctg55_51;ctg55_52;ctg55_53;ctg55_54;ctg55_55;ctg55_56;ctg55_57;ctg55_58;ctg55_59;ctg55_60;ctg55_61;ctg55_62;ctg55_63;ctg55_64;ctg55_65;ctg55_66;ctg55_67;ctg55_68;ctg55_69;ctg55_70;ctg55_71;ctg55_72;ctg55_73;ctg55_74;ctg55_75;ctg55_76;ctg55_77;ctg55_78;ctg55_79;ctg55_80;ctg55_81;ctg55_82;ctg55_83;ctg55_84	45458;89102	d__Bacteria;p__Bacteroidota;c__Bacteroidia;o__Bacteroidales;f__Bacteroidaceae;g__UBA4372;s__	d__Bacteria;p__Bacteroidota;c__Bacteroidia;o__Bacteroidales;f__Bacteroidaceae;g__UBA4372;s__
RMAG1328	Current Study	arylpolyene	c00078_contigs..	contigs1_sample_bins_2500.3334_NODE_22_length_34886_cov_4.923315	cluster002	34886	ctg78_1;ctg78_2;ctg78_3;ctg78_4;ctg78_5;ctg78_6;ctg78_7;ctg78_8;ctg78_9;ctg78_10;ctg78_11;ctg78_12;ctg78_13;ctg78_14;ctg78_15;ctg78_16;ctg78_17;ctg78_18;ctg78_19;ctg78_20;ctg78_21;ctg78_22;ctg78_23;ctg78_24;ctg78_25;ctg78_26;ctg78_27;ctg78_28;ctg78_29;ctg78_30;ctg78_31	0;34886	d__Bacteria;p__Bacteroidota;c__Bacteroidia;o__Bacteroidales;f__Bacteroidaceae;g__UBA4372;s__	d__Bacteria;p__Bacteroidota;c__Bacteroidia;o__Bacteroidales;f__Bacteroidaceae;g__UBA4372;s__
RMAG1328	Current Study	nrps	c00106_contigs..	contigs1_sample_bins_2500.3334_NODE_43_length_21069_cov_4.652708	cluster003	21069	ctg106_1;ctg106_2;ctg106_3;ctg106_4;ctg106_5;ctg106_6;ctg106_7;ctg106_8;ctg106_9;ctg106_10;ctg106_11;ctg106_12;ctg106_13;ctg106_14;ctg106_15;ctg106_16;ctg106_17;ctg106_18	0;21069	d__Bacteria;p__Bacteroidota;c__Bacteroidia;o__Bacteroidales;f__Bacteroidaceae;g__UBA4372;s__	d__Bacteria;p__Bacteroidota;c__Bacteroidia;o__Bacteroidales;f__Bacteroidaceae;g__UBA4372;s__
RMAG133	Current Study	arylpolyene	c00002_cattle1..	cattle10_SRR4435578_metabat_single_bins.14_cattle10-13_k87_464738	cluster001	96369	ctg2_48;ctg2_49;ctg2_50;ctg2_51;ctg2_52;ctg2_53;ctg2_54;ctg2_55;ctg2_56;ctg2_57;ctg2_58;ctg2_59;ctg2_60;ctg2_61;ctg2_62;ctg2_63;ctg2_64;ctg2_65;ctg2_66;ctg2_67;ctg2_68;ctg2_69;ctg2_70;ctg2_71;ctg2_72;ctg2_73;ctg2_74;ctg2_75;ctg2_76;ctg2_77;ctg2_78;ctg2_79;ctg2_80;ctg2_81;ctg2_82;ctg2_83	55346;96369	d__Bacteria;p__Bacteroidota;c__Bacteroidia;o__Bacteroidales;f__Bacteroidaceae;g__UBA4293;s__	d__Bacteria;p__Bacteroidota;c__Bacteroidia;o__Bacteroidales;f__Bacteroidaceae;g__UBA4293;s__
RMAG133	Current Study	bacteriocin	c00016_cattle1..	cattle10_SRR4435578_metabat_single_bins.14_cattle10-13_k87_54393	cluster002	128400	ctg16_47;ctg16_48;ctg16_49;ctg16_50;ctg16_51;ctg16_52;ctg16_53;ctg16_54;ctg16_55;ctg16_56	56220;66544	d__Bacteria;p__Bacteroidota;c__Bacteroidia;o__Bacteroidales;f__Bacteroidaceae;g__UBA4293;s__	d__Bacteria;p__Bacteroidota;c__Bacteroidia;o__Bacteroidales;f__Bacteroidaceae;g__UBA4293;s__
RMAG1330	Current Study	terpene	c00091_contigs..	contigs1_sample_bins_2500.334_cattle2-238_k87_1912616	cluster001	6504	ctg91_1;ctg91_2;ctg91_3;ctg91_4;ctg91_5;ctg91_6;ctg91_7	0;6504	d__Bacteria;p__Proteobacteria;c__Alphaproteobacteria;o__RF32;f__CAG-239;g__UBA1254;s__	d__Bacteria;p__Proteobacteria;c__Alphaproteobacteria;o__RF32;f__CAG-239;g__UBA1254;s__
RMAG1331	Current Study	terpene	c00066_contigs..	contigs1_sample_bins_2500.3353_NODE_63_length_8310_cov_3.589703	cluster001	8310	ctg66_1;ctg66_2;ctg66_3;ctg66_4;ctg66_5;ctg66_6;ctg66_7;ctg66_8;ctg66_9;ctg66_10;ctg66_11	0;8310	d__Bacteria;p__Proteobacteria;c__Alphaproteobacteria;o__RF32;f__CAG-239;g__UBA2931;s__	d__Bacteria;p__Proteobacteria;c__Alphaproteobacteria;o__RF32;f__CAG-239;g__UBA2931;s__
RMAG1332	Current Study	arylpolyene	c00006_contigs..	contigs1_sample_bins_2500.3365_NODE_3_length_167378_cov_8.725788	cluster001	167378	ctg6_3;ctg6_4;ctg6_5;ctg6_6;ctg6_7;ctg6_8;ctg6_9;ctg6_10;ctg6_11;ctg6_12;ctg6_13;ctg6_14;ctg6_15;ctg6_16;ctg6_17;ctg6_18;ctg6_19;ctg6_20;ctg6_21;ctg6_22;ctg6_23;ctg6_24;ctg6_25;ctg6_26;ctg6_27;ctg6_28;ctg6_29;ctg6_30;ctg6_31;ctg6_32;ctg6_33;ctg6_34;ctg6_35	5223;46387	d__Bacteria;p__Bacteroidota;c__Bacteroidia;o__Bacteroidales;f__Paludibacteraceae;g__UBA4345;s__UBA4345 sp1	d__Bacteria;p__Bacteroidota;c__Bacteroidia;o__Bacteroidales;f__Paludibacteraceae;g__UBA4345;s__UBA4345 sp1
RMAG1332	Current Study	arylpolyene	c00018_contigs..	contigs1_sample_bins_2500.3365_NODE_20_length_71627_cov_9.850612	cluster002	71627	ctg18_4;ctg18_5;ctg18_6;ctg18_7;ctg18_8;ctg18_9;ctg18_10;ctg18_11;ctg18_12;ctg18_13;ctg18_14;ctg18_15;ctg18_16;ctg18_17;ctg18_18;ctg18_19;ctg18_20;ctg18_21;ctg18_22;ctg18_23;ctg18_24;ctg18_25;ctg18_26;ctg18_27;ctg18_28;ctg18_29;ctg18_30;ctg18_31;ctg18_32;ctg18_33;ctg18_34;ctg18_35;ctg18_36;ctg18_37;ctg18_38;ctg18_39;ctg18_40;ctg18_41;ctg18_42	3693;46893	d__Bacteria;p__Bacteroidota;c__Bacteroidia;o__Bacteroidales;f__Paludibacteraceae;g__UBA4345;s__UBA4345 sp1	d__Bacteria;p__Bacteroidota;c__Bacteroidia;o__Bacteroidales;f__Paludibacteraceae;g__UBA4345;s__UBA4345 sp1
RMAG1332	Current Study	arylpolyene	c00021_contigs..	contigs1_sample_bins_2500.3365_NODE_17_length_75965_cov_8.464353	cluster003	75965	ctg21_27;ctg21_28;ctg21_29;ctg21_30;ctg21_31;ctg21_32;ctg21_33;ctg21_34;ctg21_35;ctg21_36;ctg21_37;ctg21_38;ctg21_39;ctg21_40;ctg21_41;ctg21_42;ctg21_43;ctg21_44;ctg21_45;ctg21_46;ctg21_47;ctg21_48;ctg21_49;ctg21_50;ctg21_51;ctg21_52;ctg21_53;ctg21_54;ctg21_55;ctg21_56;ctg21_57;ctg21_58;ctg21_59;ctg21_60;ctg21_61;ctg21_62;ctg21_63	40091;75965	d__Bacteria;p__Bacteroidota;c__Bacteroidia;o__Bacteroidales;f__Paludibacteraceae;g__UBA4345;s__UBA4345 sp1	d__Bacteria;p__Bacteroidota;c__Bacteroidia;o__Bacteroidales;f__Paludibacteraceae;g__UBA4345;s__UBA4345 sp1
RMAG1332	Current Study	resorcinol	c00045_contigs..	contigs1_sample_bins_2500.3365_NODE_41_length_26024_cov_9.142747	cluster004	26024	ctg45_3;ctg45_4;ctg45_5;ctg45_6;ctg45_7;ctg45_8;ctg45_9;ctg45_10;ctg45_11;ctg45_12;ctg45_13;ctg45_14;ctg45_15;ctg45_16;ctg45_17;ctg45_18;ctg45_19;ctg45_20;ctg45_21;ctg45_22	1028;26024	d__Bacteria;p__Bacteroidota;c__Bacteroidia;o__Bacteroidales;f__Paludibacteraceae;g__UBA4345;s__UBA4345 sp1	d__Bacteria;p__Bacteroidota;c__Bacteroidia;o__Bacteroidales;f__Paludibacteraceae;g__UBA4345;s__UBA4345 sp1
RMAG1334	Current Study	sactipeptide	c00036_contigs..	contigs1_sample_bins_2500.3390_NODE_3_length_136837_cov_18.714500	cluster001	136837	ctg36_83;ctg36_84;ctg36_85;ctg36_86;ctg36_87;ctg36_88;ctg36_89;ctg36_90;ctg36_91;ctg36_92;ctg36_93;ctg36_94;ctg36_95;ctg36_96;ctg36_97;ctg36_98;ctg36_99;ctg36_100;ctg36_101;ctg36_102	89693;109843	d__Bacteria;p__Firmicutes_A;c__Clostridia;o__Lachnospirales;f__Lachnospiraceae;g__UBA2727;s__UBA7906	d__Bacteria;p__Firmicutes;c__Clostridia;o__Lachnospirales;f__Lachnospiraceae;g__UBA2727;s__UBA7906
RMAG1335	Current Study	other	c00012_contigs..	contigs1_sample_bins_2500.340_NODE_7_length_49093_cov_18.554386	cluster001	49093	ctg12_1;ctg12_2;ctg12_3;ctg12_4;ctg12_5;ctg12_6;ctg12_7;ctg12_8;ctg12_9;ctg12_10;ctg12_11;ctg12_12;ctg12_13;ctg12_14;ctg12_15;ctg12_16;ctg12_17;ctg12_18;ctg12_19;ctg12_20;ctg12_21;ctg12_22;ctg12_23;ctg12_24	0;36179	d__Bacteria;p__UBP6;c__UBA1177;o__UBA1177;f__UBA1177;g__UBA1177;s__GCA_002309575.1	d__Bacteria;p__UBP6;c__UBA1177;o__UBA1177;f__UBA1177;g__UBA1177;s__GCA_002309575.1
RMAG1335	Current Study	t3pks	c00038_contigs..	contigs1_sample_bins_2500.340_NODE_11_length_43584_cov_16.308116	cluster002	43584	ctg38_13;ctg38_14;ctg38_15;ctg38_16;ctg38_17;ctg38_18;ctg38_19;ctg38_20;ctg38_21;ctg38_22;ctg38_23;ctg38_24;ctg38_25;ctg38_26;ctg38_27;ctg38_28;ctg38_29;ctg38_30;ctg38_31;ctg38_32	10799;43584	d__Bacteria;p__UBP6;c__UBA1177;o__UBA1177;f__UBA1177;g__UBA1177;s__GCA_002309575.1	d__Bacteria;p__UBP6;c__UBA1177;o__UBA1177;f__UBA1177;g__UBA1177;s__GCA_002309575.1
RMAG1337	Current Study	arylpolyene	c00005_contigs..	contigs1_sample_bins_2500.3425_NODE_9_length_110860_cov_10.822998	cluster001	110860	ctg5_30;ctg5_31;ctg5_32;ctg5_33;ctg5_34;ctg5_35;ctg5_36;ctg5_37;ctg5_38;ctg5_39;ctg5_40;ctg5_41;ctg5_42;ctg5_43;ctg5_44;ctg5_45;ctg5_46;ctg5_47;ctg5_48;ctg5_49;ctg5_50;ctg5_51;ctg5_52;ctg5_53;ctg5_54;ctg5_55;ctg5_56;ctg5_57;ctg5_58;ctg5_59;ctg5_60;ctg5_61;ctg5_62;ctg5_63	33541;74789	d__Bacteria;p__Bacteroidota;c__Bacteroidia;o__Bacteroidales;f__WCHB1-69;g__;s__	d__Bacteria;p__Bacteroidota;c__Bacteroidia;o__Bacteroidales;f__WCHB1-69;g__;s__
RMAG1337	Current Study	nrps	c00013_contigs..	contigs1_sample_bins_2500.3425_NODE_4_length_255979_cov_11.976905	cluster002	255979	ctg13_175;ctg13_176;ctg13_177;ctg13_178;ctg13_179;ctg13_180;ctg13_181;ctg13_182;ctg13_183;ctg13_184;ctg13_185;ctg13_186;ctg13_187;ctg13_188;ctg13_189;ctg13_190;ctg13_191;ctg13_192;ctg13_193;ctg13_194;ctg13_195;ctg13_196;ctg13_197;ctg13_198;ctg13_199;ctg13_200;ctg13_201;ctg13_202;ctg13_203;ctg13_204;ctg13_205;ctg13_206;ctg13_207	194802;250328	d__Bacteria;p__Bacteroidota;c__Bacteroidia;o__Bacteroidales;f__WCHB1-69;g__;s__	d__Bacteria;p__Bacteroidota;c__Bacteroidia;o__Bacteroidales;f__WCHB1-69;g__;s__
RMAG1337	Current Study	arylpolyene	c00016_contigs..	contigs1_sample_bins_2500.3425_NODE_6_length_174384_cov_10.493094	cluster003	174384	ctg16_112;ctg16_113;ctg16_114;ctg16_115;ctg16_116;ctg16_117;ctg16_118;ctg16_119;ctg16_120;ctg16_121;ctg16_122;ctg16_123;ctg16_124;ctg16_125;ctg16_126;ctg16_127;ctg16_128;ctg16_129;ctg16_130;ctg16_131;ctg16_132;ctg16_133;ctg16_134;ctg16_135;ctg16_136;ctg16_137;ctg16_138;ctg16_139;ctg16_140;ctg16_141;ctg16_142;ctg16_143;ctg16_144;ctg16_145	140062;174384	d__Bacteria;p__Bacteroidota;c__Bacteroidia;o__Bacteroidales;f__WCHB1-69;g__;s__	d__Bacteria;p__Bacteroidota;c__Bacteroidia;o__Bacteroidales;f__WCHB1-69;g__;s__
RMAG1338	Current Study	terpene	c00019_contigs..	contigs1_sample_bins_2500.343_cattle2-238_k87_4357509	cluster001	11737	ctg19_1;ctg19_2;ctg19_3;ctg19_4;ctg19_5;ctg19_6;ctg19_7;ctg19_8;ctg19_9;ctg19_10;ctg19_11;ctg19_12	0;11737	d__Bacteria;p__Proteobacteria;c__Alphaproteobacteria;o__RF32;f__CAG-239;g__51-20;s__	d__Bacteria;p__Proteobacteria;c__Alphaproteobacteria;o__RF32;f__CAG-239;g__51-20;s__
RMAG134	Current Study	nrps	c00076_cattle1..	cattle10_SRR4435578_metabat_single_bins.37_cattle10-13_k87_348557	cluster001	89603	ctg76_45;ctg76_46;ctg76_47;ctg76_48;ctg76_49;ctg76_50;ctg76_51;ctg76_52;ctg76_53;ctg76_54;ctg76_55;ctg76_56;ctg76_57;ctg76_58;ctg76_59;ctg76_60;ctg76_61;ctg76_62;ctg76_63;ctg76_64;ctg76_65;ctg76_66;ctg76_67;ctg76_68;ctg76_69	55227;89603	d__Bacteria;p__Bacteroidota;c__Bacteroidia;o__Bacteroidales;f__UBA932;g__RC9;s__	d__Bacteria;p__Bacteroidota;c__Bacteroidia;o__Bacteroidales;f__UBA932;g__RC9;s__
RMAG1340	Current Study	arylpolyene	c00023_contigs..	contigs1_sample_bins_2500.3451_NODE_16_length_75950_cov_5.639305	cluster001	75950	ctg23_34;ctg23_35;ctg23_36;ctg23_37;ctg23_38;ctg23_39;ctg23_40;ctg23_41;ctg23_42;ctg23_43;ctg23_44;ctg23_45;ctg23_46;ctg23_47;ctg23_48;ctg23_49;ctg23_50;ctg23_51;ctg23_52;ctg23_53;ctg23_54;ctg23_55;ctg23_56;ctg23_57;ctg23_58;ctg23_59;ctg23_60;ctg23_61	44542;75950	d__Bacteria;p__Bacteroidota;c__Bacteroidia;o__Bacteroidales;f__Bacteroidaceae;g__Prevotella;s__	d__Bacteria;p__Bacteroidota;c__Bacteroidia;o__Bacteroidales;f__Bacteroidaceae;g__Prevotella;s__
RMAG1340	Current Study	nrps	c00047_contigs..	contigs1_sample_bins_2500.3451_NODE_14_length_77840_cov_4.890546	cluster002	77840	ctg47_1;ctg47_2;ctg47_3;ctg47_4;ctg47_5;ctg47_6;ctg47_7;ctg47_8;ctg47_9;ctg47_10;ctg47_11;ctg47_12;ctg47_13;ctg47_14;ctg47_15;ctg47_16;ctg47_17;ctg47_18	0;38103	d__Bacteria;p__Bacteroidota;c__Bacteroidia;o__Bacteroidales;f__Bacteroidaceae;g__Prevotella;s__	d__Bacteria;p__Bacteroidota;c__Bacteroidia;o__Bacteroidales;f__Bacteroidaceae;g__Prevotella;s__
RMAG1341	Current Study	arylpolyene	c00003_contigs..	contigs1_sample_bins_2500.3452_NODE_1_length_184711_cov_2.734435	cluster001	184711	ctg3_4;ctg3_5;ctg3_6;ctg3_7;ctg3_8;ctg3_9;ctg3_10;ctg3_11;ctg3_12;ctg3_13;ctg3_14;ctg3_15;ctg3_16;ctg3_17;ctg3_18;ctg3_19;ctg3_20;ctg3_21;ctg3_22;ctg3_23;ctg3_24;ctg3_25;ctg3_26;ctg3_27;ctg3_28;ctg3_29;ctg3_30;ctg3_31;ctg3_32;ctg3_33;ctg3_34;ctg3_35;ctg3_36;ctg3_37;ctg3_38;ctg3_39;ctg3_40;ctg3_41;ctg3_42;ctg3_43;ctg3_44;ctg3_45;ctg3_46;ctg3_47;ctg3_48;ctg3_49;ctg3_50;ctg3_51;ctg3_52;ctg3_53;ctg3_…	3219;53793	d__Bacteria;p__Elusimicrobiota;c__Elusimicrobia;o__Elusimicrobiales;f__Elusimicrobiaceae;g__UBA1436;s__GCA_002349385.1	d__Bacteria;p__Elusimicrobiota;c__Elusimicrobia;o__Elusimicrobiales;f__Elusimicrobiaceae;g__UBA1436;s__GCA_002349385.1
RMAG1341	Current Study	terpene	c00014_contigs..	contigs1_sample_bins_2500.3452_NODE_17_length_25817_cov_2.701713	cluster002	25817	ctg14_1;ctg14_2;ctg14_3;ctg14_4;ctg14_5;ctg14_6;ctg14_7;ctg14_8;ctg14_9;ctg14_10;ctg14_11;ctg14_12;ctg14_13;ctg14_14;ctg14_15;ctg14_16;ctg14_17;ctg14_18	0;18600	d__Bacteria;p__Elusimicrobiota;c__Elusimicrobia;o__Elusimicrobiales;f__Elusimicrobiaceae;g__UBA1436;s__GCA_002349385.1	d__Bacteria;p__Elusimicrobiota;c__Elusimicrobia;o__Elusimicrobiales;f__Elusimicrobiaceae;g__UBA1436;s__GCA_002349385.1
RMAG1341	Current Study	terpene	c00015_contigs..	contigs1_sample_bins_2500.3452_NODE_7_length_50874_cov_2.952273	cluster003	50874	ctg15_30;ctg15_31;ctg15_32;ctg15_33;ctg15_34;ctg15_35;ctg15_36;ctg15_37;ctg15_38;ctg15_39;ctg15_40;ctg15_41;ctg15_42;ctg15_43;ctg15_44;ctg15_45;ctg15_46;ctg15_47;ctg15_48;ctg15_49;ctg15_50;ctg15_51	29267;50065	d__Bacteria;p__Elusimicrobiota;c__Elusimicrobia;o__Elusimicrobiales;f__Elusimicrobiaceae;g__UBA1436;s__GCA_002349385.1	d__Bacteria;p__Elusimicrobiota;c__Elusimicrobia;o__Elusimicrobiales;f__Elusimicrobiaceae;g__UBA1436;s__GCA_002349385.1
RMAG1341	Current Study	t1pks	c00021_contigs..	contigs1_sample_bins_2500.3452_NODE_3_length_123822_cov_2.639226	cluster004	123822	ctg21_34;ctg21_35;ctg21_36;ctg21_37;ctg21_38;ctg21_39;ctg21_40;ctg21_41;ctg21_42;ctg21_43;ctg21_44;ctg21_45;ctg21_46;ctg21_47;ctg21_48;ctg21_49;ctg21_50;ctg21_51;ctg21_52;ctg21_53;ctg21_54;ctg21_55;ctg21_56;ctg21_57;ctg21_58;ctg21_59;ctg21_60;ctg21_61;ctg21_62;ctg21_63;ctg21_64;ctg21_65;ctg21_66;ctg21_67;ctg21_68;ctg21_69;ctg21_70;ctg21_71;ctg21_72;ctg21_73;ctg21_74;ctg21_75;ctg21_76	35351;84447	d__Bacteria;p__Elusimicrobiota;c__Elusimicrobia;o__Elusimicrobiales;f__Elusimicrobiaceae;g__UBA1436;s__GCA_002349385.1	d__Bacteria;p__Elusimicrobiota;c__Elusimicrobia;o__Elusimicrobiales;f__Elusimicrobiaceae;g__UBA1436;s__GCA_002349385.1
RMAG1342	Current Study	bacteriocin	c00210_contigs..	contigs1_sample_bins_2500.345_cattle2-238_k87_1718171	cluster001	17018	ctg210_1;ctg210_2;ctg210_3;ctg210_4;ctg210_5;ctg210_6	0;7294	d__Bacteria;p__Firmicutes_A;c__Clostridia;o__Saccharofermentanales;f__Saccharofermentanaceae;g__Saccharofermentans;s__	d__Bacteria;p__Firmicutes;c__Clostridia;o__Saccharofermentanales;f__Saccharofermentanaceae;g__Saccharofermentans;s__
RMAG1343	Current Study	nrps	c00068_contigs..	contigs1_sample_bins_2500.3475_NODE_19_length_72688_cov_4.229451	cluster001	72688	ctg68_1;ctg68_2;ctg68_3;ctg68_4;ctg68_5;ctg68_6;ctg68_7;ctg68_8;ctg68_9;ctg68_10;ctg68_11;ctg68_12;ctg68_13;ctg68_14;ctg68_15;ctg68_16;ctg68_17;ctg68_18	0;34037	d__Bacteria;p__Bacteroidota;c__Bacteroidia;o__Bacteroidales;f__Bacteroidaceae;g__Prevotella;s__GCA_002392725.1	d__Bacteria;p__Bacteroidota;c__Bacteroidia;o__Bacteroidales;f__Bacteroidaceae;g__Prevotella;s__GCA_002392725.1
RMAG1344	Current Study	arylpolyene	c00124_contigs..	contigs1_sample_bins_2500.3490_NODE_84_length_10995_cov_6.368566	cluster001	10995	ctg124_1;ctg124_2;ctg124_3;ctg124_4;ctg124_5;ctg124_6;ctg124_7;ctg124_8;ctg124_9;ctg124_10;ctg124_11;ctg124_12;ctg124_13;ctg124_14	0;10995	d__Bacteria;p__Bacteroidota;c__Bacteroidia;o__Bacteroidales;f__Bacteroidaceae;g__Prevotella;s__	d__Bacteria;p__Bacteroidota;c__Bacteroidia;o__Bacteroidales;f__Bacteroidaceae;g__Prevotella;s__
RMAG1346	Current Study	nrps	c00012_contigs..	contigs1_sample_bins_2500.3547_NODE_52_length_19396_cov_11.993116	cluster001	19396	ctg12_1;ctg12_2;ctg12_3;ctg12_4;ctg12_5;ctg12_6;ctg12_7;ctg12_8;ctg12_9;ctg12_10;ctg12_11	0;19396	d__Bacteria;p__Bacteroidota;c__Bacteroidia;o__Bacteroidales;f__Bacteroidaceae;g__Prevotella;s__	d__Bacteria;p__Bacteroidota;c__Bacteroidia;o__Bacteroidales;f__Bacteroidaceae;g__Prevotella;s__
RMAG1347	Current Study	sactipeptide	c00099_contigs..	contigs1_sample_bins_2500.3576_NODE_80_length_13448_cov_4.167700	cluster001	13448	ctg99_3;ctg99_4;ctg99_5;ctg99_6;ctg99_7;ctg99_8;ctg99_9;ctg99_10;ctg99_11	2012;13448	d__Bacteria;p__Firmicutes_A;c__Clostridia;o__Lachnospirales;f__Lachnospiraceae;g__Eubacterium_H;s__	d__Bacteria;p__Firmicutes;c__Clostridia;o__Lachnospirales;f__Lachnospiraceae;g__Eubacterium;s__
RMAG1347	Current Study	nrps	c00127_contigs..	contigs1_sample_bins_2500.3576_NODE_245_length_2695_cov_3.515909	cluster002	2695	ctg127_1	0;2695	d__Bacteria;p__Firmicutes_A;c__Clostridia;o__Lachnospirales;f__Lachnospiraceae;g__Eubacterium_H;s__	d__Bacteria;p__Firmicutes;c__Clostridia;o__Lachnospirales;f__Lachnospiraceae;g__Eubacterium;s__
RMAG1347	Current Study	nrps	c00272_contigs..	contigs1_sample_bins_2500.3576_NODE_268_length_1376_cov_3.250568	cluster003	1376	ctg272_1	0;1376	d__Bacteria;p__Firmicutes_A;c__Clostridia;o__Lachnospirales;f__Lachnospiraceae;g__Eubacterium_H;s__	d__Bacteria;p__Firmicutes;c__Clostridia;o__Lachnospirales;f__Lachnospiraceae;g__Eubacterium;s__
RMAG1349	Current Study	arylpolyene	c00022_contigs..	contigs1_sample_bins_2500.3589_NODE_19_length_36653_cov_6.183404	cluster001	36653	ctg22_1;ctg22_2;ctg22_3;ctg22_4;ctg22_5;ctg22_6;ctg22_7;ctg22_8;ctg22_9;ctg22_10;ctg22_11;ctg22_12;ctg22_13;ctg22_14;ctg22_15;ctg22_16;ctg22_17;ctg22_18;ctg22_19	0;21271	d__Bacteria;p__Bacteroidota;c__Bacteroidia;o__Bacteroidales;f__UBA932;g__RC9;s__	d__Bacteria;p__Bacteroidota;c__Bacteroidia;o__Bacteroidales;f__UBA932;g__RC9;s__
RMAG1349	Current Study	arylpolyene	c00026_contigs..	contigs1_sample_bins_2500.3589_NODE_10_length_92905_cov_6.935038	cluster002	92905	ctg26_6;ctg26_7;ctg26_8;ctg26_9;ctg26_10;ctg26_11;ctg26_12;ctg26_13;ctg26_14;ctg26_15;ctg26_16;ctg26_17;ctg26_18;ctg26_19;ctg26_20;ctg26_21;ctg26_22;ctg26_23;ctg26_24;ctg26_25;ctg26_26;ctg26_27;ctg26_28;ctg26_29;ctg26_30;ctg26_31;ctg26_32;ctg26_33;ctg26_34;ctg26_35;ctg26_36;ctg26_37;ctg26_38;ctg26_39;ctg26_40;ctg26_41;ctg26_42;ctg26_43;ctg26_44;ctg26_45;ctg26_46;ctg26_47;ctg26_48	6016;49114	d__Bacteria;p__Bacteroidota;c__Bacteroidia;o__Bacteroidales;f__UBA932;g__RC9;s__	d__Bacteria;p__Bacteroidota;c__Bacteroidia;o__Bacteroidales;f__UBA932;g__RC9;s__
RMAG1349	Current Study	nrps	c00035_contigs..	contigs1_sample_bins_2500.3589_NODE_1_length_286330_cov_10.301457	cluster003	286330	ctg35_148;ctg35_149;ctg35_150;ctg35_151;ctg35_152;ctg35_153;ctg35_154;ctg35_155;ctg35_156;ctg35_157;ctg35_158;ctg35_159;ctg35_160;ctg35_161;ctg35_162;ctg35_163;ctg35_164;ctg35_165;ctg35_166;ctg35_167;ctg35_168;ctg35_169;ctg35_170;ctg35_171;ctg35_172;ctg35_173;ctg35_174;ctg35_175;ctg35_176;ctg35_177;ctg35_178;ctg35_179	181511;234789	d__Bacteria;p__Bacteroidota;c__Bacteroidia;o__Bacteroidales;f__UBA932;g__RC9;s__	d__Bacteria;p__Bacteroidota;c__Bacteroidia;o__Bacteroidales;f__UBA932;g__RC9;s__
RMAG135	Current Study	nrps	c00102_cattle1..	cattle10_SRR4435578_metabat_single_bins.45_NODE_10_length_63702_cov_5.398181	cluster001	63702	ctg102_4;ctg102_5;ctg102_6;ctg102_7;ctg102_8;ctg102_9;ctg102_10;ctg102_11;ctg102_12;ctg102_13;ctg102_14;ctg102_15;ctg102_16;ctg102_17;ctg102_18;ctg102_19;ctg102_20;ctg102_21;ctg102_22;ctg102_23;ctg102_24;ctg102_25;ctg102_26;ctg102_27;ctg102_28;ctg102_29;ctg102_30;ctg102_31	5089;52340	d__Bacteria;p__Bacteroidota;c__Bacteroidia;o__Bacteroidales;f__Muribaculaceae;g__C941;s__	d__Bacteria;p__Bacteroidota;c__Bacteroidia;o__Bacteroidales;f__Muribaculaceae;g__C941;s__
RMAG1350	Current Study	nrps	c00016_contigs..	contigs1_sample_bins_2500.3602_NODE_88_length_7153_cov_3.437091	cluster001	7153	ctg16_1	0;7153	d__Bacteria;p__Actinobacteriota;c__Coriobacteriia;o__Coriobacteriales;f__Atopobiaceae;g__Olsenella;s__	d__Bacteria;p__Actinobacteriota;c__Coriobacteriia;o__Coriobacteriales;f__Atopobiaceae;g__Olsenella;s__
RMAG1350	Current Study	nrps	c00061_contigs..	contigs1_sample_bins_2500.3602_NODE_151_length_4252_cov_2.669331	cluster002	4252	ctg61_1;ctg61_2;ctg61_3;ctg61_4	0;4252	d__Bacteria;p__Actinobacteriota;c__Coriobacteriia;o__Coriobacteriales;f__Atopobiaceae;g__Olsenella;s__	d__Bacteria;p__Actinobacteriota;c__Coriobacteriia;o__Coriobacteriales;f__Atopobiaceae;g__Olsenella;s__
RMAG1352	Current Study	bacteriocin	c00016_contigs..	contigs1_sample_bins_2500.365_NODE_15_length_41690_cov_12.161787	cluster001	41690	ctg16_33;ctg16_34;ctg16_35;ctg16_36;ctg16_37;ctg16_38;ctg16_39;ctg16_40	25306;36137	d__Bacteria;p__Firmicutes_A;c__Clostridia;o__TANB77;f__UBA1234;g__UBA1234;s__GCA_002308995.1	d__Bacteria;p__Firmicutes;c__Clostridia;o__TANB77;f__UBA1234;g__UBA1234;s__GCA_002308995.1
RMAG1352	Current Study	nrps	c00038_contigs..	contigs1_sample_bins_2500.365_NODE_8_length_77751_cov_11.988738	cluster002	77751	ctg38_9;ctg38_10;ctg38_11;ctg38_12;ctg38_13;ctg38_14;ctg38_15;ctg38_16;ctg38_17;ctg38_18;ctg38_19;ctg38_20;ctg38_21;ctg38_22;ctg38_23;ctg38_24;ctg38_25;ctg38_26;ctg38_27;ctg38_28;ctg38_29;ctg38_30;ctg38_31;ctg38_32;ctg38_33;ctg38_34;ctg38_35;ctg38_36;ctg38_37;ctg38_38;ctg38_39;ctg38_40;ctg38_41;ctg38_42;ctg38_43;ctg38_44;ctg38_45;ctg38_46;ctg38_47;ctg38_48;ctg38_49;ctg38_50;ctg38_51;ctg38_52;ctg3…	10862;55086	d__Bacteria;p__Firmicutes_A;c__Clostridia;o__TANB77;f__UBA1234;g__UBA1234;s__GCA_002308995.1	d__Bacteria;p__Firmicutes;c__Clostridia;o__TANB77;f__UBA1234;g__UBA1234;s__GCA_002308995.1
RMAG1353	Current Study	nrps	c00020_contigs..	contigs1_sample_bins_2500.3660_NODE_134_length_7833_cov_9.144510	cluster001	7833	ctg20_1;ctg20_2;ctg20_3;ctg20_4	0;7833	d__Bacteria;p__Bacteroidota;c__Bacteroidia;o__Bacteroidales;f__Bacteroidaceae;g__Prevotella;s__	d__Bacteria;p__Bacteroidota;c__Bacteroidia;o__Bacteroidales;f__Bacteroidaceae;g__Prevotella;s__
RMAG1353	Current Study	other	c00095_contigs..	contigs1_sample_bins_2500.3660_NODE_32_length_24224_cov_10.471017	cluster002	24224	ctg95_1;ctg95_2;ctg95_3;ctg95_4;ctg95_5;ctg95_6;ctg95_7;ctg95_8;ctg95_9;ctg95_10;ctg95_11;ctg95_12;ctg95_13;ctg95_14;ctg95_15;ctg95_16;ctg95_17;ctg95_18;ctg95_19;ctg95_20;ctg95_21;ctg95_22;ctg95_23;ctg95_24;ctg95_25	0;23195	d__Bacteria;p__Bacteroidota;c__Bacteroidia;o__Bacteroidales;f__Bacteroidaceae;g__Prevotella;s__	d__Bacteria;p__Bacteroidota;c__Bacteroidia;o__Bacteroidales;f__Bacteroidaceae;g__Prevotella;s__
RMAG1354	Current Study	nrps	c00044_contigs..	contigs1_sample_bins_2500.3673_NODE_13_length_33546_cov_0.374158	cluster001	33546	ctg44_4;ctg44_5;ctg44_6;ctg44_7;ctg44_8;ctg44_9;ctg44_10;ctg44_11;ctg44_12;ctg44_13;ctg44_14;ctg44_15;ctg44_16;ctg44_17;ctg44_18;ctg44_19;ctg44_20;ctg44_21;ctg44_22;ctg44_23;ctg44_24	3444;33546	d__Bacteria;p__Firmicutes_A;c__Clostridia;o__Oscillospirales;f__Ruminococcaceae;g__Ruminococcus_D;s__	d__Bacteria;p__Firmicutes;c__Clostridia;o__Oscillospirales;f__Ruminococcaceae;g__Ruminococcus;s__
RMAG1354	Current Study	sactipeptide	c00053_contigs..	contigs1_sample_bins_2500.3673_NODE_48_length_19799_cov_0.927664	cluster002	19799	ctg53_1;ctg53_2;ctg53_3;ctg53_4;ctg53_5;ctg53_6;ctg53_7;ctg53_8;ctg53_9;ctg53_10;ctg53_11;ctg53_12;ctg53_13;ctg53_14;ctg53_15;ctg53_16;ctg53_17	0;19530	d__Bacteria;p__Firmicutes_A;c__Clostridia;o__Oscillospirales;f__Ruminococcaceae;g__Ruminococcus_D;s__	d__Bacteria;p__Firmicutes;c__Clostridia;o__Oscillospirales;f__Ruminococcaceae;g__Ruminococcus;s__
RMAG1355	Current Study	nrps	c00053_contigs..	contigs1_sample_bins_2500.3682_NODE_63_length_8173_cov_2.730922	cluster001	8173	ctg53_1;ctg53_2;ctg53_3;ctg53_4;ctg53_5;ctg53_6;ctg53_7;ctg53_8;ctg53_9;ctg53_10	0;8173	d__Bacteria;p__Firmicutes_A;c__Clostridia;o__Oscillospirales;f__DTU089;g__UBA1213;s__GCA_002351795.1	d__Bacteria;p__Firmicutes;c__Clostridia;o__Oscillospirales;f__DTU089;g__UBA1213;s__GCA_002351795.1
RMAG1355	Current Study	nrps	c00099_contigs..	contigs1_sample_bins_2500.3682_NODE_29_length_30226_cov_3.599721	cluster002	30226	ctg99_2;ctg99_3;ctg99_4;ctg99_5;ctg99_6;ctg99_7;ctg99_8;ctg99_9;ctg99_10;ctg99_11;ctg99_12;ctg99_13;ctg99_14;ctg99_15;ctg99_16;ctg99_17;ctg99_18;ctg99_19;ctg99_20;ctg99_21;ctg99_22;ctg99_23;ctg99_24;ctg99_25;ctg99_26;ctg99_27;ctg99_28;ctg99_29;ctg99_30;ctg99_31;ctg99_32;ctg99_33;ctg99_34;ctg99_35;ctg99_36;ctg99_37;ctg99_38;ctg99_39	1747;30226	d__Bacteria;p__Firmicutes_A;c__Clostridia;o__Oscillospirales;f__DTU089;g__UBA1213;s__GCA_002351795.1	d__Bacteria;p__Firmicutes;c__Clostridia;o__Oscillospirales;f__DTU089;g__UBA1213;s__GCA_002351795.1
RMAG1356	Current Study	nrps	c00024_contigs..	contigs1_sample_bins_2500.3684_NODE_1_length_267252_cov_4.113453	cluster001	267252	ctg24_14;ctg24_15;ctg24_16;ctg24_17;ctg24_18;ctg24_19;ctg24_20;ctg24_21;ctg24_22;ctg24_23;ctg24_24;ctg24_25;ctg24_26;ctg24_27;ctg24_28;ctg24_29;ctg24_30;ctg24_31;ctg24_32;ctg24_33;ctg24_34;ctg24_35;ctg24_36;ctg24_37;ctg24_38;ctg24_39;ctg24_40;ctg24_41;ctg24_42;ctg24_43;ctg24_44;ctg24_45;ctg24_46;ctg24_47	19214;66459	d__Bacteria;p__Bacteroidota;c__Bacteroidia;o__Bacteroidales;f__Paludibacteraceae;g__RF16;s__	d__Bacteria;p__Bacteroidota;c__Bacteroidia;o__Bacteroidales;f__Paludibacteraceae;g__RF16;s__
RMAG1356	Current Study	arylpolyene	c00024_contigs..	contigs1_sample_bins_2500.3684_NODE_1_length_267252_cov_4.113453	cluster002	267252	ctg24_133;ctg24_134;ctg24_135;ctg24_136;ctg24_137;ctg24_138;ctg24_139;ctg24_140;ctg24_141;ctg24_142;ctg24_143;ctg24_144;ctg24_145;ctg24_146;ctg24_147;ctg24_148;ctg24_149;ctg24_150;ctg24_151;ctg24_152;ctg24_153;ctg24_154;ctg24_155;ctg24_156;ctg24_157;ctg24_158;ctg24_159;ctg24_160;ctg24_161;ctg24_162;ctg24_163;ctg24_164;ctg24_165;ctg24_166;ctg24_167;ctg24_168;ctg24_169;ctg24_170;ctg24_171;ctg24_172…	170666;218013	d__Bacteria;p__Bacteroidota;c__Bacteroidia;o__Bacteroidales;f__Paludibacteraceae;g__RF16;s__	d__Bacteria;p__Bacteroidota;c__Bacteroidia;o__Bacteroidales;f__Paludibacteraceae;g__RF16;s__
RMAG1358	Current Study	nrps	c00074_contigs..	contigs1_sample_bins_2500.3708_NODE_21_length_15095_cov_6.105158	cluster001	15095	ctg74_1;ctg74_2;ctg74_3;ctg74_4;ctg74_5;ctg74_6;ctg74_7;ctg74_8;ctg74_9	0;15095	d__Bacteria;p__Firmicutes;c__Bacilli;o__RFN20;f__CAG-826;g__UBA2450;s__GCA_002353275.1	d__Bacteria;p__Firmicutes;c__Bacilli;o__RFN20;f__CAG-826;g__UBA2450;s__GCA_002353275.1
RMAG1358	Current Study	other	c00109_contigs..	contigs1_sample_bins_2500.3708_NODE_52_length_7802_cov_4.138893	cluster002	7802	ctg109_1;ctg109_2;ctg109_3;ctg109_4;ctg109_5	0;7802	d__Bacteria;p__Firmicutes;c__Bacilli;o__RFN20;f__CAG-826;g__UBA2450;s__GCA_002353275.1	d__Bacteria;p__Firmicutes;c__Bacilli;o__RFN20;f__CAG-826;g__UBA2450;s__GCA_002353275.1
RMAG1359	Current Study	arylpolyene	c00014_contigs..	contigs1_sample_bins_2500.3718_NODE_13_length_72735_cov_34.205804	cluster001	72735	ctg14_9;ctg14_10;ctg14_11;ctg14_12;ctg14_13;ctg14_14;ctg14_15;ctg14_16;ctg14_17;ctg14_18;ctg14_19;ctg14_20;ctg14_21;ctg14_22;ctg14_23;ctg14_24;ctg14_25;ctg14_26;ctg14_27;ctg14_28;ctg14_29;ctg14_30;ctg14_31;ctg14_32;ctg14_33;ctg14_34;ctg14_35;ctg14_36;ctg14_37;ctg14_38;ctg14_39;ctg14_40;ctg14_41;ctg14_42;ctg14_43;ctg14_44	9730;50960	d__Bacteria;p__Bacteroidota;c__Bacteroidia;o__Bacteroidales;f__Bacteroidaceae;g__Prevotella;s__	d__Bacteria;p__Bacteroidota;c__Bacteroidia;o__Bacteroidales;f__Bacteroidaceae;g__Prevotella;s__
RMAG1359	Current Study	arylpolyene	c00022_contigs..	contigs1_sample_bins_2500.3718_NODE_20_length_41092_cov_32.123496	cluster002	41092	ctg22_1;ctg22_2;ctg22_3;ctg22_4;ctg22_5;ctg22_6;ctg22_7;ctg22_8;ctg22_9;ctg22_10;ctg22_11;ctg22_12;ctg22_13;ctg22_14;ctg22_15;ctg22_16;ctg22_17;ctg22_18;ctg22_19;ctg22_20;ctg22_21;ctg22_22;ctg22_23;ctg22_24;ctg22_25;ctg22_26;ctg22_27;ctg22_28;ctg22_29;ctg22_30;ctg22_31;ctg22_32;ctg22_33;ctg22_34;ctg22_35;ctg22_36;ctg22_37;ctg22_38;ctg22_39;ctg22_40	0;40240	d__Bacteria;p__Bacteroidota;c__Bacteroidia;o__Bacteroidales;f__Bacteroidaceae;g__Prevotella;s__	d__Bacteria;p__Bacteroidota;c__Bacteroidia;o__Bacteroidales;f__Bacteroidaceae;g__Prevotella;s__
RMAG136	Current Study	other	c00297_cattle1..	cattle10_SRR4435578_metabat_single_bins.46_cattle10-13_k87_85284	cluster001	18749	ctg297_1;ctg297_2;ctg297_3;ctg297_4;ctg297_5;ctg297_6;ctg297_7;ctg297_8;ctg297_9;ctg297_10;ctg297_11;ctg297_12;ctg297_13;ctg297_14;ctg297_15;ctg297_16;ctg297_17;ctg297_18;ctg297_19	0;18749	d__Bacteria;p__Firmicutes_A;c__Clostridia;o__Saccharofermentanales;f__Saccharofermentanaceae;g__Saccharofermentans;s__	d__Bacteria;p__Firmicutes;c__Clostridia;o__Saccharofermentanales;f__Saccharofermentanaceae;g__Saccharofermentans;s__
RMAG1360	Current Study	other	c00015_contigs..	contigs1_sample_bins_2500.3731_NODE_149_length_1786_cov_1.976314	cluster001	1786	ctg15_1	0;1786	d__Archaea;p__Euryarchaeota;c__Methanobacteria;o__Methanobacteriales;f__Methanobacteriaceae;g__Methanobrevibacter;s__GCA_002505605.1	d__Archaea;p__Euryarchaeota;c__Methanobacteria;o__Methanobacteriales;f__Methanobacteriaceae;g__Methanobrevibacter;s__GCA_002505605.1
RMAG1360	Current Study	nrps	c00098_contigs..	contigs1_sample_bins_2500.3731_NODE_17_length_38762_cov_45.152970	cluster002	38762	ctg98_16;ctg98_17;ctg98_18;ctg98_19;ctg98_20;ctg98_21;ctg98_22;ctg98_23;ctg98_24;ctg98_25;ctg98_26;ctg98_27;ctg98_28;ctg98_29;ctg98_30;ctg98_31;ctg98_32;ctg98_33;ctg98_34;ctg98_35;ctg98_36	15188;38762	d__Archaea;p__Euryarchaeota;c__Methanobacteria;o__Methanobacteriales;f__Methanobacteriaceae;g__Methanobrevibacter;s__GCA_002505605.1	d__Archaea;p__Euryarchaeota;c__Methanobacteria;o__Methanobacteriales;f__Methanobacteriaceae;g__Methanobrevibacter;s__GCA_002505605.1
RMAG1361	Current Study	sactipeptide	c00087_contigs..	contigs1_sample_bins_2500.3739_NODE_1_length_134229_cov_11.192580	cluster001	134229	ctg87_99;ctg87_100;ctg87_101;ctg87_102;ctg87_103;ctg87_104;ctg87_105;ctg87_106;ctg87_107;ctg87_108;ctg87_109;ctg87_110;ctg87_111;ctg87_112;ctg87_113;ctg87_114;ctg87_115;ctg87_116	106232;126373	d__Bacteria;p__Firmicutes_A;c__Clostridia;o__Oscillospirales;f__DTU089;g__UBA1227;s__	d__Bacteria;p__Firmicutes;c__Clostridia;o__Oscillospirales;f__DTU089;g__UBA1227;s__
RMAG1362	Current Study	nrps	c00026_contigs..	contigs1_sample_bins_2500.374_NODE_2_length_125040_cov_0.198370	cluster001	125040	ctg26_43;ctg26_44;ctg26_45;ctg26_46;ctg26_47;ctg26_48;ctg26_49;ctg26_50;ctg26_51;ctg26_52;ctg26_53;ctg26_54;ctg26_55;ctg26_56;ctg26_57;ctg26_58;ctg26_59;ctg26_60;ctg26_61;ctg26_62;ctg26_63;ctg26_64;ctg26_65;ctg26_66;ctg26_67;ctg26_68;ctg26_69;ctg26_70;ctg26_71;ctg26_72;ctg26_73;ctg26_74	43140;90418	d__Bacteria;p__Bacteroidota;c__Bacteroidia;o__Bacteroidales;f__UBA932;g__Bact-11;s__Bact-11 sp2	d__Bacteria;p__Bacteroidota;c__Bacteroidia;o__Bacteroidales;f__UBA932;g__Bact-11;s__Bact-11 sp2
RMAG1362	Current Study	arylpolyene	c00028_contigs..	contigs1_sample_bins_2500.374_NODE_8_length_62279_cov_0.137421	cluster002	62279	ctg28_1;ctg28_2;ctg28_3;ctg28_4;ctg28_5;ctg28_6;ctg28_7;ctg28_8;ctg28_9;ctg28_10;ctg28_11;ctg28_12;ctg28_13;ctg28_14;ctg28_15;ctg28_16;ctg28_17;ctg28_18;ctg28_19;ctg28_20;ctg28_21;ctg28_22;ctg28_23;ctg28_24;ctg28_25;ctg28_26;ctg28_27;ctg28_28;ctg28_29;ctg28_30;ctg28_31;ctg28_32;ctg28_33;ctg28_34;ctg28_35;ctg28_36;ctg28_37;ctg28_38;ctg28_39;ctg28_40	0;41860	d__Bacteria;p__Bacteroidota;c__Bacteroidia;o__Bacteroidales;f__UBA932;g__Bact-11;s__Bact-11 sp2	d__Bacteria;p__Bacteroidota;c__Bacteroidia;o__Bacteroidales;f__UBA932;g__Bact-11;s__Bact-11 sp2
RMAG1362	Current Study	arylpolyene	c00048_contigs..	contigs1_sample_bins_2500.374_NODE_1_length_154753_cov_0.120523	cluster003	154753	ctg48_13;ctg48_14;ctg48_15;ctg48_16;ctg48_17;ctg48_18;ctg48_19;ctg48_20;ctg48_21;ctg48_22;ctg48_23;ctg48_24;ctg48_25;ctg48_26;ctg48_27;ctg48_28;ctg48_29;ctg48_30;ctg48_31;ctg48_32;ctg48_33;ctg48_34;ctg48_35;ctg48_36;ctg48_37;ctg48_38;ctg48_39;ctg48_40;ctg48_41;ctg48_42;ctg48_43;ctg48_44;ctg48_45;ctg48_46;ctg48_47;ctg48_48;ctg48_49;ctg48_50;ctg48_51	16368;57562	d__Bacteria;p__Bacteroidota;c__Bacteroidia;o__Bacteroidales;f__UBA932;g__Bact-11;s__Bact-11 sp2	d__Bacteria;p__Bacteroidota;c__Bacteroidia;o__Bacteroidales;f__UBA932;g__Bact-11;s__Bact-11 sp2
RMAG1364	Current Study	nrps	c00011_contigs..	contigs1_sample_bins_2500.3772_NODE_11_length_16906_cov_3.162186	cluster001	16906	ctg11_1;ctg11_2;ctg11_3;ctg11_4;ctg11_5;ctg11_6;ctg11_7;ctg11_8;ctg11_9;ctg11_10;ctg11_11;ctg11_12	0;16906	d__Bacteria;p__Firmicutes_A;c__Clostridia;o__Lachnospirales;f__Lachnospiraceae;g__NK4A144;s__	d__Bacteria;p__Firmicutes;c__Clostridia;o__Lachnospirales;f__Lachnospiraceae;g__NK4A144;s__
RMAG1364	Current Study	bacteriocin	c00111_contigs..	contigs1_sample_bins_2500.3772_NODE_22_length_13345_cov_2.678856	cluster002	13345	ctg111_6;ctg111_7;ctg111_8;ctg111_9;ctg111_10;ctg111_11;ctg111_12;ctg111_13;ctg111_14;ctg111_15;ctg111_16	4034;13345	d__Bacteria;p__Firmicutes_A;c__Clostridia;o__Lachnospirales;f__Lachnospiraceae;g__NK4A144;s__	d__Bacteria;p__Firmicutes;c__Clostridia;o__Lachnospirales;f__Lachnospiraceae;g__NK4A144;s__
RMAG1364	Current Study	nrps	c00238_contigs..	contigs1_sample_bins_2500.3772_NODE_186_length_4215_cov_1.926202	cluster003	4215	ctg238_1	0;4215	d__Bacteria;p__Firmicutes_A;c__Clostridia;o__Lachnospirales;f__Lachnospiraceae;g__NK4A144;s__	d__Bacteria;p__Firmicutes;c__Clostridia;o__Lachnospirales;f__Lachnospiraceae;g__NK4A144;s__
RMAG1365	Current Study	arylpolyene	c00049_contigs..	contigs1_sample_bins_2500.3781_NODE_1_length_362210_cov_5.422404	cluster001	362210	ctg49_214;ctg49_215;ctg49_216;ctg49_217;ctg49_218;ctg49_219;ctg49_220;ctg49_221;ctg49_222;ctg49_223;ctg49_224;ctg49_225;ctg49_226;ctg49_227;ctg49_228;ctg49_229;ctg49_230;ctg49_231;ctg49_232;ctg49_233;ctg49_234;ctg49_235;ctg49_236;ctg49_237;ctg49_238;ctg49_239;ctg49_240;ctg49_241;ctg49_242;ctg49_243;ctg49_244;ctg49_245;ctg49_246;ctg49_247;ctg49_248;ctg49_249;ctg49_250;ctg49_251;ctg49_252;ctg49_253…	246219;294333	d__Bacteria;p__Bacteroidota;c__Bacteroidia;o__Bacteroidales;f__Bacteroidaceae;g__UBA4293;s__	d__Bacteria;p__Bacteroidota;c__Bacteroidia;o__Bacteroidales;f__Bacteroidaceae;g__UBA4293;s__
RMAG1366	Current Study	arylpolyene	c00073_contigs..	contigs1_sample_bins_2500.3783_NODE_23_length_30784_cov_13.089297	cluster001	30784	ctg73_1;ctg73_2;ctg73_3;ctg73_4;ctg73_5;ctg73_6;ctg73_7;ctg73_8;ctg73_9;ctg73_10;ctg73_11;ctg73_12;ctg73_13;ctg73_14;ctg73_15;ctg73_16;ctg73_17;ctg73_18;ctg73_19;ctg73_20;ctg73_21;ctg73_22;ctg73_23;ctg73_24;ctg73_25;ctg73_26;ctg73_27;ctg73_28;ctg73_29;ctg73_30;ctg73_31	0;30784	d__Bacteria;p__Bacteroidota;c__Bacteroidia;o__Bacteroidales;f__Muribaculaceae;g__C941;s__	d__Bacteria;p__Bacteroidota;c__Bacteroidia;o__Bacteroidales;f__Muribaculaceae;g__C941;s__
RMAG1366	Current Study	other	c00115_contigs..	contigs1_sample_bins_2500.3783_NODE_134_length_2980_cov_9.158632	cluster002	2980	ctg115_1	0;2980	d__Bacteria;p__Bacteroidota;c__Bacteroidia;o__Bacteroidales;f__Muribaculaceae;g__C941;s__	d__Bacteria;p__Bacteroidota;c__Bacteroidia;o__Bacteroidales;f__Muribaculaceae;g__C941;s__
RMAG1366	Current Study	nrps	c00135_contigs..	contigs1_sample_bins_2500.3783_NODE_27_length_29726_cov_12.520812	cluster003	29726	ctg135_7;ctg135_8;ctg135_9;ctg135_10;ctg135_11;ctg135_12;ctg135_13;ctg135_14;ctg135_15;ctg135_16;ctg135_17;ctg135_18;ctg135_19;ctg135_20;ctg135_21;ctg135_22;ctg135_23;ctg135_24;ctg135_25;ctg135_26;ctg135_27;ctg135_28	5427;29726	d__Bacteria;p__Bacteroidota;c__Bacteroidia;o__Bacteroidales;f__Muribaculaceae;g__C941;s__	d__Bacteria;p__Bacteroidota;c__Bacteroidia;o__Bacteroidales;f__Muribaculaceae;g__C941;s__
RMAG1367	Current Study	nrps	c00059_contigs..	contigs1_sample_bins_2500.3812_NODE_7_length_55679_cov_6.844240	cluster001	55679	ctg59_1;ctg59_2;ctg59_3;ctg59_4;ctg59_5;ctg59_6;ctg59_7;ctg59_8;ctg59_9;ctg59_10;ctg59_11;ctg59_12;ctg59_13;ctg59_14;ctg59_15;ctg59_16;ctg59_17;ctg59_18;ctg59_19;ctg59_20;ctg59_21;ctg59_22	0;35301	d__Bacteria;p__Firmicutes_A;c__Clostridia;o__Lachnospirales;f__Lachnospiraceae;g__CAG-411;s__	d__Bacteria;p__Firmicutes;c__Clostridia;o__Lachnospirales;f__Lachnospiraceae;g__CAG-411;s__
RMAG1367	Current Study	lassopeptide	c00136_contigs..	contigs1_sample_bins_2500.3812_NODE_71_length_14605_cov_5.084124	cluster002	14605	ctg136_1;ctg136_2;ctg136_3;ctg136_4;ctg136_5;ctg136_6;ctg136_7;ctg136_8;ctg136_9;ctg136_10;ctg136_11;ctg136_12;ctg136_13;ctg136_14	0;14605	d__Bacteria;p__Firmicutes_A;c__Clostridia;o__Lachnospirales;f__Lachnospiraceae;g__CAG-411;s__	d__Bacteria;p__Firmicutes;c__Clostridia;o__Lachnospirales;f__Lachnospiraceae;g__CAG-411;s__
RMAG1368	Current Study	arylpolyene	c00008_contigs..	contigs1_sample_bins_2500.3814_NODE_51_length_14897_cov_6.794130	cluster001	14897	ctg8_1;ctg8_2;ctg8_3;ctg8_4;ctg8_5;ctg8_6;ctg8_7;ctg8_8;ctg8_9;ctg8_10;ctg8_11;ctg8_12;ctg8_13;ctg8_14	0;14897	d__Bacteria;p__Bacteroidota;c__Bacteroidia;o__Bacteroidales;f__Bacteroidaceae;g__Prevotella;s__	d__Bacteria;p__Bacteroidota;c__Bacteroidia;o__Bacteroidales;f__Bacteroidaceae;g__Prevotella;s__
RMAG1368	Current Study	nrps	c00032_contigs..	contigs1_sample_bins_2500.3814_NODE_16_length_47312_cov_10.018122	cluster002	47312	ctg32_1;ctg32_2;ctg32_3;ctg32_4;ctg32_5;ctg32_6;ctg32_7;ctg32_8;ctg32_9;ctg32_10;ctg32_11;ctg32_12;ctg32_13;ctg32_14;ctg32_15;ctg32_16;ctg32_17;ctg32_18	0;24522	d__Bacteria;p__Bacteroidota;c__Bacteroidia;o__Bacteroidales;f__Bacteroidaceae;g__Prevotella;s__	d__Bacteria;p__Bacteroidota;c__Bacteroidia;o__Bacteroidales;f__Bacteroidaceae;g__Prevotella;s__
RMAG1368	Current Study	nrps	c00081_contigs..	contigs1_sample_bins_2500.3814_NODE_77_length_1861_cov_2.687220	cluster003	1861	ctg81_1	0;1861	d__Bacteria;p__Bacteroidota;c__Bacteroidia;o__Bacteroidales;f__Bacteroidaceae;g__Prevotella;s__	d__Bacteria;p__Bacteroidota;c__Bacteroidia;o__Bacteroidales;f__Bacteroidaceae;g__Prevotella;s__
RMAG1368	Current Study	arylpolyene	c00083_contigs..	contigs1_sample_bins_2500.3814_NODE_14_length_49887_cov_9.776511	cluster004	49887	ctg83_1;ctg83_2;ctg83_3;ctg83_4;ctg83_5;ctg83_6;ctg83_7;ctg83_8;ctg83_9;ctg83_10;ctg83_11;ctg83_12;ctg83_13;ctg83_14;ctg83_15;ctg83_16;ctg83_17;ctg83_18;ctg83_19;ctg83_20;ctg83_21;ctg83_22;ctg83_23;ctg83_24;ctg83_25;ctg83_26;ctg83_27;ctg83_28;ctg83_29;ctg83_30;ctg83_31;ctg83_32;ctg83_33	476;41694	d__Bacteria;p__Bacteroidota;c__Bacteroidia;o__Bacteroidales;f__Bacteroidaceae;g__Prevotella;s__	d__Bacteria;p__Bacteroidota;c__Bacteroidia;o__Bacteroidales;f__Bacteroidaceae;g__Prevotella;s__
RMAG137	Current Study	arylpolyene	c00032_cattle1..	cattle10_SRR4435578_metabat_single_bins.5_cattle10-13_k87_288651	cluster001	13920	ctg32_1;ctg32_2;ctg32_3;ctg32_4;ctg32_5;ctg32_6;ctg32_7;ctg32_8;ctg32_9;ctg32_10;ctg32_11;ctg32_12;ctg32_13	0;13920	d__Bacteria;p__Bacteroidota;c__Bacteroidia;o__Bacteroidales;f__Bacteroidaceae;g__UBA4372;s__	d__Bacteria;p__Bacteroidota;c__Bacteroidia;o__Bacteroidales;f__Bacteroidaceae;g__UBA4372;s__
RMAG137	Current Study	arylpolyene	c00060_cattle1..	cattle10_SRR4435578_metabat_single_bins.5_cattle10-13_k87_169687	cluster002	18846	ctg60_1;ctg60_2;ctg60_3;ctg60_4;ctg60_5;ctg60_6;ctg60_7;ctg60_8;ctg60_9;ctg60_10;ctg60_11;ctg60_12;ctg60_13;ctg60_14;ctg60_15;ctg60_16;ctg60_17;ctg60_18	0;18846	d__Bacteria;p__Bacteroidota;c__Bacteroidia;o__Bacteroidales;f__Bacteroidaceae;g__UBA4372;s__	d__Bacteria;p__Bacteroidota;c__Bacteroidia;o__Bacteroidales;f__Bacteroidaceae;g__UBA4372;s__
RMAG137	Current Study	other	c00068_cattle1..	cattle10_SRR4435578_metabat_single_bins.5_cattle10-13_k87_58416	cluster003	36545	ctg68_1;ctg68_2;ctg68_3;ctg68_4;ctg68_5;ctg68_6;ctg68_7;ctg68_8;ctg68_9;ctg68_10;ctg68_11;ctg68_12;ctg68_13;ctg68_14;ctg68_15;ctg68_16;ctg68_17;ctg68_18;ctg68_19;ctg68_20;ctg68_21;ctg68_22;ctg68_23;ctg68_24;ctg68_25;ctg68_26;ctg68_27;ctg68_28;ctg68_29;ctg68_30	0;33575	d__Bacteria;p__Bacteroidota;c__Bacteroidia;o__Bacteroidales;f__Bacteroidaceae;g__UBA4372;s__	d__Bacteria;p__Bacteroidota;c__Bacteroidia;o__Bacteroidales;f__Bacteroidaceae;g__UBA4372;s__
RMAG137	Current Study	arylpolyene	c00103_cattle1..	cattle10_SRR4435578_metabat_single_bins.5_cattle10-13_k87_62048	cluster004	9975	ctg103_1;ctg103_2;ctg103_3;ctg103_4;ctg103_5;ctg103_6;ctg103_7;ctg103_8;ctg103_9	0;9975	d__Bacteria;p__Bacteroidota;c__Bacteroidia;o__Bacteroidales;f__Bacteroidaceae;g__UBA4372;s__	d__Bacteria;p__Bacteroidota;c__Bacteroidia;o__Bacteroidales;f__Bacteroidaceae;g__UBA4372;s__
RMAG137	Current Study	other	c00125_cattle1..	cattle10_SRR4435578_metabat_single_bins.5_cattle10-13_k87_10969	cluster005	11131	ctg125_1;ctg125_2;ctg125_3;ctg125_4;ctg125_5;ctg125_6	0;11131	d__Bacteria;p__Bacteroidota;c__Bacteroidia;o__Bacteroidales;f__Bacteroidaceae;g__UBA4372;s__	d__Bacteria;p__Bacteroidota;c__Bacteroidia;o__Bacteroidales;f__Bacteroidaceae;g__UBA4372;s__
RMAG137	Current Study	nrps	c00207_cattle1..	cattle10_SRR4435578_metabat_single_bins.5_cattle10-13_k87_359740	cluster006	12162	ctg207_1;ctg207_2;ctg207_3;ctg207_4;ctg207_5;ctg207_6;ctg207_7;ctg207_8;ctg207_9	0;12162	d__Bacteria;p__Bacteroidota;c__Bacteroidia;o__Bacteroidales;f__Bacteroidaceae;g__UBA4372;s__	d__Bacteria;p__Bacteroidota;c__Bacteroidia;o__Bacteroidales;f__Bacteroidaceae;g__UBA4372;s__
RMAG137	Current Study	other	c00209_cattle1..	cattle10_SRR4435578_metabat_single_bins.5_cattle10-13_k87_228636	cluster007	26623	ctg209_2;ctg209_3;ctg209_4;ctg209_5;ctg209_6;ctg209_7;ctg209_8;ctg209_9;ctg209_10;ctg209_11;ctg209_12;ctg209_13;ctg209_14;ctg209_15;ctg209_16;ctg209_17;ctg209_18;ctg209_19	2948;26623	d__Bacteria;p__Bacteroidota;c__Bacteroidia;o__Bacteroidales;f__Bacteroidaceae;g__UBA4372;s__	d__Bacteria;p__Bacteroidota;c__Bacteroidia;o__Bacteroidales;f__Bacteroidaceae;g__UBA4372;s__
RMAG1370	Current Study	sactipeptide	c00091_contigs..	contigs1_sample_bins_2500.3833_NODE_2_length_98313_cov_1.262912	cluster001	98313	ctg91_1;ctg91_2;ctg91_3;ctg91_4;ctg91_5;ctg91_6;ctg91_7;ctg91_8;ctg91_9;ctg91_10;ctg91_11;ctg91_12;ctg91_13;ctg91_14;ctg91_15;ctg91_16;ctg91_17;ctg91_18;ctg91_19;ctg91_20	1228;21378	d__Bacteria;p__Firmicutes;c__Bacilli;o__Erysipelotrichales;f__Erysipelotrichaceae;g__Solobacterium;s__	d__Bacteria;p__Firmicutes;c__Bacilli;o__Erysipelotrichales;f__Erysipelotrichaceae;g__Solobacterium;s__
RMAG1371	Current Study	arylpolyene	c00058_contigs..	contigs1_sample_bins_2500.3840_NODE_1_length_77498_cov_0.404855	cluster001	77498	ctg58_9;ctg58_10;ctg58_11;ctg58_12;ctg58_13;ctg58_14;ctg58_15;ctg58_16;ctg58_17;ctg58_18;ctg58_19;ctg58_20;ctg58_21;ctg58_22;ctg58_23;ctg58_24;ctg58_25;ctg58_26;ctg58_27;ctg58_28;ctg58_29;ctg58_30;ctg58_31;ctg58_32;ctg58_33;ctg58_34;ctg58_35;ctg58_36;ctg58_37;ctg58_38;ctg58_39;ctg58_40;ctg58_41;ctg58_42;ctg58_43;ctg58_44;ctg58_45;ctg58_46;ctg58_47;ctg58_48;ctg58_49;ctg58_50;ctg58_51;ctg58_52;ctg5…	16598;70607	d__Bacteria;p__Bacteroidota;c__Bacteroidia;o__Bacteroidales;f__UBA932;g__RC9;s__GCF_900167925.1	d__Bacteria;p__Bacteroidota;c__Bacteroidia;o__Bacteroidales;f__UBA932;g__RC9;s__GCF_900167925.1
RMAG1373	Current Study	lantipeptide	c00031_contigs..	contigs1_sample_bins_2500.3852_NODE_4_length_95107_cov_3.483670	cluster001	95107	ctg31_1;ctg31_2;ctg31_3;ctg31_4;ctg31_5;ctg31_6;ctg31_7;ctg31_8;ctg31_9;ctg31_10;ctg31_11;ctg31_12;ctg31_13;ctg31_14;ctg31_15;ctg31_16;ctg31_17;ctg31_18;ctg31_19;ctg31_20;ctg31_21;ctg31_22;ctg31_23;ctg31_24	0;30259	d__Bacteria;p__Firmicutes_A;c__Clostridia;o__Clostridiales;f__Clostridiaceae;g__Clostridium;s__	d__Bacteria;p__Firmicutes;c__Clostridia;o__Clostridiales;f__Clostridiaceae;g__Clostridium;s__
RMAG1373	Current Study	sactipeptide	c00112_contigs..	contigs1_sample_bins_2500.3852_NODE_5_length_92162_cov_3.028935	cluster002	92162	ctg112_1;ctg112_2;ctg112_3;ctg112_4;ctg112_5;ctg112_6;ctg112_7;ctg112_8;ctg112_9;ctg112_10;ctg112_11;ctg112_12;ctg112_13	0;16593	d__Bacteria;p__Firmicutes_A;c__Clostridia;o__Clostridiales;f__Clostridiaceae;g__Clostridium;s__	d__Bacteria;p__Firmicutes;c__Clostridia;o__Clostridiales;f__Clostridiaceae;g__Clostridium;s__
RMAG1374	Current Study	nrps	c00051_contigs..	contigs1_sample_bins_2500.3853_NODE_89_length_13917_cov_3.303275	cluster001	13917	ctg51_1;ctg51_2;ctg51_3;ctg51_4;ctg51_5;ctg51_6;ctg51_7;ctg51_8;ctg51_9	0;13917	d__Bacteria;p__Bacteroidota;c__Bacteroidia;o__Bacteroidales;f__Bacteroidaceae;g__Prevotella;s__GCA_002449845.1	d__Bacteria;p__Bacteroidota;c__Bacteroidia;o__Bacteroidales;f__Bacteroidaceae;g__Prevotella;s__GCA_002449845.1
RMAG1374	Current Study	other	c00071_contigs..	contigs1_sample_bins_2500.3853_NODE_157_length_6261_cov_3.490976	cluster002	6261	ctg71_1;ctg71_2;ctg71_3;ctg71_4;ctg71_5	0;6261	d__Bacteria;p__Bacteroidota;c__Bacteroidia;o__Bacteroidales;f__Bacteroidaceae;g__Prevotella;s__GCA_002449845.1	d__Bacteria;p__Bacteroidota;c__Bacteroidia;o__Bacteroidales;f__Bacteroidaceae;g__Prevotella;s__GCA_002449845.1
RMAG1374	Current Study	arylpolyene	c00097_contigs..	contigs1_sample_bins_2500.3853_NODE_1_length_101221_cov_3.961084	cluster003	101221	ctg97_41;ctg97_42;ctg97_43;ctg97_44;ctg97_45;ctg97_46;ctg97_47;ctg97_48;ctg97_49;ctg97_50;ctg97_51;ctg97_52;ctg97_53;ctg97_54;ctg97_55;ctg97_56;ctg97_57;ctg97_58;ctg97_59;ctg97_60;ctg97_61;ctg97_62;ctg97_63;ctg97_64;ctg97_65	70637;101221	d__Bacteria;p__Bacteroidota;c__Bacteroidia;o__Bacteroidales;f__Bacteroidaceae;g__Prevotella;s__GCA_002449845.1	d__Bacteria;p__Bacteroidota;c__Bacteroidia;o__Bacteroidales;f__Bacteroidaceae;g__Prevotella;s__GCA_002449845.1
RMAG1376	Current Study	nrps	c00106_contigs..	contigs1_sample_bins_2500.3929_NODE_66_length_17592_cov_8.122980	cluster001	17592	ctg106_1;ctg106_2;ctg106_3;ctg106_4;ctg106_5;ctg106_6;ctg106_7	0;17592	d__Bacteria;p__Bacteroidota;c__Bacteroidia;o__Bacteroidales;f__Muribaculaceae;g__C941;s__	d__Bacteria;p__Bacteroidota;c__Bacteroidia;o__Bacteroidales;f__Muribaculaceae;g__C941;s__
RMAG1376	Current Study	nrps	c00132_contigs..	contigs1_sample_bins_2500.3929_NODE_14_length_46412_cov_5.918614	cluster002	46412	ctg132_1;ctg132_2;ctg132_3;ctg132_4;ctg132_5;ctg132_6;ctg132_7;ctg132_8;ctg132_9;ctg132_10;ctg132_11;ctg132_12;ctg132_13;ctg132_14;ctg132_15;ctg132_16;ctg132_17;ctg132_18;ctg132_19;ctg132_20;ctg132_21;ctg132_22;ctg132_23;ctg132_24;ctg132_25;ctg132_26;ctg132_27;ctg132_28;ctg132_29;ctg132_30;ctg132_31;ctg132_32;ctg132_33;ctg132_34;ctg132_35;ctg132_36;ctg132_37;ctg132_38;ctg132_39;ctg132_40	0;40203	d__Bacteria;p__Bacteroidota;c__Bacteroidia;o__Bacteroidales;f__Muribaculaceae;g__C941;s__	d__Bacteria;p__Bacteroidota;c__Bacteroidia;o__Bacteroidales;f__Muribaculaceae;g__C941;s__
RMAG1377	Current Study	terpene	c00105_contigs..	contigs1_sample_bins_2500.392_NODE_22_length_28049_cov_6.087519	cluster001	28049	ctg105_1;ctg105_2;ctg105_3;ctg105_4;ctg105_5;ctg105_6;ctg105_7;ctg105_8;ctg105_9;ctg105_10;ctg105_11;ctg105_12;ctg105_13	0;14674	d__Bacteria;p__Proteobacteria;c__Alphaproteobacteria;o__RF32;f__CAG-239;g__CAG-267;s__	d__Bacteria;p__Proteobacteria;c__Alphaproteobacteria;o__RF32;f__CAG-239;g__CAG-267;s__
RMAG1382	Current Study	other	c00045_contigs..	contigs1_sample_bins_2500.4055_NODE_34_length_10374_cov_4.442168	cluster001	10374	ctg45_1;ctg45_2;ctg45_3;ctg45_4;ctg45_5;ctg45_6;ctg45_7;ctg45_8;ctg45_9;ctg45_10;ctg45_11	0;10374	d__Bacteria;p__Firmicutes;c__Bacilli;o__RFN20;f__CAG-826;g__;s__	d__Bacteria;p__Firmicutes;c__Bacilli;o__RFN20;f__CAG-826;g__;s__
RMAG1383	Current Study	nrps	c00019_contigs..	contigs1_sample_bins_2500.4072_NODE_12_length_57425_cov_10.547988	cluster001	57425	ctg19_1;ctg19_2;ctg19_3;ctg19_4;ctg19_5;ctg19_6;ctg19_7;ctg19_8;ctg19_9;ctg19_10;ctg19_11;ctg19_12;ctg19_13;ctg19_14;ctg19_15;ctg19_16;ctg19_17;ctg19_18;ctg19_19;ctg19_20;ctg19_21;ctg19_22;ctg19_23;ctg19_24;ctg19_25;ctg19_26;ctg19_27;ctg19_28	0;41842	d__Bacteria;p__Bacteroidota;c__Bacteroidia;o__Bacteroidales;f__Paludibacteraceae;g__RF16;s__	d__Bacteria;p__Bacteroidota;c__Bacteroidia;o__Bacteroidales;f__Paludibacteraceae;g__RF16;s__
RMAG1384	Current Study	bacteriocin	c00019_contigs..	contigs1_sample_bins_2500.4082_NODE_104_length_6894_cov_3.765317	cluster001	6894	ctg19_1;ctg19_2;ctg19_3	0;6894	d__Bacteria;p__Firmicutes_A;c__Clostridia;o__Lachnospirales;f__Lachnospiraceae;g__Eubacterium_Q;s__	d__Bacteria;p__Firmicutes;c__Clostridia;o__Lachnospirales;f__Lachnospiraceae;g__Eubacterium;s__
RMAG1384	Current Study	bacteriocin	c00099_contigs..	contigs1_sample_bins_2500.4082_NODE_1_length_78767_cov_4.365497	cluster002	78767	ctg99_15;ctg99_16;ctg99_17;ctg99_18;ctg99_19;ctg99_20;ctg99_21;ctg99_22;ctg99_23;ctg99_24;ctg99_25;ctg99_26;ctg99_27;ctg99_28;ctg99_29;ctg99_30	19855;30077	d__Bacteria;p__Firmicutes_A;c__Clostridia;o__Lachnospirales;f__Lachnospiraceae;g__Eubacterium_Q;s__	d__Bacteria;p__Firmicutes;c__Clostridia;o__Lachnospirales;f__Lachnospiraceae;g__Eubacterium;s__
RMAG1385	Current Study	nrps	c00041_contigs..	contigs1_sample_bins_2500.40_NODE_1_length_154986_cov_4.942497	cluster001	154986	ctg41_47;ctg41_48;ctg41_49;ctg41_50;ctg41_51;ctg41_52;ctg41_53;ctg41_54;ctg41_55;ctg41_56;ctg41_57;ctg41_58;ctg41_59;ctg41_60;ctg41_61;ctg41_62;ctg41_63;ctg41_64;ctg41_65;ctg41_66;ctg41_67;ctg41_68;ctg41_69;ctg41_70;ctg41_71;ctg41_72;ctg41_73;ctg41_74;ctg41_75;ctg41_76;ctg41_77;ctg41_78;ctg41_79	48381;92104	d__Bacteria;p__Firmicutes_A;c__Clostridia;o__Lachnospirales;f__Lachnospiraceae;g__V9D3004;s__GCA_002349525.1	d__Bacteria;p__Firmicutes;c__Clostridia;o__Lachnospirales;f__Lachnospiraceae;g__V9D3004;s__GCA_002349525.1
RMAG1385	Current Study	sactipeptide	c00042_contigs..	contigs1_sample_bins_2500.40_NODE_17_length_49714_cov_6.610161	cluster002	49714	ctg42_2;ctg42_3;ctg42_4;ctg42_5;ctg42_6;ctg42_7;ctg42_8;ctg42_9;ctg42_10;ctg42_11;ctg42_12;ctg42_13;ctg42_14;ctg42_15;ctg42_16;ctg42_17;ctg42_18;ctg42_19;ctg42_20;ctg42_21	3456;23600	d__Bacteria;p__Firmicutes_A;c__Clostridia;o__Lachnospirales;f__Lachnospiraceae;g__V9D3004;s__GCA_002349525.1	d__Bacteria;p__Firmicutes;c__Clostridia;o__Lachnospirales;f__Lachnospiraceae;g__V9D3004;s__GCA_002349525.1
RMAG1386	Current Study	sactipeptide	c00186_contigs..	contigs1_sample_bins_2500.4101_NODE_28_length_18237_cov_4.666244	cluster001	18237	ctg186_7;ctg186_8;ctg186_9;ctg186_10;ctg186_11;ctg186_12;ctg186_13;ctg186_14;ctg186_15;ctg186_16;ctg186_17;ctg186_18	4782;18237	d__Bacteria;p__Firmicutes_C;c__Negativicutes;o__Selenomonadales;f__Selenomonadaceae;g__Selenomonas_C;s__GCA_002472155.1	d__Bacteria;p__Firmicutes;c__Negativicutes;o__Selenomonadales;f__Selenomonadaceae;g__Selenomonas;s__GCA_002472155.1
RMAG1387	Current Study	nrps	c00030_contigs..	contigs1_sample_bins_2500.4125_NODE_17_length_34660_cov_12.731253	cluster001	34660	ctg30_1;ctg30_2;ctg30_3;ctg30_4;ctg30_5;ctg30_6;ctg30_7;ctg30_8;ctg30_9;ctg30_10;ctg30_11;ctg30_12;ctg30_13;ctg30_14;ctg30_15;ctg30_16;ctg30_17;ctg30_18;ctg30_19;ctg30_20;ctg30_21;ctg30_22;ctg30_23;ctg30_24;ctg30_25	1432;34660	d__Bacteria;p__Bacteroidota;c__Bacteroidia;o__Bacteroidales;f__Paludibacteraceae;g__RF16;s__	d__Bacteria;p__Bacteroidota;c__Bacteroidia;o__Bacteroidales;f__Paludibacteraceae;g__RF16;s__
RMAG139	Current Study	arylpolyene	c00002_cattle1..	cattle10_SRR4435578_metabat_single_bins.69_cattle10-13_k87_231402	cluster001	17789	ctg2_1;ctg2_2;ctg2_3;ctg2_4;ctg2_5;ctg2_6;ctg2_7;ctg2_8;ctg2_9;ctg2_10;ctg2_11;ctg2_12;ctg2_13;ctg2_14;ctg2_15;ctg2_16;ctg2_17	0;17789	d__Bacteria;p__Bacteroidota;c__Bacteroidia;o__Bacteroidales;f__Bacteroidaceae;g__Prevotella;s__GCA_002350275.1	d__Bacteria;p__Bacteroidota;c__Bacteroidia;o__Bacteroidales;f__Bacteroidaceae;g__Prevotella;s__GCA_002350275.1
RMAG139	Current Study	arylpolyene	c00085_cattle1..	cattle10_SRR4435578_metabat_single_bins.69_cattle10-13_k87_319005	cluster002	23319	ctg85_1;ctg85_2;ctg85_3;ctg85_4;ctg85_5;ctg85_6;ctg85_7;ctg85_8;ctg85_9;ctg85_10;ctg85_11;ctg85_12;ctg85_13;ctg85_14;ctg85_15;ctg85_16;ctg85_17;ctg85_18;ctg85_19;ctg85_20;ctg85_21;ctg85_22;ctg85_23;ctg85_24;ctg85_25;ctg85_26;ctg85_27;ctg85_28;ctg85_29;ctg85_30;ctg85_31;ctg85_32;ctg85_33;ctg85_34	0;23319	d__Bacteria;p__Bacteroidota;c__Bacteroidia;o__Bacteroidales;f__Bacteroidaceae;g__Prevotella;s__GCA_002350275.1	d__Bacteria;p__Bacteroidota;c__Bacteroidia;o__Bacteroidales;f__Bacteroidaceae;g__Prevotella;s__GCA_002350275.1
RMAG1390	Current Study	lantipeptide	c00046_contigs..	contigs1_sample_bins_2500.4162_NODE_90_length_10892_cov_2.126150	cluster001	10892	ctg46_1;ctg46_2;ctg46_3;ctg46_4;ctg46_5;ctg46_6;ctg46_7;ctg46_8;ctg46_9	0;10892	d__Bacteria;p__Firmicutes_A;c__Clostridia;o__Lachnospirales;f__Lachnospiraceae;g__Eubacterium_Q;s__	d__Bacteria;p__Firmicutes;c__Clostridia;o__Lachnospirales;f__Lachnospiraceae;g__Eubacterium;s__
RMAG1390	Current Study	sactipeptide	c00201_contigs..	contigs1_sample_bins_2500.4162_NODE_86_length_11208_cov_2.554372	cluster002	11208	ctg201_1;ctg201_2;ctg201_3;ctg201_4;ctg201_5;ctg201_6;ctg201_7;ctg201_8;ctg201_9	0;11208	d__Bacteria;p__Firmicutes_A;c__Clostridia;o__Lachnospirales;f__Lachnospiraceae;g__Eubacterium_Q;s__	d__Bacteria;p__Firmicutes;c__Clostridia;o__Lachnospirales;f__Lachnospiraceae;g__Eubacterium;s__
RMAG1390	Current Study	lantipeptide	c00203_contigs..	contigs1_sample_bins_2500.4162_NODE_106_length_9281_cov_2.212803	cluster003	9281	ctg203_1;ctg203_2;ctg203_3;ctg203_4;ctg203_5;ctg203_6;ctg203_7;ctg203_8;ctg203_9;ctg203_10;ctg203_11;ctg203_12;ctg203_13	0;9281	d__Bacteria;p__Firmicutes_A;c__Clostridia;o__Lachnospirales;f__Lachnospiraceae;g__Eubacterium_Q;s__	d__Bacteria;p__Firmicutes;c__Clostridia;o__Lachnospirales;f__Lachnospiraceae;g__Eubacterium;s__
RMAG1391	Current Study	sactipeptide	c00052_contigs..	contigs1_sample_bins_2500.4171_NODE_11_length_86246_cov_9.651274	cluster001	86246	ctg52_24;ctg52_25;ctg52_26;ctg52_27;ctg52_28;ctg52_29;ctg52_30;ctg52_31;ctg52_32;ctg52_33;ctg52_34;ctg52_35;ctg52_36;ctg52_37;ctg52_38;ctg52_39	32129;52279	d__Bacteria;p__Firmicutes_A;c__Clostridia;o__Lachnospirales;f__Lachnospiraceae;g__Eubacterium_Q;s__GCA_002349225.1	d__Bacteria;p__Firmicutes;c__Clostridia;o__Lachnospirales;f__Lachnospiraceae;g__Eubacterium;s__GCA_002349225.1
RMAG1392	Current Study	other	c00003_contigs..	contigs1_sample_bins_2500.4181_NODE_31_length_1456_cov_1.210685	cluster001	1456	ctg3_1;ctg3_2	0;1456	d__Bacteria;p__Firmicutes;c__Bacilli;o__RFN20;f__CAG-826;g__UBA3207;s__	d__Bacteria;p__Firmicutes;c__Bacilli;o__RFN20;f__CAG-826;g__UBA3207;s__
RMAG1392	Current Study	other	c00008_contigs..	contigs1_sample_bins_2500.4181_NODE_1_length_442383_cov_7.020149	cluster002	442383	ctg8_132;ctg8_133;ctg8_134;ctg8_135;ctg8_136;ctg8_137;ctg8_138;ctg8_139;ctg8_140;ctg8_141;ctg8_142;ctg8_143;ctg8_144;ctg8_145;ctg8_146;ctg8_147;ctg8_148;ctg8_149;ctg8_150;ctg8_151;ctg8_152;ctg8_153;ctg8_154;ctg8_155;ctg8_156;ctg8_157;ctg8_158;ctg8_159;ctg8_160;ctg8_161;ctg8_162;ctg8_163;ctg8_164;ctg8_165;ctg8_166;ctg8_167;ctg8_168;ctg8_169	139306;181313	d__Bacteria;p__Firmicutes;c__Bacilli;o__RFN20;f__CAG-826;g__UBA3207;s__	d__Bacteria;p__Firmicutes;c__Bacilli;o__RFN20;f__CAG-826;g__UBA3207;s__
RMAG1392	Current Study	nrps	c00010_contigs..	contigs1_sample_bins_2500.4181_NODE_4_length_79521_cov_7.971144	cluster003	79521	ctg10_41;ctg10_42;ctg10_43;ctg10_44;ctg10_45;ctg10_46;ctg10_47;ctg10_48;ctg10_49;ctg10_50;ctg10_51;ctg10_52;ctg10_53;ctg10_54;ctg10_55;ctg10_56;ctg10_57;ctg10_58;ctg10_59;ctg10_60;ctg10_61;ctg10_62;ctg10_63;ctg10_64;ctg10_65;ctg10_66;ctg10_67;ctg10_68;ctg10_69;ctg10_70;ctg10_71;ctg10_72;ctg10_73;ctg10_74;ctg10_75;ctg10_76;ctg10_77;ctg10_78;ctg10_79;ctg10_80;ctg10_81;ctg10_82	38758;79521	d__Bacteria;p__Firmicutes;c__Bacilli;o__RFN20;f__CAG-826;g__UBA3207;s__	d__Bacteria;p__Firmicutes;c__Bacilli;o__RFN20;f__CAG-826;g__UBA3207;s__
RMAG1392	Current Study	bacteriocin	c00011_contigs..	contigs1_sample_bins_2500.4181_NODE_3_length_125350_cov_8.380194	cluster004	125350	ctg11_94;ctg11_95;ctg11_96;ctg11_97;ctg11_98;ctg11_99;ctg11_100;ctg11_101;ctg11_102;ctg11_103;ctg11_104;ctg11_105	80531;90723	d__Bacteria;p__Firmicutes;c__Bacilli;o__RFN20;f__CAG-826;g__UBA3207;s__	d__Bacteria;p__Firmicutes;c__Bacilli;o__RFN20;f__CAG-826;g__UBA3207;s__
RMAG1392	Current Study	bacteriocin	c00023_contigs..	contigs1_sample_bins_2500.4181_NODE_15_length_10497_cov_6.450145	cluster005	10497	ctg23_4;ctg23_5;ctg23_6;ctg23_7;ctg23_8;ctg23_9;ctg23_10;ctg23_11	2460;10497	d__Bacteria;p__Firmicutes;c__Bacilli;o__RFN20;f__CAG-826;g__UBA3207;s__	d__Bacteria;p__Firmicutes;c__Bacilli;o__RFN20;f__CAG-826;g__UBA3207;s__
RMAG1393	Current Study	terpene	c00015_contigs..	contigs1_sample_bins_2500.4185_NODE_2_length_158366_cov_13.550044	cluster001	158366	ctg15_52;ctg15_53;ctg15_54;ctg15_55;ctg15_56;ctg15_57;ctg15_58;ctg15_59;ctg15_60;ctg15_61;ctg15_62;ctg15_63;ctg15_64;ctg15_65;ctg15_66;ctg15_67;ctg15_68;ctg15_69;ctg15_70;ctg15_71;ctg15_72	66173;87004	d__Bacteria;p__Proteobacteria;c__Alphaproteobacteria;o__RF32;f__CAG-239;g__;s__	d__Bacteria;p__Proteobacteria;c__Alphaproteobacteria;o__RF32;f__CAG-239;g__;s__
RMAG1394	Current Study	lantipeptide	c00023_contigs..	contigs1_sample_bins_2500.4194_NODE_64_length_13762_cov_9.808801	cluster001	13762	ctg23_1;ctg23_2;ctg23_3;ctg23_4;ctg23_5;ctg23_6;ctg23_7;ctg23_8;ctg23_9;ctg23_10;ctg23_11;ctg23_12	0;13762	d__Bacteria;p__Firmicutes;c__Bacilli;o__Erysipelotrichales;f__Erysipelotrichaceae;g__Solobacterium;s__	d__Bacteria;p__Firmicutes;c__Bacilli;o__Erysipelotrichales;f__Erysipelotrichaceae;g__Solobacterium;s__
RMAG1395	Current Study	arylpolyene	c00009_contigs..	contigs1_sample_bins_2500.4196_NODE_14_length_62774_cov_44.605925	cluster001	62774	ctg9_13;ctg9_14;ctg9_15;ctg9_16;ctg9_17;ctg9_18;ctg9_19;ctg9_20;ctg9_21;ctg9_22;ctg9_23;ctg9_24;ctg9_25;ctg9_26;ctg9_27;ctg9_28;ctg9_29;ctg9_30;ctg9_31;ctg9_32;ctg9_33;ctg9_34;ctg9_35;ctg9_36;ctg9_37;ctg9_38;ctg9_39;ctg9_40;ctg9_41;ctg9_42;ctg9_43;ctg9_44;ctg9_45;ctg9_46;ctg9_47;ctg9_48;ctg9_49;ctg9_50;ctg9_51;ctg9_52;ctg9_53;ctg9_54;ctg9_55;ctg9_56;ctg9_57;ctg9_58;ctg9_59;ctg9_60;ctg9_61;ctg9_62…	11957;62774	d__Bacteria;p__Bacteroidota;c__Bacteroidia;o__Bacteroidales;f__Bacteroidaceae;g__Prevotella;s__	d__Bacteria;p__Bacteroidota;c__Bacteroidia;o__Bacteroidales;f__Bacteroidaceae;g__Prevotella;s__
RMAG1395	Current Study	nrps	c00058_contigs..	contigs1_sample_bins_2500.4196_NODE_3_length_129754_cov_36.437629	cluster002	129754	ctg58_26;ctg58_27;ctg58_28;ctg58_29;ctg58_30;ctg58_31;ctg58_32;ctg58_33;ctg58_34;ctg58_35;ctg58_36;ctg58_37;ctg58_38;ctg58_39;ctg58_40;ctg58_41;ctg58_42;ctg58_43;ctg58_44;ctg58_45;ctg58_46;ctg58_47;ctg58_48;ctg58_49;ctg58_50;ctg58_51	35087;79467	d__Bacteria;p__Bacteroidota;c__Bacteroidia;o__Bacteroidales;f__Bacteroidaceae;g__Prevotella;s__	d__Bacteria;p__Bacteroidota;c__Bacteroidia;o__Bacteroidales;f__Bacteroidaceae;g__Prevotella;s__
RMAG1395	Current Study	nrps	c00058_contigs..	contigs1_sample_bins_2500.4196_NODE_3_length_129754_cov_36.437629	cluster003	129754	ctg58_68;ctg58_69;ctg58_70;ctg58_71;ctg58_72;ctg58_73;ctg58_74;ctg58_75;ctg58_76;ctg58_77;ctg58_78;ctg58_79;ctg58_80;ctg58_81;ctg58_82;ctg58_83;ctg58_84;ctg58_85;ctg58_86;ctg58_87;ctg58_88;ctg58_89;ctg58_90;ctg58_91;ctg58_92;ctg58_93;ctg58_94;ctg58_95;ctg58_96;ctg58_97;ctg58_98;ctg58_99;ctg58_100;ctg58_101	90383;129754	d__Bacteria;p__Bacteroidota;c__Bacteroidia;o__Bacteroidales;f__Bacteroidaceae;g__Prevotella;s__	d__Bacteria;p__Bacteroidota;c__Bacteroidia;o__Bacteroidales;f__Bacteroidaceae;g__Prevotella;s__
RMAG1395	Current Study	other	c00089_contigs..	contigs1_sample_bins_2500.4196_NODE_77_length_11510_cov_6.473854	cluster004	11510	ctg89_1;ctg89_2;ctg89_3;ctg89_4;ctg89_5;ctg89_6;ctg89_7;ctg89_8;ctg89_9;ctg89_10	0;11510	d__Bacteria;p__Bacteroidota;c__Bacteroidia;o__Bacteroidales;f__Bacteroidaceae;g__Prevotella;s__	d__Bacteria;p__Bacteroidota;c__Bacteroidia;o__Bacteroidales;f__Bacteroidaceae;g__Prevotella;s__
RMAG1398	Current Study	nrps	c00068_contigs..	contigs1_sample_bins_2500.4206_NODE_32_length_29440_cov_6.016267	cluster001	29440	ctg68_1;ctg68_2;ctg68_3;ctg68_4;ctg68_5;ctg68_6;ctg68_7;ctg68_8;ctg68_9;ctg68_10;ctg68_11;ctg68_12;ctg68_13;ctg68_14;ctg68_15;ctg68_16;ctg68_17;ctg68_18;ctg68_19;ctg68_20	0;29440	d__Bacteria;p__Bacteroidota;c__Bacteroidia;o__Bacteroidales;f__Bacteroidaceae;g__Prevotella;s__	d__Bacteria;p__Bacteroidota;c__Bacteroidia;o__Bacteroidales;f__Bacteroidaceae;g__Prevotella;s__
RMAG1400	Current Study	sactipeptide	c00034_contigs..	contigs1_sample_bins_2500.4231_NODE_6_length_80845_cov_7.035903	cluster001	80845	ctg34_1;ctg34_2;ctg34_3;ctg34_4;ctg34_5;ctg34_6;ctg34_7;ctg34_8;ctg34_9;ctg34_10;ctg34_11;ctg34_12	0;11791	d__Bacteria;p__Firmicutes_C;c__Negativicutes;o__Selenomonadales;f__Selenomonadaceae;g__;s__	d__Bacteria;p__Firmicutes;c__Negativicutes;o__Selenomonadales;f__Selenomonadaceae;g__;s__
RMAG1400	Current Study	bacteriocin	c00063_contigs..	contigs1_sample_bins_2500.4231_NODE_12_length_46426_cov_2.383162	cluster002	46426	ctg62_5;ctg62_6;ctg62_7;ctg62_8;ctg62_9;ctg62_10;ctg62_11;ctg62_12;ctg62_13;ctg62_14	3329;14745	d__Bacteria;p__Firmicutes_C;c__Negativicutes;o__Selenomonadales;f__Selenomonadaceae;g__;s__	d__Bacteria;p__Firmicutes;c__Negativicutes;o__Selenomonadales;f__Selenomonadaceae;g__;s__
RMAG1403	Current Study	bacteriocin	c00085_contigs..	contigs1_sample_bins_2500.4272_NODE_223_length_2463_cov_2.158818	cluster001	2463	ctg85_1;ctg85_2;ctg85_3	0;2463	d__Bacteria;p__Firmicutes_C;c__Negativicutes;o__Selenomonadales;f__Selenomonadaceae;g__Anaerovibrio;s__Anaerovibrio lipolyticus_A	d__Bacteria;p__Firmicutes;c__Negativicutes;o__Selenomonadales;f__Selenomonadaceae;g__Anaerovibrio;s__Anaerovibrio lipolyticus
RMAG1403	Current Study	nrps	c00100_contigs..	contigs1_sample_bins_2500.4272_NODE_67_length_8465_cov_1.879827	cluster002	8465	ctg100_1;ctg100_2;ctg100_3;ctg100_4;ctg100_5;ctg100_6;ctg100_7;ctg100_8	0;8465	d__Bacteria;p__Firmicutes_C;c__Negativicutes;o__Selenomonadales;f__Selenomonadaceae;g__Anaerovibrio;s__Anaerovibrio lipolyticus_A	d__Bacteria;p__Firmicutes;c__Negativicutes;o__Selenomonadales;f__Selenomonadaceae;g__Anaerovibrio;s__Anaerovibrio lipolyticus
RMAG1405	Current Study	sactipeptide	c00061_contigs..	contigs1_sample_bins_2500.4285_NODE_13_length_62040_cov_12.083859	cluster001	62040	ctg61_3;ctg61_4;ctg61_5;ctg61_6;ctg61_7;ctg61_8;ctg61_9;ctg61_10;ctg61_11;ctg61_12;ctg61_13;ctg61_14;ctg61_15;ctg61_16;ctg61_17;ctg61_18;ctg61_19;ctg61_20	2575;22725	d__Bacteria;p__Firmicutes_A;c__Clostridia;o__Lachnospirales;f__Lachnospiraceae;g__Eubacterium_Q;s__UBA9797	d__Bacteria;p__Firmicutes;c__Clostridia;o__Lachnospirales;f__Lachnospiraceae;g__Eubacterium;s__UBA9797
RMAG1407	Current Study	nrps	c00020_contigs..	contigs1_sample_bins_2500.4347_NODE_12_length_54001_cov_3.645395	cluster001	54001	ctg20_1;ctg20_2;ctg20_3;ctg20_4;ctg20_5;ctg20_6;ctg20_7;ctg20_8;ctg20_9;ctg20_10;ctg20_11;ctg20_12;ctg20_13;ctg20_14;ctg20_15;ctg20_16;ctg20_17;ctg20_18;ctg20_19;ctg20_20;ctg20_21;ctg20_22;ctg20_23;ctg20_24;ctg20_25;ctg20_26	0;31338	d__Bacteria;p__Bacteroidota;c__Bacteroidia;o__Bacteroidales;f__P3;g__P3;s__	d__Bacteria;p__Bacteroidota;c__Bacteroidia;o__Bacteroidales;f__P3;g__P3;s__
RMAG1407	Current Study	arylpolyene	c00046_contigs..	contigs1_sample_bins_2500.4347_NODE_6_length_105869_cov_3.389921	cluster002	105869	ctg46_8;ctg46_9;ctg46_10;ctg46_11;ctg46_12;ctg46_13;ctg46_14;ctg46_15;ctg46_16;ctg46_17;ctg46_18;ctg46_19;ctg46_20;ctg46_21;ctg46_22;ctg46_23;ctg46_24;ctg46_25;ctg46_26;ctg46_27;ctg46_28;ctg46_29;ctg46_30;ctg46_31;ctg46_32;ctg46_33;ctg46_34;ctg46_35;ctg46_36;ctg46_37;ctg46_38;ctg46_39;ctg46_40;ctg46_41;ctg46_42;ctg46_43;ctg46_44;ctg46_45;ctg46_46;ctg46_47;ctg46_48;ctg46_49;ctg46_50;ctg46_51;ctg46…	14893;63226	d__Bacteria;p__Bacteroidota;c__Bacteroidia;o__Bacteroidales;f__P3;g__P3;s__	d__Bacteria;p__Bacteroidota;c__Bacteroidia;o__Bacteroidales;f__P3;g__P3;s__
RMAG1408	Current Study	nrps	c00091_contigs..	contigs1_sample_bins_2500.4352_NODE_162_length_5264_cov_1.872104	cluster001	5264	ctg91_1;ctg91_2	0;5264	d__Bacteria;p__Bacteroidota;c__Bacteroidia;o__Bacteroidales;f__Bacteroidaceae;g__Prevotella;s__	d__Bacteria;p__Bacteroidota;c__Bacteroidia;o__Bacteroidales;f__Bacteroidaceae;g__Prevotella;s__
RMAG1408	Current Study	other	c00139_contigs..	contigs1_sample_bins_2500.4352_NODE_187_length_2713_cov_2.325599	cluster002	2713	ctg139_1;ctg139_2	0;2713	d__Bacteria;p__Bacteroidota;c__Bacteroidia;o__Bacteroidales;f__Bacteroidaceae;g__Prevotella;s__	d__Bacteria;p__Bacteroidota;c__Bacteroidia;o__Bacteroidales;f__Bacteroidaceae;g__Prevotella;s__
RMAG141	Current Study	nrps	c00007_cattle1..	cattle10_SRR4435579_metabat_single_bins.3_NODE_4_length_219332_cov_6.992275	cluster001	219332	ctg7_170;ctg7_171;ctg7_172;ctg7_173;ctg7_174;ctg7_175;ctg7_176;ctg7_177;ctg7_178;ctg7_179;ctg7_180;ctg7_181;ctg7_182;ctg7_183;ctg7_184;ctg7_185;ctg7_186	190322;219332	d__Bacteria;p__Firmicutes_A;c__Clostridia;o__Saccharofermentanales;f__Saccharofermentanaceae;g__Saccharofermentans;s__	d__Bacteria;p__Firmicutes;c__Clostridia;o__Saccharofermentanales;f__Saccharofermentanaceae;g__Saccharofermentans;s__
RMAG141	Current Study	sactipeptide	c00008_cattle1..	cattle10_SRR4435579_metabat_single_bins.3_NODE_3_length_242287_cov_7.064892	cluster002	242287	ctg8_86;ctg8_87;ctg8_88;ctg8_89;ctg8_90;ctg8_91;ctg8_92;ctg8_93;ctg8_94;ctg8_95;ctg8_96;ctg8_97;ctg8_98;ctg8_99;ctg8_100;ctg8_101;ctg8_102;ctg8_103;ctg8_104;ctg8_105;ctg8_106	94201;114348	d__Bacteria;p__Firmicutes_A;c__Clostridia;o__Saccharofermentanales;f__Saccharofermentanaceae;g__Saccharofermentans;s__	d__Bacteria;p__Firmicutes;c__Clostridia;o__Saccharofermentanales;f__Saccharofermentanaceae;g__Saccharofermentans;s__
RMAG1411	Current Study	sactipeptide	c00153_contigs..	contigs1_sample_bins_2500.4408_NODE_174_length_4157_cov_2.844417	cluster001	4157	ctg153_1;ctg153_2;ctg153_3;ctg153_4;ctg153_5	0;4157	d__Bacteria;p__Firmicutes_A;c__Clostridia;o__Christensenellales;f__CAG-74;g__UBA2862;s__	d__Bacteria;p__Firmicutes;c__Clostridia;o__Christensenellales;f__CAG-74;g__UBA2862;s__
RMAG1412	Current Study	arylpolyene	c00005_contigs..	contigs1_sample_bins_2500.4441_NODE_15_length_31205_cov_4.326485	cluster001	31205	ctg5_1;ctg5_2;ctg5_3;ctg5_4;ctg5_5;ctg5_6;ctg5_7;ctg5_8;ctg5_9;ctg5_10;ctg5_11;ctg5_12;ctg5_13;ctg5_14;ctg5_15;ctg5_16;ctg5_17;ctg5_18;ctg5_19;ctg5_20;ctg5_21;ctg5_22;ctg5_23;ctg5_24;ctg5_25;ctg5_26;ctg5_27;ctg5_28;ctg5_29;ctg5_30	0;26316	d__Bacteria;p__Bacteroidota;c__Bacteroidia;o__Bacteroidales;f__UBA932;g__RC9;s__	d__Bacteria;p__Bacteroidota;c__Bacteroidia;o__Bacteroidales;f__UBA932;g__RC9;s__
RMAG1412	Current Study	arylpolyene	c00047_contigs..	contigs1_sample_bins_2500.4441_NODE_3_length_75533_cov_4.477305	cluster002	75533	ctg47_28;ctg47_29;ctg47_30;ctg47_31;ctg47_32;ctg47_33;ctg47_34;ctg47_35;ctg47_36;ctg47_37;ctg47_38;ctg47_39;ctg47_40;ctg47_41;ctg47_42;ctg47_43;ctg47_44;ctg47_45;ctg47_46;ctg47_47;ctg47_48;ctg47_49;ctg47_50;ctg47_51;ctg47_52;ctg47_53;ctg47_54;ctg47_55;ctg47_56;ctg47_57;ctg47_58;ctg47_59;ctg47_60;ctg47_61	40210;75533	d__Bacteria;p__Bacteroidota;c__Bacteroidia;o__Bacteroidales;f__UBA932;g__RC9;s__	d__Bacteria;p__Bacteroidota;c__Bacteroidia;o__Bacteroidales;f__UBA932;g__RC9;s__
RMAG1413	Current Study	nrps	c00051_contigs..	contigs1_sample_bins_2500.4445_NODE_190_length_1249_cov_3.103853	cluster001	1249	ctg51_1	0;1249	d__Bacteria;p__Bacteroidota;c__Bacteroidia;o__Bacteroidales;f__Bacteroidaceae;g__Prevotella;s__	d__Bacteria;p__Bacteroidota;c__Bacteroidia;o__Bacteroidales;f__Bacteroidaceae;g__Prevotella;s__
RMAG1413	Current Study	arylpolyene	c00102_contigs..	contigs1_sample_bins_2500.4445_NODE_7_length_36433_cov_6.565122	cluster002	36433	ctg102_5;ctg102_6;ctg102_7;ctg102_8;ctg102_9;ctg102_10;ctg102_11;ctg102_12;ctg102_13;ctg102_14;ctg102_15;ctg102_16;ctg102_17;ctg102_18;ctg102_19;ctg102_20;ctg102_21;ctg102_22;ctg102_23;ctg102_24;ctg102_25;ctg102_26;ctg102_27;ctg102_28;ctg102_29;ctg102_30;ctg102_31;ctg102_32;ctg102_33;ctg102_34;ctg102_35;ctg102_36;ctg102_37;ctg102_38	3499;36433	d__Bacteria;p__Bacteroidota;c__Bacteroidia;o__Bacteroidales;f__Bacteroidaceae;g__Prevotella;s__	d__Bacteria;p__Bacteroidota;c__Bacteroidia;o__Bacteroidales;f__Bacteroidaceae;g__Prevotella;s__
RMAG1413	Current Study	nrps	c00148_contigs..	contigs1_sample_bins_2500.4445_NODE_123_length_3338_cov_2.745050	cluster003	3338	ctg148_1	0;3338	d__Bacteria;p__Bacteroidota;c__Bacteroidia;o__Bacteroidales;f__Bacteroidaceae;g__Prevotella;s__	d__Bacteria;p__Bacteroidota;c__Bacteroidia;o__Bacteroidales;f__Bacteroidaceae;g__Prevotella;s__
RMAG1414	Current Study	nrps	c00020_contigs..	contigs1_sample_bins_2500.4487_NODE_8_length_79211_cov_10.395971	cluster001	79211	ctg20_36;ctg20_37;ctg20_38;ctg20_39;ctg20_40;ctg20_41;ctg20_42;ctg20_43;ctg20_44;ctg20_45;ctg20_46;ctg20_47;ctg20_48;ctg20_49;ctg20_50;ctg20_51;ctg20_52;ctg20_53;ctg20_54;ctg20_55;ctg20_56;ctg20_57;ctg20_58;ctg20_59;ctg20_60;ctg20_61;ctg20_62;ctg20_63;ctg20_64;ctg20_65;ctg20_66;ctg20_67	38501;79211	d__Bacteria;p__Firmicutes_A;c__Clostridia;o__Oscillospirales;f__DTU089;g__Ruminococcus_E;s__	d__Bacteria;p__Firmicutes;c__Clostridia;o__Oscillospirales;f__DTU089;g__Ruminococcus;s__
RMAG1414	Current Study	sactipeptide	c00023_contigs..	contigs1_sample_bins_2500.4487_NODE_2_length_195158_cov_10.126103	cluster002	195158	ctg23_7;ctg23_8;ctg23_9;ctg23_10;ctg23_11;ctg23_12;ctg23_13;ctg23_14;ctg23_15;ctg23_16;ctg23_17;ctg23_18;ctg23_19;ctg23_20;ctg23_21;ctg23_22;ctg23_23;ctg23_24;ctg23_25;ctg23_26;ctg23_27	6479;26632	d__Bacteria;p__Firmicutes_A;c__Clostridia;o__Oscillospirales;f__DTU089;g__Ruminococcus_E;s__	d__Bacteria;p__Firmicutes;c__Clostridia;o__Oscillospirales;f__DTU089;g__Ruminococcus;s__
RMAG1415	Current Study	nrps	c00131_contigs..	contigs1_sample_bins_2500.4504_NODE_74_length_10868_cov_8.507815	cluster001	10868	ctg131_1;ctg131_2;ctg131_3;ctg131_4;ctg131_5;ctg131_6;ctg131_7;ctg131_8	0;10868	d__Bacteria;p__Firmicutes_A;c__Clostridia;o__Lachnospirales;f__Lachnospiraceae;g__Clostridium_R;s__UBA10301	d__Bacteria;p__Firmicutes;c__Clostridia;o__Lachnospirales;f__Lachnospiraceae;g__Clostridium;s__UBA10301
RMAG1415	Current Study	sactipeptide	c00202_contigs..	contigs1_sample_bins_2500.4504_NODE_8_length_42720_cov_8.705871	cluster002	42720	ctg202_21;ctg202_22;ctg202_23;ctg202_24;ctg202_25;ctg202_26;ctg202_27;ctg202_28;ctg202_29;ctg202_30;ctg202_31;ctg202_32;ctg202_33;ctg202_34;ctg202_35;ctg202_36;ctg202_37;ctg202_38;ctg202_39;ctg202_40	22169;42370	d__Bacteria;p__Firmicutes_A;c__Clostridia;o__Lachnospirales;f__Lachnospiraceae;g__Clostridium_R;s__UBA10301	d__Bacteria;p__Firmicutes;c__Clostridia;o__Lachnospirales;f__Lachnospiraceae;g__Clostridium;s__UBA10301
RMAG1416	Current Study	arylpolyene	c00038_contigs..	contigs1_sample_bins_2500.4563_NODE_73_length_8121_cov_0.434201	cluster001	8121	ctg38_1;ctg38_2;ctg38_3;ctg38_4;ctg38_5;ctg38_6;ctg38_7;ctg38_8	0;8121	d__Bacteria;p__Bacteroidota;c__Bacteroidia;o__Bacteroidales;f__Bacteroidaceae;g__Prevotella;s__	d__Bacteria;p__Bacteroidota;c__Bacteroidia;o__Bacteroidales;f__Bacteroidaceae;g__Prevotella;s__
RMAG1416	Current Study	other	c00055_contigs..	contigs1_sample_bins_2500.4563_NODE_21_length_55745_cov_24.316516	cluster002	55745	ctg55_1;ctg55_2;ctg55_3;ctg55_4;ctg55_5;ctg55_6;ctg55_7;ctg55_8;ctg55_9;ctg55_10;ctg55_11;ctg55_12;ctg55_13;ctg55_14;ctg55_15;ctg55_16;ctg55_17;ctg55_18;ctg55_19;ctg55_20	0;25098	d__Bacteria;p__Bacteroidota;c__Bacteroidia;o__Bacteroidales;f__Bacteroidaceae;g__Prevotella;s__	d__Bacteria;p__Bacteroidota;c__Bacteroidia;o__Bacteroidales;f__Bacteroidaceae;g__Prevotella;s__
RMAG1416	Current Study	terpene	c00063_contigs..	contigs1_sample_bins_2500.4563_NODE_2_length_167760_cov_24.489176	cluster003	167760	ctg63_115;ctg63_116;ctg63_117;ctg63_118;ctg63_119;ctg63_120;ctg63_121;ctg63_122;ctg63_123;ctg63_124;ctg63_125;ctg63_126;ctg63_127;ctg63_128;ctg63_129;ctg63_130	131156;152899	d__Bacteria;p__Bacteroidota;c__Bacteroidia;o__Bacteroidales;f__Bacteroidaceae;g__Prevotella;s__	d__Bacteria;p__Bacteroidota;c__Bacteroidia;o__Bacteroidales;f__Bacteroidaceae;g__Prevotella;s__
RMAG1416	Current Study	arylpolyene	c00069_contigs..	contigs1_sample_bins_2500.4563_NODE_5_length_144431_cov_28.226051	cluster004	144431	ctg69_70;ctg69_71;ctg69_72;ctg69_73;ctg69_74;ctg69_75;ctg69_76;ctg69_77;ctg69_78;ctg69_79;ctg69_80;ctg69_81;ctg69_82;ctg69_83;ctg69_84;ctg69_85;ctg69_86;ctg69_87;ctg69_88;ctg69_89;ctg69_90;ctg69_91;ctg69_92;ctg69_93;ctg69_94;ctg69_95;ctg69_96;ctg69_97;ctg69_98;ctg69_99;ctg69_100;ctg69_101;ctg69_102;ctg69_103;ctg69_104;ctg69_105;ctg69_106;ctg69_107;ctg69_108;ctg69_109;ctg69_110;ctg69_111;ctg69_112…	102548;144431	d__Bacteria;p__Bacteroidota;c__Bacteroidia;o__Bacteroidales;f__Bacteroidaceae;g__Prevotella;s__	d__Bacteria;p__Bacteroidota;c__Bacteroidia;o__Bacteroidales;f__Bacteroidaceae;g__Prevotella;s__
RMAG1419	Current Study	terpene	c00035_contigs..	contigs1_sample_bins_2500.4645_NODE_16_length_62579_cov_2.544738	cluster001	62579	ctg35_16;ctg35_17;ctg35_18;ctg35_19;ctg35_20;ctg35_21;ctg35_22;ctg35_23;ctg35_24;ctg35_25;ctg35_26;ctg35_27;ctg35_28;ctg35_29;ctg35_30;ctg35_31;ctg35_32;ctg35_33;ctg35_34;ctg35_35;ctg35_36	16183;37293	d__Bacteria;p__Fibrobacterota;c__Fibrobacteria;o__Fibrobacterales;f__Fibrobacteraceae;g__Fibrobacter;s__	d__Bacteria;p__Fibrobacterota;c__Fibrobacteria;o__Fibrobacterales;f__Fibrobacteraceae;g__Fibrobacter;s__
RMAG1419	Current Study	nrps	c00052_contigs..	contigs1_sample_bins_2500.4645_NODE_10_length_97515_cov_2.848275	cluster002	97515	ctg52_44;ctg52_45;ctg52_46;ctg52_47;ctg52_48;ctg52_49;ctg52_50;ctg52_51;ctg52_52;ctg52_53;ctg52_54;ctg52_55;ctg52_56;ctg52_57;ctg52_58;ctg52_59;ctg52_60;ctg52_61;ctg52_62;ctg52_63;ctg52_64;ctg52_65;ctg52_66;ctg52_67;ctg52_68;ctg52_69;ctg52_70;ctg52_71;ctg52_72;ctg52_73;ctg52_74;ctg52_75;ctg52_76;ctg52_77	52208;95220	d__Bacteria;p__Fibrobacterota;c__Fibrobacteria;o__Fibrobacterales;f__Fibrobacteraceae;g__Fibrobacter;s__	d__Bacteria;p__Fibrobacterota;c__Fibrobacteria;o__Fibrobacterales;f__Fibrobacteraceae;g__Fibrobacter;s__
RMAG142	Current Study	other	c00001_cattle1..	cattle10_SRR4435579_metabat_single_bins.6_cattle10-14_k87_230712	cluster001	16775	ctg1_1;ctg1_2;ctg1_3;ctg1_4;ctg1_5;ctg1_6;ctg1_7;ctg1_8;ctg1_9;ctg1_10;ctg1_11;ctg1_12;ctg1_13;ctg1_14;ctg1_15;ctg1_16	0;16775	d__Bacteria;p__Firmicutes;c__Bacilli;o__RFN20;f__CAG-826;g__UBA4951;s__GCA_002395465.1	d__Bacteria;p__Firmicutes;c__Bacilli;o__RFN20;f__CAG-826;g__UBA4951;s__GCA_002395465.1
RMAG1421	Current Study	sactipeptide	c00006_contigs..	contigs1_sample_bins_2500.4653_NODE_64_length_10651_cov_13.316063	cluster001	10651	ctg6_1;ctg6_2;ctg6_3;ctg6_4;ctg6_5;ctg6_6;ctg6_7;ctg6_8;ctg6_9;ctg6_10	0;10651	d__Bacteria;p__Firmicutes_A;c__Clostridia;o__Lachnospirales;f__Lachnospiraceae;g__;s__	d__Bacteria;p__Firmicutes;c__Clostridia;o__Lachnospirales;f__Lachnospiraceae;g__;s__
RMAG1421	Current Study	nrps	c00115_contigs..	contigs1_sample_bins_2500.4653_NODE_41_length_23240_cov_10.538020	cluster002	23240	ctg115_1;ctg115_2;ctg115_3;ctg115_4;ctg115_5;ctg115_6;ctg115_7;ctg115_8;ctg115_9;ctg115_10;ctg115_11;ctg115_12;ctg115_13;ctg115_14;ctg115_15;ctg115_16;ctg115_17;ctg115_18;ctg115_19;ctg115_20;ctg115_21;ctg115_22;ctg115_23;ctg115_24;ctg115_25;ctg115_26;ctg115_27;ctg115_28;ctg115_29	0;23240	d__Bacteria;p__Firmicutes_A;c__Clostridia;o__Lachnospirales;f__Lachnospiraceae;g__;s__	d__Bacteria;p__Firmicutes;c__Clostridia;o__Lachnospirales;f__Lachnospiraceae;g__;s__
RMAG1421	Current Study	lassopeptide	c00122_contigs..	contigs1_sample_bins_2500.4653_NODE_13_length_65573_cov_11.191108	cluster003	65573	ctg122_31;ctg122_32;ctg122_33;ctg122_34;ctg122_35;ctg122_36;ctg122_37;ctg122_38;ctg122_39;ctg122_40;ctg122_41;ctg122_42;ctg122_43;ctg122_44;ctg122_45;ctg122_46;ctg122_47;ctg122_48;ctg122_49;ctg122_50	29079;52736	d__Bacteria;p__Firmicutes_A;c__Clostridia;o__Lachnospirales;f__Lachnospiraceae;g__;s__	d__Bacteria;p__Firmicutes;c__Clostridia;o__Lachnospirales;f__Lachnospiraceae;g__;s__
RMAG1422	Current Study	t1pks-nrps	c00021_contigs..	contigs1_sample_bins_2500.4659_NODE_43_length_23039_cov_5.703185	cluster001	23039	ctg21_1;ctg21_2;ctg21_3;ctg21_4;ctg21_5;ctg21_6;ctg21_7;ctg21_8;ctg21_9;ctg21_10;ctg21_11;ctg21_12	0;23039	d__Bacteria;p__Firmicutes_A;c__Clostridia;o__Clostridiales;f__Clostridiaceae;g__Clostridium;s__	d__Bacteria;p__Firmicutes;c__Clostridia;o__Clostridiales;f__Clostridiaceae;g__Clostridium;s__
RMAG1422	Current Study	sactipeptide	c00113_contigs..	contigs1_sample_bins_2500.4659_NODE_60_length_16574_cov_8.025849	cluster002	16574	ctg113_1;ctg113_2;ctg113_3;ctg113_4;ctg113_5;ctg113_6;ctg113_7;ctg113_8;ctg113_9;ctg113_10;ctg113_11;ctg113_12;ctg113_13	0;16574	d__Bacteria;p__Firmicutes_A;c__Clostridia;o__Clostridiales;f__Clostridiaceae;g__Clostridium;s__	d__Bacteria;p__Firmicutes;c__Clostridia;o__Clostridiales;f__Clostridiaceae;g__Clostridium;s__
RMAG1423	Current Study	nrps	c00059_contigs..	contigs1_sample_bins_2500.4666_cattle10-1_k87_323339	cluster001	22734	ctg59_1;ctg59_2;ctg59_3;ctg59_4;ctg59_5;ctg59_6;ctg59_7;ctg59_8;ctg59_9;ctg59_10;ctg59_11;ctg59_12;ctg59_13;ctg59_14;ctg59_15;ctg59_16;ctg59_17;ctg59_18	0;22734	d__Bacteria;p__Bacteroidota;c__Bacteroidia;o__Bacteroidales;f__P3;g__P3;s__GCA_002392445.1	d__Bacteria;p__Bacteroidota;c__Bacteroidia;o__Bacteroidales;f__P3;g__P3;s__GCA_002392445.1
RMAG1425	Current Study	arylpolyene	c00023_contigs..	contigs1_sample_bins_2500.4684_NODE_16_length_58665_cov_9.961713	cluster001	58665	ctg23_1;ctg23_2;ctg23_3;ctg23_4;ctg23_5;ctg23_6;ctg23_7;ctg23_8;ctg23_9;ctg23_10;ctg23_11;ctg23_12;ctg23_13;ctg23_14;ctg23_15;ctg23_16;ctg23_17;ctg23_18;ctg23_19;ctg23_20;ctg23_21;ctg23_22;ctg23_23;ctg23_24;ctg23_25;ctg23_26;ctg23_27;ctg23_28;ctg23_29;ctg23_30;ctg23_31;ctg23_32;ctg23_33;ctg23_34;ctg23_35;ctg23_36;ctg23_37;ctg23_38;ctg23_39;ctg23_40;ctg23_41;ctg23_42;ctg23_43;ctg23_44;ctg23_45	0;52093	d__Bacteria;p__Bacteroidota;c__Bacteroidia;o__Bacteroidales;f__Bacteroidaceae;g__UBA4372;s__	d__Bacteria;p__Bacteroidota;c__Bacteroidia;o__Bacteroidales;f__Bacteroidaceae;g__UBA4372;s__
RMAG1425	Current Study	nrps	c00050_contigs..	contigs1_sample_bins_2500.4684_NODE_14_length_67424_cov_9.708753	cluster002	67424	ctg50_7;ctg50_8;ctg50_9;ctg50_10;ctg50_11;ctg50_12;ctg50_13;ctg50_14;ctg50_15;ctg50_16;ctg50_17;ctg50_18;ctg50_19;ctg50_20;ctg50_21;ctg50_22;ctg50_23;ctg50_24;ctg50_25;ctg50_26;ctg50_27;ctg50_28;ctg50_29;ctg50_30;ctg50_31;ctg50_32;ctg50_33;ctg50_34;ctg50_35;ctg50_36	6707;52854	d__Bacteria;p__Bacteroidota;c__Bacteroidia;o__Bacteroidales;f__Bacteroidaceae;g__UBA4372;s__	d__Bacteria;p__Bacteroidota;c__Bacteroidia;o__Bacteroidales;f__Bacteroidaceae;g__UBA4372;s__
RMAG1425	Current Study	arylpolyene	c00070_contigs..	contigs1_sample_bins_2500.4684_NODE_53_length_18549_cov_7.081053	cluster003	18549	ctg70_1;ctg70_2;ctg70_3;ctg70_4;ctg70_5;ctg70_6;ctg70_7;ctg70_8;ctg70_9;ctg70_10;ctg70_11;ctg70_12;ctg70_13;ctg70_14	0;18549	d__Bacteria;p__Bacteroidota;c__Bacteroidia;o__Bacteroidales;f__Bacteroidaceae;g__UBA4372;s__	d__Bacteria;p__Bacteroidota;c__Bacteroidia;o__Bacteroidales;f__Bacteroidaceae;g__UBA4372;s__
RMAG1426	Current Study	nrps	c00041_contigs..	contigs1_sample_bins_2500.4724_NODE_12_length_39104_cov_1.088178	cluster001	39104	ctg41_1;ctg41_2;ctg41_3;ctg41_4;ctg41_5;ctg41_6;ctg41_7;ctg41_8;ctg41_9;ctg41_10;ctg41_11;ctg41_12;ctg41_13;ctg41_14;ctg41_15;ctg41_16;ctg41_17;ctg41_18;ctg41_19;ctg41_20;ctg41_21;ctg41_22;ctg41_23;ctg41_24;ctg41_25;ctg41_26;ctg41_27	0;33864	d__Bacteria;p__Firmicutes_A;c__Clostridia;o__Lachnospirales;f__Lachnospiraceae;g__UBA2856;s__	d__Bacteria;p__Firmicutes;c__Clostridia;o__Lachnospirales;f__Lachnospiraceae;g__UBA2856;s__
RMAG1426	Current Study	nrps	c00061_contigs..	contigs1_sample_bins_2500.4724_NODE_26_length_23181_cov_1.163963	cluster002	23181	ctg61_1;ctg61_2;ctg61_3;ctg61_4;ctg61_5	0;23181	d__Bacteria;p__Firmicutes_A;c__Clostridia;o__Lachnospirales;f__Lachnospiraceae;g__UBA2856;s__	d__Bacteria;p__Firmicutes;c__Clostridia;o__Lachnospirales;f__Lachnospiraceae;g__UBA2856;s__
RMAG1426	Current Study	nrps	c00069_contigs..	contigs1_sample_bins_2500.4724_NODE_37_length_18664_cov_1.337919	cluster003	18664	ctg69_1;ctg69_2;ctg69_3;ctg69_4;ctg69_5;ctg69_6;ctg69_7;ctg69_8;ctg69_9;ctg69_10;ctg69_11;ctg69_12;ctg69_13	0;18664	d__Bacteria;p__Firmicutes_A;c__Clostridia;o__Lachnospirales;f__Lachnospiraceae;g__UBA2856;s__	d__Bacteria;p__Firmicutes;c__Clostridia;o__Lachnospirales;f__Lachnospiraceae;g__UBA2856;s__
RMAG1426	Current Study	lantipeptide	c00072_contigs..	contigs1_sample_bins_2500.4724_NODE_51_length_14167_cov_1.094587	cluster004	14167	ctg72_1;ctg72_2;ctg72_3;ctg72_4;ctg72_5;ctg72_6;ctg72_7;ctg72_8;ctg72_9;ctg72_10;ctg72_11;ctg72_12	0;12990	d__Bacteria;p__Firmicutes_A;c__Clostridia;o__Lachnospirales;f__Lachnospiraceae;g__UBA2856;s__	d__Bacteria;p__Firmicutes;c__Clostridia;o__Lachnospirales;f__Lachnospiraceae;g__UBA2856;s__
RMAG1426	Current Study	nrps	c00075_contigs..	contigs1_sample_bins_2500.4724_NODE_57_length_12061_cov_0.936149	cluster005	12061	ctg75_1;ctg75_2;ctg75_3;ctg75_4;ctg75_5;ctg75_6;ctg75_7;ctg75_8	0;12061	d__Bacteria;p__Firmicutes_A;c__Clostridia;o__Lachnospirales;f__Lachnospiraceae;g__UBA2856;s__	d__Bacteria;p__Firmicutes;c__Clostridia;o__Lachnospirales;f__Lachnospiraceae;g__UBA2856;s__
RMAG1426	Current Study	sactipeptide	c00119_contigs..	contigs1_sample_bins_2500.4724_NODE_1_length_113113_cov_0.978608	cluster006	113113	ctg119_1;ctg119_2;ctg119_3;ctg119_4;ctg119_5;ctg119_6;ctg119_7;ctg119_8;ctg119_9;ctg119_10;ctg119_11;ctg119_12;ctg119_13;ctg119_14;ctg119_15;ctg119_16;ctg119_17;ctg119_18	0;19908	d__Bacteria;p__Firmicutes_A;c__Clostridia;o__Lachnospirales;f__Lachnospiraceae;g__UBA2856;s__	d__Bacteria;p__Firmicutes;c__Clostridia;o__Lachnospirales;f__Lachnospiraceae;g__UBA2856;s__
RMAG1426	Current Study	nrps	c00137_contigs..	contigs1_sample_bins_2500.4724_NODE_33_length_19403_cov_0.235941	cluster007	19403	ctg137_1;ctg137_2;ctg137_3;ctg137_4	0;19403	d__Bacteria;p__Firmicutes_A;c__Clostridia;o__Lachnospirales;f__Lachnospiraceae;g__UBA2856;s__	d__Bacteria;p__Firmicutes;c__Clostridia;o__Lachnospirales;f__Lachnospiraceae;g__UBA2856;s__
RMAG1426	Current Study	nrps	c00170_contigs..	contigs1_sample_bins_2500.4724_NODE_114_length_5039_cov_0.257329	cluster008	5039	ctg170_1;ctg170_2	0;5039	d__Bacteria;p__Firmicutes_A;c__Clostridia;o__Lachnospirales;f__Lachnospiraceae;g__UBA2856;s__	d__Bacteria;p__Firmicutes;c__Clostridia;o__Lachnospirales;f__Lachnospiraceae;g__UBA2856;s__
RMAG1429	Current Study	arylpolyene	c00043_contigs..	contigs1_sample_bins_2500.4770_NODE_23_length_38236_cov_0.440788	cluster001	38236	ctg43_1;ctg43_2;ctg43_3;ctg43_4;ctg43_5;ctg43_6;ctg43_7;ctg43_8;ctg43_9;ctg43_10;ctg43_11;ctg43_12;ctg43_13;ctg43_14;ctg43_15;ctg43_16;ctg43_17;ctg43_18;ctg43_19;ctg43_20;ctg43_21;ctg43_22;ctg43_23;ctg43_24;ctg43_25;ctg43_26;ctg43_27;ctg43_28;ctg43_29;ctg43_30;ctg43_31	0;31070	d__Bacteria;p__Spirochaetota;c__Spirochaetia;o__Treponematales;f__Treponemataceae;g__Treponema_D;s__UBA9738	d__Bacteria;p__Spirochaetota;c__Spirochaetia;o__Treponematales;f__Treponemataceae;g__Treponema;s__UBA9738
RMAG143	Current Study	arylpolyene	c00018_cattle1..	cattle10_SRR4435579_metabat_single_bins.9_cattle10-14_k87_289630	cluster001	99746	ctg18_23;ctg18_24;ctg18_25;ctg18_26;ctg18_27;ctg18_28;ctg18_29;ctg18_30;ctg18_31;ctg18_32;ctg18_33;ctg18_34;ctg18_35;ctg18_36;ctg18_37;ctg18_38;ctg18_39;ctg18_40;ctg18_41;ctg18_42;ctg18_43;ctg18_44;ctg18_45;ctg18_46;ctg18_47;ctg18_48;ctg18_49;ctg18_50;ctg18_51;ctg18_52;ctg18_53;ctg18_54	21699;62920	d__Bacteria;p__Bacteroidota;c__Bacteroidia;o__Bacteroidales;f__UBA932;g__UBA1232;s__	d__Bacteria;p__Bacteroidota;c__Bacteroidia;o__Bacteroidales;f__UBA932;g__UBA1232;s__
RMAG143	Current Study	arylpolyene	c00046_cattle1..	cattle10_SRR4435579_metabat_single_bins.9_cattle10-14_k87_176295	cluster002	303605	ctg46_1;ctg46_2;ctg46_3;ctg46_4;ctg46_5;ctg46_6;ctg46_7;ctg46_8;ctg46_9;ctg46_10;ctg46_11;ctg46_12;ctg46_13;ctg46_14;ctg46_15;ctg46_16;ctg46_17;ctg46_18;ctg46_19;ctg46_20;ctg46_21;ctg46_22;ctg46_23;ctg46_24;ctg46_25;ctg46_26;ctg46_27;ctg46_28;ctg46_29;ctg46_30;ctg46_31;ctg46_32;ctg46_33;ctg46_34;ctg46_35;ctg46_36;ctg46_37;ctg46_38	0;43110	d__Bacteria;p__Bacteroidota;c__Bacteroidia;o__Bacteroidales;f__UBA932;g__UBA1232;s__	d__Bacteria;p__Bacteroidota;c__Bacteroidia;o__Bacteroidales;f__UBA932;g__UBA1232;s__
RMAG1430	Current Study	sactipeptide	c00081_contigs..	contigs1_sample_bins_2500.4773_NODE_11_length_76890_cov_11.018325	cluster001	76890	ctg81_1;ctg81_2;ctg81_3;ctg81_4;ctg81_5;ctg81_6;ctg81_7;ctg81_8;ctg81_9;ctg81_10;ctg81_11;ctg81_12;ctg81_13	0;16087	d__Bacteria;p__Firmicutes_A;c__Clostridia;o__Lachnospirales;f__Lachnospiraceae;g__Eubacterium_Q;s__	d__Bacteria;p__Firmicutes;c__Clostridia;o__Lachnospirales;f__Lachnospiraceae;g__Eubacterium;s__
RMAG1431	Current Study	bacteriocin	c00001_contigs..	contigs1_sample_bins_2500.4775_NODE_3_length_183929_cov_4.336139	cluster001	183929	ctg1_18;ctg1_19;ctg1_20;ctg1_21;ctg1_22;ctg1_23;ctg1_24;ctg1_25;ctg1_26;ctg1_27;ctg1_28;ctg1_29;ctg1_30;ctg1_31;ctg1_32;ctg1_33;ctg1_34;ctg1_35	25255;39249	d__Bacteria;p__Firmicutes;c__Bacilli;o__RFN20;f__CAG-826;g__UBA2450;s__	d__Bacteria;p__Firmicutes;c__Bacilli;o__RFN20;f__CAG-826;g__UBA2450;s__
RMAG1431	Current Study	other	c00004_contigs..	contigs1_sample_bins_2500.4775_NODE_2_length_352050_cov_3.364901	cluster002	352050	ctg4_102;ctg4_103;ctg4_104;ctg4_105;ctg4_106;ctg4_107;ctg4_108;ctg4_109;ctg4_110;ctg4_111;ctg4_112;ctg4_113;ctg4_114;ctg4_115;ctg4_116;ctg4_117;ctg4_118;ctg4_119;ctg4_120;ctg4_121;ctg4_122;ctg4_123;ctg4_124;ctg4_125;ctg4_126;ctg4_127;ctg4_128;ctg4_129;ctg4_130;ctg4_131;ctg4_132;ctg4_133;ctg4_134;ctg4_135;ctg4_136;ctg4_137;ctg4_138	121102;163013	d__Bacteria;p__Firmicutes;c__Bacilli;o__RFN20;f__CAG-826;g__UBA2450;s__	d__Bacteria;p__Firmicutes;c__Bacilli;o__RFN20;f__CAG-826;g__UBA2450;s__
RMAG1431	Current Study	other	c00006_contigs..	contigs1_sample_bins_2500.4775_NODE_1_length_480040_cov_3.067589	cluster003	480040	ctg6_101;ctg6_102;ctg6_103;ctg6_104;ctg6_105;ctg6_106;ctg6_107;ctg6_108;ctg6_109;ctg6_110;ctg6_111;ctg6_112;ctg6_113;ctg6_114;ctg6_115;ctg6_116;ctg6_117;ctg6_118;ctg6_119;ctg6_120;ctg6_121;ctg6_122;ctg6_123;ctg6_124;ctg6_125;ctg6_126;ctg6_127;ctg6_128;ctg6_129;ctg6_130;ctg6_131;ctg6_132;ctg6_133;ctg6_134;ctg6_135;ctg6_136;ctg6_137;ctg6_138;ctg6_139;ctg6_140	120826;162827	d__Bacteria;p__Firmicutes;c__Bacilli;o__RFN20;f__CAG-826;g__UBA2450;s__	d__Bacteria;p__Firmicutes;c__Bacilli;o__RFN20;f__CAG-826;g__UBA2450;s__
RMAG1431	Current Study	nrps	c00006_contigs..	contigs1_sample_bins_2500.4775_NODE_1_length_480040_cov_3.067589	cluster004	480040	ctg6_333;ctg6_334;ctg6_335;ctg6_336;ctg6_337;ctg6_338;ctg6_339;ctg6_340;ctg6_341;ctg6_342;ctg6_343;ctg6_344;ctg6_345;ctg6_346;ctg6_347;ctg6_348;ctg6_349;ctg6_350;ctg6_351;ctg6_352;ctg6_353;ctg6_354;ctg6_355;ctg6_356;ctg6_357;ctg6_358;ctg6_359;ctg6_360;ctg6_361;ctg6_362;ctg6_363;ctg6_364;ctg6_365;ctg6_366;ctg6_367;ctg6_368;ctg6_369;ctg6_370	367241;414465	d__Bacteria;p__Firmicutes;c__Bacilli;o__RFN20;f__CAG-826;g__UBA2450;s__	d__Bacteria;p__Firmicutes;c__Bacilli;o__RFN20;f__CAG-826;g__UBA2450;s__
RMAG1431	Current Study	bacteriocin	c00007_contigs..	contigs1_sample_bins_2500.4775_NODE_4_length_151276_cov_3.606375	cluster005	151276	ctg7_44;ctg7_45;ctg7_46;ctg7_47;ctg7_48;ctg7_49;ctg7_50;ctg7_51;ctg7_52;ctg7_53;ctg7_54	48761;59049	d__Bacteria;p__Firmicutes;c__Bacilli;o__RFN20;f__CAG-826;g__UBA2450;s__	d__Bacteria;p__Firmicutes;c__Bacilli;o__RFN20;f__CAG-826;g__UBA2450;s__
RMAG1432	Current Study	sactipeptide	c00021_contigs..	contigs1_sample_bins_2500.47_NODE_8_length_102037_cov_6.819370	cluster001	102037	ctg21_48;ctg21_49;ctg21_50;ctg21_51;ctg21_52;ctg21_53;ctg21_54;ctg21_55;ctg21_56;ctg21_57;ctg21_58;ctg21_59;ctg21_60	68046;88193	d__Bacteria;p__Firmicutes_A;c__Clostridia;o__Lachnospirales;f__Lachnospiraceae;g__Eubacterium_Q;s__GCA_002350525.1	d__Bacteria;p__Firmicutes;c__Clostridia;o__Lachnospirales;f__Lachnospiraceae;g__Eubacterium;s__GCA_002350525.1
RMAG1432	Current Study	lantipeptide	c00024_contigs..	contigs1_sample_bins_2500.47_NODE_3_length_186264_cov_6.955432	cluster002	186264	ctg24_1;ctg24_2;ctg24_3;ctg24_4;ctg24_5;ctg24_6;ctg24_7;ctg24_8;ctg24_9;ctg24_10;ctg24_11;ctg24_12;ctg24_13;ctg24_14;ctg24_15;ctg24_16;ctg24_17;ctg24_18;ctg24_19;ctg24_20;ctg24_21;ctg24_22;ctg24_23;ctg24_24;ctg24_25;ctg24_26;ctg24_27;ctg24_28	0;29730	d__Bacteria;p__Firmicutes_A;c__Clostridia;o__Lachnospirales;f__Lachnospiraceae;g__Eubacterium_Q;s__GCA_002350525.1	d__Bacteria;p__Firmicutes;c__Clostridia;o__Lachnospirales;f__Lachnospiraceae;g__Eubacterium;s__GCA_002350525.1
RMAG1432	Current Study	nrps	c00025_contigs..	contigs1_sample_bins_2500.47_NODE_12_length_91561_cov_6.060324	cluster003	91561	ctg25_49;ctg25_50;ctg25_51;ctg25_52;ctg25_53;ctg25_54;ctg25_55;ctg25_56;ctg25_57;ctg25_58;ctg25_59;ctg25_60;ctg25_61;ctg25_62;ctg25_63;ctg25_64;ctg25_65;ctg25_66;ctg25_67;ctg25_68;ctg25_69;ctg25_70;ctg25_71;ctg25_72;ctg25_73	60514;91561	d__Bacteria;p__Firmicutes_A;c__Clostridia;o__Lachnospirales;f__Lachnospiraceae;g__Eubacterium_Q;s__GCA_002350525.1	d__Bacteria;p__Firmicutes;c__Clostridia;o__Lachnospirales;f__Lachnospiraceae;g__Eubacterium;s__GCA_002350525.1
RMAG1432	Current Study	nrps	c00031_contigs..	contigs1_sample_bins_2500.47_NODE_1_length_365147_cov_6.028963	cluster004	365147	ctg31_36;ctg31_37;ctg31_38;ctg31_39;ctg31_40;ctg31_41;ctg31_42;ctg31_43;ctg31_44;ctg31_45;ctg31_46;ctg31_47;ctg31_48;ctg31_49;ctg31_50;ctg31_51;ctg31_52;ctg31_53;ctg31_54;ctg31_55;ctg31_56;ctg31_57;ctg31_58;ctg31_59;ctg31_60;ctg31_61;ctg31_62;ctg31_63;ctg31_64;ctg31_65;ctg31_66;ctg31_67;ctg31_68;ctg31_69;ctg31_70;ctg31_71;ctg31_72;ctg31_73;ctg31_74;ctg31_75;ctg31_76;ctg31_77;ctg31_78;ctg31_79;ctg…	41570;98562	d__Bacteria;p__Firmicutes_A;c__Clostridia;o__Lachnospirales;f__Lachnospiraceae;g__Eubacterium_Q;s__GCA_002350525.1	d__Bacteria;p__Firmicutes;c__Clostridia;o__Lachnospirales;f__Lachnospiraceae;g__Eubacterium;s__GCA_002350525.1
RMAG1432	Current Study	other	c00034_contigs..	contigs1_sample_bins_2500.47_NODE_31_length_28165_cov_5.534294	cluster005	28165	ctg34_5;ctg34_6;ctg34_7;ctg34_8;ctg34_9;ctg34_10;ctg34_11;ctg34_12;ctg34_13;ctg34_14;ctg34_15;ctg34_16;ctg34_17;ctg34_18;ctg34_19;ctg34_20;ctg34_21;ctg34_22	5364;28165	d__Bacteria;p__Firmicutes_A;c__Clostridia;o__Lachnospirales;f__Lachnospiraceae;g__Eubacterium_Q;s__GCA_002350525.1	d__Bacteria;p__Firmicutes;c__Clostridia;o__Lachnospirales;f__Lachnospiraceae;g__Eubacterium;s__GCA_002350525.1
RMAG1437	Current Study	arylpolyene	c00035_contigs..	contigs1_sample_bins_2500.4850_cattle11-45_k127_259860	cluster001	5934	ctg35_1;ctg35_2;ctg35_3;ctg35_4;ctg35_5	0;5934	d__Bacteria;p__Bacteroidota;c__Bacteroidia;o__Bacteroidales;f__UBA932;g__RC9;s__	d__Bacteria;p__Bacteroidota;c__Bacteroidia;o__Bacteroidales;f__UBA932;g__RC9;s__
RMAG1437	Current Study	arylpolyene	c00083_contigs..	contigs1_sample_bins_2500.4850_cattle11-45_k127_405930	cluster002	23665	ctg83_1;ctg83_2;ctg83_3;ctg83_4;ctg83_5;ctg83_6;ctg83_7;ctg83_8;ctg83_9;ctg83_10;ctg83_11;ctg83_12;ctg83_13;ctg83_14;ctg83_15;ctg83_16;ctg83_17;ctg83_18;ctg83_19;ctg83_20;ctg83_21;ctg83_22;ctg83_23;ctg83_24;ctg83_25;ctg83_26;ctg83_27;ctg83_28;ctg83_29;ctg83_30;ctg83_31	0;23665	d__Bacteria;p__Bacteroidota;c__Bacteroidia;o__Bacteroidales;f__UBA932;g__RC9;s__	d__Bacteria;p__Bacteroidota;c__Bacteroidia;o__Bacteroidales;f__UBA932;g__RC9;s__
RMAG1438	Current Study	arylpolyene	c00054_contigs..	contigs1_sample_bins_2500.487_NODE_48_length_13447_cov_4.656213	cluster001	13447	ctg54_1;ctg54_2;ctg54_3;ctg54_4;ctg54_5;ctg54_6;ctg54_7;ctg54_8;ctg54_9;ctg54_10	0;13447	d__Bacteria;p__Cyanobacteriota;c__Vampirovibrionia;o__Gastranaerophilales;f__Gastranaerophilaceae;g__UBA1221;s__	d__Bacteria;p__Cyanobacteriota;c__Vampirovibrionia;o__Gastranaerophilales;f__Gastranaerophilaceae;g__UBA1221;s__
RMAG1439	Current Study	sactipeptide	c00030_contigs..	contigs1_sample_bins_2500.4887_NODE_90_length_6888_cov_2.032244	cluster001	6888	ctg30_1;ctg30_2;ctg30_3;ctg30_4;ctg30_5;ctg30_6	0;6888	d__Bacteria;p__Firmicutes_A;c__Clostridia;o__Lachnospirales;f__Lachnospiraceae;g__UBA2868;s__	d__Bacteria;p__Firmicutes;c__Clostridia;o__Lachnospirales;f__Lachnospiraceae;g__UBA2868;s__
RMAG1439	Current Study	nrps	c00045_contigs..	contigs1_sample_bins_2500.4887_NODE_4_length_38071_cov_2.216208	cluster002	38071	ctg45_1;ctg45_2;ctg45_3;ctg45_4;ctg45_5;ctg45_6;ctg45_7;ctg45_8;ctg45_9;ctg45_10;ctg45_11;ctg45_12;ctg45_13;ctg45_14;ctg45_15;ctg45_16;ctg45_17;ctg45_18;ctg45_19;ctg45_20;ctg45_21;ctg45_22	0;38071	d__Bacteria;p__Firmicutes_A;c__Clostridia;o__Lachnospirales;f__Lachnospiraceae;g__UBA2868;s__	d__Bacteria;p__Firmicutes;c__Clostridia;o__Lachnospirales;f__Lachnospiraceae;g__UBA2868;s__
RMAG1439	Current Study	nrps	c00184_contigs..	contigs1_sample_bins_2500.4887_NODE_42_length_11569_cov_2.117287	cluster003	11569	ctg184_1;ctg184_2;ctg184_3;ctg184_4;ctg184_5;ctg184_6;ctg184_7	0;11569	d__Bacteria;p__Firmicutes_A;c__Clostridia;o__Lachnospirales;f__Lachnospiraceae;g__UBA2868;s__	d__Bacteria;p__Firmicutes;c__Clostridia;o__Lachnospirales;f__Lachnospiraceae;g__UBA2868;s__
RMAG1439	Current Study	nrps	c00254_contigs..	contigs1_sample_bins_2500.4887_NODE_98_length_6390_cov_2.969982	cluster004	6390	ctg254_1;ctg254_2;ctg254_3;ctg254_4	0;6390	d__Bacteria;p__Firmicutes_A;c__Clostridia;o__Lachnospirales;f__Lachnospiraceae;g__UBA2868;s__	d__Bacteria;p__Firmicutes;c__Clostridia;o__Lachnospirales;f__Lachnospiraceae;g__UBA2868;s__
RMAG1441	Current Study	arylpolyene	c00035_contigs..	contigs1_sample_bins_2500.4899_NODE_189_length_1084_cov_1.231975	cluster001	1084	ctg35_1;ctg35_2	0;1084	d__Bacteria;p__Firmicutes;c__Bacilli;o__RFN20;f__CAG-826;g__UBA4855;s__	d__Bacteria;p__Firmicutes;c__Bacilli;o__RFN20;f__CAG-826;g__UBA4855;s__
RMAG1442	Current Study	sactipeptide	c00002_contigs..	contigs1_sample_bins_2500.48_NODE_1_length_131336_cov_7.022555	cluster001	131336	ctg2_14;ctg2_15;ctg2_16;ctg2_17;ctg2_18;ctg2_19;ctg2_20;ctg2_21;ctg2_22;ctg2_23;ctg2_24;ctg2_25;ctg2_26;ctg2_27;ctg2_28;ctg2_29;ctg2_30;ctg2_31;ctg2_32;ctg2_33;ctg2_34;ctg2_35;ctg2_36;ctg2_37	14753;34996	d__Bacteria;p__Firmicutes_A;c__Clostridia;o__Oscillospirales;f__DTU089;g__UBA1213;s__GCA_002350705.1	d__Bacteria;p__Firmicutes;c__Clostridia;o__Oscillospirales;f__DTU089;g__UBA1213;s__GCA_002350705.1
RMAG1442	Current Study	nrps	c00047_contigs..	contigs1_sample_bins_2500.48_NODE_18_length_44809_cov_7.385440	cluster002	44809	ctg47_1;ctg47_2;ctg47_3;ctg47_4;ctg47_5;ctg47_6;ctg47_7;ctg47_8;ctg47_9;ctg47_10;ctg47_11;ctg47_12;ctg47_13;ctg47_14;ctg47_15;ctg47_16;ctg47_17;ctg47_18;ctg47_19;ctg47_20;ctg47_21;ctg47_22;ctg47_23;ctg47_24;ctg47_25;ctg47_26;ctg47_27;ctg47_28;ctg47_29;ctg47_30;ctg47_31;ctg47_32;ctg47_33	0;34812	d__Bacteria;p__Firmicutes_A;c__Clostridia;o__Oscillospirales;f__DTU089;g__UBA1213;s__GCA_002350705.1	d__Bacteria;p__Firmicutes;c__Clostridia;o__Oscillospirales;f__DTU089;g__UBA1213;s__GCA_002350705.1
RMAG1442	Current Study	nrps	c00049_contigs..	contigs1_sample_bins_2500.48_NODE_26_length_26588_cov_7.272340	cluster003	26588	ctg49_1;ctg49_2;ctg49_3;ctg49_4;ctg49_5;ctg49_6;ctg49_7;ctg49_8;ctg49_9;ctg49_10;ctg49_11;ctg49_12;ctg49_13;ctg49_14;ctg49_15;ctg49_16;ctg49_17;ctg49_18	0;26588	d__Bacteria;p__Firmicutes_A;c__Clostridia;o__Oscillospirales;f__DTU089;g__UBA1213;s__GCA_002350705.1	d__Bacteria;p__Firmicutes;c__Clostridia;o__Oscillospirales;f__DTU089;g__UBA1213;s__GCA_002350705.1
RMAG1444	Current Study	bacteriocin	c00009_contigs..	contigs1_sample_bins_2500.4927_cattle11-34_k127_120818	cluster001	27707	ctg9_16;ctg9_17;ctg9_18;ctg9_19;ctg9_20;ctg9_21;ctg9_22;ctg9_23;ctg9_24;ctg9_25;ctg9_26;ctg9_27	11342;21666	d__Bacteria;p__Firmicutes_A;c__Clostridia;o__Oscillospirales;f__Oscillospiraceae;g__F23-B02;s__	d__Bacteria;p__Firmicutes;c__Clostridia;o__Oscillospirales;f__Oscillospiraceae;g__F23-B02;s__
RMAG1444	Current Study	bacteriocin	c00024_contigs..	contigs1_sample_bins_2500.4927_cattle11-34_k127_335590	cluster002	53258	ctg24_18;ctg24_19;ctg24_20;ctg24_21;ctg24_22;ctg24_23;ctg24_24;ctg24_25;ctg24_26;ctg24_27;ctg24_28;ctg24_29;ctg24_30	18627;29318	d__Bacteria;p__Firmicutes_A;c__Clostridia;o__Oscillospirales;f__Oscillospiraceae;g__F23-B02;s__	d__Bacteria;p__Firmicutes;c__Clostridia;o__Oscillospirales;f__Oscillospiraceae;g__F23-B02;s__
RMAG1444	Current Study	lantipeptide	c00024_contigs..	contigs1_sample_bins_2500.4927_cattle11-34_k127_335590	cluster003	53258	ctg24_36;ctg24_37;ctg24_38;ctg24_39;ctg24_40;ctg24_41;ctg24_42;ctg24_43;ctg24_44;ctg24_45;ctg24_46;ctg24_47;ctg24_48;ctg24_49;ctg24_50	36171;53258	d__Bacteria;p__Firmicutes_A;c__Clostridia;o__Oscillospirales;f__Oscillospiraceae;g__F23-B02;s__	d__Bacteria;p__Firmicutes;c__Clostridia;o__Oscillospirales;f__Oscillospiraceae;g__F23-B02;s__
RMAG1444	Current Study	bacteriocin	c00112_contigs..	contigs1_sample_bins_2500.4927_cattle11-34_k127_527705	cluster004	14518	ctg112_1;ctg112_2;ctg112_3;ctg112_4;ctg112_5;ctg112_6;ctg112_7	0;5550	d__Bacteria;p__Firmicutes_A;c__Clostridia;o__Oscillospirales;f__Oscillospiraceae;g__F23-B02;s__	d__Bacteria;p__Firmicutes;c__Clostridia;o__Oscillospirales;f__Oscillospiraceae;g__F23-B02;s__
RMAG1445	Current Study	arylpolyene	c00033_contigs..	contigs1_sample_bins_2500.4937_NODE_3_length_248183_cov_4.666802	cluster001	248183	ctg33_1;ctg33_2;ctg33_3;ctg33_4;ctg33_5;ctg33_6;ctg33_7;ctg33_8;ctg33_9;ctg33_10;ctg33_11;ctg33_12;ctg33_13;ctg33_14;ctg33_15;ctg33_16;ctg33_17;ctg33_18;ctg33_19;ctg33_20;ctg33_21;ctg33_22;ctg33_23;ctg33_24;ctg33_25;ctg33_26;ctg33_27;ctg33_28;ctg33_29;ctg33_30	0;34473	d__Bacteria;p__Bacteroidota;c__Bacteroidia;o__Bacteroidales;f__F082;g__F082;s__	d__Bacteria;p__Bacteroidota;c__Bacteroidia;o__Bacteroidales;f__F082;g__F082;s__
RMAG1445	Current Study	nrps	c00046_contigs..	contigs1_sample_bins_2500.4937_NODE_24_length_39059_cov_4.060490	cluster002	39059	ctg46_1;ctg46_2;ctg46_3;ctg46_4;ctg46_5;ctg46_6;ctg46_7;ctg46_8;ctg46_9;ctg46_10;ctg46_11;ctg46_12;ctg46_13;ctg46_14;ctg46_15;ctg46_16;ctg46_17;ctg46_18;ctg46_19;ctg46_20;ctg46_21;ctg46_22;ctg46_23;ctg46_24;ctg46_25;ctg46_26;ctg46_27;ctg46_28;ctg46_29;ctg46_30;ctg46_31;ctg46_32;ctg46_33;ctg46_34;ctg46_35;ctg46_36;ctg46_37;ctg46_38	0;39059	d__Bacteria;p__Bacteroidota;c__Bacteroidia;o__Bacteroidales;f__F082;g__F082;s__	d__Bacteria;p__Bacteroidota;c__Bacteroidia;o__Bacteroidales;f__F082;g__F082;s__
RMAG1446	Current Study	arylpolyene	c00111_contigs..	contigs1_sample_bins_2500.4938_NODE_3_length_66310_cov_0.037895	cluster001	66310	ctg111_2;ctg111_3;ctg111_4;ctg111_5;ctg111_6;ctg111_7;ctg111_8;ctg111_9;ctg111_10;ctg111_11;ctg111_12;ctg111_13;ctg111_14;ctg111_15;ctg111_16;ctg111_17;ctg111_18;ctg111_19;ctg111_20;ctg111_21;ctg111_22;ctg111_23;ctg111_24;ctg111_25;ctg111_26;ctg111_27;ctg111_28;ctg111_29;ctg111_30;ctg111_31;ctg111_32;ctg111_33;ctg111_34;ctg111_35;ctg111_36;ctg111_37;ctg111_38;ctg111_39;ctg111_40;ctg111_41;ctg111_…	554;44227	d__Bacteria;p__Spirochaetota;c__Spirochaetia;o__Treponematales;f__Treponemataceae;g__Treponema_D;s__	d__Bacteria;p__Spirochaetota;c__Spirochaetia;o__Treponematales;f__Treponemataceae;g__Treponema;s__
RMAG1448	Current Study	sactipeptide	c00038_contigs..	contigs1_sample_bins_2500.4959_NODE_48_length_14676_cov_26.766285	cluster001	14676	ctg38_1;ctg38_2;ctg38_3;ctg38_4;ctg38_5;ctg38_6;ctg38_7;ctg38_8;ctg38_9;ctg38_10;ctg38_11	3634;14676	d__Bacteria;p__Firmicutes_A;c__Clostridia;o__Oscillospirales;f__DTU089;g__UBA1227;s__UBA1227 sp1	d__Bacteria;p__Firmicutes;c__Clostridia;o__Oscillospirales;f__DTU089;g__UBA1227;s__UBA1227 sp1
RMAG1449	Current Study	nrps	c00097_contigs..	contigs1_sample_bins_2500.4972_NODE_58_length_8352_cov_5.594191	cluster001	8352	ctg97_1	0;8352	d__Bacteria;p__Firmicutes_A;c__Clostridia;o__Oscillospirales;f__DTU089;g__;s__	d__Bacteria;p__Firmicutes;c__Clostridia;o__Oscillospirales;f__DTU089;g__;s__
RMAG1449	Current Study	sactipeptide	c00245_contigs..	contigs1_sample_bins_2500.4972_NODE_65_length_8046_cov_5.663997	cluster002	8046	ctg245_1;ctg245_2;ctg245_3;ctg245_4;ctg245_5;ctg245_6;ctg245_7;ctg245_8;ctg245_9	0;8046	d__Bacteria;p__Firmicutes_A;c__Clostridia;o__Oscillospirales;f__DTU089;g__;s__	d__Bacteria;p__Firmicutes;c__Clostridia;o__Oscillospirales;f__DTU089;g__;s__
RMAG145	Current Study	arylpolyene	c00026_cattle1..	cattle10_SRR4435580_metabat_single_bins.26_cattle10-15_k87_214103	cluster001	7129	ctg26_1;ctg26_2;ctg26_3;ctg26_4;ctg26_5;ctg26_6;ctg26_7	0;7129	d__Bacteria;p__Fibrobacterota;c__Fibrobacteria;o__Fibrobacterales;f__Fibrobacteraceae;g__Fibrobacter;s__GCA_001462305.1	d__Bacteria;p__Fibrobacterota;c__Fibrobacteria;o__Fibrobacterales;f__Fibrobacteraceae;g__Fibrobacter;s__GCA_001462305.1
RMAG145	Current Study	nrps	c00092_cattle1..	cattle10_SRR4435580_metabat_single_bins.26_cattle10-15_k87_35565	cluster002	15956	ctg92_1;ctg92_2;ctg92_3;ctg92_4;ctg92_5;ctg92_6;ctg92_7;ctg92_8;ctg92_9;ctg92_10;ctg92_11;ctg92_12	0;15956	d__Bacteria;p__Fibrobacterota;c__Fibrobacteria;o__Fibrobacterales;f__Fibrobacteraceae;g__Fibrobacter;s__GCA_001462305.1	d__Bacteria;p__Fibrobacterota;c__Fibrobacteria;o__Fibrobacterales;f__Fibrobacteraceae;g__Fibrobacter;s__GCA_001462305.1
RMAG145	Current Study	terpene	c00096_cattle1..	cattle10_SRR4435580_metabat_single_bins.26_cattle10-15_k87_234758	cluster003	7775	ctg96_1;ctg96_2;ctg96_3;ctg96_4;ctg96_5;ctg96_6;ctg96_7;ctg96_8;ctg96_9	0;7775	d__Bacteria;p__Fibrobacterota;c__Fibrobacteria;o__Fibrobacterales;f__Fibrobacteraceae;g__Fibrobacter;s__GCA_001462305.1	d__Bacteria;p__Fibrobacterota;c__Fibrobacteria;o__Fibrobacterales;f__Fibrobacteraceae;g__Fibrobacter;s__GCA_001462305.1
RMAG145	Current Study	arylpolyene	c00108_cattle1..	cattle10_SRR4435580_metabat_single_bins.26_cattle10-15_k87_124869	cluster004	48330	ctg108_1;ctg108_2;ctg108_3;ctg108_4;ctg108_5;ctg108_6;ctg108_7;ctg108_8;ctg108_9;ctg108_10;ctg108_11;ctg108_12;ctg108_13;ctg108_14;ctg108_15;ctg108_16;ctg108_17;ctg108_18;ctg108_19;ctg108_20;ctg108_21;ctg108_22;ctg108_23;ctg108_24;ctg108_25	0;22018	d__Bacteria;p__Fibrobacterota;c__Fibrobacteria;o__Fibrobacterales;f__Fibrobacteraceae;g__Fibrobacter;s__GCA_001462305.1	d__Bacteria;p__Fibrobacterota;c__Fibrobacteria;o__Fibrobacterales;f__Fibrobacteraceae;g__Fibrobacter;s__GCA_001462305.1
RMAG1450	Current Study	terpene	c00026_contigs..	contigs1_sample_bins_2500.4987_NODE_72_length_12397_cov_3.511084	cluster001	12397	ctg26_1;ctg26_2;ctg26_3;ctg26_4;ctg26_5;ctg26_6;ctg26_7;ctg26_8;ctg26_9;ctg26_10;ctg26_11	0;12397	d__Bacteria;p__Proteobacteria;c__Gammaproteobacteria;o__Betaproteobacteriales;f__Burkholderiaceae;g__Ottowia;s__	d__Bacteria;p__Proteobacteria;c__Gammaproteobacteria;o__Betaproteobacteriales;f__Burkholderiaceae;g__Ottowia;s__
RMAG1450	Current Study	terpene	c00098_contigs..	contigs1_sample_bins_2500.4987_NODE_108_length_5604_cov_1.746759	cluster002	5604	ctg98_1;ctg98_2;ctg98_3;ctg98_4;ctg98_5	0;5604	d__Bacteria;p__Proteobacteria;c__Gammaproteobacteria;o__Betaproteobacteriales;f__Burkholderiaceae;g__Ottowia;s__	d__Bacteria;p__Proteobacteria;c__Gammaproteobacteria;o__Betaproteobacteriales;f__Burkholderiaceae;g__Ottowia;s__
RMAG1451	Current Study	arylpolyene	c00035_contigs..	contigs1_sample_bins_2500.4993_NODE_13_length_36490_cov_0.837445	cluster001	36490	ctg35_1;ctg35_2;ctg35_3;ctg35_4;ctg35_5;ctg35_6;ctg35_7;ctg35_8;ctg35_9;ctg35_10;ctg35_11;ctg35_12;ctg35_13;ctg35_14;ctg35_15;ctg35_16;ctg35_17;ctg35_18;ctg35_19;ctg35_20;ctg35_21;ctg35_22;ctg35_23;ctg35_24;ctg35_25;ctg35_26;ctg35_27	0;23922	d__Bacteria;p__Bacteroidota;c__Bacteroidia;o__Bacteroidales;f__UBA932;g__RC9;s__	d__Bacteria;p__Bacteroidota;c__Bacteroidia;o__Bacteroidales;f__UBA932;g__RC9;s__
RMAG1451	Current Study	arylpolyene	c00083_contigs..	contigs1_sample_bins_2500.4993_NODE_31_length_22407_cov_0.932136	cluster002	22407	ctg83_1;ctg83_2;ctg83_3;ctg83_4;ctg83_5;ctg83_6;ctg83_7;ctg83_8;ctg83_9;ctg83_10;ctg83_11;ctg83_12;ctg83_13;ctg83_14;ctg83_15;ctg83_16;ctg83_17;ctg83_18;ctg83_19;ctg83_20;ctg83_21;ctg83_22;ctg83_23	0;22407	d__Bacteria;p__Bacteroidota;c__Bacteroidia;o__Bacteroidales;f__UBA932;g__RC9;s__	d__Bacteria;p__Bacteroidota;c__Bacteroidia;o__Bacteroidales;f__UBA932;g__RC9;s__
RMAG1453	Current Study	other	c00049_contigs..	contigs1_sample_bins_2500.5062_NODE_27_length_25353_cov_7.947545	cluster001	25353	ctg49_1;ctg49_2;ctg49_3;ctg49_4;ctg49_5;ctg49_6;ctg49_7;ctg49_8;ctg49_9;ctg49_10;ctg49_11;ctg49_12;ctg49_13;ctg49_14;ctg49_15;ctg49_16;ctg49_17;ctg49_18	0;25353	d__Bacteria;p__Bacteroidota;c__Bacteroidia;o__Bacteroidales;f__Bacteroidaceae;g__Prevotella;s__	d__Bacteria;p__Bacteroidota;c__Bacteroidia;o__Bacteroidales;f__Bacteroidaceae;g__Prevotella;s__
RMAG1453	Current Study	nrps	c00121_contigs..	contigs1_sample_bins_2500.5062_NODE_5_length_44418_cov_7.268422	cluster002	44418	ctg121_17;ctg121_18;ctg121_19;ctg121_20;ctg121_21;ctg121_22;ctg121_23;ctg121_24;ctg121_25;ctg121_26;ctg121_27;ctg121_28	20257;44418	d__Bacteria;p__Bacteroidota;c__Bacteroidia;o__Bacteroidales;f__Bacteroidaceae;g__Prevotella;s__	d__Bacteria;p__Bacteroidota;c__Bacteroidia;o__Bacteroidales;f__Bacteroidaceae;g__Prevotella;s__
RMAG1454	Current Study	sactipeptide	c00079_contigs..	contigs1_sample_bins_2500.5064_NODE_1_length_135313_cov_72.407895	cluster001	135313	ctg79_41;ctg79_42;ctg79_43;ctg79_44;ctg79_45;ctg79_46;ctg79_47;ctg79_48;ctg79_49;ctg79_50;ctg79_51;ctg79_52;ctg79_53;ctg79_54;ctg79_55;ctg79_56	53552;73699	d__Bacteria;p__Firmicutes_A;c__Clostridia;o__Lachnospirales;f__Lachnospiraceae;g__UBA1066;s__UBA1066 sp2	d__Bacteria;p__Firmicutes;c__Clostridia;o__Lachnospirales;f__Lachnospiraceae;g__UBA1066;s__UBA1066 sp2
RMAG1456	Current Study	nrps	c00004_contigs..	contigs1_sample_bins_2500.5083_NODE_3_length_166224_cov_3.519157	cluster001	166224	ctg4_60;ctg4_61;ctg4_62;ctg4_63;ctg4_64;ctg4_65;ctg4_66;ctg4_67;ctg4_68;ctg4_69;ctg4_70;ctg4_71;ctg4_72;ctg4_73;ctg4_74;ctg4_75;ctg4_76;ctg4_77;ctg4_78;ctg4_79;ctg4_80;ctg4_81;ctg4_82;ctg4_83;ctg4_84;ctg4_85;ctg4_86;ctg4_87;ctg4_88	87536;131391	d__Bacteria;p__Bacteroidota;c__Bacteroidia;o__Bacteroidales;f__Bacteroidaceae;g__Prevotella;s__	d__Bacteria;p__Bacteroidota;c__Bacteroidia;o__Bacteroidales;f__Bacteroidaceae;g__Prevotella;s__
RMAG1457	Current Study	arylpolyene	c00065_contigs..	contigs1_sample_bins_2500.5097_NODE_10_length_77808_cov_106.892347	cluster001	77808	ctg65_42;ctg65_43;ctg65_44;ctg65_45;ctg65_46;ctg65_47;ctg65_48;ctg65_49;ctg65_50;ctg65_51;ctg65_52;ctg65_53;ctg65_54;ctg65_55;ctg65_56;ctg65_57;ctg65_58;ctg65_59;ctg65_60;ctg65_61;ctg65_62;ctg65_63;ctg65_64;ctg65_65;ctg65_66	49670;77808	d__Bacteria;p__Bacteroidota;c__Bacteroidia;o__Bacteroidales;f__Bacteroidaceae;g__Prevotella;s__	d__Bacteria;p__Bacteroidota;c__Bacteroidia;o__Bacteroidales;f__Bacteroidaceae;g__Prevotella;s__
RMAG1458	Current Study	nrps	c00077_contigs..	contigs1_sample_bins_2500.5105_NODE_84_length_8517_cov_1.324672	cluster001	8517	ctg77_1;ctg77_2;ctg77_3;ctg77_4;ctg77_5;ctg77_6;ctg77_7;ctg77_8	0;8517	d__Bacteria;p__Firmicutes_A;c__Clostridia;o__Lachnospirales;f__Lachnospiraceae;g__NK4A144;s__NK4A144 sp2	d__Bacteria;p__Firmicutes;c__Clostridia;o__Lachnospirales;f__Lachnospiraceae;g__NK4A144;s__NK4A144 sp2
RMAG1458	Current Study	sactipeptide	c00108_contigs..	contigs1_sample_bins_2500.5105_NODE_64_length_10201_cov_2.039508	cluster002	10201	ctg108_1;ctg108_2;ctg108_3;ctg108_4;ctg108_5;ctg108_6;ctg108_7;ctg108_8;ctg108_9;ctg108_10;ctg108_11	0;10201	d__Bacteria;p__Firmicutes_A;c__Clostridia;o__Lachnospirales;f__Lachnospiraceae;g__NK4A144;s__NK4A144 sp2	d__Bacteria;p__Firmicutes;c__Clostridia;o__Lachnospirales;f__Lachnospiraceae;g__NK4A144;s__NK4A144 sp2
RMAG1458	Current Study	bacteriocin	c00137_contigs..	contigs1_sample_bins_2500.5105_NODE_54_length_11684_cov_1.165080	cluster003	11684	ctg137_7;ctg137_8;ctg137_9;ctg137_10;ctg137_11;ctg137_12	6317;11684	d__Bacteria;p__Firmicutes_A;c__Clostridia;o__Lachnospirales;f__Lachnospiraceae;g__NK4A144;s__NK4A144 sp2	d__Bacteria;p__Firmicutes;c__Clostridia;o__Lachnospirales;f__Lachnospiraceae;g__NK4A144;s__NK4A144 sp2
RMAG1458	Current Study	nrps	c00154_contigs..	contigs1_sample_bins_2500.5105_NODE_118_length_6655_cov_0.724265	cluster004	6655	ctg154_1;ctg154_2;ctg154_3;ctg154_4;ctg154_5	0;6655	d__Bacteria;p__Firmicutes_A;c__Clostridia;o__Lachnospirales;f__Lachnospiraceae;g__NK4A144;s__NK4A144 sp2	d__Bacteria;p__Firmicutes;c__Clostridia;o__Lachnospirales;f__Lachnospiraceae;g__NK4A144;s__NK4A144 sp2
RMAG1458	Current Study	nrps	c00177_contigs..	contigs1_sample_bins_2500.5105_NODE_66_length_9980_cov_0.709327	cluster005	9980	ctg177_1;ctg177_2;ctg177_3	0;9980	d__Bacteria;p__Firmicutes_A;c__Clostridia;o__Lachnospirales;f__Lachnospiraceae;g__NK4A144;s__NK4A144 sp2	d__Bacteria;p__Firmicutes;c__Clostridia;o__Lachnospirales;f__Lachnospiraceae;g__NK4A144;s__NK4A144 sp2
RMAG1458	Current Study	bacteriocin	c00205_contigs..	contigs1_sample_bins_2500.5105_NODE_15_length_19789_cov_1.074204	cluster006	19789	ctg205_15;ctg205_16;ctg205_17;ctg205_18;ctg205_19	14306;19789	d__Bacteria;p__Firmicutes_A;c__Clostridia;o__Lachnospirales;f__Lachnospiraceae;g__NK4A144;s__NK4A144 sp2	d__Bacteria;p__Firmicutes;c__Clostridia;o__Lachnospirales;f__Lachnospiraceae;g__NK4A144;s__NK4A144 sp2
RMAG146	Current Study	sactipeptide	c00117_cattle1..	cattle10_SRR4435580_metabat_single_bins.37_NODE_5_length_63066_cov_4.752519	cluster001	63066	ctg117_14;ctg117_15;ctg117_16;ctg117_17;ctg117_18;ctg117_19;ctg117_20;ctg117_21;ctg117_22;ctg117_23;ctg117_24;ctg117_25;ctg117_26;ctg117_27;ctg117_28;ctg117_29;ctg117_30	11831;31975	d__Bacteria;p__Firmicutes_A;c__Clostridia;o__Oscillospirales;f__Ruminococcaceae;g__Ruminococcus_D;s__	d__Bacteria;p__Firmicutes;c__Clostridia;o__Oscillospirales;f__Ruminococcaceae;g__Ruminococcus;s__
RMAG146	Current Study	nrps	c00132_cattle1..	cattle10_SRR4435580_metabat_single_bins.37_NODE_34_length_23116_cov_4.615758	cluster002	23116	ctg132_1;ctg132_2;ctg132_3;ctg132_4;ctg132_5;ctg132_6;ctg132_7;ctg132_8;ctg132_9;ctg132_10;ctg132_11;ctg132_12;ctg132_13;ctg132_14;ctg132_15;ctg132_16;ctg132_17;ctg132_18	0;23116	d__Bacteria;p__Firmicutes_A;c__Clostridia;o__Oscillospirales;f__Ruminococcaceae;g__Ruminococcus_D;s__	d__Bacteria;p__Firmicutes;c__Clostridia;o__Oscillospirales;f__Ruminococcaceae;g__Ruminococcus;s__
RMAG1460	Current Study	sactipeptide	c00102_contigs..	contigs1_sample_bins_2500.5137_NODE_10_length_46738_cov_0.871667	cluster001	46738	ctg102_17;ctg102_18;ctg102_19;ctg102_20;ctg102_21;ctg102_22;ctg102_23;ctg102_24;ctg102_25;ctg102_26;ctg102_27;ctg102_28;ctg102_29;ctg102_30;ctg102_31;ctg102_32;ctg102_33;ctg102_34;ctg102_35;ctg102_36	18146;38296	d__Bacteria;p__Firmicutes_A;c__Clostridia;o__Lachnospirales;f__Lachnospiraceae;g__CAG-791;s__	d__Bacteria;p__Firmicutes;c__Clostridia;o__Lachnospirales;f__Lachnospiraceae;g__CAG-791;s__
RMAG1461	Current Study	other	c00013_contigs..	contigs1_sample_bins_2500.5174_NODE_3_length_96022_cov_10.678712	cluster001	96022	ctg13_1;ctg13_2;ctg13_3;ctg13_4;ctg13_5;ctg13_6;ctg13_7;ctg13_8;ctg13_9;ctg13_10;ctg13_11;ctg13_12;ctg13_13;ctg13_14;ctg13_15;ctg13_16;ctg13_17;ctg13_18;ctg13_19;ctg13_20;ctg13_21;ctg13_22;ctg13_23	0;33532	d__Bacteria;p__Bacteroidota;c__Bacteroidia;o__Bacteroidales;f__Bacteroidaceae;g__Prevotella;s__	d__Bacteria;p__Bacteroidota;c__Bacteroidia;o__Bacteroidales;f__Bacteroidaceae;g__Prevotella;s__
RMAG1461	Current Study	terpene	c00074_contigs..	contigs1_sample_bins_2500.5174_NODE_63_length_14391_cov_12.417074	cluster002	14391	ctg74_1;ctg74_2;ctg74_3;ctg74_4;ctg74_5;ctg74_6;ctg74_7;ctg74_8;ctg74_9;ctg74_10;ctg74_11;ctg74_12	0;14391	d__Bacteria;p__Bacteroidota;c__Bacteroidia;o__Bacteroidales;f__Bacteroidaceae;g__Prevotella;s__	d__Bacteria;p__Bacteroidota;c__Bacteroidia;o__Bacteroidales;f__Bacteroidaceae;g__Prevotella;s__
RMAG1462	Current Study	nrps	c00255_contigs..	contigs1_sample_bins_2500.5178_NODE_68_length_10836_cov_3.188400	cluster001	10836	ctg254_1;ctg254_2;ctg254_3;ctg254_4;ctg254_5;ctg254_6;ctg254_7;ctg254_8;ctg254_9;ctg254_10	0;10836	d__Bacteria;p__Firmicutes_A;c__Clostridia;o__Lachnospirales;f__Lachnospiraceae;g__UBA1066;s__UBA9773	d__Bacteria;p__Firmicutes;c__Clostridia;o__Lachnospirales;f__Lachnospiraceae;g__UBA1066;s__UBA9773
RMAG1462	Current Study	sactipeptide	c00256_contigs..	contigs1_sample_bins_2500.5178_NODE_16_length_36157_cov_5.644180	cluster002	36157	ctg255_1;ctg255_2;ctg255_3;ctg255_4;ctg255_5;ctg255_6;ctg255_7;ctg255_8;ctg255_9;ctg255_10;ctg255_11;ctg255_12;ctg255_13	0;12255	d__Bacteria;p__Firmicutes_A;c__Clostridia;o__Lachnospirales;f__Lachnospiraceae;g__UBA1066;s__UBA9773	d__Bacteria;p__Firmicutes;c__Clostridia;o__Lachnospirales;f__Lachnospiraceae;g__UBA1066;s__UBA9773
RMAG1462	Current Study	lassopeptide	c00256_contigs..	contigs1_sample_bins_2500.5178_NODE_16_length_36157_cov_5.644180	cluster003	36157	ctg255_18;ctg255_19;ctg255_20;ctg255_21;ctg255_22;ctg255_23;ctg255_24;ctg255_25;ctg255_26;ctg255_27;ctg255_28;ctg255_29;ctg255_30;ctg255_31;ctg255_32;ctg255_33	17990;36157	d__Bacteria;p__Firmicutes_A;c__Clostridia;o__Lachnospirales;f__Lachnospiraceae;g__UBA1066;s__UBA9773	d__Bacteria;p__Firmicutes;c__Clostridia;o__Lachnospirales;f__Lachnospiraceae;g__UBA1066;s__UBA9773
RMAG1463	Current Study	nrps	c00061_contigs..	contigs1_sample_bins_2500.5185_NODE_25_length_21661_cov_6.637185	cluster001	21661	ctg61_1;ctg61_2;ctg61_3;ctg61_4;ctg61_5;ctg61_6;ctg61_7;ctg61_8;ctg61_9;ctg61_10;ctg61_11;ctg61_12;ctg61_13;ctg61_14;ctg61_15;ctg61_16;ctg61_17;ctg61_18;ctg61_19;ctg61_20	0;21661	d__Bacteria;p__Firmicutes_A;c__Clostridia;o__Lachnospirales;f__Lachnospiraceae;g__CAG-791;s__	d__Bacteria;p__Firmicutes;c__Clostridia;o__Lachnospirales;f__Lachnospiraceae;g__CAG-791;s__
RMAG1463	Current Study	sactipeptide	c00091_contigs..	contigs1_sample_bins_2500.5185_NODE_39_length_16025_cov_7.102709	cluster002	16025	ctg91_1;ctg91_2;ctg91_3;ctg91_4;ctg91_5;ctg91_6;ctg91_7;ctg91_8;ctg91_9;ctg91_10;ctg91_11;ctg91_12;ctg91_13;ctg91_14;ctg91_15;ctg91_16;ctg91_17	0;16025	d__Bacteria;p__Firmicutes_A;c__Clostridia;o__Lachnospirales;f__Lachnospiraceae;g__CAG-791;s__	d__Bacteria;p__Firmicutes;c__Clostridia;o__Lachnospirales;f__Lachnospiraceae;g__CAG-791;s__
RMAG1464	Current Study	lantipeptide	c00055_contigs..	contigs1_sample_bins_2500.518_NODE_152_length_6036_cov_0.222034	cluster001	6036	ctg55_1;ctg55_2;ctg55_3;ctg55_4;ctg55_5;ctg55_6;ctg55_7;ctg55_8	0;6036	d__Bacteria;p__Firmicutes;c__Bacilli;o__Erysipelotrichales;f__Erysipelotrichaceae;g__Solobacterium;s__	d__Bacteria;p__Firmicutes;c__Bacilli;o__Erysipelotrichales;f__Erysipelotrichaceae;g__Solobacterium;s__
RMAG1464	Current Study	bacteriocin	c00186_contigs..	contigs1_sample_bins_2500.518_NODE_242_length_1740_cov_0.000000	cluster002	1740	ctg186_1;ctg186_2;ctg186_3	0;1740	d__Bacteria;p__Firmicutes;c__Bacilli;o__Erysipelotrichales;f__Erysipelotrichaceae;g__Solobacterium;s__	d__Bacteria;p__Firmicutes;c__Bacilli;o__Erysipelotrichales;f__Erysipelotrichaceae;g__Solobacterium;s__
RMAG1464	Current Study	nrps	c00235_contigs..	contigs1_sample_bins_2500.518_NODE_127_length_7159_cov_0.237201	cluster003	7159	ctg235_1;ctg235_2;ctg235_3;ctg235_4;ctg235_5	0;7159	d__Bacteria;p__Firmicutes;c__Bacilli;o__Erysipelotrichales;f__Erysipelotrichaceae;g__Solobacterium;s__	d__Bacteria;p__Firmicutes;c__Bacilli;o__Erysipelotrichales;f__Erysipelotrichaceae;g__Solobacterium;s__
RMAG1465	Current Study	terpene	c00019_contigs..	contigs1_sample_bins_2500.5192_NODE_3_length_126828_cov_3.623123	cluster001	126828	ctg19_65;ctg19_66;ctg19_67;ctg19_68;ctg19_69;ctg19_70;ctg19_71;ctg19_72;ctg19_73;ctg19_74;ctg19_75;ctg19_76;ctg19_77;ctg19_78;ctg19_79;ctg19_80;ctg19_81;ctg19_82;ctg19_83	70836;92558	d__Bacteria;p__Bacteroidota;c__Bacteroidia;o__Bacteroidales;f__Bacteroidaceae;g__UBA4334;s__	d__Bacteria;p__Bacteroidota;c__Bacteroidia;o__Bacteroidales;f__Bacteroidaceae;g__UBA4334;s__
RMAG1466	Current Study	bacteriocin	c00002_contigs..	contigs1_sample_bins_2500.5194_NODE_16_length_48822_cov_2.677811	cluster001	48822	ctg2_46;ctg2_47;ctg2_48;ctg2_49;ctg2_50	43414;48822	d__Bacteria;p__Firmicutes_A;c__Clostridia;o__Lachnospirales;f__Lachnospiraceae;g__;s__	d__Bacteria;p__Firmicutes;c__Clostridia;o__Lachnospirales;f__Lachnospiraceae;g__;s__
RMAG1466	Current Study	other	c00010_contigs..	contigs1_sample_bins_2500.5194_NODE_9_length_77926_cov_2.937931	cluster002	77926	ctg10_6;ctg10_7;ctg10_8;ctg10_9;ctg10_10;ctg10_11;ctg10_12;ctg10_13;ctg10_14;ctg10_15;ctg10_16;ctg10_17;ctg10_18;ctg10_19;ctg10_20;ctg10_21;ctg10_22;ctg10_23;ctg10_24;ctg10_25;ctg10_26;ctg10_27;ctg10_28;ctg10_29;ctg10_30;ctg10_31;ctg10_32;ctg10_33;ctg10_34;ctg10_35;ctg10_36;ctg10_37;ctg10_38;ctg10_39;ctg10_40;ctg10_41;ctg10_42;ctg10_43;ctg10_44;ctg10_45;ctg10_46;ctg10_47;ctg10_48;ctg10_49;ctg10_50	7468;50375	d__Bacteria;p__Firmicutes_A;c__Clostridia;o__Lachnospirales;f__Lachnospiraceae;g__;s__	d__Bacteria;p__Firmicutes;c__Clostridia;o__Lachnospirales;f__Lachnospiraceae;g__;s__
RMAG1466	Current Study	bacteriocin	c00014_contigs..	contigs1_sample_bins_2500.5194_NODE_27_length_20267_cov_2.862612	cluster003	20267	ctg14_18;ctg14_19;ctg14_20;ctg14_21;ctg14_22;ctg14_23;ctg14_24;ctg14_25;ctg14_26;ctg14_27	14838;20267	d__Bacteria;p__Firmicutes_A;c__Clostridia;o__Lachnospirales;f__Lachnospiraceae;g__;s__	d__Bacteria;p__Firmicutes;c__Clostridia;o__Lachnospirales;f__Lachnospiraceae;g__;s__
RMAG1466	Current Study	bacteriocin-nrps	c00017_contigs..	contigs1_sample_bins_2500.5194_NODE_4_length_178297_cov_2.880335	cluster004	178297	ctg17_9;ctg17_10;ctg17_11;ctg17_12;ctg17_13;ctg17_14;ctg17_15;ctg17_16;ctg17_17;ctg17_18;ctg17_19;ctg17_20;ctg17_21;ctg17_22;ctg17_23;ctg17_24;ctg17_25;ctg17_26;ctg17_27;ctg17_28;ctg17_29;ctg17_30;ctg17_31;ctg17_32;ctg17_33;ctg17_34;ctg17_35;ctg17_36;ctg17_37;ctg17_38;ctg17_39;ctg17_40;ctg17_41;ctg17_42;ctg17_43;ctg17_44;ctg17_45;ctg17_46;ctg17_47;ctg17_48;ctg17_49;ctg17_50;ctg17_51;ctg17_52;ctg1…	11111;62297	d__Bacteria;p__Firmicutes_A;c__Clostridia;o__Lachnospirales;f__Lachnospiraceae;g__;s__	d__Bacteria;p__Firmicutes;c__Clostridia;o__Lachnospirales;f__Lachnospiraceae;g__;s__
RMAG1466	Current Study	bacteriocin	c00017_contigs..	contigs1_sample_bins_2500.5194_NODE_4_length_178297_cov_2.880335	cluster005	178297	ctg17_96;ctg17_97;ctg17_98;ctg17_99;ctg17_100;ctg17_101;ctg17_102;ctg17_103	109534;119759	d__Bacteria;p__Firmicutes_A;c__Clostridia;o__Lachnospirales;f__Lachnospiraceae;g__;s__	d__Bacteria;p__Firmicutes;c__Clostridia;o__Lachnospirales;f__Lachnospiraceae;g__;s__
RMAG1466	Current Study	nrps	c00018_contigs..	contigs1_sample_bins_2500.5194_NODE_13_length_70381_cov_2.847484	cluster006	70381	ctg18_1;ctg18_2;ctg18_3;ctg18_4;ctg18_5;ctg18_6;ctg18_7;ctg18_8;ctg18_9;ctg18_10;ctg18_11;ctg18_12;ctg18_13;ctg18_14;ctg18_15;ctg18_16;ctg18_17;ctg18_18	0;28643	d__Bacteria;p__Firmicutes_A;c__Clostridia;o__Lachnospirales;f__Lachnospiraceae;g__;s__	d__Bacteria;p__Firmicutes;c__Clostridia;o__Lachnospirales;f__Lachnospiraceae;g__;s__
RMAG1466	Current Study	bacteriocin-nrps	c00018_contigs..	contigs1_sample_bins_2500.5194_NODE_13_length_70381_cov_2.847484	cluster007	70381	ctg18_13;ctg18_14;ctg18_15;ctg18_16;ctg18_17;ctg18_18;ctg18_19;ctg18_20;ctg18_21;ctg18_22;ctg18_23;ctg18_24;ctg18_25;ctg18_26;ctg18_27;ctg18_28;ctg18_29;ctg18_30;ctg18_31;ctg18_32;ctg18_33;ctg18_34;ctg18_35;ctg18_36;ctg18_37;ctg18_38;ctg18_39;ctg18_40;ctg18_41;ctg18_42;ctg18_43;ctg18_44;ctg18_45;ctg18_46;ctg18_47;ctg18_48;ctg18_49;ctg18_50;ctg18_51;ctg18_52;ctg18_53;ctg18_54;ctg18_55;ctg18_56;ctg…	23581;70381	d__Bacteria;p__Firmicutes_A;c__Clostridia;o__Lachnospirales;f__Lachnospiraceae;g__;s__	d__Bacteria;p__Firmicutes;c__Clostridia;o__Lachnospirales;f__Lachnospiraceae;g__;s__
RMAG1466	Current Study	bacteriocin	c00026_contigs..	contigs1_sample_bins_2500.5194_NODE_3_length_242243_cov_2.985709	cluster008	242243	ctg26_169;ctg26_170;ctg26_171;ctg26_172;ctg26_173;ctg26_174;ctg26_175;ctg26_176;ctg26_177;ctg26_178;ctg26_179	189382;199682	d__Bacteria;p__Firmicutes_A;c__Clostridia;o__Lachnospirales;f__Lachnospiraceae;g__;s__	d__Bacteria;p__Firmicutes;c__Clostridia;o__Lachnospirales;f__Lachnospiraceae;g__;s__
RMAG1466	Current Study	sactipeptide	c00030_contigs..	contigs1_sample_bins_2500.5194_NODE_8_length_98952_cov_2.876529	cluster009	98952	ctg30_48;ctg30_49;ctg30_50;ctg30_51;ctg30_52;ctg30_53;ctg30_54;ctg30_55;ctg30_56;ctg30_57;ctg30_58;ctg30_59;ctg30_60;ctg30_61;ctg30_62;ctg30_63;ctg30_64	57493;77640	d__Bacteria;p__Firmicutes_A;c__Clostridia;o__Lachnospirales;f__Lachnospiraceae;g__;s__	d__Bacteria;p__Firmicutes;c__Clostridia;o__Lachnospirales;f__Lachnospiraceae;g__;s__
RMAG1466	Current Study	bacteriocin	c00039_contigs..	contigs1_sample_bins_2500.5194_NODE_7_length_103684_cov_2.891559	cluster010	103684	ctg39_18;ctg39_19;ctg39_20;ctg39_21;ctg39_22;ctg39_23;ctg39_24;ctg39_25;ctg39_26;ctg39_27;ctg39_28;ctg39_29;ctg39_30;ctg39_31	14655;24949	d__Bacteria;p__Firmicutes_A;c__Clostridia;o__Lachnospirales;f__Lachnospiraceae;g__;s__	d__Bacteria;p__Firmicutes;c__Clostridia;o__Lachnospirales;f__Lachnospiraceae;g__;s__
RMAG1467	Current Study	nrps	c00094_contigs..	contigs1_sample_bins_2500.5204_NODE_47_length_16881_cov_4.358315	cluster001	16881	ctg94_1;ctg94_2;ctg94_3;ctg94_4;ctg94_5;ctg94_6;ctg94_7;ctg94_8;ctg94_9;ctg94_10;ctg94_11;ctg94_12;ctg94_13;ctg94_14;ctg94_15	0;16881	d__Bacteria;p__Firmicutes_A;c__Clostridia;o__Oscillospirales;f__Ruminococcaceae;g__Firm-04;s__	d__Bacteria;p__Firmicutes;c__Clostridia;o__Oscillospirales;f__Ruminococcaceae;g__Firm-04;s__
RMAG1467	Current Study	sactipeptide	c00240_contigs..	contigs1_sample_bins_2500.5204_NODE_136_length_7143_cov_3.309678	cluster002	7143	ctg240_1;ctg240_2;ctg240_3;ctg240_4;ctg240_5;ctg240_6;ctg240_7;ctg240_8	0;7143	d__Bacteria;p__Firmicutes_A;c__Clostridia;o__Oscillospirales;f__Ruminococcaceae;g__Firm-04;s__	d__Bacteria;p__Firmicutes;c__Clostridia;o__Oscillospirales;f__Ruminococcaceae;g__Firm-04;s__
RMAG1468	Current Study	arylpolyene	c00023_contigs..	contigs1_sample_bins_2500.5208_NODE_7_length_143453_cov_17.404295	cluster001	143453	ctg23_1;ctg23_2;ctg23_3;ctg23_4;ctg23_5;ctg23_6;ctg23_7;ctg23_8;ctg23_9;ctg23_10;ctg23_11;ctg23_12;ctg23_13;ctg23_14;ctg23_15;ctg23_16;ctg23_17;ctg23_18;ctg23_19;ctg23_20;ctg23_21;ctg23_22;ctg23_23;ctg23_24;ctg23_25;ctg23_26;ctg23_27;ctg23_28;ctg23_29;ctg23_30;ctg23_31;ctg23_32;ctg23_33;ctg23_34;ctg23_35;ctg23_36;ctg23_37;ctg23_38;ctg23_39;ctg23_40;ctg23_41	0;46464	d__Bacteria;p__Bacteroidota;c__Bacteroidia;o__Bacteroidales;f__Bacteroidaceae;g__Prevotella;s__	d__Bacteria;p__Bacteroidota;c__Bacteroidia;o__Bacteroidales;f__Bacteroidaceae;g__Prevotella;s__
RMAG1468	Current Study	arylpolyene	c00032_contigs..	contigs1_sample_bins_2500.5208_NODE_9_length_130823_cov_21.320515	cluster002	130823	ctg32_56;ctg32_57;ctg32_58;ctg32_59;ctg32_60;ctg32_61;ctg32_62;ctg32_63;ctg32_64;ctg32_65;ctg32_66;ctg32_67;ctg32_68;ctg32_69;ctg32_70;ctg32_71;ctg32_72;ctg32_73;ctg32_74;ctg32_75;ctg32_76;ctg32_77;ctg32_78;ctg32_79;ctg32_80;ctg32_81;ctg32_82;ctg32_83;ctg32_84;ctg32_85;ctg32_86;ctg32_87;ctg32_88;ctg32_89;ctg32_90	66907;108131	d__Bacteria;p__Bacteroidota;c__Bacteroidia;o__Bacteroidales;f__Bacteroidaceae;g__Prevotella;s__	d__Bacteria;p__Bacteroidota;c__Bacteroidia;o__Bacteroidales;f__Bacteroidaceae;g__Prevotella;s__
RMAG1469	Current Study	sactipeptide	c00040_contigs..	contigs1_sample_bins_2500.5236_NODE_8_length_24216_cov_3.827930	cluster001	24216	ctg40_10;ctg40_11;ctg40_12;ctg40_13;ctg40_14;ctg40_15;ctg40_16;ctg40_17;ctg40_18;ctg40_19;ctg40_20;ctg40_21;ctg40_22;ctg40_23;ctg40_24;ctg40_25;ctg40_26;ctg40_27;ctg40_28;ctg40_29	7035;24216	d__Bacteria;p__Firmicutes_A;c__Clostridia;o__Saccharofermentanales;f__Saccharofermentanaceae;g__Saccharofermentans;s__	d__Bacteria;p__Firmicutes;c__Clostridia;o__Saccharofermentanales;f__Saccharofermentanaceae;g__Saccharofermentans;s__
RMAG147	Current Study	other	c00006_cattle1..	cattle10_SRR4435580_metabat_single_bins.3_cattle10-15_k87_320611	cluster001	25351	ctg6_1;ctg6_2;ctg6_3;ctg6_4;ctg6_5;ctg6_6;ctg6_7;ctg6_8;ctg6_9;ctg6_10;ctg6_11;ctg6_12;ctg6_13;ctg6_14;ctg6_15;ctg6_16;ctg6_17;ctg6_18;ctg6_19;ctg6_20;ctg6_21;ctg6_22;ctg6_23;ctg6_24	0;25351	d__Bacteria;p__Bacteroidota;c__Bacteroidia;o__Bacteroidales;f__Bacteroidaceae;g__Prevotella;s__	d__Bacteria;p__Bacteroidota;c__Bacteroidia;o__Bacteroidales;f__Bacteroidaceae;g__Prevotella;s__
RMAG147	Current Study	arylpolyene	c00015_cattle1..	cattle10_SRR4435580_metabat_single_bins.3_cattle10-15_k87_134711	cluster002	46612	ctg15_4;ctg15_5;ctg15_6;ctg15_7;ctg15_8;ctg15_9;ctg15_10;ctg15_11;ctg15_12;ctg15_13;ctg15_14;ctg15_15;ctg15_16;ctg15_17;ctg15_18;ctg15_19;ctg15_20;ctg15_21;ctg15_22;ctg15_23;ctg15_24;ctg15_25;ctg15_26;ctg15_27;ctg15_28;ctg15_29;ctg15_30;ctg15_31;ctg15_32;ctg15_33;ctg15_34;ctg15_35;ctg15_36;ctg15_37;ctg15_38;ctg15_39;ctg15_40	2302;43520	d__Bacteria;p__Bacteroidota;c__Bacteroidia;o__Bacteroidales;f__Bacteroidaceae;g__Prevotella;s__	d__Bacteria;p__Bacteroidota;c__Bacteroidia;o__Bacteroidales;f__Bacteroidaceae;g__Prevotella;s__
RMAG147	Current Study	arylpolyene	c00042_cattle1..	cattle10_SRR4435580_metabat_single_bins.3_cattle10-15_k87_283229	cluster003	39722	ctg42_4;ctg42_5;ctg42_6;ctg42_7;ctg42_8;ctg42_9;ctg42_10;ctg42_11;ctg42_12;ctg42_13;ctg42_14;ctg42_15;ctg42_16;ctg42_17;ctg42_18;ctg42_19;ctg42_20;ctg42_21;ctg42_22;ctg42_23;ctg42_24;ctg42_25;ctg42_26;ctg42_27;ctg42_28;ctg42_29;ctg42_30;ctg42_31;ctg42_32;ctg42_33;ctg42_34;ctg42_35;ctg42_36;ctg42_37;ctg42_38	3191;39722	d__Bacteria;p__Bacteroidota;c__Bacteroidia;o__Bacteroidales;f__Bacteroidaceae;g__Prevotella;s__	d__Bacteria;p__Bacteroidota;c__Bacteroidia;o__Bacteroidales;f__Bacteroidaceae;g__Prevotella;s__
RMAG147	Current Study	nrps	c00167_cattle1..	cattle10_SRR4435580_metabat_single_bins.3_cattle10-15_k87_45124	cluster004	18445	ctg167_1;ctg167_2;ctg167_3;ctg167_4;ctg167_5;ctg167_6;ctg167_7;ctg167_8	0;18445	d__Bacteria;p__Bacteroidota;c__Bacteroidia;o__Bacteroidales;f__Bacteroidaceae;g__Prevotella;s__	d__Bacteria;p__Bacteroidota;c__Bacteroidia;o__Bacteroidales;f__Bacteroidaceae;g__Prevotella;s__
RMAG1472	Current Study	sactipeptide	c00141_contigs..	contigs1_sample_bins_2500.5271_NODE_9_length_40801_cov_7.893437	cluster001	40801	ctg141_3;ctg141_4;ctg141_5;ctg141_6;ctg141_7;ctg141_8;ctg141_9;ctg141_10;ctg141_11;ctg141_12;ctg141_13;ctg141_14;ctg141_15;ctg141_16;ctg141_17;ctg141_18;ctg141_19;ctg141_20	2498;22645	d__Bacteria;p__Firmicutes_A;c__Clostridia;o__Lachnospirales;f__Lachnospiraceae;g__NK4A136;s__GCF_900102065.1	d__Bacteria;p__Firmicutes;c__Clostridia;o__Lachnospirales;f__Lachnospiraceae;g__NK4A136;s__GCF_900102065.1
RMAG1473	Current Study	other	c00081_contigs..	contigs1_sample_bins_2500.5272_NODE_113_length_4042_cov_4.640613	cluster001	4042	ctg81_1;ctg81_2;ctg81_3;ctg81_4	0;4042	d__Bacteria;p__Firmicutes_A;c__Clostridia;o__Oscillospirales;f__DTU089;g__Ruminococcus_E;s__GCA_002368625.1	d__Bacteria;p__Firmicutes;c__Clostridia;o__Oscillospirales;f__DTU089;g__Ruminococcus;s__GCA_002368625.1
RMAG1473	Current Study	other	c00082_contigs..	contigs1_sample_bins_2500.5272_NODE_62_length_9722_cov_3.651589	cluster002	9722	ctg82_1;ctg82_2;ctg82_3;ctg82_4;ctg82_5;ctg82_6;ctg82_7	0;9722	d__Bacteria;p__Firmicutes_A;c__Clostridia;o__Oscillospirales;f__DTU089;g__Ruminococcus_E;s__GCA_002368625.1	d__Bacteria;p__Firmicutes;c__Clostridia;o__Oscillospirales;f__DTU089;g__Ruminococcus;s__GCA_002368625.1
RMAG1473	Current Study	bacteriocin	c00159_contigs..	contigs1_sample_bins_2500.5272_NODE_9_length_30791_cov_6.821289	cluster003	30791	ctg159_13;ctg159_14;ctg159_15;ctg159_16;ctg159_17;ctg159_18;ctg159_19;ctg159_20;ctg159_21;ctg159_22;ctg159_23;ctg159_24;ctg159_25;ctg159_26;ctg159_27;ctg159_28	12040;22325	d__Bacteria;p__Firmicutes_A;c__Clostridia;o__Oscillospirales;f__DTU089;g__Ruminococcus_E;s__GCA_002368625.1	d__Bacteria;p__Firmicutes;c__Clostridia;o__Oscillospirales;f__DTU089;g__Ruminococcus;s__GCA_002368625.1
RMAG1473	Current Study	nrps	c00162_contigs..	contigs1_sample_bins_2500.5272_NODE_69_length_8455_cov_6.813641	cluster004	8455	ctg162_1;ctg162_2;ctg162_3;ctg162_4;ctg162_5;ctg162_6;ctg162_7;ctg162_8	0;8455	d__Bacteria;p__Firmicutes_A;c__Clostridia;o__Oscillospirales;f__DTU089;g__Ruminococcus_E;s__GCA_002368625.1	d__Bacteria;p__Firmicutes;c__Clostridia;o__Oscillospirales;f__DTU089;g__Ruminococcus;s__GCA_002368625.1
RMAG1474	Current Study	other	c00003_contigs..	contigs1_sample_bins_2500.5275_NODE_3_length_116993_cov_2.797845	cluster001	116993	ctg3_49;ctg3_50;ctg3_51;ctg3_52;ctg3_53;ctg3_54;ctg3_55;ctg3_56;ctg3_57;ctg3_58;ctg3_59;ctg3_60;ctg3_61;ctg3_62;ctg3_63;ctg3_64;ctg3_65;ctg3_66;ctg3_67;ctg3_68;ctg3_69;ctg3_70;ctg3_71;ctg3_72;ctg3_73;ctg3_74;ctg3_75;ctg3_76;ctg3_77;ctg3_78;ctg3_79;ctg3_80;ctg3_81;ctg3_82;ctg3_83;ctg3_84;ctg3_85;ctg3_86	45070;87020	d__Bacteria;p__Firmicutes;c__Bacilli;o__RFN20;f__CAG-826;g__UBA3207;s__	d__Bacteria;p__Firmicutes;c__Bacilli;o__RFN20;f__CAG-826;g__UBA3207;s__
RMAG1474	Current Study	other	c00008_contigs..	contigs1_sample_bins_2500.5275_NODE_4_length_114836_cov_2.378087	cluster002	114836	ctg8_1;ctg8_2;ctg8_3;ctg8_4;ctg8_5;ctg8_6;ctg8_7;ctg8_8;ctg8_9;ctg8_10;ctg8_11;ctg8_12;ctg8_13;ctg8_14;ctg8_15;ctg8_16;ctg8_17;ctg8_18;ctg8_19;ctg8_20;ctg8_21;ctg8_22	0;23408	d__Bacteria;p__Firmicutes;c__Bacilli;o__RFN20;f__CAG-826;g__UBA3207;s__	d__Bacteria;p__Firmicutes;c__Bacilli;o__RFN20;f__CAG-826;g__UBA3207;s__
RMAG1476	Current Study	nrps	c00101_contigs..	contigs1_sample_bins_2500.528_NODE_28_length_18482_cov_5.166603	cluster001	18482	ctg101_1;ctg101_2;ctg101_3;ctg101_4;ctg101_5;ctg101_6;ctg101_7;ctg101_8;ctg101_9	0;18482	d__Bacteria;p__Bacteroidota;c__Bacteroidia;o__Bacteroidales;f__UBA932;g__RC9;s__	d__Bacteria;p__Bacteroidota;c__Bacteroidia;o__Bacteroidales;f__UBA932;g__RC9;s__
RMAG1476	Current Study	arylpolyene	c00102_contigs..	contigs1_sample_bins_2500.528_NODE_25_length_20264_cov_5.807314	cluster002	20264	ctg102_1;ctg102_2;ctg102_3;ctg102_4;ctg102_5;ctg102_6;ctg102_7;ctg102_8;ctg102_9;ctg102_10;ctg102_11;ctg102_12;ctg102_13;ctg102_14;ctg102_15;ctg102_16;ctg102_17;ctg102_18;ctg102_19;ctg102_20;ctg102_21;ctg102_22;ctg102_23;ctg102_24	0;20264	d__Bacteria;p__Bacteroidota;c__Bacteroidia;o__Bacteroidales;f__UBA932;g__RC9;s__	d__Bacteria;p__Bacteroidota;c__Bacteroidia;o__Bacteroidales;f__UBA932;g__RC9;s__
RMAG1476	Current Study	nrps	c00107_contigs..	contigs1_sample_bins_2500.528_NODE_109_length_4211_cov_3.343600	cluster003	4211	ctg107_1	0;4211	d__Bacteria;p__Bacteroidota;c__Bacteroidia;o__Bacteroidales;f__UBA932;g__RC9;s__	d__Bacteria;p__Bacteroidota;c__Bacteroidia;o__Bacteroidales;f__UBA932;g__RC9;s__
RMAG1476	Current Study	nrps	c00114_contigs..	contigs1_sample_bins_2500.528_NODE_75_length_9302_cov_4.840813	cluster004	9302	ctg114_1;ctg114_2;ctg114_3;ctg114_4;ctg114_5;ctg114_6;ctg114_7	0;9302	d__Bacteria;p__Bacteroidota;c__Bacteroidia;o__Bacteroidales;f__UBA932;g__RC9;s__	d__Bacteria;p__Bacteroidota;c__Bacteroidia;o__Bacteroidales;f__UBA932;g__RC9;s__
RMAG1478	Current Study	sactipeptide	c00124_contigs..	contigs1_sample_bins_2500.5298_NODE_21_length_38406_cov_1.077536	cluster001	38406	ctg124_25;ctg124_26;ctg124_27;ctg124_28;ctg124_29;ctg124_30;ctg124_31;ctg124_32;ctg124_33;ctg124_34;ctg124_35	27860;38406	d__Bacteria;p__Firmicutes_A;c__Clostridia;o__Saccharofermentanales;f__Saccharofermentanaceae;g__Saccharofermentans;s__	d__Bacteria;p__Firmicutes;c__Clostridia;o__Saccharofermentanales;f__Saccharofermentanaceae;g__Saccharofermentans;s__
RMAG1479	Current Study	arylpolyene	c00026_contigs..	contigs1_sample_bins_2500.5305_NODE_18_length_33811_cov_22.978137	cluster001	33811	ctg26_1;ctg26_2;ctg26_3;ctg26_4;ctg26_5;ctg26_6;ctg26_7;ctg26_8;ctg26_9;ctg26_10;ctg26_11;ctg26_12;ctg26_13;ctg26_14;ctg26_15;ctg26_16;ctg26_17;ctg26_18;ctg26_19;ctg26_20;ctg26_21;ctg26_22;ctg26_23;ctg26_24;ctg26_25;ctg26_26;ctg26_27;ctg26_28;ctg26_29;ctg26_30;ctg26_31;ctg26_32;ctg26_33;ctg26_34	0;33811	d__Bacteria;p__Spirochaetota;c__Spirochaetia;o__Treponematales;f__Treponemataceae;g__Treponema_D;s__GCA_002350235.1	d__Bacteria;p__Spirochaetota;c__Spirochaetia;o__Treponematales;f__Treponemataceae;g__Treponema;s__GCA_002350235.1
RMAG1479	Current Study	bacteriocin	c00034_contigs..	contigs1_sample_bins_2500.5305_NODE_6_length_161065_cov_18.729117	cluster002	161065	ctg34_65;ctg34_66;ctg34_67;ctg34_68;ctg34_69;ctg34_70;ctg34_71;ctg34_72;ctg34_73;ctg34_74;ctg34_75	79757;91905	d__Bacteria;p__Spirochaetota;c__Spirochaetia;o__Treponematales;f__Treponemataceae;g__Treponema_D;s__GCA_002350235.1	d__Bacteria;p__Spirochaetota;c__Spirochaetia;o__Treponematales;f__Treponemataceae;g__Treponema;s__GCA_002350235.1
RMAG148	Current Study	nrps	c00018_cattle1..	cattle10_SRR4435580_metabat_single_bins.42_NODE_13_length_43964_cov_9.608691	cluster001	43964	ctg18_1;ctg18_2;ctg18_3;ctg18_4;ctg18_5;ctg18_6;ctg18_7;ctg18_8;ctg18_9;ctg18_10;ctg18_11;ctg18_12;ctg18_13;ctg18_14;ctg18_15;ctg18_16;ctg18_17;ctg18_18;ctg18_19;ctg18_20;ctg18_21;ctg18_22;ctg18_23;ctg18_24;ctg18_25;ctg18_26;ctg18_27	0;30314	d__Bacteria;p__Firmicutes_A;c__Clostridia;o__Oscillospirales;f__Ruminococcaceae;g__Ruminococcus_D;s__Ruminococcus_D sp1	d__Bacteria;p__Firmicutes;c__Clostridia;o__Oscillospirales;f__Ruminococcaceae;g__Ruminococcus;s__Ruminococcus sp1
RMAG148	Current Study	nrps	c00078_cattle1..	cattle10_SRR4435580_metabat_single_bins.42_NODE_15_length_37313_cov_10.090880	cluster002	37313	ctg78_5;ctg78_6;ctg78_7;ctg78_8;ctg78_9;ctg78_10;ctg78_11;ctg78_12;ctg78_13;ctg78_14;ctg78_15;ctg78_16;ctg78_17;ctg78_18;ctg78_19;ctg78_20;ctg78_21;ctg78_22;ctg78_23;ctg78_24;ctg78_25	5429;37313	d__Bacteria;p__Firmicutes_A;c__Clostridia;o__Oscillospirales;f__Ruminococcaceae;g__Ruminococcus_D;s__Ruminococcus_D sp1	d__Bacteria;p__Firmicutes;c__Clostridia;o__Oscillospirales;f__Ruminococcaceae;g__Ruminococcus;s__Ruminococcus sp1
RMAG1480	Current Study	nrps	c00016_contigs..	contigs1_sample_bins_2500.5335_NODE_18_length_52292_cov_5.169711	cluster001	52292	ctg16_1;ctg16_2;ctg16_3;ctg16_4;ctg16_5;ctg16_6;ctg16_7;ctg16_8;ctg16_9;ctg16_10;ctg16_11;ctg16_12;ctg16_13;ctg16_14;ctg16_15;ctg16_16;ctg16_17;ctg16_18;ctg16_19;ctg16_20;ctg16_21;ctg16_22;ctg16_23;ctg16_24;ctg16_25;ctg16_26;ctg16_27;ctg16_28;ctg16_29;ctg16_30;ctg16_31	0;37465	d__Bacteria;p__Bacteroidota;c__Bacteroidia;o__Bacteroidales;f__UBA932;g__RC9;s__	d__Bacteria;p__Bacteroidota;c__Bacteroidia;o__Bacteroidales;f__UBA932;g__RC9;s__
RMAG1480	Current Study	arylpolyene	c00064_contigs..	contigs1_sample_bins_2500.5335_NODE_4_length_110402_cov_4.714314	cluster002	110402	ctg64_63;ctg64_64;ctg64_65;ctg64_66;ctg64_67;ctg64_68;ctg64_69;ctg64_70;ctg64_71;ctg64_72;ctg64_73;ctg64_74;ctg64_75;ctg64_76;ctg64_77;ctg64_78;ctg64_79;ctg64_80;ctg64_81;ctg64_82;ctg64_83;ctg64_84;ctg64_85;ctg64_86;ctg64_87;ctg64_88;ctg64_89;ctg64_90;ctg64_91;ctg64_92;ctg64_93;ctg64_94;ctg64_95;ctg64_96;ctg64_97;ctg64_98;ctg64_99	73091;110402	d__Bacteria;p__Bacteroidota;c__Bacteroidia;o__Bacteroidales;f__UBA932;g__RC9;s__	d__Bacteria;p__Bacteroidota;c__Bacteroidia;o__Bacteroidales;f__UBA932;g__RC9;s__
RMAG1481	Current Study	nrps	c00020_contigs..	contigs1_sample_bins_2500.5346_cattle10-14_k87_342972	cluster001	9753	ctg20_1;ctg20_2;ctg20_3;ctg20_4	0;9753	d__Bacteria;p__Bacteroidota;c__Bacteroidia;o__Bacteroidales;f__Bacteroidaceae;g__Prevotella;s__	d__Bacteria;p__Bacteroidota;c__Bacteroidia;o__Bacteroidales;f__Bacteroidaceae;g__Prevotella;s__
RMAG1481	Current Study	arylpolyene	c00081_contigs..	contigs1_sample_bins_2500.5346_cattle10-14_k87_77322	cluster002	44343	ctg81_1;ctg81_2;ctg81_3;ctg81_4;ctg81_5;ctg81_6;ctg81_7;ctg81_8;ctg81_9;ctg81_10;ctg81_11;ctg81_12;ctg81_13;ctg81_14;ctg81_15;ctg81_16;ctg81_17;ctg81_18;ctg81_19;ctg81_20;ctg81_21;ctg81_22;ctg81_23;ctg81_24	0;28397	d__Bacteria;p__Bacteroidota;c__Bacteroidia;o__Bacteroidales;f__Bacteroidaceae;g__Prevotella;s__	d__Bacteria;p__Bacteroidota;c__Bacteroidia;o__Bacteroidales;f__Bacteroidaceae;g__Prevotella;s__
RMAG1481	Current Study	arylpolyene	c00088_contigs..	contigs1_sample_bins_2500.5346_cattle10-14_k87_163307	cluster003	20671	ctg88_1;ctg88_2;ctg88_3;ctg88_4;ctg88_5;ctg88_6;ctg88_7;ctg88_8;ctg88_9;ctg88_10;ctg88_11;ctg88_12;ctg88_13;ctg88_14;ctg88_15;ctg88_16;ctg88_17;ctg88_18;ctg88_19;ctg88_20;ctg88_21;ctg88_22;ctg88_23	0;20671	d__Bacteria;p__Bacteroidota;c__Bacteroidia;o__Bacteroidales;f__Bacteroidaceae;g__Prevotella;s__	d__Bacteria;p__Bacteroidota;c__Bacteroidia;o__Bacteroidales;f__Bacteroidaceae;g__Prevotella;s__
RMAG1481	Current Study	nrps	c00091_contigs..	contigs1_sample_bins_2500.5346_cattle10-14_k87_230050	cluster004	23495	ctg91_1;ctg91_2;ctg91_3;ctg91_4;ctg91_5;ctg91_6;ctg91_7;ctg91_8;ctg91_9;ctg91_10;ctg91_11;ctg91_12;ctg91_13;ctg91_14;ctg91_15;ctg91_16;ctg91_17	0;23495	d__Bacteria;p__Bacteroidota;c__Bacteroidia;o__Bacteroidales;f__Bacteroidaceae;g__Prevotella;s__	d__Bacteria;p__Bacteroidota;c__Bacteroidia;o__Bacteroidales;f__Bacteroidaceae;g__Prevotella;s__
RMAG1484	Current Study	arylpolyene	c00016_contigs..	contigs1_sample_bins_2500.5400_NODE_53_length_12025_cov_3.571596	cluster001	12025	ctg16_1;ctg16_2;ctg16_3;ctg16_4;ctg16_5;ctg16_6;ctg16_7;ctg16_8;ctg16_9;ctg16_10;ctg16_11;ctg16_12;ctg16_13	0;12025	d__Bacteria;p__Bacteroidota;c__Bacteroidia;o__Bacteroidales;f__UBA932;g__RC9;s__	d__Bacteria;p__Bacteroidota;c__Bacteroidia;o__Bacteroidales;f__UBA932;g__RC9;s__
RMAG1484	Current Study	arylpolyene	c00026_contigs..	contigs1_sample_bins_2500.5400_NODE_318_length_1331_cov_4.194357	cluster002	1331	ctg26_1;ctg26_2	0;1331	d__Bacteria;p__Bacteroidota;c__Bacteroidia;o__Bacteroidales;f__UBA932;g__RC9;s__	d__Bacteria;p__Bacteroidota;c__Bacteroidia;o__Bacteroidales;f__UBA932;g__RC9;s__
RMAG1484	Current Study	arylpolyene	c00160_contigs..	contigs1_sample_bins_2500.5400_NODE_58_length_11468_cov_4.023044	cluster003	11468	ctg160_1;ctg160_2;ctg160_3;ctg160_4;ctg160_5;ctg160_6;ctg160_7;ctg160_8	0;11468	d__Bacteria;p__Bacteroidota;c__Bacteroidia;o__Bacteroidales;f__UBA932;g__RC9;s__	d__Bacteria;p__Bacteroidota;c__Bacteroidia;o__Bacteroidales;f__UBA932;g__RC9;s__
RMAG1485	Current Study	nrps	c00020_contigs..	contigs1_sample_bins_2500.5403_NODE_31_length_25676_cov_0.701397	cluster001	25676	ctg20_3;ctg20_4;ctg20_5;ctg20_6;ctg20_7;ctg20_8;ctg20_9;ctg20_10;ctg20_11;ctg20_12;ctg20_13;ctg20_14;ctg20_15;ctg20_16;ctg20_17;ctg20_18;ctg20_19;ctg20_20	1611;25676	d__Archaea;p__Euryarchaeota;c__Methanobacteria;o__Methanobacteriales;f__Methanobacteriaceae;g__Methanobrevibacter_A;s__	d__Archaea;p__Euryarchaeota;c__Methanobacteria;o__Methanobacteriales;f__Methanobacteriaceae;g__Methanobrevibacter;s__
RMAG1485	Current Study	nrps	c00044_contigs..	contigs1_sample_bins_2500.5403_NODE_10_length_63387_cov_1.696048	cluster002	63387	ctg44_32;ctg44_33;ctg44_34;ctg44_35;ctg44_36;ctg44_37;ctg44_38;ctg44_39;ctg44_40;ctg44_41;ctg44_42;ctg44_43;ctg44_44;ctg44_45;ctg44_46;ctg44_47;ctg44_48;ctg44_49;ctg44_50;ctg44_51;ctg44_52;ctg44_53;ctg44_54;ctg44_55;ctg44_56;ctg44_57;ctg44_58	28955;63387	d__Archaea;p__Euryarchaeota;c__Methanobacteria;o__Methanobacteriales;f__Methanobacteriaceae;g__Methanobrevibacter_A;s__	d__Archaea;p__Euryarchaeota;c__Methanobacteria;o__Methanobacteriales;f__Methanobacteriaceae;g__Methanobrevibacter;s__
RMAG1485	Current Study	nrps	c00050_contigs..	contigs1_sample_bins_2500.5403_NODE_63_length_6669_cov_0.401101	cluster003	6669	ctg50_1;ctg50_2;ctg50_3;ctg50_4;ctg50_5;ctg50_6	0;6669	d__Archaea;p__Euryarchaeota;c__Methanobacteria;o__Methanobacteriales;f__Methanobacteriaceae;g__Methanobrevibacter_A;s__	d__Archaea;p__Euryarchaeota;c__Methanobacteria;o__Methanobacteriales;f__Methanobacteriaceae;g__Methanobrevibacter;s__
RMAG1486	Current Study	arylpolyene	c00002_contigs..	contigs1_sample_bins_2500.5408_cattle10-14_k87_265687	cluster001	101081	ctg2_1;ctg2_2;ctg2_3;ctg2_4;ctg2_5;ctg2_6;ctg2_7;ctg2_8;ctg2_9;ctg2_10;ctg2_11;ctg2_12;ctg2_13;ctg2_14;ctg2_15;ctg2_16;ctg2_17;ctg2_18;ctg2_19;ctg2_20;ctg2_21;ctg2_22;ctg2_23;ctg2_24;ctg2_25;ctg2_26;ctg2_27;ctg2_28;ctg2_29;ctg2_30;ctg2_31;ctg2_32;ctg2_33;ctg2_34;ctg2_35;ctg2_36;ctg2_37;ctg2_38	0;42142	d__Bacteria;p__Bacteroidota;c__Bacteroidia;o__Bacteroidales;f__Bacteroidaceae;g__UBA4293;s__	d__Bacteria;p__Bacteroidota;c__Bacteroidia;o__Bacteroidales;f__Bacteroidaceae;g__UBA4293;s__
RMAG1486	Current Study	bacteriocin	c00030_contigs..	contigs1_sample_bins_2500.5408_cattle10-14_k87_270830	cluster002	124758	ctg30_44;ctg30_45;ctg30_46;ctg30_47;ctg30_48;ctg30_49;ctg30_50;ctg30_51;ctg30_52;ctg30_53;ctg30_54	52715;63039	d__Bacteria;p__Bacteroidota;c__Bacteroidia;o__Bacteroidales;f__Bacteroidaceae;g__UBA4293;s__	d__Bacteria;p__Bacteroidota;c__Bacteroidia;o__Bacteroidales;f__Bacteroidaceae;g__UBA4293;s__
RMAG1487	Current Study	sactipeptide	c00167_contigs..	contigs1_sample_bins_2500.540_cattle19-237_k87_2424227	cluster001	7115	ctg167_1;ctg167_2;ctg167_3;ctg167_4;ctg167_5;ctg167_6;ctg167_7;ctg167_8;ctg167_9	0;7115	d__Bacteria;p__Firmicutes_A;c__Clostridia;o__Lachnospirales;f__Lachnospiraceae;g__;s__	d__Bacteria;p__Firmicutes;c__Clostridia;o__Lachnospirales;f__Lachnospiraceae;g__;s__
RMAG1488	Current Study	arylpolyene-resorcinol	c00099_contigs..	contigs1_sample_bins_2500.5412_NODE_22_length_41823_cov_352.183538	cluster001	41823	ctg99_1;ctg99_2;ctg99_3;ctg99_4;ctg99_5;ctg99_6;ctg99_7;ctg99_8;ctg99_9;ctg99_10;ctg99_11;ctg99_12;ctg99_13;ctg99_14;ctg99_15;ctg99_16;ctg99_17;ctg99_18;ctg99_19;ctg99_20;ctg99_21;ctg99_22;ctg99_23;ctg99_24;ctg99_25;ctg99_26;ctg99_27;ctg99_28;ctg99_29;ctg99_30;ctg99_31;ctg99_32;ctg99_33;ctg99_34;ctg99_35;ctg99_36;ctg99_37;ctg99_38;ctg99_39;ctg99_40;ctg99_41;ctg99_42	0;41823	d__Bacteria;p__Bacteroidota;c__Bacteroidia;o__Bacteroidales;f__Bacteroidaceae;g__Prevotella;s__	d__Bacteria;p__Bacteroidota;c__Bacteroidia;o__Bacteroidales;f__Bacteroidaceae;g__Prevotella;s__
RMAG1489	Current Study	bacteriocin	c00053_contigs..	contigs1_sample_bins_2500.5413_NODE_33_length_20242_cov_6.020332	cluster001	20242	ctg53_1;ctg53_2;ctg53_3;ctg53_4;ctg53_5;ctg53_6	0;5267	d__Bacteria;p__Firmicutes_C;c__Negativicutes;o__Acidaminococcales;f__Acidaminococcaceae;g__Succiniclasticum;s__	d__Bacteria;p__Firmicutes;c__Negativicutes;o__Acidaminococcales;f__Acidaminococcaceae;g__Succiniclasticum;s__
RMAG1489	Current Study	sactipeptide	c00104_contigs..	contigs1_sample_bins_2500.5413_NODE_31_length_24190_cov_6.570895	cluster002	24190	ctg104_1;ctg104_2;ctg104_3;ctg104_4;ctg104_5;ctg104_6;ctg104_7;ctg104_8;ctg104_9;ctg104_10;ctg104_11;ctg104_12;ctg104_13;ctg104_14;ctg104_15;ctg104_16;ctg104_17;ctg104_18;ctg104_19;ctg104_20	0;17183	d__Bacteria;p__Firmicutes_C;c__Negativicutes;o__Acidaminococcales;f__Acidaminococcaceae;g__Succiniclasticum;s__	d__Bacteria;p__Firmicutes;c__Negativicutes;o__Acidaminococcales;f__Acidaminococcaceae;g__Succiniclasticum;s__
RMAG1489	Current Study	bacteriocin	c00108_contigs..	contigs1_sample_bins_2500.5413_NODE_13_length_48156_cov_6.496287	cluster003	48156	ctg108_33;ctg108_34;ctg108_35;ctg108_36;ctg108_37;ctg108_38;ctg108_39;ctg108_40;ctg108_41;ctg108_42;ctg108_43;ctg108_44	32294;42561	d__Bacteria;p__Firmicutes_C;c__Negativicutes;o__Acidaminococcales;f__Acidaminococcaceae;g__Succiniclasticum;s__	d__Bacteria;p__Firmicutes;c__Negativicutes;o__Acidaminococcales;f__Acidaminococcaceae;g__Succiniclasticum;s__
RMAG1489	Current Study	nrps	c00122_contigs..	contigs1_sample_bins_2500.5413_NODE_23_length_32045_cov_6.658909	cluster004	32045	ctg122_2;ctg122_3;ctg122_4;ctg122_5;ctg122_6;ctg122_7;ctg122_8;ctg122_9;ctg122_10;ctg122_11;ctg122_12;ctg122_13;ctg122_14;ctg122_15;ctg122_16;ctg122_17;ctg122_18;ctg122_19;ctg122_20;ctg122_21;ctg122_22;ctg122_23;ctg122_24;ctg122_25;ctg122_26;ctg122_27;ctg122_28;ctg122_29	2457;32045	d__Bacteria;p__Firmicutes_C;c__Negativicutes;o__Acidaminococcales;f__Acidaminococcaceae;g__Succiniclasticum;s__	d__Bacteria;p__Firmicutes;c__Negativicutes;o__Acidaminococcales;f__Acidaminococcaceae;g__Succiniclasticum;s__
RMAG1492	Current Study	arylpolyene-nrps	c00035_contigs..	contigs1_sample_bins_2500.5473_NODE_5_length_78093_cov_3.641215	cluster001	78093	ctg35_18;ctg35_19;ctg35_20;ctg35_21;ctg35_22;ctg35_23;ctg35_24;ctg35_25;ctg35_26;ctg35_27;ctg35_28;ctg35_29;ctg35_30;ctg35_31;ctg35_32;ctg35_33;ctg35_34;ctg35_35;ctg35_36;ctg35_37;ctg35_38;ctg35_39;ctg35_40;ctg35_41;ctg35_42;ctg35_43;ctg35_44;ctg35_45;ctg35_46;ctg35_47;ctg35_48;ctg35_49;ctg35_50;ctg35_51;ctg35_52;ctg35_53;ctg35_54;ctg35_55;ctg35_56;ctg35_57;ctg35_58;ctg35_59;ctg35_60;ctg35_61;ctg…	21683;78093	d__Bacteria;p__Bacteroidota;c__Bacteroidia;o__Bacteroidales;f__Bacteroidaceae;g__Prevotella;s__	d__Bacteria;p__Bacteroidota;c__Bacteroidia;o__Bacteroidales;f__Bacteroidaceae;g__Prevotella;s__
RMAG1492	Current Study	nrps	c00100_contigs..	contigs1_sample_bins_2500.5473_NODE_97_length_4392_cov_3.231887	cluster002	4392	ctg100_1	0;4392	d__Bacteria;p__Bacteroidota;c__Bacteroidia;o__Bacteroidales;f__Bacteroidaceae;g__Prevotella;s__	d__Bacteria;p__Bacteroidota;c__Bacteroidia;o__Bacteroidales;f__Bacteroidaceae;g__Prevotella;s__
RMAG1492	Current Study	arylpolyene	c00115_contigs..	contigs1_sample_bins_2500.5473_NODE_13_length_52486_cov_4.563265	cluster003	52486	ctg115_1;ctg115_2;ctg115_3;ctg115_4;ctg115_5;ctg115_6;ctg115_7;ctg115_8;ctg115_9;ctg115_10;ctg115_11;ctg115_12;ctg115_13;ctg115_14;ctg115_15;ctg115_16;ctg115_17;ctg115_18;ctg115_19;ctg115_20;ctg115_21;ctg115_22;ctg115_23;ctg115_24;ctg115_25;ctg115_26;ctg115_27;ctg115_28;ctg115_29;ctg115_30;ctg115_31;ctg115_32	0;35905	d__Bacteria;p__Bacteroidota;c__Bacteroidia;o__Bacteroidales;f__Bacteroidaceae;g__Prevotella;s__	d__Bacteria;p__Bacteroidota;c__Bacteroidia;o__Bacteroidales;f__Bacteroidaceae;g__Prevotella;s__
RMAG1493	Current Study	bacteriocin	c00019_contigs..	contigs1_sample_bins_2500.548_NODE_41_length_11711_cov_4.258150	cluster001	11711	ctg19_1;ctg19_2;ctg19_3;ctg19_4;ctg19_5;ctg19_6;ctg19_7	0;7126	d__Bacteria;p__Firmicutes_A;c__Clostridia;o__Oscillospirales;f__Ruminococcaceae;g__;s__	d__Bacteria;p__Firmicutes;c__Clostridia;o__Oscillospirales;f__Ruminococcaceae;g__;s__
RMAG1493	Current Study	ladderane	c00027_contigs..	contigs1_sample_bins_2500.548_NODE_26_length_14598_cov_4.162827	cluster002	14598	ctg27_1;ctg27_2;ctg27_3;ctg27_4;ctg27_5;ctg27_6;ctg27_7;ctg27_8;ctg27_9;ctg27_10;ctg27_11;ctg27_12;ctg27_13;ctg27_14;ctg27_15	0;14598	d__Bacteria;p__Firmicutes_A;c__Clostridia;o__Oscillospirales;f__Ruminococcaceae;g__;s__	d__Bacteria;p__Firmicutes;c__Clostridia;o__Oscillospirales;f__Ruminococcaceae;g__;s__
RMAG1493	Current Study	sactipeptide	c00058_contigs..	contigs1_sample_bins_2500.548_NODE_7_length_35319_cov_3.826679	cluster003	35319	ctg58_15;ctg58_16;ctg58_17;ctg58_18;ctg58_19;ctg58_20;ctg58_21;ctg58_22;ctg58_23;ctg58_24;ctg58_25;ctg58_26;ctg58_27;ctg58_28;ctg58_29;ctg58_30;ctg58_31;ctg58_32;ctg58_33;ctg58_34;ctg58_35;ctg58_36;ctg58_37;ctg58_38;ctg58_39	13618;33768	d__Bacteria;p__Firmicutes_A;c__Clostridia;o__Oscillospirales;f__Ruminococcaceae;g__;s__	d__Bacteria;p__Firmicutes;c__Clostridia;o__Oscillospirales;f__Ruminococcaceae;g__;s__
RMAG1493	Current Study	bacteriocin	c00062_contigs..	contigs1_sample_bins_2500.548_NODE_14_length_23264_cov_4.627170	cluster004	23264	ctg62_3;ctg62_4;ctg62_5;ctg62_6;ctg62_7;ctg62_8;ctg62_9;ctg62_10;ctg62_11;ctg62_12;ctg62_13;ctg62_14;ctg62_15;ctg62_16	887;11355	d__Bacteria;p__Firmicutes_A;c__Clostridia;o__Oscillospirales;f__Ruminococcaceae;g__;s__	d__Bacteria;p__Firmicutes;c__Clostridia;o__Oscillospirales;f__Ruminococcaceae;g__;s__
RMAG1493	Current Study	bacteriocin	c00082_contigs..	contigs1_sample_bins_2500.548_NODE_6_length_35600_cov_4.393445	cluster005	35600	ctg82_8;ctg82_9;ctg82_10;ctg82_11;ctg82_12;ctg82_13;ctg82_14;ctg82_15;ctg82_16;ctg82_17;ctg82_18;ctg82_19;ctg82_20;ctg82_21;ctg82_22;ctg82_23;ctg82_24;ctg82_25	7400;20868	d__Bacteria;p__Firmicutes_A;c__Clostridia;o__Oscillospirales;f__Ruminococcaceae;g__;s__	d__Bacteria;p__Firmicutes;c__Clostridia;o__Oscillospirales;f__Ruminococcaceae;g__;s__
RMAG1493	Current Study	bacteriocin	c00086_contigs..	contigs1_sample_bins_2500.548_NODE_16_length_22219_cov_4.461424	cluster006	22219	ctg86_8;ctg86_9;ctg86_10;ctg86_11;ctg86_12;ctg86_13;ctg86_14;ctg86_15;ctg86_16;ctg86_17;ctg86_18;ctg86_19	8449;18653	d__Bacteria;p__Firmicutes_A;c__Clostridia;o__Oscillospirales;f__Ruminococcaceae;g__;s__	d__Bacteria;p__Firmicutes;c__Clostridia;o__Oscillospirales;f__Ruminococcaceae;g__;s__
RMAG1493	Current Study	bacteriocin	c00101_contigs..	contigs1_sample_bins_2500.548_NODE_23_length_15659_cov_4.371443	cluster007	15659	ctg101_2;ctg101_3;ctg101_4;ctg101_5;ctg101_6;ctg101_7;ctg101_8;ctg101_9;ctg101_10;ctg101_11;ctg101_12	421;10763	d__Bacteria;p__Firmicutes_A;c__Clostridia;o__Oscillospirales;f__Ruminococcaceae;g__;s__	d__Bacteria;p__Firmicutes;c__Clostridia;o__Oscillospirales;f__Ruminococcaceae;g__;s__
RMAG1494	Current Study	other	c00004_contigs..	contigs1_sample_bins_2500.5494_NODE_28_length_23416_cov_9.435897	cluster001	23416	ctg4_1;ctg4_2;ctg4_3;ctg4_4;ctg4_5;ctg4_6;ctg4_7;ctg4_8;ctg4_9;ctg4_10;ctg4_11;ctg4_12;ctg4_13;ctg4_14;ctg4_15;ctg4_16;ctg4_17;ctg4_18;ctg4_19;ctg4_20;ctg4_21;ctg4_22;ctg4_23;ctg4_24;ctg4_25;ctg4_26;ctg4_27	0;23416	d__Bacteria;p__Bacteroidota;c__Bacteroidia;o__Bacteroidales;f__Bacteroidaceae;g__Prevotella;s__Prevotella sp29	d__Bacteria;p__Bacteroidota;c__Bacteroidia;o__Bacteroidales;f__Bacteroidaceae;g__Prevotella;s__Prevotella sp29
RMAG1494	Current Study	arylpolyene	c00021_contigs..	contigs1_sample_bins_2500.5494_NODE_3_length_150621_cov_9.320816	cluster002	150621	ctg21_35;ctg21_36;ctg21_37;ctg21_38;ctg21_39;ctg21_40;ctg21_41;ctg21_42;ctg21_43;ctg21_44;ctg21_45;ctg21_46;ctg21_47;ctg21_48;ctg21_49;ctg21_50;ctg21_51;ctg21_52;ctg21_53;ctg21_54;ctg21_55;ctg21_56;ctg21_57;ctg21_58;ctg21_59;ctg21_60;ctg21_61;ctg21_62;ctg21_63;ctg21_64;ctg21_65;ctg21_66;ctg21_67;ctg21_68;ctg21_69;ctg21_70;ctg21_71;ctg21_72;ctg21_73;ctg21_74;ctg21_75	40381;81605	d__Bacteria;p__Bacteroidota;c__Bacteroidia;o__Bacteroidales;f__Bacteroidaceae;g__Prevotella;s__Prevotella sp29	d__Bacteria;p__Bacteroidota;c__Bacteroidia;o__Bacteroidales;f__Bacteroidaceae;g__Prevotella;s__Prevotella sp29
RMAG1494	Current Study	nrps	c00029_contigs..	contigs1_sample_bins_2500.5494_NODE_15_length_52995_cov_10.483510	cluster003	52995	ctg29_1;ctg29_2;ctg29_3;ctg29_4;ctg29_5;ctg29_6;ctg29_7;ctg29_8;ctg29_9;ctg29_10;ctg29_11;ctg29_12;ctg29_13;ctg29_14;ctg29_15;ctg29_16;ctg29_17;ctg29_18;ctg29_19;ctg29_20;ctg29_21	0;21590	d__Bacteria;p__Bacteroidota;c__Bacteroidia;o__Bacteroidales;f__Bacteroidaceae;g__Prevotella;s__Prevotella sp29	d__Bacteria;p__Bacteroidota;c__Bacteroidia;o__Bacteroidales;f__Bacteroidaceae;g__Prevotella;s__Prevotella sp29
RMAG1495	Current Study	sactipeptide	c00034_contigs..	contigs1_sample_bins_2500.5497_NODE_24_length_24234_cov_78.161380	cluster001	24234	ctg34_11;ctg34_12;ctg34_13;ctg34_14;ctg34_15;ctg34_16;ctg34_17;ctg34_18;ctg34_19;ctg34_20;ctg34_21;ctg34_22	12476;24234	d__Bacteria;p__Firmicutes;c__Bacilli;o__Erysipelotrichales;f__Erysipelotrichaceae;g__Solobacterium;s__GCA_002351305.1	d__Bacteria;p__Firmicutes;c__Bacilli;o__Erysipelotrichales;f__Erysipelotrichaceae;g__Solobacterium;s__GCA_002351305.1
RMAG1496	Current Study	nrps	c00099_contigs..	contigs1_sample_bins_2500.5499_cattle3-243_k87_173980	cluster001	20471	ctg99_1;ctg99_2;ctg99_3;ctg99_4;ctg99_5;ctg99_6;ctg99_7;ctg99_8;ctg99_9;ctg99_10;ctg99_11;ctg99_12;ctg99_13;ctg99_14;ctg99_15	0;20471	d__Bacteria;p__Firmicutes_A;c__Clostridia;o__Lachnospirales;f__Lachnospiraceae;g__UBA6987;s__GCA_002449955.1	d__Bacteria;p__Firmicutes;c__Clostridia;o__Lachnospirales;f__Lachnospiraceae;g__UBA6987;s__GCA_002449955.1
RMAG1498	Current Study	nrps	c00041_contigs..	contigs1_sample_bins_2500.5502_NODE_87_length_5930_cov_3.023953	cluster001	5930	ctg41_1;ctg41_2;ctg41_3;ctg41_4;ctg41_5	0;5930	d__Bacteria;p__Bacteroidota;c__Bacteroidia;o__Bacteroidales;f__UBA932;g__;s__	d__Bacteria;p__Bacteroidota;c__Bacteroidia;o__Bacteroidales;f__UBA932;g__;s__
RMAG15	Current Study	lantipeptide	c00041_bison1_..	bison1_SRR4435572_metabat_single_bins.46_bison1-89_k87_383411	cluster001	52036	ctg41_19;ctg41_20;ctg41_21;ctg41_22;ctg41_23;ctg41_24;ctg41_25;ctg41_26;ctg41_27;ctg41_28;ctg41_29;ctg41_30;ctg41_31;ctg41_32;ctg41_33;ctg41_34;ctg41_35;ctg41_36;ctg41_37;ctg41_38;ctg41_39;ctg41_40;ctg41_41;ctg41_42;ctg41_43;ctg41_44;ctg41_45;ctg41_46	21945;52036	d__Bacteria;p__Firmicutes_A;c__Clostridia;o__Lachnospirales;f__Lachnospiraceae;g__Eubacterium_Q;s__GCA_002349545.1	d__Bacteria;p__Firmicutes;c__Clostridia;o__Lachnospirales;f__Lachnospiraceae;g__Eubacterium;s__GCA_002349545.1
RMAG15	Current Study	sactipeptide	c00045_bison1_..	bison1_SRR4435572_metabat_single_bins.46_bison1-89_k87_137876	cluster002	45233	ctg45_22;ctg45_23;ctg45_24;ctg45_25;ctg45_26;ctg45_27;ctg45_28;ctg45_29;ctg45_30;ctg45_31;ctg45_32;ctg45_33	19354;39501	d__Bacteria;p__Firmicutes_A;c__Clostridia;o__Lachnospirales;f__Lachnospiraceae;g__Eubacterium_Q;s__GCA_002349545.1	d__Bacteria;p__Firmicutes;c__Clostridia;o__Lachnospirales;f__Lachnospiraceae;g__Eubacterium;s__GCA_002349545.1
RMAG150	Current Study	arylpolyene	c00090_cattle1..	cattle10_SRR4435580_metabat_single_bins.5_cattle10-15_k87_329952	cluster001	16570	ctg90_1;ctg90_2;ctg90_3;ctg90_4;ctg90_5;ctg90_6;ctg90_7;ctg90_8;ctg90_9;ctg90_10;ctg90_11;ctg90_12;ctg90_13;ctg90_14;ctg90_15;ctg90_16;ctg90_17	0;16570	d__Bacteria;p__Bacteroidota;c__Bacteroidia;o__Bacteroidales;f__Bacteroidaceae;g__Prevotella;s__GCA_002480885.1	d__Bacteria;p__Bacteroidota;c__Bacteroidia;o__Bacteroidales;f__Bacteroidaceae;g__Prevotella;s__GCA_002480885.1
RMAG150	Current Study	arylpolyene	c00133_cattle1..	cattle10_SRR4435580_metabat_single_bins.5_cattle10-15_k87_234003	cluster002	30515	ctg133_1;ctg133_2;ctg133_3;ctg133_4;ctg133_5;ctg133_6;ctg133_7;ctg133_8;ctg133_9;ctg133_10;ctg133_11;ctg133_12;ctg133_13;ctg133_14;ctg133_15;ctg133_16;ctg133_17;ctg133_18;ctg133_19;ctg133_20;ctg133_21;ctg133_22;ctg133_23;ctg133_24;ctg133_25;ctg133_26;ctg133_27;ctg133_28;ctg133_29	0;29501	d__Bacteria;p__Bacteroidota;c__Bacteroidia;o__Bacteroidales;f__Bacteroidaceae;g__Prevotella;s__GCA_002480885.1	d__Bacteria;p__Bacteroidota;c__Bacteroidia;o__Bacteroidales;f__Bacteroidaceae;g__Prevotella;s__GCA_002480885.1
RMAG1500	Current Study	nrps	c00068_contigs..	contigs1_sample_bins_2500.5525_NODE_72_length_12215_cov_12.267023	cluster001	12215	ctg68_1;ctg68_2;ctg68_3;ctg68_4;ctg68_5;ctg68_6;ctg68_7;ctg68_8	0;12215	d__Bacteria;p__Firmicutes_A;c__Clostridia;o__Lachnospirales;f__Lachnospiraceae;g__UBA3774;s__	d__Bacteria;p__Firmicutes;c__Clostridia;o__Lachnospirales;f__Lachnospiraceae;g__UBA3774;s__
RMAG1500	Current Study	sactipeptide	c00150_contigs..	contigs1_sample_bins_2500.5525_NODE_61_length_14658_cov_10.464220	cluster002	14658	ctg150_1;ctg150_2;ctg150_3;ctg150_4;ctg150_5;ctg150_6;ctg150_7;ctg150_8;ctg150_9;ctg150_10;ctg150_11	0;11935	d__Bacteria;p__Firmicutes_A;c__Clostridia;o__Lachnospirales;f__Lachnospiraceae;g__UBA3774;s__	d__Bacteria;p__Firmicutes;c__Clostridia;o__Lachnospirales;f__Lachnospiraceae;g__UBA3774;s__
RMAG1501	Current Study	other	c00032_contigs..	contigs1_sample_bins_2500.5529_NODE_1_length_402933_cov_3.733055	cluster001	402933	ctg32_164;ctg32_165;ctg32_166;ctg32_167;ctg32_168;ctg32_169;ctg32_170;ctg32_171;ctg32_172;ctg32_173;ctg32_174;ctg32_175;ctg32_176;ctg32_177;ctg32_178;ctg32_179;ctg32_180;ctg32_181;ctg32_182;ctg32_183;ctg32_184;ctg32_185;ctg32_186;ctg32_187;ctg32_188;ctg32_189;ctg32_190;ctg32_191;ctg32_192;ctg32_193;ctg32_194;ctg32_195;ctg32_196;ctg32_197;ctg32_198;ctg32_199;ctg32_200	224380;266834	d__Bacteria;p__Bacteroidota;c__Bacteroidia;o__Bacteroidales;f__UBA932;g__RC9;s__UBA9735	d__Bacteria;p__Bacteroidota;c__Bacteroidia;o__Bacteroidales;f__UBA932;g__RC9;s__UBA9735
RMAG1502	Current Study	sactipeptide	c00048_contigs..	contigs1_sample_bins_2500.553_NODE_45_length_17855_cov_0.471176	cluster001	17855	ctg48_1;ctg48_2;ctg48_3;ctg48_4;ctg48_5;ctg48_6;ctg48_7;ctg48_8;ctg48_9;ctg48_10;ctg48_11;ctg48_12	0;15875	d__Bacteria;p__Firmicutes_A;c__Clostridia;o__Lachnospirales;f__Lachnospiraceae;g__Eubacterium_Q;s__	d__Bacteria;p__Firmicutes;c__Clostridia;o__Lachnospirales;f__Lachnospiraceae;g__Eubacterium;s__
RMAG1502	Current Study	nrps	c00057_contigs..	contigs1_sample_bins_2500.553_NODE_69_length_13455_cov_0.437350	cluster002	13455	ctg57_1;ctg57_2;ctg57_3;ctg57_4;ctg57_5;ctg57_6;ctg57_7;ctg57_8;ctg57_9;ctg57_10;ctg57_11	0;13455	d__Bacteria;p__Firmicutes_A;c__Clostridia;o__Lachnospirales;f__Lachnospiraceae;g__Eubacterium_Q;s__	d__Bacteria;p__Firmicutes;c__Clostridia;o__Lachnospirales;f__Lachnospiraceae;g__Eubacterium;s__
RMAG1502	Current Study	nrps	c00137_contigs..	contigs1_sample_bins_2500.553_NODE_59_length_14765_cov_0.506968	cluster003	14765	ctg137_1;ctg137_2;ctg137_3;ctg137_4;ctg137_5;ctg137_6;ctg137_7	0;14765	d__Bacteria;p__Firmicutes_A;c__Clostridia;o__Lachnospirales;f__Lachnospiraceae;g__Eubacterium_Q;s__	d__Bacteria;p__Firmicutes;c__Clostridia;o__Lachnospirales;f__Lachnospiraceae;g__Eubacterium;s__
RMAG1503	Current Study	sactipeptide	c00137_contigs..	contigs1_sample_bins_2500.5540_NODE_7_length_39387_cov_2.218034	cluster001	39387	ctg137_23;ctg137_24;ctg137_25;ctg137_26;ctg137_27;ctg137_28;ctg137_29;ctg137_30;ctg137_31;ctg137_32;ctg137_33;ctg137_34;ctg137_35;ctg137_36;ctg137_37	27704;39387	d__Bacteria;p__Firmicutes_C;c__Negativicutes;o__Veillonellales;f__Megasphaeraceae;g__Megasphaera;s__Megasphaera elsdenii	d__Bacteria;p__Firmicutes;c__Negativicutes;o__Veillonellales;f__Megasphaeraceae;g__Megasphaera;s__Megasphaera elsdenii
RMAG1505	Current Study	nrps	c00031_contigs..	contigs1_sample_bins_2500.5554_NODE_79_length_3516_cov_49.117307	cluster001	3516	ctg31_1	0;3516	d__Bacteria;p__Bacteroidota;c__Bacteroidia;o__Bacteroidales;f__Bacteroidaceae;g__Prevotella;s__	d__Bacteria;p__Bacteroidota;c__Bacteroidia;o__Bacteroidales;f__Bacteroidaceae;g__Prevotella;s__
RMAG1505	Current Study	nrps	c00032_contigs..	contigs1_sample_bins_2500.5554_NODE_25_length_32690_cov_37.692385	cluster002	32690	ctg32_1;ctg32_2;ctg32_3;ctg32_4;ctg32_5;ctg32_6;ctg32_7;ctg32_8;ctg32_9;ctg32_10;ctg32_11;ctg32_12;ctg32_13;ctg32_14;ctg32_15;ctg32_16;ctg32_17;ctg32_18;ctg32_19;ctg32_20;ctg32_21;ctg32_22;ctg32_23;ctg32_24;ctg32_25;ctg32_26;ctg32_27;ctg32_28;ctg32_29;ctg32_30;ctg32_31;ctg32_32;ctg32_33;ctg32_34;ctg32_35;ctg32_36;ctg32_37;ctg32_38;ctg32_39	0;32690	d__Bacteria;p__Bacteroidota;c__Bacteroidia;o__Bacteroidales;f__Bacteroidaceae;g__Prevotella;s__	d__Bacteria;p__Bacteroidota;c__Bacteroidia;o__Bacteroidales;f__Bacteroidaceae;g__Prevotella;s__
RMAG1505	Current Study	arylpolyene	c00068_contigs..	contigs1_sample_bins_2500.5554_NODE_53_length_8066_cov_15.347647	cluster003	8066	ctg68_1;ctg68_2;ctg68_3;ctg68_4;ctg68_5;ctg68_6;ctg68_7;ctg68_8;ctg68_9;ctg68_10;ctg68_11	0;8066	d__Bacteria;p__Bacteroidota;c__Bacteroidia;o__Bacteroidales;f__Bacteroidaceae;g__Prevotella;s__	d__Bacteria;p__Bacteroidota;c__Bacteroidia;o__Bacteroidales;f__Bacteroidaceae;g__Prevotella;s__
RMAG1507	Current Study	bacteriocin	c00053_contigs..	contigs1_sample_bins_2500.5579_cattle19-234_k87_10379	cluster001	17504	ctg53_1;ctg53_2;ctg53_3;ctg53_4;ctg53_5;ctg53_6;ctg53_7	630;10966	d__Bacteria;p__Firmicutes_A;c__Clostridia;o__Oscillospirales;f__CAG-272;g__;s__	d__Bacteria;p__Firmicutes;c__Clostridia;o__Oscillospirales;f__CAG-272;g__;s__
RMAG1509	Current Study	arylpolyene	c00054_contigs..	contigs1_sample_bins_2500.5596_cattle19-234_k87_621404	cluster001	57166	ctg54_1;ctg54_2;ctg54_3;ctg54_4;ctg54_5;ctg54_6;ctg54_7;ctg54_8;ctg54_9;ctg54_10;ctg54_11;ctg54_12;ctg54_13;ctg54_14;ctg54_15;ctg54_16;ctg54_17;ctg54_18;ctg54_19;ctg54_20;ctg54_21;ctg54_22;ctg54_23;ctg54_24;ctg54_25;ctg54_26;ctg54_27;ctg54_28;ctg54_29;ctg54_30;ctg54_31;ctg54_32	0;31034	d__Bacteria;p__Bacteroidota;c__Bacteroidia;o__Bacteroidales;f__Bacteroidaceae;g__UBA2918;s__	d__Bacteria;p__Bacteroidota;c__Bacteroidia;o__Bacteroidales;f__Bacteroidaceae;g__UBA2918;s__
RMAG1509	Current Study	nrps	c00057_contigs..	contigs1_sample_bins_2500.5596_cattle19-234_k87_777354	cluster002	4335	ctg57_1;ctg57_2	0;4335	d__Bacteria;p__Bacteroidota;c__Bacteroidia;o__Bacteroidales;f__Bacteroidaceae;g__UBA2918;s__	d__Bacteria;p__Bacteroidota;c__Bacteroidia;o__Bacteroidales;f__Bacteroidaceae;g__UBA2918;s__
RMAG1509	Current Study	other	c00064_contigs..	contigs1_sample_bins_2500.5596_cattle19-234_k87_2235344	cluster003	39523	ctg64_1;ctg64_2;ctg64_3;ctg64_4;ctg64_5;ctg64_6;ctg64_7;ctg64_8;ctg64_9;ctg64_10;ctg64_11;ctg64_12;ctg64_13;ctg64_14;ctg64_15;ctg64_16;ctg64_17;ctg64_18;ctg64_19;ctg64_20;ctg64_21;ctg64_22;ctg64_23;ctg64_24;ctg64_25;ctg64_26;ctg64_27;ctg64_28;ctg64_29;ctg64_30;ctg64_31;ctg64_32	0;39459	d__Bacteria;p__Bacteroidota;c__Bacteroidia;o__Bacteroidales;f__Bacteroidaceae;g__UBA2918;s__	d__Bacteria;p__Bacteroidota;c__Bacteroidia;o__Bacteroidales;f__Bacteroidaceae;g__UBA2918;s__
RMAG151	Current Study	nrps	c00031_cattle1..	cattle10_SRR4435581_metabat_single_bins.22_cattle10-16_k87_40469	cluster001	14643	ctg31_1;ctg31_2;ctg31_3;ctg31_4;ctg31_5;ctg31_6;ctg31_7;ctg31_8;ctg31_9;ctg31_10;ctg31_11;ctg31_12;ctg31_13	0;14643	d__Bacteria;p__Bacteroidota;c__Bacteroidia;o__Bacteroidales;f__Bacteroidaceae;g__Prevotella;s__GCA_002342595.1	d__Bacteria;p__Bacteroidota;c__Bacteroidia;o__Bacteroidales;f__Bacteroidaceae;g__Prevotella;s__GCA_002342595.1
RMAG151	Current Study	nrps	c00051_cattle1..	cattle10_SRR4435581_metabat_single_bins.22_cattle10-16_k87_29930	cluster002	53483	ctg51_1;ctg51_2;ctg51_3;ctg51_4;ctg51_5;ctg51_6;ctg51_7;ctg51_8;ctg51_9;ctg51_10;ctg51_11;ctg51_12;ctg51_13;ctg51_14;ctg51_15;ctg51_16;ctg51_17;ctg51_18;ctg51_19;ctg51_20;ctg51_21;ctg51_22;ctg51_23;ctg51_24;ctg51_25;ctg51_26;ctg51_27	0;53483	d__Bacteria;p__Bacteroidota;c__Bacteroidia;o__Bacteroidales;f__Bacteroidaceae;g__Prevotella;s__GCA_002342595.1	d__Bacteria;p__Bacteroidota;c__Bacteroidia;o__Bacteroidales;f__Bacteroidaceae;g__Prevotella;s__GCA_002342595.1
RMAG151	Current Study	arylpolyene	c00069_cattle1..	cattle10_SRR4435581_metabat_single_bins.22_cattle10-16_k87_237181	cluster003	39752	ctg69_1;ctg69_2;ctg69_3;ctg69_4;ctg69_5;ctg69_6;ctg69_7;ctg69_8;ctg69_9;ctg69_10;ctg69_11;ctg69_12;ctg69_13;ctg69_14;ctg69_15;ctg69_16;ctg69_17;ctg69_18;ctg69_19;ctg69_20;ctg69_21;ctg69_22;ctg69_23;ctg69_24;ctg69_25;ctg69_26;ctg69_27;ctg69_28;ctg69_29;ctg69_30;ctg69_31;ctg69_32	0;29151	d__Bacteria;p__Bacteroidota;c__Bacteroidia;o__Bacteroidales;f__Bacteroidaceae;g__Prevotella;s__GCA_002342595.1	d__Bacteria;p__Bacteroidota;c__Bacteroidia;o__Bacteroidales;f__Bacteroidaceae;g__Prevotella;s__GCA_002342595.1
RMAG151	Current Study	arylpolyene	c00075_cattle1..	cattle10_SRR4435581_metabat_single_bins.22_cattle10-16_k87_105904	cluster004	20547	ctg75_1;ctg75_2;ctg75_3;ctg75_4;ctg75_5;ctg75_6;ctg75_7;ctg75_8;ctg75_9;ctg75_10;ctg75_11;ctg75_12;ctg75_13;ctg75_14;ctg75_15;ctg75_16;ctg75_17;ctg75_18;ctg75_19;ctg75_20;ctg75_21	0;20547	d__Bacteria;p__Bacteroidota;c__Bacteroidia;o__Bacteroidales;f__Bacteroidaceae;g__Prevotella;s__GCA_002342595.1	d__Bacteria;p__Bacteroidota;c__Bacteroidia;o__Bacteroidales;f__Bacteroidaceae;g__Prevotella;s__GCA_002342595.1
RMAG151	Current Study	nrps	c00130_cattle1..	cattle10_SRR4435581_metabat_single_bins.22_cattle10-16_k87_368535	cluster005	71633	ctg130_1;ctg130_2;ctg130_3;ctg130_4;ctg130_5;ctg130_6;ctg130_7;ctg130_8;ctg130_9;ctg130_10;ctg130_11;ctg130_12;ctg130_13;ctg130_14;ctg130_15;ctg130_16;ctg130_17;ctg130_18;ctg130_19;ctg130_20;ctg130_21;ctg130_22;ctg130_23;ctg130_24	0;37993	d__Bacteria;p__Bacteroidota;c__Bacteroidia;o__Bacteroidales;f__Bacteroidaceae;g__Prevotella;s__GCA_002342595.1	d__Bacteria;p__Bacteroidota;c__Bacteroidia;o__Bacteroidales;f__Bacteroidaceae;g__Prevotella;s__GCA_002342595.1
RMAG1511	Current Study	terpene	c00015_contigs..	contigs1_sample_bins_2500.560_NODE_1_length_123715_cov_13.802968	cluster001	123715	ctg15_74;ctg15_75;ctg15_76;ctg15_77;ctg15_78;ctg15_79;ctg15_80;ctg15_81;ctg15_82;ctg15_83;ctg15_84;ctg15_85;ctg15_86;ctg15_87;ctg15_88;ctg15_89;ctg15_90;ctg15_91	80809;101640	d__Bacteria;p__Proteobacteria;c__Alphaproteobacteria;o__RF32;f__CAG-239;g__UBA2931;s__GCA_002349185.1	d__Bacteria;p__Proteobacteria;c__Alphaproteobacteria;o__RF32;f__CAG-239;g__UBA2931;s__GCA_002349185.1
RMAG1512	Current Study	nrps	c00015_contigs..	contigs1_sample_bins_2500.5637_NODE_8_length_57774_cov_1.813832	cluster001	57774	ctg15_2;ctg15_3;ctg15_4;ctg15_5;ctg15_6;ctg15_7;ctg15_8;ctg15_9;ctg15_10;ctg15_11;ctg15_12;ctg15_13;ctg15_14;ctg15_15;ctg15_16;ctg15_17;ctg15_18;ctg15_19;ctg15_20;ctg15_21;ctg15_22;ctg15_23;ctg15_24;ctg15_25;ctg15_26;ctg15_27;ctg15_28;ctg15_29;ctg15_30;ctg15_31;ctg15_32;ctg15_33	2646;49915	d__Bacteria;p__Bacteroidota;c__Bacteroidia;o__Bacteroidales;f__WCHB1-69;g__;s__	d__Bacteria;p__Bacteroidota;c__Bacteroidia;o__Bacteroidales;f__WCHB1-69;g__;s__
RMAG1512	Current Study	arylpolyene	c00061_contigs..	contigs1_sample_bins_2500.5637_NODE_7_length_71716_cov_2.029083	cluster002	71716	ctg61_1;ctg61_2;ctg61_3;ctg61_4;ctg61_5;ctg61_6;ctg61_7;ctg61_8;ctg61_9;ctg61_10;ctg61_11;ctg61_12;ctg61_13;ctg61_14;ctg61_15;ctg61_16;ctg61_17;ctg61_18;ctg61_19;ctg61_20;ctg61_21;ctg61_22;ctg61_23;ctg61_24;ctg61_25;ctg61_26;ctg61_27;ctg61_28;ctg61_29;ctg61_30;ctg61_31;ctg61_32;ctg61_33;ctg61_34	0;38643	d__Bacteria;p__Bacteroidota;c__Bacteroidia;o__Bacteroidales;f__WCHB1-69;g__;s__	d__Bacteria;p__Bacteroidota;c__Bacteroidia;o__Bacteroidales;f__WCHB1-69;g__;s__
RMAG1512	Current Study	arylpolyene	c00098_contigs..	contigs1_sample_bins_2500.5637_NODE_46_length_17280_cov_2.066810	cluster003	17280	ctg98_1;ctg98_2;ctg98_3;ctg98_4;ctg98_5;ctg98_6;ctg98_7;ctg98_8;ctg98_9;ctg98_10;ctg98_11;ctg98_12	0;17280	d__Bacteria;p__Bacteroidota;c__Bacteroidia;o__Bacteroidales;f__WCHB1-69;g__;s__	d__Bacteria;p__Bacteroidota;c__Bacteroidia;o__Bacteroidales;f__WCHB1-69;g__;s__
RMAG1512	Current Study	arylpolyene	c00122_contigs..	contigs1_sample_bins_2500.5637_NODE_98_length_6741_cov_1.438161	cluster004	6741	ctg122_1;ctg122_2;ctg122_3;ctg122_4;ctg122_5;ctg122_6;ctg122_7;ctg122_8;ctg122_9	0;6741	d__Bacteria;p__Bacteroidota;c__Bacteroidia;o__Bacteroidales;f__WCHB1-69;g__;s__	d__Bacteria;p__Bacteroidota;c__Bacteroidia;o__Bacteroidales;f__WCHB1-69;g__;s__
RMAG1514	Current Study	nrps	c00044_contigs..	contigs1_sample_bins_2500.5644_NODE_21_length_43886_cov_11.525222	cluster001	43886	ctg44_11;ctg44_12;ctg44_13;ctg44_14;ctg44_15;ctg44_16;ctg44_17;ctg44_18;ctg44_19;ctg44_20;ctg44_21;ctg44_22;ctg44_23;ctg44_24;ctg44_25;ctg44_26;ctg44_27;ctg44_28;ctg44_29;ctg44_30;ctg44_31;ctg44_32;ctg44_33	11245;43886	d__Bacteria;p__Bacteroidota;c__Bacteroidia;o__Bacteroidales;f__Paludibacteraceae;g__RF16;s__	d__Bacteria;p__Bacteroidota;c__Bacteroidia;o__Bacteroidales;f__Paludibacteraceae;g__RF16;s__
RMAG1514	Current Study	nrps	c00047_contigs..	contigs1_sample_bins_2500.5644_NODE_42_length_20938_cov_9.179763	cluster002	20938	ctg47_1;ctg47_2;ctg47_3;ctg47_4;ctg47_5;ctg47_6;ctg47_7;ctg47_8;ctg47_9;ctg47_10;ctg47_11;ctg47_12;ctg47_13;ctg47_14;ctg47_15;ctg47_16;ctg47_17	0;20938	d__Bacteria;p__Bacteroidota;c__Bacteroidia;o__Bacteroidales;f__Paludibacteraceae;g__RF16;s__	d__Bacteria;p__Bacteroidota;c__Bacteroidia;o__Bacteroidales;f__Paludibacteraceae;g__RF16;s__
RMAG1514	Current Study	arylpolyene	c00057_contigs..	contigs1_sample_bins_2500.5644_NODE_4_length_97534_cov_11.483940	cluster003	97534	ctg57_46;ctg57_47;ctg57_48;ctg57_49;ctg57_50;ctg57_51;ctg57_52;ctg57_53;ctg57_54;ctg57_55;ctg57_56;ctg57_57;ctg57_58;ctg57_59;ctg57_60;ctg57_61;ctg57_62;ctg57_63;ctg57_64;ctg57_65;ctg57_66;ctg57_67;ctg57_68;ctg57_69;ctg57_70;ctg57_71;ctg57_72;ctg57_73;ctg57_74;ctg57_75;ctg57_76	55710;96931	d__Bacteria;p__Bacteroidota;c__Bacteroidia;o__Bacteroidales;f__Paludibacteraceae;g__RF16;s__	d__Bacteria;p__Bacteroidota;c__Bacteroidia;o__Bacteroidales;f__Paludibacteraceae;g__RF16;s__
RMAG1514	Current Study	arylpolyene	c00063_contigs..	contigs1_sample_bins_2500.5644_NODE_22_length_43570_cov_8.453154	cluster004	43570	ctg63_12;ctg63_13;ctg63_14;ctg63_15;ctg63_16;ctg63_17;ctg63_18;ctg63_19;ctg63_20;ctg63_21;ctg63_22;ctg63_23;ctg63_24;ctg63_25;ctg63_26;ctg63_27;ctg63_28;ctg63_29;ctg63_30;ctg63_31;ctg63_32;ctg63_33;ctg63_34;ctg63_35;ctg63_36;ctg63_37;ctg63_38;ctg63_39;ctg63_40;ctg63_41;ctg63_42;ctg63_43	13802;43570	d__Bacteria;p__Bacteroidota;c__Bacteroidia;o__Bacteroidales;f__Paludibacteraceae;g__RF16;s__	d__Bacteria;p__Bacteroidota;c__Bacteroidia;o__Bacteroidales;f__Paludibacteraceae;g__RF16;s__
RMAG1515	Current Study	arylpolyene	c00002_contigs..	contigs1_sample_bins_2500.5646_NODE_8_length_90684_cov_7.806971	cluster001	90684	ctg2_1;ctg2_2;ctg2_3;ctg2_4;ctg2_5;ctg2_6;ctg2_7;ctg2_8;ctg2_9;ctg2_10;ctg2_11;ctg2_12;ctg2_13;ctg2_14;ctg2_15;ctg2_16;ctg2_17;ctg2_18;ctg2_19;ctg2_20;ctg2_21;ctg2_22;ctg2_23;ctg2_24;ctg2_25;ctg2_26;ctg2_27;ctg2_28;ctg2_29;ctg2_30;ctg2_31;ctg2_32;ctg2_33;ctg2_34;ctg2_35;ctg2_36;ctg2_37;ctg2_38	0;34511	d__Bacteria;p__Bacteroidota;c__Bacteroidia;o__Bacteroidales;f__;g__;s__	d__Bacteria;p__Bacteroidota;c__Bacteroidia;o__Bacteroidales;f__;g__;s__
RMAG1515	Current Study	other	c00003_contigs..	contigs1_sample_bins_2500.5646_NODE_1_length_222995_cov_7.174123	cluster002	222995	ctg3_112;ctg3_113;ctg3_114;ctg3_115;ctg3_116;ctg3_117;ctg3_118;ctg3_119;ctg3_120;ctg3_121;ctg3_122;ctg3_123;ctg3_124;ctg3_125;ctg3_126;ctg3_127;ctg3_128;ctg3_129;ctg3_130;ctg3_131;ctg3_132;ctg3_133;ctg3_134;ctg3_135;ctg3_136;ctg3_137;ctg3_138;ctg3_139;ctg3_140;ctg3_141;ctg3_142;ctg3_143;ctg3_144;ctg3_145;ctg3_146	134331;176818	d__Bacteria;p__Bacteroidota;c__Bacteroidia;o__Bacteroidales;f__;g__;s__	d__Bacteria;p__Bacteroidota;c__Bacteroidia;o__Bacteroidales;f__;g__;s__
RMAG1515	Current Study	bacteriocin	c00021_contigs..	contigs1_sample_bins_2500.5646_NODE_2_length_186211_cov_6.018307	cluster003	186211	ctg21_144;ctg21_145;ctg21_146;ctg21_147;ctg21_148;ctg21_149	177012;186211	d__Bacteria;p__Bacteroidota;c__Bacteroidia;o__Bacteroidales;f__;g__;s__	d__Bacteria;p__Bacteroidota;c__Bacteroidia;o__Bacteroidales;f__;g__;s__
RMAG1515	Current Study	arylpolyene	c00032_contigs..	contigs1_sample_bins_2500.5646_NODE_5_length_100898_cov_5.651359	cluster004	100898	ctg32_1;ctg32_2;ctg32_3;ctg32_4;ctg32_5;ctg32_6;ctg32_7;ctg32_8;ctg32_9;ctg32_10;ctg32_11;ctg32_12;ctg32_13;ctg32_14;ctg32_15;ctg32_16;ctg32_17;ctg32_18;ctg32_19;ctg32_20;ctg32_21;ctg32_22;ctg32_23;ctg32_24;ctg32_25;ctg32_26;ctg32_27;ctg32_28;ctg32_29;ctg32_30;ctg32_31;ctg32_32;ctg32_33;ctg32_34;ctg32_35;ctg32_36;ctg32_37;ctg32_38	0;38518	d__Bacteria;p__Bacteroidota;c__Bacteroidia;o__Bacteroidales;f__;g__;s__	d__Bacteria;p__Bacteroidota;c__Bacteroidia;o__Bacteroidales;f__;g__;s__
RMAG1515	Current Study	arylpolyene	c00040_contigs..	contigs1_sample_bins_2500.5646_NODE_56_length_13408_cov_9.349360	cluster005	13408	ctg40_1;ctg40_2;ctg40_3;ctg40_4;ctg40_5;ctg40_6;ctg40_7;ctg40_8;ctg40_9;ctg40_10;ctg40_11;ctg40_12;ctg40_13	0;13408	d__Bacteria;p__Bacteroidota;c__Bacteroidia;o__Bacteroidales;f__;g__;s__	d__Bacteria;p__Bacteroidota;c__Bacteroidia;o__Bacteroidales;f__;g__;s__
RMAG1516	Current Study	sactipeptide	c00045_contigs..	contigs1_sample_bins_2500.564_NODE_16_length_31352_cov_5.504745	cluster001	31352	ctg45_2;ctg45_3;ctg45_4;ctg45_5;ctg45_6;ctg45_7;ctg45_8;ctg45_9;ctg45_10;ctg45_11;ctg45_12;ctg45_13;ctg45_14;ctg45_15;ctg45_16;ctg45_17;ctg45_18	294;20444	d__Bacteria;p__Firmicutes_A;c__Clostridia;o__Lachnospirales;f__Lachnospiraceae;g__Eubacterium_Q;s__	d__Bacteria;p__Firmicutes;c__Clostridia;o__Lachnospirales;f__Lachnospiraceae;g__Eubacterium;s__
RMAG1516	Current Study	bacteriocin	c00063_contigs..	contigs1_sample_bins_2500.564_NODE_159_length_4185_cov_5.007264	cluster002	4185	ctg63_1;ctg63_2;ctg63_3;ctg63_4	0;4185	d__Bacteria;p__Firmicutes_A;c__Clostridia;o__Lachnospirales;f__Lachnospiraceae;g__Eubacterium_Q;s__	d__Bacteria;p__Firmicutes;c__Clostridia;o__Lachnospirales;f__Lachnospiraceae;g__Eubacterium;s__
[truncated: 14,026 more rows]
