# Supplementary material for: Insights into rumen microbial biosynthetic gene cluster diversity through genome-resolved metagenomics
Source: Commun Biol. 2021 Jun 29;4:818. doi: 10.1038/s42003-021-02331-7 (PMC8241843; doi:10.1038/s42003-021-02331-7)
Supplement: Supplementary file 7 — Supplementary Data 4 [file 42003_2021_2331_MOESM7_ESM.xlsx]

## Sheet: Supplementary_Table_5_new_redo
NRPS BGC1	NRPS BGC2	BiG-SCAPE Similarity	Genome1	Genome1 Phylum	Genome1 Family	Genome2	Genome2 Phylum	Genome2 Family
RUG10462-cluster002	RUG11934-cluster002	0.335019	RUG10462	Bacteroidota	Muribaculaceae	RUG11934	Bacteroidota	Muribaculaceae
RUG10185-cluster005	RUG11934-cluster002	0.311774	RUG10185	Bacteroidota	Bacteroidaceae	RUG11934	Bacteroidota	Muribaculaceae
RUG10440-cluster002	RUG11934-cluster002	0.357781	RUG10440	Bacteroidota	Bacteroidaceae	RUG11934	Bacteroidota	Muribaculaceae
RUG10465-cluster001	RUG11934-cluster002	0.306711	RUG10465	Bacteroidota	Bacteroidaceae	RUG11934	Bacteroidota	Muribaculaceae
RUG10661-cluster001	RUG11934-cluster002	0.51758	RUG10661	Bacteroidota	Muribaculaceae	RUG11934	Bacteroidota	Muribaculaceae
RUG10009-cluster001	RUG11934-cluster002	0.424233	RUG10009	Bacteroidota	Muribaculaceae	RUG11934	Bacteroidota	Muribaculaceae
RUG11282-cluster003	RUG11934-cluster002	0.305596	RUG11282	Bacteroidota	Bacteroidaceae	RUG11934	Bacteroidota	Muribaculaceae
RUG11084-cluster001	RUG11934-cluster002	0.355698	RUG11084	Bacteroidota	Bacteroidaceae	RUG11934	Bacteroidota	Muribaculaceae
RUG11550-cluster001	RUG11934-cluster002	0.403649	RUG11550	Bacteroidota	P3	RUG11934	Bacteroidota	Muribaculaceae
RUG10942-cluster002	RUG11934-cluster002	0.502795	RUG10942	Bacteroidota	Muribaculaceae	RUG11934	Bacteroidota	Muribaculaceae
RUG10895-cluster003	RUG11934-cluster002	0.30452	RUG10895	Bacteroidota	Bacteroidaceae	RUG11934	Bacteroidota	Muribaculaceae
RUG11512-cluster001	RUG11934-cluster002	0.417919	RUG11512	Bacteroidota	Muribaculaceae	RUG11934	Bacteroidota	Muribaculaceae
RUG10033-cluster002	RUG11934-cluster002	0.439972	RUG10033	Bacteroidota	Muribaculaceae	RUG11934	Bacteroidota	Muribaculaceae
RUG10055-cluster001	RUG11934-cluster002	0.308597	RUG10055	Bacteroidota	Bacteroidaceae	RUG11934	Bacteroidota	Muribaculaceae
RUG11055-cluster001	RUG11934-cluster002	0.316551	RUG11055	Bacteroidota	Bacteroidaceae	RUG11934	Bacteroidota	Muribaculaceae
RUG10286-cluster001	RUG11934-cluster002	0.320961	RUG10286	Bacteroidota	P3	RUG11934	Bacteroidota	Muribaculaceae
RUG11547-cluster003	RUG11934-cluster002	0.332463	RUG11547	Bacteroidota	Bacteroidaceae	RUG11934	Bacteroidota	Muribaculaceae
RUG11741-cluster002	RUG11934-cluster002	0.587512	RUG11741	Bacteroidota	Muribaculaceae	RUG11934	Bacteroidota	Muribaculaceae
RUG10425-cluster001	RUG11934-cluster002	0.334123	RUG10425	Bacteroidota	Muribaculaceae	RUG11934	Bacteroidota	Muribaculaceae
RUG11779-cluster003	RUG11934-cluster002	0.321773	RUG11779	Bacteroidota	WCHB1-69	RUG11934	Bacteroidota	Muribaculaceae
RUG11656-cluster001	RUG11934-cluster002	0.473911	RUG11656	Bacteroidota	Bacteroidaceae	RUG11934	Bacteroidota	Muribaculaceae
RUG11298-cluster001	RUG11934-cluster002	0.351039	RUG11298	Bacteroidota	Bacteroidaceae	RUG11934	Bacteroidota	Muribaculaceae
RUG11585-cluster001	RUG11934-cluster002	0.376088	RUG11585	Bacteroidota	UBA3663	RUG11934	Bacteroidota	Muribaculaceae
RUG10327-cluster002	RUG11934-cluster002	0.602577	RUG10327	Bacteroidota	Muribaculaceae	RUG11934	Bacteroidota	Muribaculaceae
RUG11724-cluster001	RUG11934-cluster002	0.351364	RUG11724	Bacteroidota	Muribaculaceae	RUG11934	Bacteroidota	Muribaculaceae
RUG10004-cluster001	RUG11934-cluster002	0.50072	RUG10004	Bacteroidota	Muribaculaceae	RUG11934	Bacteroidota	Muribaculaceae
RUG10478-cluster001	RUG11934-cluster002	0.331925	RUG10478	Bacteroidota	Muribaculaceae	RUG11934	Bacteroidota	Muribaculaceae
RUG11452-cluster002	RUG11934-cluster002	0.382564	RUG11452	Bacteroidota	Bacteroidaceae	RUG11934	Bacteroidota	Muribaculaceae
RUG10408-cluster002	RUG11934-cluster002	0.301058	RUG10408	Bacteroidota	F082	RUG11934	Bacteroidota	Muribaculaceae
RUG10289-cluster001	RUG11934-cluster002	0.424856	RUG10289	Bacteroidota	Muribaculaceae	RUG11934	Bacteroidota	Muribaculaceae
RUG10329-cluster001	RUG11934-cluster002	0.315935	RUG10329	Bacteroidota	Bacteroidaceae	RUG11934	Bacteroidota	Muribaculaceae
RUG11658-cluster002	RUG11934-cluster002	0.414071	RUG11658	Bacteroidota	Bacteroidaceae	RUG11934	Bacteroidota	Muribaculaceae
RUG11353-cluster001	RUG11934-cluster002	0.420012	RUG11353	Bacteroidota	Muribaculaceae	RUG11934	Bacteroidota	Muribaculaceae
RUG11105-cluster002	RUG11934-cluster002	0.344542	RUG11105	Bacteroidota	Bacteroidaceae	RUG11934	Bacteroidota	Muribaculaceae
RUG11488-cluster001	RUG11934-cluster002	0.35745	RUG11488	Bacteroidota	Bacteroidaceae	RUG11934	Bacteroidota	Muribaculaceae
RUG10919-cluster001	RUG11934-cluster002	0.415859	RUG10919	Bacteroidota	Bacteroidaceae	RUG11934	Bacteroidota	Muribaculaceae
RUG11753-cluster001	RUG11934-cluster002	0.316997	RUG11753	Bacteroidota	Bacteroidaceae	RUG11934	Bacteroidota	Muribaculaceae
RUG11877-cluster001	RUG11934-cluster002	0.494514	RUG11877	Bacteroidota	Muribaculaceae	RUG11934	Bacteroidota	Muribaculaceae
RUG10285-cluster001	RUG11934-cluster002	0.3193	RUG10285	Bacteroidota	Bacteroidaceae	RUG11934	Bacteroidota	Muribaculaceae
RUG10614-cluster001	RUG11934-cluster002	0.608097	RUG10614	Bacteroidota	Muribaculaceae	RUG11934	Bacteroidota	Muribaculaceae
RUG10078-cluster001	RUG11934-cluster002	0.30499	RUG10078	Bacteroidota	Muribaculaceae	RUG11934	Bacteroidota	Muribaculaceae
RUG11775-cluster001	RUG11934-cluster002	0.463044	RUG11775	Bacteroidota	Muribaculaceae	RUG11934	Bacteroidota	Muribaculaceae
RUG10687-cluster001	RUG11934-cluster002	0.470827	RUG10687	Bacteroidota	Muribaculaceae	RUG11934	Bacteroidota	Muribaculaceae
RUG11583-cluster002	RUG11934-cluster002	0.3916	RUG11583	Bacteroidota	Muribaculaceae	RUG11934	Bacteroidota	Muribaculaceae
RUG10462-cluster002	RUG12177-cluster001	0.308627	RUG10462	Bacteroidota	Muribaculaceae	RUG12177	Bacteroidota	Bacteroidaceae
RUG10185-cluster005	RUG12177-cluster001	0.306882	RUG10185	Bacteroidota	Bacteroidaceae	RUG12177	Bacteroidota	Bacteroidaceae
RUG10440-cluster002	RUG12177-cluster001	0.341484	RUG10440	Bacteroidota	Bacteroidaceae	RUG12177	Bacteroidota	Bacteroidaceae
RUG10668-cluster002	RUG12177-cluster001	0.306793	RUG10668	Bacteroidota	P3	RUG12177	Bacteroidota	Bacteroidaceae
RUG10465-cluster001	RUG12177-cluster001	0.881098	RUG10465	Bacteroidota	Bacteroidaceae	RUG12177	Bacteroidota	Bacteroidaceae
RUG11282-cluster003	RUG12177-cluster001	0.340566	RUG11282	Bacteroidota	Bacteroidaceae	RUG12177	Bacteroidota	Bacteroidaceae
RUG12091-cluster001	RUG12177-cluster001	0.618248	RUG12091	Bacteroidota	Muribaculaceae	RUG12177	Bacteroidota	Bacteroidaceae
RUG11084-cluster001	RUG12177-cluster001	0.343566	RUG11084	Bacteroidota	Bacteroidaceae	RUG12177	Bacteroidota	Bacteroidaceae
RUG11530-cluster002	RUG12177-cluster001	0.316598	RUG11530	Bacteroidota	Paludibacteraceae	RUG12177	Bacteroidota	Bacteroidaceae
RUG11550-cluster001	RUG12177-cluster001	0.45193	RUG11550	Bacteroidota	P3	RUG12177	Bacteroidota	Bacteroidaceae
RUG10895-cluster003	RUG12177-cluster001	0.437555	RUG10895	Bacteroidota	Bacteroidaceae	RUG12177	Bacteroidota	Bacteroidaceae
RUG12018-cluster002	RUG12177-cluster001	0.407478	RUG12018	Bacteroidota	Bacteroidaceae	RUG12177	Bacteroidota	Bacteroidaceae
RUG11512-cluster001	RUG12177-cluster001	0.34078	RUG11512	Bacteroidota	Muribaculaceae	RUG12177	Bacteroidota	Bacteroidaceae
RUG11055-cluster001	RUG12177-cluster001	0.917497	RUG11055	Bacteroidota	Bacteroidaceae	RUG12177	Bacteroidota	Bacteroidaceae
RUG10286-cluster001	RUG12177-cluster001	0.356326	RUG10286	Bacteroidota	P3	RUG12177	Bacteroidota	Bacteroidaceae
RUG11547-cluster003	RUG12177-cluster001	0.319598	RUG11547	Bacteroidota	Bacteroidaceae	RUG12177	Bacteroidota	Bacteroidaceae
RUG11741-cluster002	RUG12177-cluster001	0.593093	RUG11741	Bacteroidota	Muribaculaceae	RUG12177	Bacteroidota	Bacteroidaceae
RUG11656-cluster001	RUG12177-cluster001	0.642863	RUG11656	Bacteroidota	Bacteroidaceae	RUG12177	Bacteroidota	Bacteroidaceae
RUG11298-cluster001	RUG12177-cluster001	0.585385	RUG11298	Bacteroidota	Bacteroidaceae	RUG12177	Bacteroidota	Bacteroidaceae
RUG11585-cluster001	RUG12177-cluster001	0.410654	RUG11585	Bacteroidota	UBA3663	RUG12177	Bacteroidota	Bacteroidaceae
RUG10755-cluster002	RUG12177-cluster001	0.300303	RUG10755	Firmicutes	DTU089	RUG12177	Bacteroidota	Bacteroidaceae
RUG10327-cluster002	RUG12177-cluster001	0.575161	RUG10327	Bacteroidota	Muribaculaceae	RUG12177	Bacteroidota	Bacteroidaceae
RUG11724-cluster001	RUG12177-cluster001	0.351131	RUG11724	Bacteroidota	Muribaculaceae	RUG12177	Bacteroidota	Bacteroidaceae
RUG10683-cluster001	RUG12177-cluster001	0.339971	RUG10683	Bacteroidota	P3	RUG12177	Bacteroidota	Bacteroidaceae
RUG11822-cluster001	RUG12177-cluster001	0.302516	RUG11822	Bacteroidota	Muribaculaceae	RUG12177	Bacteroidota	Bacteroidaceae
RUG11452-cluster002	RUG12177-cluster001	0.456753	RUG11452	Bacteroidota	Bacteroidaceae	RUG12177	Bacteroidota	Bacteroidaceae
RUG10329-cluster001	RUG12177-cluster001	0.908698	RUG10329	Bacteroidota	Bacteroidaceae	RUG12177	Bacteroidota	Bacteroidaceae
RUG11658-cluster002	RUG12177-cluster001	0.387883	RUG11658	Bacteroidota	Bacteroidaceae	RUG12177	Bacteroidota	Bacteroidaceae
RUG11942-cluster001	RUG12177-cluster001	0.302197	RUG11942	Bacteroidota	WCHB1-69	RUG12177	Bacteroidota	Bacteroidaceae
RUG11105-cluster002	RUG12177-cluster001	0.328539	RUG11105	Bacteroidota	Bacteroidaceae	RUG12177	Bacteroidota	Bacteroidaceae
RUG11488-cluster001	RUG12177-cluster001	0.607531	RUG11488	Bacteroidota	Bacteroidaceae	RUG12177	Bacteroidota	Bacteroidaceae
RUG10919-cluster001	RUG12177-cluster001	0.832813	RUG10919	Bacteroidota	Bacteroidaceae	RUG12177	Bacteroidota	Bacteroidaceae
RUG10405-cluster001	RUG12177-cluster001	0.694873	RUG10405	Bacteroidota	P3	RUG12177	Bacteroidota	Bacteroidaceae
RUG11753-cluster001	RUG12177-cluster001	0.89385	RUG11753	Bacteroidota	Bacteroidaceae	RUG12177	Bacteroidota	Bacteroidaceae
RUG10655-cluster002	RUG12177-cluster001	0.300848	RUG10655	Firmicutes	DTU089	RUG12177	Bacteroidota	Bacteroidaceae
RUG10485-cluster001	RUG12177-cluster001	0.601603	RUG10485	Bacteroidota	P3	RUG12177	Bacteroidota	Bacteroidaceae
RUG10285-cluster001	RUG12177-cluster001	0.32985	RUG10285	Bacteroidota	Bacteroidaceae	RUG12177	Bacteroidota	Bacteroidaceae
RUG11410-cluster002	RUG12177-cluster001	0.557248	RUG11410	Bacteroidota	Muribaculaceae	RUG12177	Bacteroidota	Bacteroidaceae
RUG10078-cluster001	RUG12177-cluster001	0.550712	RUG10078	Bacteroidota	Muribaculaceae	RUG12177	Bacteroidota	Bacteroidaceae
RUG10407-cluster003	RUG12177-cluster001	0.384991	RUG10407	Bacteroidota	Bacteroidaceae	RUG12177	Bacteroidota	Bacteroidaceae
RUG11056-cluster002	RUG12177-cluster001	0.316961	RUG11056	Bacteroidota	Bacteroidaceae	RUG12177	Bacteroidota	Bacteroidaceae
RUG11340-cluster001	RUG12177-cluster001	0.305212	RUG11340	Bacteroidota	Bacteroidaceae	RUG12177	Bacteroidota	Bacteroidaceae
RUG10711-cluster003	RUG12177-cluster001	0.300095	RUG10711	Bacteroidota	UBA932	RUG12177	Bacteroidota	Bacteroidaceae
RUG10444-cluster001	RUG12177-cluster001	0.323793	RUG10444	Bacteroidota	Paludibacteraceae	RUG12177	Bacteroidota	Bacteroidaceae
RUG10923-cluster001	RUG12177-cluster001	0.353	RUG10923	Bacteroidota	Paludibacteraceae	RUG12177	Bacteroidota	Bacteroidaceae
RUG10462-cluster002	RUG12766-cluster001	0.344842	RUG10462	Bacteroidota	Muribaculaceae	RUG12766	Bacteroidota	Muribaculaceae
RUG10185-cluster005	RUG12766-cluster001	0.320598	RUG10185	Bacteroidota	Bacteroidaceae	RUG12766	Bacteroidota	Muribaculaceae
RUG12320-cluster002	RUG12766-cluster001	0.410367	RUG12320	Bacteroidota	F082	RUG12766	Bacteroidota	Muribaculaceae
RUG10022-cluster001	RUG12766-cluster001	0.474477	RUG10022	Bacteroidota	Muribaculaceae	RUG12766	Bacteroidota	Muribaculaceae
RUG10440-cluster002	RUG12766-cluster001	0.359005	RUG10440	Bacteroidota	Bacteroidaceae	RUG12766	Bacteroidota	Muribaculaceae
RUG10668-cluster002	RUG12766-cluster001	0.302813	RUG10668	Bacteroidota	P3	RUG12766	Bacteroidota	Muribaculaceae
RUG10465-cluster001	RUG12766-cluster001	0.412409	RUG10465	Bacteroidota	Bacteroidaceae	RUG12766	Bacteroidota	Muribaculaceae
RUG10661-cluster001	RUG12766-cluster001	0.368726	RUG10661	Bacteroidota	Muribaculaceae	RUG12766	Bacteroidota	Muribaculaceae
RUG10009-cluster001	RUG12766-cluster001	0.460464	RUG10009	Bacteroidota	Muribaculaceae	RUG12766	Bacteroidota	Muribaculaceae
RUG11282-cluster003	RUG12766-cluster001	0.307659	RUG11282	Bacteroidota	Bacteroidaceae	RUG12766	Bacteroidota	Muribaculaceae
RUG10750-cluster001	RUG12766-cluster001	0.306269	RUG10750	Bacteroidota	Paludibacteraceae	RUG12766	Bacteroidota	Muribaculaceae
RUG12209-cluster001	RUG12766-cluster001	0.607389	RUG12209	Bacteroidota	Bacteroidaceae	RUG12766	Bacteroidota	Muribaculaceae
RUG12177-cluster001	RUG12766-cluster001	0.513246	RUG12177	Bacteroidota	Bacteroidaceae	RUG12766	Bacteroidota	Muribaculaceae
RUG12091-cluster001	RUG12766-cluster001	0.741438	RUG12091	Bacteroidota	Muribaculaceae	RUG12766	Bacteroidota	Muribaculaceae
RUG11084-cluster001	RUG12766-cluster001	0.339711	RUG11084	Bacteroidota	Bacteroidaceae	RUG12766	Bacteroidota	Muribaculaceae
RUG11530-cluster002	RUG12766-cluster001	0.327365	RUG11530	Bacteroidota	Paludibacteraceae	RUG12766	Bacteroidota	Muribaculaceae
RUG11550-cluster001	RUG12766-cluster001	0.448636	RUG11550	Bacteroidota	P3	RUG12766	Bacteroidota	Muribaculaceae
RUG10942-cluster002	RUG12766-cluster001	0.352665	RUG10942	Bacteroidota	Muribaculaceae	RUG12766	Bacteroidota	Muribaculaceae
RUG10895-cluster003	RUG12766-cluster001	0.38447	RUG10895	Bacteroidota	Bacteroidaceae	RUG12766	Bacteroidota	Muribaculaceae
RUG12018-cluster002	RUG12766-cluster001	0.358421	RUG12018	Bacteroidota	Bacteroidaceae	RUG12766	Bacteroidota	Muribaculaceae
RUG11512-cluster001	RUG12766-cluster001	0.345665	RUG11512	Bacteroidota	Muribaculaceae	RUG12766	Bacteroidota	Muribaculaceae
RUG11055-cluster001	RUG12766-cluster001	0.428139	RUG11055	Bacteroidota	Bacteroidaceae	RUG12766	Bacteroidota	Muribaculaceae
RUG10286-cluster001	RUG12766-cluster001	0.358642	RUG10286	Bacteroidota	P3	RUG12766	Bacteroidota	Muribaculaceae
RUG11547-cluster003	RUG12766-cluster001	0.349135	RUG11547	Bacteroidota	Bacteroidaceae	RUG12766	Bacteroidota	Muribaculaceae
RUG12225-cluster001	RUG12766-cluster001	0.347553	RUG12225	Bacteroidota	Muribaculaceae	RUG12766	Bacteroidota	Muribaculaceae
RUG12047-cluster001	RUG12766-cluster001	0.317641	RUG12047	Bacteroidota	Bacteroidaceae	RUG12766	Bacteroidota	Muribaculaceae
RUG11755-cluster001	RUG12766-cluster001	0.406708	RUG11755	Bacteroidota	Muribaculaceae	RUG12766	Bacteroidota	Muribaculaceae
RUG12420-cluster001	RUG12766-cluster001	0.565235	RUG12420	Bacteroidota	Muribaculaceae	RUG12766	Bacteroidota	Muribaculaceae
RUG11741-cluster002	RUG12766-cluster001	0.624008	RUG11741	Bacteroidota	Muribaculaceae	RUG12766	Bacteroidota	Muribaculaceae
RUG12632-cluster001	RUG12766-cluster001	0.980083	RUG12632	Bacteroidota	Muribaculaceae	RUG12766	Bacteroidota	Muribaculaceae
RUG10425-cluster001	RUG12766-cluster001	0.430241	RUG10425	Bacteroidota	Muribaculaceae	RUG12766	Bacteroidota	Muribaculaceae
RUG11690-cluster001	RUG12766-cluster001	0.320571	RUG11690	Bacteroidota	WCHB1-69	RUG12766	Bacteroidota	Muribaculaceae
RUG11779-cluster003	RUG12766-cluster001	0.303943	RUG11779	Bacteroidota	WCHB1-69	RUG12766	Bacteroidota	Muribaculaceae
RUG11656-cluster001	RUG12766-cluster001	0.667101	RUG11656	Bacteroidota	Bacteroidaceae	RUG12766	Bacteroidota	Muribaculaceae
RUG11298-cluster001	RUG12766-cluster001	0.399195	RUG11298	Bacteroidota	Bacteroidaceae	RUG12766	Bacteroidota	Muribaculaceae
RUG11585-cluster001	RUG12766-cluster001	0.616561	RUG11585	Bacteroidota	UBA3663	RUG12766	Bacteroidota	Muribaculaceae
RUG12469-cluster003	RUG12766-cluster001	0.404533	RUG12469	Bacteroidota	Bacteroidaceae	RUG12766	Bacteroidota	Muribaculaceae
RUG12169-cluster001	RUG12766-cluster001	0.31087	RUG12169	Bacteroidota	Muribaculaceae	RUG12766	Bacteroidota	Muribaculaceae
RUG10327-cluster002	RUG12766-cluster001	0.59649	RUG10327	Bacteroidota	Muribaculaceae	RUG12766	Bacteroidota	Muribaculaceae
RUG11724-cluster001	RUG12766-cluster001	0.371341	RUG11724	Bacteroidota	Muribaculaceae	RUG12766	Bacteroidota	Muribaculaceae
RUG12459-cluster002	RUG12766-cluster001	0.359432	RUG12459	Bacteroidota	Bacteroidaceae	RUG12766	Bacteroidota	Muribaculaceae
RUG12371-cluster001	RUG12766-cluster001	0.739088	RUG12371	Bacteroidota	Muribaculaceae	RUG12766	Bacteroidota	Muribaculaceae
RUG12590-cluster003	RUG12766-cluster001	0.565876	RUG12590	Bacteroidota	Bacteroidaceae	RUG12766	Bacteroidota	Muribaculaceae
RUG10683-cluster001	RUG12766-cluster001	0.342054	RUG10683	Bacteroidota	P3	RUG12766	Bacteroidota	Muribaculaceae
RUG12743-cluster001	RUG12766-cluster001	0.336974	RUG12743	Bacteroidota	Muribaculaceae	RUG12766	Bacteroidota	Muribaculaceae
RUG10478-cluster001	RUG12766-cluster001	0.315729	RUG10478	Bacteroidota	Muribaculaceae	RUG12766	Bacteroidota	Muribaculaceae
RUG11822-cluster001	RUG12766-cluster001	0.318962	RUG11822	Bacteroidota	Muribaculaceae	RUG12766	Bacteroidota	Muribaculaceae
RUG11452-cluster002	RUG12766-cluster001	0.401825	RUG11452	Bacteroidota	Bacteroidaceae	RUG12766	Bacteroidota	Muribaculaceae
RUG10329-cluster001	RUG12766-cluster001	0.426802	RUG10329	Bacteroidota	Bacteroidaceae	RUG12766	Bacteroidota	Muribaculaceae
RUG11658-cluster002	RUG12766-cluster001	0.42535	RUG11658	Bacteroidota	Bacteroidaceae	RUG12766	Bacteroidota	Muribaculaceae
RUG11942-cluster001	RUG12766-cluster001	0.317029	RUG11942	Bacteroidota	WCHB1-69	RUG12766	Bacteroidota	Muribaculaceae
RUG12739-cluster001	RUG12766-cluster001	0.304248	RUG12739	Bacteroidota	Muribaculaceae	RUG12766	Bacteroidota	Muribaculaceae
RUG11105-cluster002	RUG12766-cluster001	0.337927	RUG11105	Bacteroidota	Bacteroidaceae	RUG12766	Bacteroidota	Muribaculaceae
RUG12434-cluster002	RUG12766-cluster001	0.348855	RUG12434	Bacteroidota	Bacteroidaceae	RUG12766	Bacteroidota	Muribaculaceae
RUG11488-cluster001	RUG12766-cluster001	0.62953	RUG11488	Bacteroidota	Bacteroidaceae	RUG12766	Bacteroidota	Muribaculaceae
RUG12585-cluster001	RUG12766-cluster001	0.338824	RUG12585	Bacteroidota	Muribaculaceae	RUG12766	Bacteroidota	Muribaculaceae
RUG10919-cluster001	RUG12766-cluster001	0.477861	RUG10919	Bacteroidota	Bacteroidaceae	RUG12766	Bacteroidota	Muribaculaceae
RUG10405-cluster001	RUG12766-cluster001	0.709579	RUG10405	Bacteroidota	P3	RUG12766	Bacteroidota	Muribaculaceae
RUG11753-cluster001	RUG12766-cluster001	0.427358	RUG11753	Bacteroidota	Bacteroidaceae	RUG12766	Bacteroidota	Muribaculaceae
RUG11934-cluster002	RUG12766-cluster001	0.36178	RUG11934	Bacteroidota	Muribaculaceae	RUG12766	Bacteroidota	Muribaculaceae
RUG10350-cluster001	RUG12766-cluster001	0.567292	RUG10350	Bacteroidota	Muribaculaceae	RUG12766	Bacteroidota	Muribaculaceae
RUG12609-cluster001	RUG12766-cluster001	0.353815	RUG12609	Bacteroidota	Muribaculaceae	RUG12766	Bacteroidota	Muribaculaceae
RUG11877-cluster001	RUG12766-cluster001	0.343381	RUG11877	Bacteroidota	Muribaculaceae	RUG12766	Bacteroidota	Muribaculaceae
RUG10485-cluster001	RUG12766-cluster001	0.429088	RUG10485	Bacteroidota	P3	RUG12766	Bacteroidota	Muribaculaceae
RUG10285-cluster001	RUG12766-cluster001	0.348926	RUG10285	Bacteroidota	Bacteroidaceae	RUG12766	Bacteroidota	Muribaculaceae
RUG10614-cluster001	RUG12766-cluster001	0.483543	RUG10614	Bacteroidota	Muribaculaceae	RUG12766	Bacteroidota	Muribaculaceae
RUG11410-cluster002	RUG12766-cluster001	0.391678	RUG11410	Bacteroidota	Muribaculaceae	RUG12766	Bacteroidota	Muribaculaceae
RUG12325-cluster003	RUG12766-cluster001	0.327349	RUG12325	Bacteroidota	Bacteroidaceae	RUG12766	Bacteroidota	Muribaculaceae
RUG10361-cluster001	RUG12766-cluster001	0.474855	RUG10361	Bacteroidota	Muribaculaceae	RUG12766	Bacteroidota	Muribaculaceae
RUG10444-cluster001	RUG12766-cluster001	0.316621	RUG10444	Bacteroidota	Paludibacteraceae	RUG12766	Bacteroidota	Muribaculaceae
RUG10687-cluster001	RUG12766-cluster001	0.338571	RUG10687	Bacteroidota	Muribaculaceae	RUG12766	Bacteroidota	Muribaculaceae
RUG10923-cluster001	RUG12766-cluster001	0.342218	RUG10923	Bacteroidota	Paludibacteraceae	RUG12766	Bacteroidota	Muribaculaceae
RUG12662-cluster001	RUG12766-cluster001	0.451281	RUG12662	Bacteroidota	Bacteroidaceae	RUG12766	Bacteroidota	Muribaculaceae
RUG10462-cluster002	RMAG508-cluster002	0.335368	RUG10462	Bacteroidota	Muribaculaceae	RMAG508	Bacteroidota	Muribaculaceae
RUG12320-cluster002	RMAG508-cluster002	0.33919	RUG12320	Bacteroidota	F082	RMAG508	Bacteroidota	Muribaculaceae
RUG11207-cluster002	RMAG508-cluster002	0.326367	RUG11207	Firmicutes	DTU089	RMAG508	Bacteroidota	Muribaculaceae
RUG10440-cluster002	RMAG508-cluster002	0.300931	RUG10440	Bacteroidota	Bacteroidaceae	RMAG508	Bacteroidota	Muribaculaceae
RUG11282-cluster003	RMAG508-cluster002	0.333061	RUG11282	Bacteroidota	Bacteroidaceae	RMAG508	Bacteroidota	Muribaculaceae
RUG12782-cluster001	RMAG508-cluster002	0.416113	RUG12782	Bacteroidota	Muribaculaceae	RMAG508	Bacteroidota	Muribaculaceae
RUG12209-cluster001	RMAG508-cluster002	0.401795	RUG12209	Bacteroidota	Bacteroidaceae	RMAG508	Bacteroidota	Muribaculaceae
RUG12177-cluster001	RMAG508-cluster002	0.342482	RUG12177	Bacteroidota	Bacteroidaceae	RMAG508	Bacteroidota	Muribaculaceae
RUG12091-cluster001	RMAG508-cluster002	0.318018	RUG12091	Bacteroidota	Muribaculaceae	RMAG508	Bacteroidota	Muribaculaceae
RUG11084-cluster001	RMAG508-cluster002	0.356421	RUG11084	Bacteroidota	Bacteroidaceae	RMAG508	Bacteroidota	Muribaculaceae
RMAG464-cluster001	RMAG508-cluster002	0.434245	RMAG464	Bacteroidota	Muribaculaceae	RMAG508	Bacteroidota	Muribaculaceae
RUG13244-cluster001	RMAG508-cluster002	0.375035	RUG13244	Bacteroidota	P3	RMAG508	Bacteroidota	Muribaculaceae
RUG13798-cluster001	RMAG508-cluster002	0.405287	RUG13798	Bacteroidota	P3	RMAG508	Bacteroidota	Muribaculaceae
RMAG476-cluster001	RMAG508-cluster002	0.313244	RMAG476	Bacteroidota	Muribaculaceae	RMAG508	Bacteroidota	Muribaculaceae
RUG11550-cluster001	RMAG508-cluster002	0.389467	RUG11550	Bacteroidota	P3	RMAG508	Bacteroidota	Muribaculaceae
RUG13005-cluster001	RMAG508-cluster002	0.374014	RUG13005	Bacteroidota	UBA932	RMAG508	Bacteroidota	Muribaculaceae
RUG13828-cluster001	RMAG508-cluster002	0.358945	RUG13828	Bacteroidota	Bacteroidaceae	RMAG508	Bacteroidota	Muribaculaceae
RUG12018-cluster002	RMAG508-cluster002	0.330695	RUG12018	Bacteroidota	Bacteroidaceae	RMAG508	Bacteroidota	Muribaculaceae
RUG13550-cluster001	RMAG508-cluster002	0.332967	RUG13550	Bacteroidota	Paludibacteraceae	RMAG508	Bacteroidota	Muribaculaceae
RUG11512-cluster001	RMAG508-cluster002	0.356409	RUG11512	Bacteroidota	Muribaculaceae	RMAG508	Bacteroidota	Muribaculaceae
RUG14597-cluster003	RMAG508-cluster002	0.353848	RUG14597	Bacteroidota	Bacteroidaceae	RMAG508	Bacteroidota	Muribaculaceae
RUG13202-cluster001	RMAG508-cluster002	0.349052	RUG13202	Bacteroidota	Muribaculaceae	RMAG508	Bacteroidota	Muribaculaceae
RUG14111-cluster001	RMAG508-cluster002	0.474505	RUG14111	Bacteroidota	Bacteroidaceae	RMAG508	Bacteroidota	Muribaculaceae
RUG10286-cluster001	RMAG508-cluster002	0.316497	RUG10286	Bacteroidota	P3	RMAG508	Bacteroidota	Muribaculaceae
RUG12054-cluster001	RMAG508-cluster002	0.321022	RUG12054	Bacteroidota	Muribaculaceae	RMAG508	Bacteroidota	Muribaculaceae
RUG12047-cluster001	RMAG508-cluster002	0.518372	RUG12047	Bacteroidota	Bacteroidaceae	RMAG508	Bacteroidota	Muribaculaceae
RUG11741-cluster002	RMAG508-cluster002	0.409195	RUG11741	Bacteroidota	Muribaculaceae	RMAG508	Bacteroidota	Muribaculaceae
RUG12632-cluster001	RMAG508-cluster002	0.50939	RUG12632	Bacteroidota	Muribaculaceae	RMAG508	Bacteroidota	Muribaculaceae
RUG11656-cluster001	RMAG508-cluster002	0.464045	RUG11656	Bacteroidota	Bacteroidaceae	RMAG508	Bacteroidota	Muribaculaceae
RUG11684-cluster001	RMAG508-cluster002	0.362659	RUG11684	Bacteroidota	Muribaculaceae	RMAG508	Bacteroidota	Muribaculaceae
RUG11585-cluster001	RMAG508-cluster002	0.350586	RUG11585	Bacteroidota	UBA3663	RMAG508	Bacteroidota	Muribaculaceae
RUG12469-cluster003	RMAG508-cluster002	0.372426	RUG12469	Bacteroidota	Bacteroidaceae	RMAG508	Bacteroidota	Muribaculaceae
RUG10010-cluster001	RMAG508-cluster002	0.974101	RUG10010	Bacteroidota	Muribaculaceae	RMAG508	Bacteroidota	Muribaculaceae
RMAG34-cluster001	RMAG508-cluster002	0.379566	RMAG34	Bacteroidota	Muribaculaceae	RMAG508	Bacteroidota	Muribaculaceae
RUG11724-cluster001	RMAG508-cluster002	0.425923	RUG11724	Bacteroidota	Muribaculaceae	RMAG508	Bacteroidota	Muribaculaceae
RUG12459-cluster002	RMAG508-cluster002	0.353873	RUG12459	Bacteroidota	Bacteroidaceae	RMAG508	Bacteroidota	Muribaculaceae
RMAG193-cluster001	RMAG508-cluster002	0.337546	RMAG193	Bacteroidota	Muribaculaceae	RMAG508	Bacteroidota	Muribaculaceae
RMAG208-cluster001	RMAG508-cluster002	0.520591	RMAG208	Bacteroidota	Muribaculaceae	RMAG508	Bacteroidota	Muribaculaceae
RUG10070-cluster001	RMAG508-cluster002	0.820935	RUG10070	Bacteroidota	Muribaculaceae	RMAG508	Bacteroidota	Muribaculaceae
RUG12371-cluster001	RMAG508-cluster002	0.316758	RUG12371	Bacteroidota	Muribaculaceae	RMAG508	Bacteroidota	Muribaculaceae
RUG12590-cluster003	RMAG508-cluster002	0.579651	RUG12590	Bacteroidota	Bacteroidaceae	RMAG508	Bacteroidota	Muribaculaceae
RUG10393-cluster001	RMAG508-cluster002	0.314655	RUG10393	Bacteroidota	Muribaculaceae	RMAG508	Bacteroidota	Muribaculaceae
RMAG452-cluster004	RMAG508-cluster002	0.444108	RMAG452	Bacteroidota	Bacteroidaceae	RMAG508	Bacteroidota	Muribaculaceae
RUG10478-cluster001	RMAG508-cluster002	0.300302	RUG10478	Bacteroidota	Muribaculaceae	RMAG508	Bacteroidota	Muribaculaceae
RUG13253-cluster001	RMAG508-cluster002	0.31049	RUG13253	Bacteroidota	UBA932	RMAG508	Bacteroidota	Muribaculaceae
RUG11452-cluster002	RMAG508-cluster002	0.371217	RUG11452	Bacteroidota	Bacteroidaceae	RMAG508	Bacteroidota	Muribaculaceae
RUG14591-cluster001	RMAG508-cluster002	0.577227	RUG14591	Bacteroidota	Bacteroidaceae	RMAG508	Bacteroidota	Muribaculaceae
RUG13826-cluster001	RMAG508-cluster002	0.540237	RUG13826	Bacteroidota	Muribaculaceae	RMAG508	Bacteroidota	Muribaculaceae
RUG11658-cluster002	RMAG508-cluster002	0.346645	RUG11658	Bacteroidota	Bacteroidaceae	RMAG508	Bacteroidota	Muribaculaceae
RUG12402-cluster002	RMAG508-cluster002	0.363214	RUG12402	Bacteroidota	Bacteroidaceae	RMAG508	Bacteroidota	Muribaculaceae
RUG13774-cluster001	RMAG508-cluster002	0.312671	RUG13774	Bacteroidota	Bacteroidaceae	RMAG508	Bacteroidota	Muribaculaceae
RMAG499-cluster001	RMAG508-cluster002	0.709852	RMAG499	Bacteroidota	Muribaculaceae	RMAG508	Bacteroidota	Muribaculaceae
RUG10753-cluster001	RMAG508-cluster002	0.354914	RUG10753	Bacteroidota	Bacteroidaceae	RMAG508	Bacteroidota	Muribaculaceae
RUG11105-cluster002	RMAG508-cluster002	0.304366	RUG11105	Bacteroidota	Bacteroidaceae	RMAG508	Bacteroidota	Muribaculaceae
RUG14358-cluster003	RMAG508-cluster002	0.309977	RUG14358	Bacteroidota	Bacteroidaceae	RMAG508	Bacteroidota	Muribaculaceae
RUG11488-cluster001	RMAG508-cluster002	0.348507	RUG11488	Bacteroidota	Bacteroidaceae	RMAG508	Bacteroidota	Muribaculaceae
RMAG161-cluster004	RMAG508-cluster002	0.312211	RMAG161	Bacteroidota	Bacteroidaceae	RMAG508	Bacteroidota	Muribaculaceae
RUG10919-cluster001	RMAG508-cluster002	0.372412	RUG10919	Bacteroidota	Bacteroidaceae	RMAG508	Bacteroidota	Muribaculaceae
RUG14277-cluster001	RMAG508-cluster002	0.365014	RUG14277	Bacteroidota	Bacteroidaceae	RMAG508	Bacteroidota	Muribaculaceae
RUG12955-cluster002	RMAG508-cluster002	0.407713	RUG12955	Bacteroidota	Muribaculaceae	RMAG508	Bacteroidota	Muribaculaceae
RMAG284-cluster001	RMAG508-cluster002	0.494344	RMAG284	Bacteroidota	Muribaculaceae	RMAG508	Bacteroidota	Muribaculaceae
RMAG147-cluster004	RMAG508-cluster002	0.3003	RMAG147	Bacteroidota	Bacteroidaceae	RMAG508	Bacteroidota	Muribaculaceae
RMAG234-cluster001	RMAG508-cluster002	0.32194	RMAG234	Bacteroidota	Muribaculaceae	RMAG508	Bacteroidota	Muribaculaceae
RUG11777-cluster002	RMAG508-cluster002	0.99333	RUG11777	Bacteroidota	Muribaculaceae	RMAG508	Bacteroidota	Muribaculaceae
RUG13795-cluster001	RMAG508-cluster002	0.828088	RUG13795	Bacteroidota	Muribaculaceae	RMAG508	Bacteroidota	Muribaculaceae
RUG13053-cluster001	RMAG508-cluster002	0.368492	RUG13053	Bacteroidota	Muribaculaceae	RMAG508	Bacteroidota	Muribaculaceae
RUG10285-cluster001	RMAG508-cluster002	0.301995	RUG10285	Bacteroidota	Bacteroidaceae	RMAG508	Bacteroidota	Muribaculaceae
RMAG8-cluster002	RMAG508-cluster002	0.509243	RMAG8	Bacteroidota	Paludibacteraceae	RMAG508	Bacteroidota	Muribaculaceae
RUG10173-cluster004	RMAG508-cluster002	0.344788	RUG10173	Bacteroidota	Bacteroidaceae	RMAG508	Bacteroidota	Muribaculaceae
RUG10132-cluster001	RMAG508-cluster002	0.333313	RUG10132	Bacteroidota	Muribaculaceae	RMAG508	Bacteroidota	Muribaculaceae
RUG12777-cluster001	RMAG508-cluster002	0.307097	RUG12777	Bacteroidota	Muribaculaceae	RMAG508	Bacteroidota	Muribaculaceae
RUG12886-cluster001	RMAG508-cluster002	0.467774	RUG12886	Bacteroidota	Bacteroidaceae	RMAG508	Bacteroidota	Muribaculaceae
RUG14341-cluster002	RMAG508-cluster002	0.884195	RUG14341	Bacteroidota	Muribaculaceae	RMAG508	Bacteroidota	Muribaculaceae
RUG14736-cluster001	RMAG508-cluster002	0.320024	RUG14736	Bacteroidota	Bacteroidaceae	RMAG508	Bacteroidota	Muribaculaceae
RUG11713-cluster001	RMAG508-cluster002	0.419859	RUG11713	Bacteroidota	Bacteroidaceae	RMAG508	Bacteroidota	Muribaculaceae
RUG11764-cluster001	RMAG508-cluster002	0.382116	RUG11764	Bacteroidota	Muribaculaceae	RMAG508	Bacteroidota	Muribaculaceae
RMAG163-cluster001	RMAG508-cluster002	0.30841	RMAG163	Bacteroidota	Muribaculaceae	RMAG508	Bacteroidota	Muribaculaceae
RUG10078-cluster001	RMAG508-cluster002	0.32194	RUG10078	Bacteroidota	Muribaculaceae	RMAG508	Bacteroidota	Muribaculaceae
RMAG421-cluster001	RMAG508-cluster002	0.348148	RMAG421	Bacteroidota	Muribaculaceae	RMAG508	Bacteroidota	Muribaculaceae
RUG12533-cluster002	RMAG508-cluster002	0.310119	RUG12533	Bacteroidota	Bacteroidaceae	RMAG508	Bacteroidota	Muribaculaceae
RUG12953-cluster001	RMAG508-cluster002	0.35634	RUG12953	Bacteroidota	Muribaculaceae	RMAG508	Bacteroidota	Muribaculaceae
RUG11056-cluster002	RMAG508-cluster002	0.30484	RUG11056	Bacteroidota	Bacteroidaceae	RMAG508	Bacteroidota	Muribaculaceae
RUG13695-cluster001	RMAG508-cluster002	0.327797	RUG13695	Bacteroidota	Bacteroidaceae	RMAG508	Bacteroidota	Muribaculaceae
RUG11288-cluster002	RMAG508-cluster002	0.409689	RUG11288	Bacteroidota	Bacteroidaceae	RMAG508	Bacteroidota	Muribaculaceae
RUG12562-cluster001	RMAG508-cluster002	0.326471	RUG12562	Bacteroidota	Bacteroidaceae	RMAG508	Bacteroidota	Muribaculaceae
RUG14618-cluster001	RMAG508-cluster002	0.322391	RUG14618	Bacteroidota	Muribaculaceae	RMAG508	Bacteroidota	Muribaculaceae
RUG12418-cluster002	RMAG508-cluster002	0.343214	RUG12418	Bacteroidota	Bacteroidaceae	RMAG508	Bacteroidota	Muribaculaceae
RUG10402-cluster001	RMAG508-cluster002	0.300175	RUG10402	Bacteroidota	Bacteroidaceae	RMAG508	Bacteroidota	Muribaculaceae
RMAG165-cluster001	RMAG508-cluster002	0.975156	RMAG165	Bacteroidota	Muribaculaceae	RMAG508	Bacteroidota	Muribaculaceae
RUG13812-cluster001	RMAG508-cluster002	0.46066	RUG13812	Bacteroidota	Muribaculaceae	RMAG508	Bacteroidota	Muribaculaceae
RUG12557-cluster001	RMAG508-cluster002	0.301931	RUG12557	Bacteroidota	Bacteroidaceae	RMAG508	Bacteroidota	Muribaculaceae
RUG10368-cluster001	RMAG508-cluster002	0.327494	RUG10368	Bacteroidota	Bacteroidaceae	RMAG508	Bacteroidota	Muribaculaceae
RUG14583-cluster001	RMAG508-cluster002	0.34178	RUG14583	Bacteroidota	Bacteroidaceae	RMAG508	Bacteroidota	Muribaculaceae
RUG12662-cluster001	RMAG508-cluster002	0.388926	RUG12662	Bacteroidota	Bacteroidaceae	RMAG508	Bacteroidota	Muribaculaceae
RUG12310-cluster001	RMAG508-cluster002	0.532937	RUG12310	Bacteroidota	Muribaculaceae	RMAG508	Bacteroidota	Muribaculaceae
RUG12945-cluster003	RMAG508-cluster002	0.341636	RUG12945	Bacteroidota	Bacteroidaceae	RMAG508	Bacteroidota	Muribaculaceae
RMAG63-cluster003	RMAG508-cluster002	0.394899	RMAG63	Bacteroidota	Bacteroidaceae	RMAG508	Bacteroidota	Muribaculaceae
RUG10462-cluster002	RMAG452-cluster004	0.35641	RUG10462	Bacteroidota	Muribaculaceae	RMAG452	Bacteroidota	Bacteroidaceae
RUG12320-cluster002	RMAG452-cluster004	0.415967	RUG12320	Bacteroidota	F082	RMAG452	Bacteroidota	Bacteroidaceae
RUG10440-cluster002	RMAG452-cluster004	0.404786	RUG10440	Bacteroidota	Bacteroidaceae	RMAG452	Bacteroidota	Bacteroidaceae
RUG10465-cluster001	RMAG452-cluster004	0.449885	RUG10465	Bacteroidota	Bacteroidaceae	RMAG452	Bacteroidota	Bacteroidaceae
RUG12782-cluster001	RMAG452-cluster004	0.452889	RUG12782	Bacteroidota	Muribaculaceae	RMAG452	Bacteroidota	Bacteroidaceae
RUG12209-cluster001	RMAG452-cluster004	0.36384	RUG12209	Bacteroidota	Bacteroidaceae	RMAG452	Bacteroidota	Bacteroidaceae
RUG12177-cluster001	RMAG452-cluster004	0.546969	RUG12177	Bacteroidota	Bacteroidaceae	RMAG452	Bacteroidota	Bacteroidaceae
RUG12091-cluster001	RMAG452-cluster004	0.339244	RUG12091	Bacteroidota	Muribaculaceae	RMAG452	Bacteroidota	Bacteroidaceae
RUG13798-cluster001	RMAG452-cluster004	0.439362	RUG13798	Bacteroidota	P3	RMAG452	Bacteroidota	Bacteroidaceae
RUG10021-cluster001	RMAG452-cluster004	0.314633	RUG10021	Bacteroidota	F082	RMAG452	Bacteroidota	Bacteroidaceae
RUG13024-cluster002	RMAG452-cluster004	0.335694	RUG13024	Firmicutes	Ruminococcaceae	RMAG452	Bacteroidota	Bacteroidaceae
RUG11530-cluster002	RMAG452-cluster004	0.305389	RUG11530	Bacteroidota	Paludibacteraceae	RMAG452	Bacteroidota	Bacteroidaceae
RUG11550-cluster001	RMAG452-cluster004	0.40559	RUG11550	Bacteroidota	P3	RMAG452	Bacteroidota	Bacteroidaceae
RUG13005-cluster001	RMAG452-cluster004	0.518116	RUG13005	Bacteroidota	UBA932	RMAG452	Bacteroidota	Bacteroidaceae
RUG10895-cluster003	RMAG452-cluster004	0.322699	RUG10895	Bacteroidota	Bacteroidaceae	RMAG452	Bacteroidota	Bacteroidaceae
RUG13828-cluster001	RMAG452-cluster004	0.334133	RUG13828	Bacteroidota	Bacteroidaceae	RMAG452	Bacteroidota	Bacteroidaceae
RMAG346-cluster003	RMAG452-cluster004	0.309391	RMAG346	Bacteroidota	Bacteroidaceae	RMAG452	Bacteroidota	Bacteroidaceae
RUG12018-cluster002	RMAG452-cluster004	0.344221	RUG12018	Bacteroidota	Bacteroidaceae	RMAG452	Bacteroidota	Bacteroidaceae
RUG13238-cluster002	RMAG452-cluster004	0.307203	RUG13238	Bacteroidota	F082	RMAG452	Bacteroidota	Bacteroidaceae
RUG14773-cluster001	RMAG452-cluster004	0.455267	RUG14773	Bacteroidota	Bacteroidaceae	RMAG452	Bacteroidota	Bacteroidaceae
RUG14597-cluster003	RMAG452-cluster004	0.363002	RUG14597	Bacteroidota	Bacteroidaceae	RMAG452	Bacteroidota	Bacteroidaceae
RUG14078-cluster002	RMAG452-cluster004	0.308501	RUG14078	Bacteroidota	UBA932	RMAG452	Bacteroidota	Bacteroidaceae
RUG13202-cluster001	RMAG452-cluster004	0.333827	RUG13202	Bacteroidota	Muribaculaceae	RMAG452	Bacteroidota	Bacteroidaceae
RUG11055-cluster001	RMAG452-cluster004	0.455005	RUG11055	Bacteroidota	Bacteroidaceae	RMAG452	Bacteroidota	Bacteroidaceae
RUG13516-cluster001	RMAG452-cluster004	0.455	RUG13516	Bacteroidota	Bacteroidaceae	RMAG452	Bacteroidota	Bacteroidaceae
RMAG406-cluster001	RMAG452-cluster004	0.360155	RMAG406	Bacteroidota	Bacteroidaceae	RMAG452	Bacteroidota	Bacteroidaceae
RUG14111-cluster001	RMAG452-cluster004	0.435684	RUG14111	Bacteroidota	Bacteroidaceae	RMAG452	Bacteroidota	Bacteroidaceae
RUG10286-cluster001	RMAG452-cluster004	0.313655	RUG10286	Bacteroidota	P3	RMAG452	Bacteroidota	Bacteroidaceae
RUG11547-cluster003	RMAG452-cluster004	0.365531	RUG11547	Bacteroidota	Bacteroidaceae	RMAG452	Bacteroidota	Bacteroidaceae
RUG11741-cluster002	RMAG452-cluster004	0.418798	RUG11741	Bacteroidota	Muribaculaceae	RMAG452	Bacteroidota	Bacteroidaceae
RUG12632-cluster001	RMAG452-cluster004	0.529535	RUG12632	Bacteroidota	Muribaculaceae	RMAG452	Bacteroidota	Bacteroidaceae
RUG12996-cluster004	RMAG452-cluster004	0.306454	RUG12996	Bacteroidota	Paludibacteraceae	RMAG452	Bacteroidota	Bacteroidaceae
RUG11656-cluster001	RMAG452-cluster004	0.447622	RUG11656	Bacteroidota	Bacteroidaceae	RMAG452	Bacteroidota	Bacteroidaceae
RUG11298-cluster001	RMAG452-cluster004	0.602256	RUG11298	Bacteroidota	Bacteroidaceae	RMAG452	Bacteroidota	Bacteroidaceae
RUG11585-cluster001	RMAG452-cluster004	0.374632	RUG11585	Bacteroidota	UBA3663	RMAG452	Bacteroidota	Bacteroidaceae
RUG12469-cluster003	RMAG452-cluster004	0.344155	RUG12469	Bacteroidota	Bacteroidaceae	RMAG452	Bacteroidota	Bacteroidaceae
RUG12780-cluster001	RMAG452-cluster004	0.331926	RUG12780	Firmicutes	Lachnospiraceae	RMAG452	Bacteroidota	Bacteroidaceae
RMAG34-cluster001	RMAG452-cluster004	0.304336	RMAG34	Bacteroidota	Muribaculaceae	RMAG452	Bacteroidota	Bacteroidaceae
RUG14786-cluster003	RMAG452-cluster004	0.319156	RUG14786	Bacteroidota	F082	RMAG452	Bacteroidota	Bacteroidaceae
RUG12459-cluster002	RMAG452-cluster004	0.320441	RUG12459	Bacteroidota	Bacteroidaceae	RMAG452	Bacteroidota	Bacteroidaceae
RMAG193-cluster001	RMAG452-cluster004	0.321504	RMAG193	Bacteroidota	Muribaculaceae	RMAG452	Bacteroidota	Bacteroidaceae
RMAG208-cluster001	RMAG452-cluster004	0.57136	RMAG208	Bacteroidota	Muribaculaceae	RMAG452	Bacteroidota	Bacteroidaceae
RUG12371-cluster001	RMAG452-cluster004	0.340668	RUG12371	Bacteroidota	Muribaculaceae	RMAG452	Bacteroidota	Bacteroidaceae
RUG12590-cluster003	RMAG452-cluster004	0.484734	RUG12590	Bacteroidota	Bacteroidaceae	RMAG452	Bacteroidota	Bacteroidaceae
RMAG405-cluster003	RMAG452-cluster004	0.352094	RMAG405	Bacteroidota	Paludibacteraceae	RMAG452	Bacteroidota	Bacteroidaceae
RUG10044-cluster005	RMAG452-cluster004	0.319527	RUG10044	Bacteroidota	Bacteroidaceae	RMAG452	Bacteroidota	Bacteroidaceae
RUG13253-cluster001	RMAG452-cluster004	0.403017	RUG13253	Bacteroidota	UBA932	RMAG452	Bacteroidota	Bacteroidaceae
RUG11452-cluster002	RMAG452-cluster004	0.385111	RUG11452	Bacteroidota	Bacteroidaceae	RMAG452	Bacteroidota	Bacteroidaceae
RUG13245-cluster003	RMAG452-cluster004	0.310156	RUG13245	Firmicutes	DTU089	RMAG452	Bacteroidota	Bacteroidaceae
RUG10329-cluster001	RMAG452-cluster004	0.466077	RUG10329	Bacteroidota	Bacteroidaceae	RMAG452	Bacteroidota	Bacteroidaceae
RUG13826-cluster001	RMAG452-cluster004	0.445208	RUG13826	Bacteroidota	Muribaculaceae	RMAG452	Bacteroidota	Bacteroidaceae
RUG11658-cluster002	RMAG452-cluster004	0.451717	RUG11658	Bacteroidota	Bacteroidaceae	RMAG452	Bacteroidota	Bacteroidaceae
RUG11942-cluster001	RMAG452-cluster004	0.352097	RUG11942	Bacteroidota	WCHB1-69	RMAG452	Bacteroidota	Bacteroidaceae
RUG13954-cluster002	RMAG452-cluster004	0.355256	RUG13954	Bacteroidota	Bacteroidaceae	RMAG452	Bacteroidota	Bacteroidaceae
RUG13774-cluster001	RMAG452-cluster004	0.336602	RUG13774	Bacteroidota	Bacteroidaceae	RMAG452	Bacteroidota	Bacteroidaceae
RUG12434-cluster002	RMAG452-cluster004	0.370477	RUG12434	Bacteroidota	Bacteroidaceae	RMAG452	Bacteroidota	Bacteroidaceae
RUG14358-cluster003	RMAG452-cluster004	0.301	RUG14358	Bacteroidota	Bacteroidaceae	RMAG452	Bacteroidota	Bacteroidaceae
RUG11488-cluster001	RMAG452-cluster004	0.32296	RUG11488	Bacteroidota	Bacteroidaceae	RMAG452	Bacteroidota	Bacteroidaceae
RUG10919-cluster001	RMAG452-cluster004	0.523832	RUG10919	Bacteroidota	Bacteroidaceae	RMAG452	Bacteroidota	Bacteroidaceae
RUG14277-cluster001	RMAG452-cluster004	0.443004	RUG14277	Bacteroidota	Bacteroidaceae	RMAG452	Bacteroidota	Bacteroidaceae
RUG12955-cluster002	RMAG452-cluster004	0.398072	RUG12955	Bacteroidota	Muribaculaceae	RMAG452	Bacteroidota	Bacteroidaceae
RMAG284-cluster001	RMAG452-cluster004	0.479752	RMAG284	Bacteroidota	Muribaculaceae	RMAG452	Bacteroidota	Bacteroidaceae
RUG11753-cluster001	RMAG452-cluster004	0.454611	RUG11753	Bacteroidota	Bacteroidaceae	RMAG452	Bacteroidota	Bacteroidaceae
RUG10483-cluster003	RMAG452-cluster004	0.375914	RUG10483	Firmicutes	Lachnospiraceae	RMAG452	Bacteroidota	Bacteroidaceae
RUG12985-cluster003	RMAG452-cluster004	0.302643	RUG12985	Bacteroidota	Bacteroidaceae	RMAG452	Bacteroidota	Bacteroidaceae
RUG13053-cluster001	RMAG452-cluster004	0.343869	RUG13053	Bacteroidota	Muribaculaceae	RMAG452	Bacteroidota	Bacteroidaceae
RMAG8-cluster002	RMAG452-cluster004	0.55658	RMAG8	Bacteroidota	Paludibacteraceae	RMAG452	Bacteroidota	Bacteroidaceae
RUG10376-cluster001	RMAG452-cluster004	0.308326	RUG10376	Euryarchaeota	Methanobacteriaceae	RMAG452	Bacteroidota	Bacteroidaceae
RUG12593-cluster007	RMAG452-cluster004	0.306237	RUG12593	Firmicutes	Ruminococcaceae	RMAG452	Bacteroidota	Bacteroidaceae
RUG14736-cluster001	RMAG452-cluster004	0.416515	RUG14736	Bacteroidota	Bacteroidaceae	RMAG452	Bacteroidota	Bacteroidaceae
RMAG319-cluster001	RMAG452-cluster004	0.311713	RMAG319	Firmicutes	CAG-917	RMAG452	Bacteroidota	Bacteroidaceae
RUG13354-cluster001	RMAG452-cluster004	0.303706	RUG13354	Euryarchaeota	Methanobacteriaceae	RMAG452	Bacteroidota	Bacteroidaceae
RUG13695-cluster001	RMAG452-cluster004	0.302039	RUG13695	Bacteroidota	Bacteroidaceae	RMAG452	Bacteroidota	Bacteroidaceae
RUG14701-cluster006	RMAG452-cluster004	0.322756	RUG14701	Firmicutes	Lachnospiraceae	RMAG452	Bacteroidota	Bacteroidaceae
RUG10097-cluster002	RMAG452-cluster004	0.351267	RUG10097	Firmicutes	Lachnospiraceae	RMAG452	Bacteroidota	Bacteroidaceae
RUG14563-cluster005	RMAG452-cluster004	0.302488	RUG14563	Euryarchaeota	Methanobacteriaceae	RMAG452	Bacteroidota	Bacteroidaceae
RUG10462-cluster002	RMAG1343-cluster001	0.344958	RUG10462	Bacteroidota	Muribaculaceae	RMAG1343	Bacteroidota	Bacteroidaceae
RUG10185-cluster005	RMAG1343-cluster001	0.352902	RUG10185	Bacteroidota	Bacteroidaceae	RMAG1343	Bacteroidota	Bacteroidaceae
RUG12320-cluster002	RMAG1343-cluster001	0.414377	RUG12320	Bacteroidota	F082	RMAG1343	Bacteroidota	Bacteroidaceae
RUG10022-cluster001	RMAG1343-cluster001	0.611362	RUG10022	Bacteroidota	Muribaculaceae	RMAG1343	Bacteroidota	Bacteroidaceae
RUG10440-cluster002	RMAG1343-cluster001	0.368685	RUG10440	Bacteroidota	Bacteroidaceae	RMAG1343	Bacteroidota	Bacteroidaceae
RMAG195-cluster003	RMAG1343-cluster001	0.334568	RMAG195	Bacteroidota	Bacteroidaceae	RMAG1343	Bacteroidota	Bacteroidaceae
RUG13947-cluster002	RMAG1343-cluster001	0.630632	RUG13947	Bacteroidota	Muribaculaceae	RMAG1343	Bacteroidota	Bacteroidaceae
RUG14590-cluster001	RMAG1343-cluster001	0.60685	RUG14590	Bacteroidota	Muribaculaceae	RMAG1343	Bacteroidota	Bacteroidaceae
RUG10465-cluster001	RMAG1343-cluster001	0.350293	RUG10465	Bacteroidota	Bacteroidaceae	RMAG1343	Bacteroidota	Bacteroidaceae
RUG10661-cluster001	RMAG1343-cluster001	0.488678	RUG10661	Bacteroidota	Muribaculaceae	RMAG1343	Bacteroidota	Bacteroidaceae
RUG10009-cluster001	RMAG1343-cluster001	0.588095	RUG10009	Bacteroidota	Muribaculaceae	RMAG1343	Bacteroidota	Bacteroidaceae
RUG11282-cluster003	RMAG1343-cluster001	0.362848	RUG11282	Bacteroidota	Bacteroidaceae	RMAG1343	Bacteroidota	Bacteroidaceae
RUG12782-cluster001	RMAG1343-cluster001	0.448756	RUG12782	Bacteroidota	Muribaculaceae	RMAG1343	Bacteroidota	Bacteroidaceae
RUG12209-cluster001	RMAG1343-cluster001	0.928068	RUG12209	Bacteroidota	Bacteroidaceae	RMAG1343	Bacteroidota	Bacteroidaceae
RUG12177-cluster001	RMAG1343-cluster001	0.426602	RUG12177	Bacteroidota	Bacteroidaceae	RMAG1343	Bacteroidota	Bacteroidaceae
RUG12091-cluster001	RMAG1343-cluster001	0.570357	RUG12091	Bacteroidota	Muribaculaceae	RMAG1343	Bacteroidota	Bacteroidaceae
RUG11084-cluster001	RMAG1343-cluster001	0.388317	RUG11084	Bacteroidota	Bacteroidaceae	RMAG1343	Bacteroidota	Bacteroidaceae
RMAG270-cluster002	RMAG1343-cluster001	0.324002	RMAG270	Bacteroidota	Paludibacteraceae	RMAG1343	Bacteroidota	Bacteroidaceae
RMAG464-cluster001	RMAG1343-cluster001	0.581203	RMAG464	Bacteroidota	Muribaculaceae	RMAG1343	Bacteroidota	Bacteroidaceae
RUG13244-cluster001	RMAG1343-cluster001	0.458765	RUG13244	Bacteroidota	P3	RMAG1343	Bacteroidota	Bacteroidaceae
RUG13798-cluster001	RMAG1343-cluster001	0.460629	RUG13798	Bacteroidota	P3	RMAG1343	Bacteroidota	Bacteroidaceae
RUG10021-cluster001	RMAG1343-cluster001	0.314987	RUG10021	Bacteroidota	F082	RMAG1343	Bacteroidota	Bacteroidaceae
RUG11550-cluster001	RMAG1343-cluster001	0.447981	RUG11550	Bacteroidota	P3	RMAG1343	Bacteroidota	Bacteroidaceae
RUG13770-cluster002	RMAG1343-cluster001	0.610426	RUG13770	Bacteroidota	Muribaculaceae	RMAG1343	Bacteroidota	Bacteroidaceae
RUG13005-cluster001	RMAG1343-cluster001	0.423527	RUG13005	Bacteroidota	UBA932	RMAG1343	Bacteroidota	Bacteroidaceae
RUG10942-cluster002	RMAG1343-cluster001	0.50315	RUG10942	Bacteroidota	Muribaculaceae	RMAG1343	Bacteroidota	Bacteroidaceae
RUG10895-cluster003	RMAG1343-cluster001	0.347901	RUG10895	Bacteroidota	Bacteroidaceae	RMAG1343	Bacteroidota	Bacteroidaceae
RUG13828-cluster001	RMAG1343-cluster001	0.984239	RUG13828	Bacteroidota	Bacteroidaceae	RMAG1343	Bacteroidota	Bacteroidaceae
RMAG346-cluster003	RMAG1343-cluster001	0.36792	RMAG346	Bacteroidota	Bacteroidaceae	RMAG1343	Bacteroidota	Bacteroidaceae
RUG12018-cluster002	RMAG1343-cluster001	0.399542	RUG12018	Bacteroidota	Bacteroidaceae	RMAG1343	Bacteroidota	Bacteroidaceae
RUG13550-cluster001	RMAG1343-cluster001	0.335102	RUG13550	Bacteroidota	Paludibacteraceae	RMAG1343	Bacteroidota	Bacteroidaceae
RUG13238-cluster002	RMAG1343-cluster001	0.30019	RUG13238	Bacteroidota	F082	RMAG1343	Bacteroidota	Bacteroidaceae
RUG11512-cluster001	RMAG1343-cluster001	0.384308	RUG11512	Bacteroidota	Muribaculaceae	RMAG1343	Bacteroidota	Bacteroidaceae
RUG12509-cluster001	RMAG1343-cluster001	0.608891	RUG12509	Bacteroidota	Muribaculaceae	RMAG1343	Bacteroidota	Bacteroidaceae
RUG10033-cluster002	RMAG1343-cluster001	0.573428	RUG10033	Bacteroidota	Muribaculaceae	RMAG1343	Bacteroidota	Bacteroidaceae
RUG14773-cluster001	RMAG1343-cluster001	0.361149	RUG14773	Bacteroidota	Bacteroidaceae	RMAG1343	Bacteroidota	Bacteroidaceae
RUG14597-cluster003	RMAG1343-cluster001	0.421673	RUG14597	Bacteroidota	Bacteroidaceae	RMAG1343	Bacteroidota	Bacteroidaceae
RUG13379-cluster001	RMAG1343-cluster001	0.301791	RUG13379	Bacteroidota	Bacteroidaceae	RMAG1343	Bacteroidota	Bacteroidaceae
RUG13202-cluster001	RMAG1343-cluster001	0.431543	RUG13202	Bacteroidota	Muribaculaceae	RMAG1343	Bacteroidota	Bacteroidaceae
RUG11055-cluster001	RMAG1343-cluster001	0.361498	RUG11055	Bacteroidota	Bacteroidaceae	RMAG1343	Bacteroidota	Bacteroidaceae
RUG13516-cluster001	RMAG1343-cluster001	0.361149	RUG13516	Bacteroidota	Bacteroidaceae	RMAG1343	Bacteroidota	Bacteroidaceae
RMAG406-cluster001	RMAG1343-cluster001	0.35065	RMAG406	Bacteroidota	Bacteroidaceae	RMAG1343	Bacteroidota	Bacteroidaceae
RUG14111-cluster001	RMAG1343-cluster001	0.63431	RUG14111	Bacteroidota	Bacteroidaceae	RMAG1343	Bacteroidota	Bacteroidaceae
RUG10286-cluster001	RMAG1343-cluster001	0.356943	RUG10286	Bacteroidota	P3	RMAG1343	Bacteroidota	Bacteroidaceae
RUG12054-cluster001	RMAG1343-cluster001	0.352999	RUG12054	Bacteroidota	Muribaculaceae	RMAG1343	Bacteroidota	Bacteroidaceae
RUG11547-cluster003	RMAG1343-cluster001	0.349702	RUG11547	Bacteroidota	Bacteroidaceae	RMAG1343	Bacteroidota	Bacteroidaceae
RUG12225-cluster001	RMAG1343-cluster001	0.59436	RUG12225	Bacteroidota	Muribaculaceae	RMAG1343	Bacteroidota	Bacteroidaceae
RUG12047-cluster001	RMAG1343-cluster001	0.347116	RUG12047	Bacteroidota	Bacteroidaceae	RMAG1343	Bacteroidota	Bacteroidaceae
RMAG855-cluster001	RMAG1343-cluster001	0.666134	RMAG855	Bacteroidota	Muribaculaceae	RMAG1343	Bacteroidota	Bacteroidaceae
RUG11755-cluster001	RMAG1343-cluster001	0.631294	RUG11755	Bacteroidota	Muribaculaceae	RMAG1343	Bacteroidota	Bacteroidaceae
RUG12420-cluster001	RMAG1343-cluster001	0.597842	RUG12420	Bacteroidota	Muribaculaceae	RMAG1343	Bacteroidota	Bacteroidaceae
RUG11741-cluster002	RMAG1343-cluster001	0.659889	RUG11741	Bacteroidota	Muribaculaceae	RMAG1343	Bacteroidota	Bacteroidaceae
RUG12632-cluster001	RMAG1343-cluster001	0.692308	RUG12632	Bacteroidota	Muribaculaceae	RMAG1343	Bacteroidota	Bacteroidaceae
RUG10425-cluster001	RMAG1343-cluster001	0.436035	RUG10425	Bacteroidota	Muribaculaceae	RMAG1343	Bacteroidota	Bacteroidaceae
RUG11690-cluster001	RMAG1343-cluster001	0.309618	RUG11690	Bacteroidota	WCHB1-69	RMAG1343	Bacteroidota	Bacteroidaceae
RUG11779-cluster003	RMAG1343-cluster001	0.330837	RUG11779	Bacteroidota	WCHB1-69	RMAG1343	Bacteroidota	Bacteroidaceae
RUG12996-cluster004	RMAG1343-cluster001	0.313225	RUG12996	Bacteroidota	Paludibacteraceae	RMAG1343	Bacteroidota	Bacteroidaceae
RUG11656-cluster001	RMAG1343-cluster001	0.988582	RUG11656	Bacteroidota	Bacteroidaceae	RMAG1343	Bacteroidota	Bacteroidaceae
RUG11684-cluster001	RMAG1343-cluster001	0.300041	RUG11684	Bacteroidota	Muribaculaceae	RMAG1343	Bacteroidota	Bacteroidaceae
RUG11298-cluster001	RMAG1343-cluster001	0.383817	RUG11298	Bacteroidota	Bacteroidaceae	RMAG1343	Bacteroidota	Bacteroidaceae
RUG11585-cluster001	RMAG1343-cluster001	0.634299	RUG11585	Bacteroidota	UBA3663	RMAG1343	Bacteroidota	Bacteroidaceae
RMAG1340-cluster002	RMAG1343-cluster001	0.327147	RMAG1340	Bacteroidota	Bacteroidaceae	RMAG1343	Bacteroidota	Bacteroidaceae
RUG12469-cluster003	RMAG1343-cluster001	0.460582	RUG12469	Bacteroidota	Bacteroidaceae	RMAG1343	Bacteroidota	Bacteroidaceae
RUG12391-cluster002	RMAG1343-cluster001	0.314428	RUG12391	Bacteroidota	Bacteroidaceae	RMAG1343	Bacteroidota	Bacteroidaceae
RUG10010-cluster001	RMAG1343-cluster001	0.324029	RUG10010	Bacteroidota	Muribaculaceae	RMAG1343	Bacteroidota	Bacteroidaceae
RUG12169-cluster001	RMAG1343-cluster001	0.609805	RUG12169	Bacteroidota	Muribaculaceae	RMAG1343	Bacteroidota	Bacteroidaceae
RUG10327-cluster002	RMAG1343-cluster001	0.6393	RUG10327	Bacteroidota	Muribaculaceae	RMAG1343	Bacteroidota	Bacteroidaceae
RMAG34-cluster001	RMAG1343-cluster001	0.563021	RMAG34	Bacteroidota	Muribaculaceae	RMAG1343	Bacteroidota	Bacteroidaceae
RUG11724-cluster001	RMAG1343-cluster001	0.376786	RUG11724	Bacteroidota	Muribaculaceae	RMAG1343	Bacteroidota	Bacteroidaceae
RMAG428-cluster001	RMAG1343-cluster001	0.494963	RMAG428	Bacteroidota	Muribaculaceae	RMAG1343	Bacteroidota	Bacteroidaceae
RUG10004-cluster001	RMAG1343-cluster001	0.576436	RUG10004	Bacteroidota	Muribaculaceae	RMAG1343	Bacteroidota	Bacteroidaceae
RMAG1098-cluster001	RMAG1343-cluster001	0.534945	RMAG1098	Bacteroidota	Muribaculaceae	RMAG1343	Bacteroidota	Bacteroidaceae
RUG12459-cluster002	RMAG1343-cluster001	0.394118	RUG12459	Bacteroidota	Bacteroidaceae	RMAG1343	Bacteroidota	Bacteroidaceae
RUG12873-cluster001	RMAG1343-cluster001	0.322546	RUG12873	Bacteroidota	Paludibacteraceae	RMAG1343	Bacteroidota	Bacteroidaceae
RMAG193-cluster001	RMAG1343-cluster001	0.415491	RMAG193	Bacteroidota	Muribaculaceae	RMAG1343	Bacteroidota	Bacteroidaceae
RUG10270-cluster001	RMAG1343-cluster001	0.446763	RUG10270	Bacteroidota	Bacteroidaceae	RMAG1343	Bacteroidota	Bacteroidaceae
RMAG208-cluster001	RMAG1343-cluster001	0.555115	RMAG208	Bacteroidota	Muribaculaceae	RMAG1343	Bacteroidota	Bacteroidaceae
RUG12371-cluster001	RMAG1343-cluster001	0.569513	RUG12371	Bacteroidota	Muribaculaceae	RMAG1343	Bacteroidota	Bacteroidaceae
RUG12590-cluster003	RMAG1343-cluster001	0.637981	RUG12590	Bacteroidota	Bacteroidaceae	RMAG1343	Bacteroidota	Bacteroidaceae
RUG10393-cluster001	RMAG1343-cluster001	0.304043	RUG10393	Bacteroidota	Muribaculaceae	RMAG1343	Bacteroidota	Bacteroidaceae
RUG13472-cluster002	RMAG1343-cluster001	0.304504	RUG13472	Bacteroidota	Paludibacteraceae	RMAG1343	Bacteroidota	Bacteroidaceae
RUG10683-cluster001	RMAG1343-cluster001	0.318086	RUG10683	Bacteroidota	P3	RMAG1343	Bacteroidota	Bacteroidaceae
RUG13697-cluster001	RMAG1343-cluster001	0.593172	RUG13697	Bacteroidota	Muribaculaceae	RMAG1343	Bacteroidota	Bacteroidaceae
RMAG452-cluster004	RMAG1343-cluster001	0.57245	RMAG452	Bacteroidota	Bacteroidaceae	RMAG1343	Bacteroidota	Bacteroidaceae
RUG12948-cluster002	RMAG1343-cluster001	0.308954	RUG12948	Bacteroidota	Paludibacteraceae	RMAG1343	Bacteroidota	Bacteroidaceae
RUG10044-cluster005	RMAG1343-cluster001	0.326533	RUG10044	Bacteroidota	Bacteroidaceae	RMAG1343	Bacteroidota	Bacteroidaceae
RUG14589-cluster001	RMAG1343-cluster001	0.302422	RUG14589	Bacteroidota	Bacteroidaceae	RMAG1343	Bacteroidota	Bacteroidaceae
RUG14628-cluster001	RMAG1343-cluster001	0.60615	RUG14628	Bacteroidota	Muribaculaceae	RMAG1343	Bacteroidota	Bacteroidaceae
RUG10478-cluster001	RMAG1343-cluster001	0.539382	RUG10478	Bacteroidota	Muribaculaceae	RMAG1343	Bacteroidota	Bacteroidaceae
RUG13253-cluster001	RMAG1343-cluster001	0.4228	RUG13253	Bacteroidota	UBA932	RMAG1343	Bacteroidota	Bacteroidaceae
RUG11822-cluster001	RMAG1343-cluster001	0.34249	RUG11822	Bacteroidota	Muribaculaceae	RMAG1343	Bacteroidota	Bacteroidaceae
RUG11452-cluster002	RMAG1343-cluster001	0.445932	RUG11452	Bacteroidota	Bacteroidaceae	RMAG1343	Bacteroidota	Bacteroidaceae
RUG10408-cluster002	RMAG1343-cluster001	0.312396	RUG10408	Bacteroidota	F082	RMAG1343	Bacteroidota	Bacteroidaceae
RUG10289-cluster001	RMAG1343-cluster001	0.557278	RUG10289	Bacteroidota	Muribaculaceae	RMAG1343	Bacteroidota	Bacteroidaceae
RUG10329-cluster001	RMAG1343-cluster001	0.361187	RUG10329	Bacteroidota	Bacteroidaceae	RMAG1343	Bacteroidota	Bacteroidaceae
RUG13826-cluster001	RMAG1343-cluster001	0.50599	RUG13826	Bacteroidota	Muribaculaceae	RMAG1343	Bacteroidota	Bacteroidaceae
RUG11658-cluster002	RMAG1343-cluster001	0.426004	RUG11658	Bacteroidota	Bacteroidaceae	RMAG1343	Bacteroidota	Bacteroidaceae
RMAG1318-cluster001	RMAG1343-cluster001	0.366706	RMAG1318	Bacteroidota	UBA932	RMAG1343	Bacteroidota	Bacteroidaceae
RUG11942-cluster001	RMAG1343-cluster001	0.321237	RUG11942	Bacteroidota	WCHB1-69	RMAG1343	Bacteroidota	Bacteroidaceae
RUG12766-cluster001	RMAG1343-cluster001	0.533527	RUG12766	Bacteroidota	Muribaculaceae	RMAG1343	Bacteroidota	Bacteroidaceae
RUG11353-cluster001	RMAG1343-cluster001	0.47244	RUG11353	Bacteroidota	Muribaculaceae	RMAG1343	Bacteroidota	Bacteroidaceae
RMAG1025-cluster001	RMAG1343-cluster001	0.49723	RMAG1025	Bacteroidota	Muribaculaceae	RMAG1343	Bacteroidota	Bacteroidaceae
RUG12620-cluster006	RMAG1343-cluster001	0.320312	RUG12620	Bacteroidota	Bacteroidaceae	RMAG1343	Bacteroidota	Bacteroidaceae
RUG12739-cluster001	RMAG1343-cluster001	0.564328	RUG12739	Bacteroidota	Muribaculaceae	RMAG1343	Bacteroidota	Bacteroidaceae
RMAG135-cluster001	RMAG1343-cluster001	0.558675	RMAG135	Bacteroidota	Muribaculaceae	RMAG1343	Bacteroidota	Bacteroidaceae
RUG13774-cluster001	RMAG1343-cluster001	0.375522	RUG13774	Bacteroidota	Bacteroidaceae	RMAG1343	Bacteroidota	Bacteroidaceae
RMAG499-cluster001	RMAG1343-cluster001	0.343188	RMAG499	Bacteroidota	Muribaculaceae	RMAG1343	Bacteroidota	Bacteroidaceae
RMAG974-cluster001	RMAG1343-cluster001	0.531097	RMAG974	Bacteroidota	Muribaculaceae	RMAG1343	Bacteroidota	Bacteroidaceae
RUG11105-cluster002	RMAG1343-cluster001	0.360415	RUG11105	Bacteroidota	Bacteroidaceae	RMAG1343	Bacteroidota	Bacteroidaceae
RUG12434-cluster002	RMAG1343-cluster001	0.355401	RUG12434	Bacteroidota	Bacteroidaceae	RMAG1343	Bacteroidota	Bacteroidaceae
RUG10912-cluster001	RMAG1343-cluster001	0.605095	RUG10912	Bacteroidota	Muribaculaceae	RMAG1343	Bacteroidota	Bacteroidaceae
RUG14358-cluster003	RMAG1343-cluster001	0.364355	RUG14358	Bacteroidota	Bacteroidaceae	RMAG1343	Bacteroidota	Bacteroidaceae
RUG11488-cluster001	RMAG1343-cluster001	0.935303	RUG11488	Bacteroidota	Bacteroidaceae	RMAG1343	Bacteroidota	Bacteroidaceae
RMAG161-cluster004	RMAG1343-cluster001	0.33911	RMAG161	Bacteroidota	Bacteroidaceae	RMAG1343	Bacteroidota	Bacteroidaceae
RUG12585-cluster001	RMAG1343-cluster001	0.339437	RUG12585	Bacteroidota	Muribaculaceae	RMAG1343	Bacteroidota	Bacteroidaceae
RUG14384-cluster002	RMAG1343-cluster001	0.573347	RUG14384	Bacteroidota	Muribaculaceae	RMAG1343	Bacteroidota	Bacteroidaceae
RUG10919-cluster001	RMAG1343-cluster001	0.445632	RUG10919	Bacteroidota	Bacteroidaceae	RMAG1343	Bacteroidota	Bacteroidaceae
RUG14277-cluster001	RMAG1343-cluster001	0.449492	RUG14277	Bacteroidota	Bacteroidaceae	RMAG1343	Bacteroidota	Bacteroidaceae
RUG12955-cluster002	RMAG1343-cluster001	0.532754	RUG12955	Bacteroidota	Muribaculaceae	RMAG1343	Bacteroidota	Bacteroidaceae
RUG10405-cluster001	RMAG1343-cluster001	0.642999	RUG10405	Bacteroidota	P3	RMAG1343	Bacteroidota	Bacteroidaceae
RMAG284-cluster001	RMAG1343-cluster001	0.464732	RMAG284	Bacteroidota	Muribaculaceae	RMAG1343	Bacteroidota	Bacteroidaceae
RUG11753-cluster001	RMAG1343-cluster001	0.360887	RUG11753	Bacteroidota	Bacteroidaceae	RMAG1343	Bacteroidota	Bacteroidaceae
RMAG897-cluster001	RMAG1343-cluster001	0.477112	RMAG897	Bacteroidota	Paludibacteraceae	RMAG1343	Bacteroidota	Bacteroidaceae
RUG14406-cluster001	RMAG1343-cluster001	0.607205	RUG14406	Bacteroidota	Muribaculaceae	RMAG1343	Bacteroidota	Bacteroidaceae
RMAG147-cluster004	RMAG1343-cluster001	0.346405	RMAG147	Bacteroidota	Bacteroidaceae	RMAG1343	Bacteroidota	Bacteroidaceae
RUG11934-cluster002	RMAG1343-cluster001	0.520617	RUG11934	Bacteroidota	Muribaculaceae	RMAG1343	Bacteroidota	Bacteroidaceae
RMAG234-cluster001	RMAG1343-cluster001	0.556926	RMAG234	Bacteroidota	Muribaculaceae	RMAG1343	Bacteroidota	Bacteroidaceae
RMAG957-cluster001	RMAG1343-cluster001	0.343849	RMAG957	Bacteroidota	Bacteroidaceae	RMAG1343	Bacteroidota	Bacteroidaceae
RMAG938-cluster001	RMAG1343-cluster001	0.588724	RMAG938	Bacteroidota	Muribaculaceae	RMAG1343	Bacteroidota	Bacteroidaceae
RUG13315-cluster002	RMAG1343-cluster001	0.331363	RUG13315	Bacteroidota	Paludibacteraceae	RMAG1343	Bacteroidota	Bacteroidaceae
RUG13816-cluster001	RMAG1343-cluster001	0.593795	RUG13816	Bacteroidota	Muribaculaceae	RMAG1343	Bacteroidota	Bacteroidaceae
RUG13937-cluster001	RMAG1343-cluster001	0.579376	RUG13937	Bacteroidota	Muribaculaceae	RMAG1343	Bacteroidota	Bacteroidaceae
RUG14727-cluster002	RMAG1343-cluster001	0.343849	RUG14727	Bacteroidota	Bacteroidaceae	RMAG1343	Bacteroidota	Bacteroidaceae
RUG13795-cluster001	RMAG1343-cluster001	0.356	RUG13795	Bacteroidota	Muribaculaceae	RMAG1343	Bacteroidota	Bacteroidaceae
RUG10350-cluster001	RMAG1343-cluster001	0.61748	RUG10350	Bacteroidota	Muribaculaceae	RMAG1343	Bacteroidota	Bacteroidaceae
RMAG596-cluster001	RMAG1343-cluster001	0.525346	RMAG596	Bacteroidota	Bacteroidaceae	RMAG1343	Bacteroidota	Bacteroidaceae
RUG13053-cluster001	RMAG1343-cluster001	0.404054	RUG13053	Bacteroidota	Muribaculaceae	RMAG1343	Bacteroidota	Bacteroidaceae
RUG12609-cluster001	RMAG1343-cluster001	0.330093	RUG12609	Bacteroidota	Muribaculaceae	RMAG1343	Bacteroidota	Bacteroidaceae
RMAG505-cluster002	RMAG1343-cluster001	0.571203	RMAG505	Bacteroidota	Muribaculaceae	RMAG1343	Bacteroidota	Bacteroidaceae
RMAG539-cluster001	RMAG1343-cluster001	0.394159	RMAG539	Bacteroidota	Muribaculaceae	RMAG1343	Bacteroidota	Bacteroidaceae
RUG10285-cluster001	RMAG1343-cluster001	0.999756	RUG10285	Bacteroidota	Bacteroidaceae	RMAG1343	Bacteroidota	Bacteroidaceae
RMAG8-cluster002	RMAG1343-cluster001	0.534056	RMAG8	Bacteroidota	Paludibacteraceae	RMAG1343	Bacteroidota	Bacteroidaceae
RUG10173-cluster004	RMAG1343-cluster001	0.300942	RUG10173	Bacteroidota	Bacteroidaceae	RMAG1343	Bacteroidota	Bacteroidaceae
RUG10746-cluster003	RMAG1343-cluster001	0.306659	RUG10746	Bacteroidota	Bacteroidaceae	RMAG1343	Bacteroidota	Bacteroidaceae
RUG13310-cluster002	RMAG1343-cluster001	0.308903	RUG13310	Bacteroidota	F082	RMAG1343	Bacteroidota	Bacteroidaceae
RMAG1227-cluster003	RMAG1343-cluster001	0.481849	RMAG1227	Bacteroidota	Bacteroidaceae	RMAG1343	Bacteroidota	Bacteroidaceae
RUG12777-cluster001	RMAG1343-cluster001	0.62088	RUG12777	Bacteroidota	Muribaculaceae	RMAG1343	Bacteroidota	Bacteroidaceae
RUG10614-cluster001	RMAG1343-cluster001	0.517131	RUG10614	Bacteroidota	Muribaculaceae	RMAG1343	Bacteroidota	Bacteroidaceae
RUG13250-cluster001	RMAG1343-cluster001	0.594563	RUG13250	Bacteroidota	Muribaculaceae	RMAG1343	Bacteroidota	Bacteroidaceae
RUG13867-cluster001	RMAG1343-cluster001	0.61114	RUG13867	Bacteroidota	Muribaculaceae	RMAG1343	Bacteroidota	Bacteroidaceae
RMAG529-cluster001	RMAG1343-cluster001	0.608386	RMAG529	Bacteroidota	Muribaculaceae	RMAG1343	Bacteroidota	Bacteroidaceae
RUG14736-cluster001	RMAG1343-cluster001	0.397653	RUG14736	Bacteroidota	Bacteroidaceae	RMAG1343	Bacteroidota	Bacteroidaceae
RUG11410-cluster002	RMAG1343-cluster001	0.605269	RUG11410	Bacteroidota	Muribaculaceae	RMAG1343	Bacteroidota	Bacteroidaceae
RUG13711-cluster004	RMAG1343-cluster001	0.301556	RUG13711	Bacteroidota	Bacteroidaceae	RMAG1343	Bacteroidota	Bacteroidaceae
RUG12398-cluster001	RMAG1343-cluster001	0.612854	RUG12398	Bacteroidota	Muribaculaceae	RMAG1343	Bacteroidota	Bacteroidaceae
RUG12435-cluster001	RMAG1343-cluster001	0.609051	RUG12435	Bacteroidota	Muribaculaceae	RMAG1343	Bacteroidota	Bacteroidaceae
RMAG589-cluster002	RMAG1343-cluster001	0.581563	RMAG589	Bacteroidota	Bacteroidaceae	RMAG1343	Bacteroidota	Bacteroidaceae
RMAG163-cluster001	RMAG1343-cluster001	0.55723	RMAG163	Bacteroidota	Muribaculaceae	RMAG1343	Bacteroidota	Bacteroidaceae
RUG11769-cluster005	RMAG1343-cluster001	0.308763	RUG11769	Bacteroidota	Bacteroidaceae	RMAG1343	Bacteroidota	Bacteroidaceae
RUG10078-cluster001	RMAG1343-cluster001	0.556989	RUG10078	Bacteroidota	Muribaculaceae	RMAG1343	Bacteroidota	Bacteroidaceae
RMAG960-cluster001	RMAG1343-cluster001	0.696928	RMAG960	Bacteroidota	Muribaculaceae	RMAG1343	Bacteroidota	Bacteroidaceae
RUG12080-cluster002	RMAG1343-cluster001	0.573249	RUG12080	Bacteroidota	Muribaculaceae	RMAG1343	Bacteroidota	Bacteroidaceae
RMAG184-cluster002	RMAG1343-cluster001	0.611362	RMAG184	Bacteroidota	Muribaculaceae	RMAG1343	Bacteroidota	Bacteroidaceae
RMAG151-cluster005	RMAG1343-cluster001	0.390936	RMAG151	Bacteroidota	Bacteroidaceae	RMAG1343	Bacteroidota	Bacteroidaceae
RMAG421-cluster001	RMAG1343-cluster001	0.580173	RMAG421	Bacteroidota	Muribaculaceae	RMAG1343	Bacteroidota	Bacteroidaceae
RUG12533-cluster002	RMAG1343-cluster001	0.334052	RUG12533	Bacteroidota	Bacteroidaceae	RMAG1343	Bacteroidota	Bacteroidaceae
RUG14572-cluster001	RMAG1343-cluster001	0.50531	RUG14572	Bacteroidota	Bacteroidaceae	RMAG1343	Bacteroidota	Bacteroidaceae
RUG12953-cluster001	RMAG1343-cluster001	0.350267	RUG12953	Bacteroidota	Muribaculaceae	RMAG1343	Bacteroidota	Bacteroidaceae
RMAG1190-cluster001	RMAG1343-cluster001	0.45863	RMAG1190	Bacteroidota	P3	RMAG1343	Bacteroidota	Bacteroidaceae
RUG11775-cluster001	RMAG1343-cluster001	0.522399	RUG11775	Bacteroidota	Muribaculaceae	RMAG1343	Bacteroidota	Bacteroidaceae
RUG11056-cluster002	RMAG1343-cluster001	0.339508	RUG11056	Bacteroidota	Bacteroidaceae	RMAG1343	Bacteroidota	Bacteroidaceae
RUG11340-cluster001	RMAG1343-cluster001	0.303413	RUG11340	Bacteroidota	Bacteroidaceae	RMAG1343	Bacteroidota	Bacteroidaceae
RUG13695-cluster001	RMAG1343-cluster001	0.982264	RUG13695	Bacteroidota	Bacteroidaceae	RMAG1343	Bacteroidota	Bacteroidaceae
RUG13088-cluster001	RMAG1343-cluster001	0.477819	RUG13088	Bacteroidota	P3	RMAG1343	Bacteroidota	Bacteroidaceae
RMAG7-cluster001	RMAG1343-cluster001	0.992216	RMAG7	Bacteroidota	Bacteroidaceae	RMAG1343	Bacteroidota	Bacteroidaceae
RMAG535-cluster001	RMAG1343-cluster001	0.667444	RMAG535	Bacteroidota	Muribaculaceae	RMAG1343	Bacteroidota	Bacteroidaceae
RUG10361-cluster001	RMAG1343-cluster001	0.612417	RUG10361	Bacteroidota	Muribaculaceae	RMAG1343	Bacteroidota	Bacteroidaceae
RUG10570-cluster001	RMAG1343-cluster001	0.4164	RUG10570	Bacteroidota	UBA932	RMAG1343	Bacteroidota	Bacteroidaceae
RMAG1259-cluster001	RMAG1343-cluster001	0.335545	RMAG1259	Bacteroidota	Muribaculaceae	RMAG1343	Bacteroidota	Bacteroidaceae
RMAG834-cluster001	RMAG1343-cluster001	0.379417	RMAG834	Bacteroidota	Bacteroidaceae	RMAG1343	Bacteroidota	Bacteroidaceae
RUG14584-cluster002	RMAG1343-cluster001	0.573249	RUG14584	Bacteroidota	Muribaculaceae	RMAG1343	Bacteroidota	Bacteroidaceae
RUG10687-cluster001	RMAG1343-cluster001	0.611051	RUG10687	Bacteroidota	Muribaculaceae	RMAG1343	Bacteroidota	Bacteroidaceae
RMAG598-cluster004	RMAG1343-cluster001	0.367224	RMAG598	Bacteroidota	Bacteroidaceae	RMAG1343	Bacteroidota	Bacteroidaceae
RMAG1226-cluster002	RMAG1343-cluster001	0.603169	RMAG1226	Bacteroidota	Muribaculaceae	RMAG1343	Bacteroidota	Bacteroidaceae
RUG14618-cluster001	RMAG1343-cluster001	0.557912	RUG14618	Bacteroidota	Muribaculaceae	RMAG1343	Bacteroidota	Bacteroidaceae
RUG11583-cluster002	RMAG1343-cluster001	0.571203	RUG11583	Bacteroidota	Muribaculaceae	RMAG1343	Bacteroidota	Bacteroidaceae
RMAG507-cluster002	RMAG1343-cluster001	0.324508	RMAG507	Bacteroidota	Bacteroidaceae	RMAG1343	Bacteroidota	Bacteroidaceae
RMAG519-cluster004	RMAG1343-cluster001	0.361285	RMAG519	Bacteroidota	Bacteroidaceae	RMAG1343	Bacteroidota	Bacteroidaceae
RMAG165-cluster001	RMAG1343-cluster001	0.319163	RMAG165	Bacteroidota	Muribaculaceae	RMAG1343	Bacteroidota	Bacteroidaceae
RUG13177-cluster001	RMAG1343-cluster001	0.30781	RUG13177	Bacteroidota	Muribaculaceae	RMAG1343	Bacteroidota	Bacteroidaceae
RUG12437-cluster002	RMAG1343-cluster001	0.548905	RUG12437	Bacteroidota	Bacteroidaceae	RMAG1343	Bacteroidota	Bacteroidaceae
RMAG1110-cluster001	RMAG1343-cluster001	0.301717	RMAG1110	Bacteroidota	Paludibacteraceae	RMAG1343	Bacteroidota	Bacteroidaceae
RMAG483-cluster005	RMAG1343-cluster001	0.314128	RMAG483	Bacteroidota	Bacteroidaceae	RMAG1343	Bacteroidota	Bacteroidaceae
RUG13812-cluster001	RMAG1343-cluster001	0.566429	RUG13812	Bacteroidota	Muribaculaceae	RMAG1343	Bacteroidota	Bacteroidaceae
RUG10923-cluster001	RMAG1343-cluster001	0.301534	RUG10923	Bacteroidota	Paludibacteraceae	RMAG1343	Bacteroidota	Bacteroidaceae
RMAG1309-cluster001	RMAG1343-cluster001	0.334565	RMAG1309	Bacteroidota	Muribaculaceae	RMAG1343	Bacteroidota	Bacteroidaceae
RMAG401-cluster001	RMAG1343-cluster001	0.488832	RMAG401	Bacteroidota	Muribaculaceae	RMAG1343	Bacteroidota	Bacteroidaceae
RUG13178-cluster001	RMAG1343-cluster001	0.43354	RUG13178	Bacteroidota	UBA932	RMAG1343	Bacteroidota	Bacteroidaceae
RUG12662-cluster001	RMAG1343-cluster001	0.515429	RUG12662	Bacteroidota	Bacteroidaceae	RMAG1343	Bacteroidota	Bacteroidaceae
RMAG1118-cluster001	RMAG1343-cluster001	0.496695	RMAG1118	Bacteroidota	Muribaculaceae	RMAG1343	Bacteroidota	Bacteroidaceae
RUG10950-cluster001	RMAG1343-cluster001	0.431307	RUG10950	Bacteroidota	UBA932	RMAG1343	Bacteroidota	Bacteroidaceae
RUG10462-cluster002	RMAG1098-cluster001	0.369579	RUG10462	Bacteroidota	Muribaculaceae	RMAG1098	Bacteroidota	Muribaculaceae
RUG10185-cluster005	RMAG1098-cluster001	0.364442	RUG10185	Bacteroidota	Bacteroidaceae	RMAG1098	Bacteroidota	Muribaculaceae
RUG12320-cluster002	RMAG1098-cluster001	0.44109	RUG12320	Bacteroidota	F082	RMAG1098	Bacteroidota	Muribaculaceae
RUG10440-cluster002	RMAG1098-cluster001	0.391597	RUG10440	Bacteroidota	Bacteroidaceae	RMAG1098	Bacteroidota	Muribaculaceae
RUG13459-cluster001	RMAG1098-cluster001	0.325109	RUG13459	Firmicutes	DTU089	RMAG1098	Bacteroidota	Muribaculaceae
RMAG195-cluster003	RMAG1098-cluster001	0.383805	RMAG195	Bacteroidota	Bacteroidaceae	RMAG1098	Bacteroidota	Muribaculaceae
RUG13947-cluster002	RMAG1098-cluster001	0.687074	RUG13947	Bacteroidota	Muribaculaceae	RMAG1098	Bacteroidota	Muribaculaceae
RUG10465-cluster001	RMAG1098-cluster001	0.321183	RUG10465	Bacteroidota	Bacteroidaceae	RMAG1098	Bacteroidota	Muribaculaceae
RUG11282-cluster003	RMAG1098-cluster001	0.356954	RUG11282	Bacteroidota	Bacteroidaceae	RMAG1098	Bacteroidota	Muribaculaceae
RUG12782-cluster001	RMAG1098-cluster001	0.469193	RUG12782	Bacteroidota	Muribaculaceae	RMAG1098	Bacteroidota	Muribaculaceae
RUG12209-cluster001	RMAG1098-cluster001	0.469176	RUG12209	Bacteroidota	Bacteroidaceae	RMAG1098	Bacteroidota	Muribaculaceae
RUG12177-cluster001	RMAG1098-cluster001	0.395339	RUG12177	Bacteroidota	Bacteroidaceae	RMAG1098	Bacteroidota	Muribaculaceae
RUG12091-cluster001	RMAG1098-cluster001	0.374708	RUG12091	Bacteroidota	Muribaculaceae	RMAG1098	Bacteroidota	Muribaculaceae
RUG11084-cluster001	RMAG1098-cluster001	0.455022	RUG11084	Bacteroidota	Bacteroidaceae	RMAG1098	Bacteroidota	Muribaculaceae
RMAG270-cluster002	RMAG1098-cluster001	0.374297	RMAG270	Bacteroidota	Paludibacteraceae	RMAG1098	Bacteroidota	Muribaculaceae
RMAG464-cluster001	RMAG1098-cluster001	0.640417	RMAG464	Bacteroidota	Muribaculaceae	RMAG1098	Bacteroidota	Muribaculaceae
RUG10736-cluster004	RMAG1098-cluster001	0.316528	RUG10736	Euryarchaeota	Methanobacteriaceae	RMAG1098	Bacteroidota	Muribaculaceae
RUG10322-cluster003	RMAG1098-cluster001	0.309961	RUG10322	Firmicutes	Oscillospiraceae	RMAG1098	Bacteroidota	Muribaculaceae
RUG13798-cluster001	RMAG1098-cluster001	0.461248	RUG13798	Bacteroidota	P3	RMAG1098	Bacteroidota	Muribaculaceae
RUG10021-cluster001	RMAG1098-cluster001	0.306018	RUG10021	Bacteroidota	F082	RMAG1098	Bacteroidota	Muribaculaceae
RUG11530-cluster002	RMAG1098-cluster001	0.325521	RUG11530	Bacteroidota	Paludibacteraceae	RMAG1098	Bacteroidota	Muribaculaceae
RUG11550-cluster001	RMAG1098-cluster001	0.451381	RUG11550	Bacteroidota	P3	RMAG1098	Bacteroidota	Muribaculaceae
RUG13005-cluster001	RMAG1098-cluster001	0.421016	RUG13005	Bacteroidota	UBA932	RMAG1098	Bacteroidota	Muribaculaceae
RUG10895-cluster003	RMAG1098-cluster001	0.347213	RUG10895	Bacteroidota	Bacteroidaceae	RMAG1098	Bacteroidota	Muribaculaceae
RUG13828-cluster001	RMAG1098-cluster001	0.678272	RUG13828	Bacteroidota	Bacteroidaceae	RMAG1098	Bacteroidota	Muribaculaceae
RMAG346-cluster003	RMAG1098-cluster001	0.381293	RMAG346	Bacteroidota	Bacteroidaceae	RMAG1098	Bacteroidota	Muribaculaceae
RUG10761-cluster004	RMAG1098-cluster001	0.302674	RUG10761	Bacteroidota	WCHB1-69	RMAG1098	Bacteroidota	Muribaculaceae
RUG12018-cluster002	RMAG1098-cluster001	0.411216	RUG12018	Bacteroidota	Bacteroidaceae	RMAG1098	Bacteroidota	Muribaculaceae
RUG13550-cluster001	RMAG1098-cluster001	0.382136	RUG13550	Bacteroidota	Paludibacteraceae	RMAG1098	Bacteroidota	Muribaculaceae
RUG13238-cluster002	RMAG1098-cluster001	0.319996	RUG13238	Bacteroidota	F082	RMAG1098	Bacteroidota	Muribaculaceae
RUG11512-cluster001	RMAG1098-cluster001	0.401702	RUG11512	Bacteroidota	Muribaculaceae	RMAG1098	Bacteroidota	Muribaculaceae
RUG14773-cluster001	RMAG1098-cluster001	0.332977	RUG14773	Bacteroidota	Bacteroidaceae	RMAG1098	Bacteroidota	Muribaculaceae
RUG14597-cluster003	RMAG1098-cluster001	0.43052	RUG14597	Bacteroidota	Bacteroidaceae	RMAG1098	Bacteroidota	Muribaculaceae
RUG14078-cluster002	RMAG1098-cluster001	0.32487	RUG14078	Bacteroidota	UBA932	RMAG1098	Bacteroidota	Muribaculaceae
RUG13379-cluster001	RMAG1098-cluster001	0.326237	RUG13379	Bacteroidota	Bacteroidaceae	RMAG1098	Bacteroidota	Muribaculaceae
RUG13202-cluster001	RMAG1098-cluster001	0.664698	RUG13202	Bacteroidota	Muribaculaceae	RMAG1098	Bacteroidota	Muribaculaceae
RUG11055-cluster001	RMAG1098-cluster001	0.333178	RUG11055	Bacteroidota	Bacteroidaceae	RMAG1098	Bacteroidota	Muribaculaceae
RUG10967-cluster002	RMAG1098-cluster001	0.306111	RUG10967	Bacteroidota	F082	RMAG1098	Bacteroidota	Muribaculaceae
RUG13516-cluster001	RMAG1098-cluster001	0.332977	RUG13516	Bacteroidota	Bacteroidaceae	RMAG1098	Bacteroidota	Muribaculaceae
RMAG406-cluster001	RMAG1098-cluster001	0.371115	RMAG406	Bacteroidota	Bacteroidaceae	RMAG1098	Bacteroidota	Muribaculaceae
RUG14111-cluster001	RMAG1098-cluster001	0.589013	RUG14111	Bacteroidota	Bacteroidaceae	RMAG1098	Bacteroidota	Muribaculaceae
RUG10286-cluster001	RMAG1098-cluster001	0.355791	RUG10286	Bacteroidota	P3	RMAG1098	Bacteroidota	Muribaculaceae
RUG12054-cluster001	RMAG1098-cluster001	0.319182	RUG12054	Bacteroidota	Muribaculaceae	RMAG1098	Bacteroidota	Muribaculaceae
RUG11547-cluster003	RMAG1098-cluster001	0.367676	RUG11547	Bacteroidota	Bacteroidaceae	RMAG1098	Bacteroidota	Muribaculaceae
RUG12225-cluster001	RMAG1098-cluster001	0.676321	RUG12225	Bacteroidota	Muribaculaceae	RMAG1098	Bacteroidota	Muribaculaceae
RUG10434-cluster004	RMAG1098-cluster001	0.334679	RUG10434	Euryarchaeota	Methanobacteriaceae	RMAG1098	Bacteroidota	Muribaculaceae
RUG12047-cluster001	RMAG1098-cluster001	0.351725	RUG12047	Bacteroidota	Bacteroidaceae	RMAG1098	Bacteroidota	Muribaculaceae
RUG13453-cluster003	RMAG1098-cluster001	0.300392	RUG13453	Firmicutes	DTU089	RMAG1098	Bacteroidota	Muribaculaceae
RMAG855-cluster001	RMAG1098-cluster001	0.412959	RMAG855	Bacteroidota	Muribaculaceae	RMAG1098	Bacteroidota	Muribaculaceae
RUG13118-cluster003	RMAG1098-cluster001	0.308677	RUG13118	Firmicutes	Oscillospiraceae	RMAG1098	Bacteroidota	Muribaculaceae
RUG12420-cluster001	RMAG1098-cluster001	0.350284	RUG12420	Bacteroidota	Muribaculaceae	RMAG1098	Bacteroidota	Muribaculaceae
RUG10200-cluster002	RMAG1098-cluster001	0.320203	RUG10200	Bacteroidota	Paludibacteraceae	RMAG1098	Bacteroidota	Muribaculaceae
RUG11741-cluster002	RMAG1098-cluster001	0.637836	RUG11741	Bacteroidota	Muribaculaceae	RMAG1098	Bacteroidota	Muribaculaceae
RUG12632-cluster001	RMAG1098-cluster001	0.617527	RUG12632	Bacteroidota	Muribaculaceae	RMAG1098	Bacteroidota	Muribaculaceae
RUG11669-cluster002	RMAG1098-cluster001	0.305908	RUG11669	Bacteroidota	Paludibacteraceae	RMAG1098	Bacteroidota	Muribaculaceae
RUG11690-cluster001	RMAG1098-cluster001	0.339791	RUG11690	Bacteroidota	WCHB1-69	RMAG1098	Bacteroidota	Muribaculaceae
RUG11779-cluster003	RMAG1098-cluster001	0.362787	RUG11779	Bacteroidota	WCHB1-69	RMAG1098	Bacteroidota	Muribaculaceae
RUG12996-cluster004	RMAG1098-cluster001	0.350683	RUG12996	Bacteroidota	Paludibacteraceae	RMAG1098	Bacteroidota	Muribaculaceae
RUG11656-cluster001	RMAG1098-cluster001	0.679527	RUG11656	Bacteroidota	Bacteroidaceae	RMAG1098	Bacteroidota	Muribaculaceae
RUG11298-cluster001	RMAG1098-cluster001	0.37247	RUG11298	Bacteroidota	Bacteroidaceae	RMAG1098	Bacteroidota	Muribaculaceae
RUG11585-cluster001	RMAG1098-cluster001	0.562439	RUG11585	Bacteroidota	UBA3663	RMAG1098	Bacteroidota	Muribaculaceae
RUG12469-cluster003	RMAG1098-cluster001	0.45175	RUG12469	Bacteroidota	Bacteroidaceae	RMAG1098	Bacteroidota	Muribaculaceae
RUG12391-cluster002	RMAG1098-cluster001	0.313321	RUG12391	Bacteroidota	Bacteroidaceae	RMAG1098	Bacteroidota	Muribaculaceae
RUG10010-cluster001	RMAG1098-cluster001	0.329407	RUG10010	Bacteroidota	Muribaculaceae	RMAG1098	Bacteroidota	Muribaculaceae
RUG14368-cluster002	RMAG1098-cluster001	0.306695	RUG14368	Bacteroidota	Paludibacteraceae	RMAG1098	Bacteroidota	Muribaculaceae
RUG10327-cluster002	RMAG1098-cluster001	0.61115	RUG10327	Bacteroidota	Muribaculaceae	RMAG1098	Bacteroidota	Muribaculaceae
RUG12780-cluster001	RMAG1098-cluster001	0.324808	RUG12780	Firmicutes	Lachnospiraceae	RMAG1098	Bacteroidota	Muribaculaceae
RMAG34-cluster001	RMAG1098-cluster001	0.391966	RMAG34	Bacteroidota	Muribaculaceae	RMAG1098	Bacteroidota	Muribaculaceae
RUG11724-cluster001	RMAG1098-cluster001	0.393928	RUG11724	Bacteroidota	Muribaculaceae	RMAG1098	Bacteroidota	Muribaculaceae
RUG13802-cluster002	RMAG1098-cluster001	0.303631	RUG13802	Bacteroidota	Paludibacteraceae	RMAG1098	Bacteroidota	Muribaculaceae
RMAG428-cluster001	RMAG1098-cluster001	0.661732	RMAG428	Bacteroidota	Muribaculaceae	RMAG1098	Bacteroidota	Muribaculaceae
RMAG563-cluster002	RMAG1098-cluster001	0.314562	RMAG563	Firmicutes	DTU072	RMAG1098	Bacteroidota	Muribaculaceae
RUG14786-cluster003	RMAG1098-cluster001	0.314343	RUG14786	Bacteroidota	F082	RMAG1098	Bacteroidota	Muribaculaceae
RMAG361-cluster003	RMAG1098-cluster001	0.313128	RMAG361	Bacteroidota	Bacteroidaceae	RMAG1098	Bacteroidota	Muribaculaceae
RUG12459-cluster002	RMAG1098-cluster001	0.418311	RUG12459	Bacteroidota	Bacteroidaceae	RMAG1098	Bacteroidota	Muribaculaceae
RUG12873-cluster001	RMAG1098-cluster001	0.378509	RUG12873	Bacteroidota	Paludibacteraceae	RMAG1098	Bacteroidota	Muribaculaceae
RMAG193-cluster001	RMAG1098-cluster001	0.664698	RMAG193	Bacteroidota	Muribaculaceae	RMAG1098	Bacteroidota	Muribaculaceae
RMAG208-cluster001	RMAG1098-cluster001	0.583925	RMAG208	Bacteroidota	Muribaculaceae	RMAG1098	Bacteroidota	Muribaculaceae
RUG12322-cluster002	RMAG1098-cluster001	0.306346	RUG12322	Bacteroidota	Paludibacteraceae	RMAG1098	Bacteroidota	Muribaculaceae
RUG12371-cluster001	RMAG1098-cluster001	0.373322	RUG12371	Bacteroidota	Muribaculaceae	RMAG1098	Bacteroidota	Muribaculaceae
RUG12590-cluster003	RMAG1098-cluster001	0.669363	RUG12590	Bacteroidota	Bacteroidaceae	RMAG1098	Bacteroidota	Muribaculaceae
RMAG159-cluster001	RMAG1098-cluster001	0.326017	RMAG159	Bacteroidota	WCHB1-69	RMAG1098	Bacteroidota	Muribaculaceae
RUG13472-cluster002	RMAG1098-cluster001	0.343125	RUG13472	Bacteroidota	Paludibacteraceae	RMAG1098	Bacteroidota	Muribaculaceae
RUG10683-cluster001	RMAG1098-cluster001	0.31181	RUG10683	Bacteroidota	P3	RMAG1098	Bacteroidota	Muribaculaceae
RMAG452-cluster004	RMAG1098-cluster001	0.512145	RMAG452	Bacteroidota	Bacteroidaceae	RMAG1098	Bacteroidota	Muribaculaceae
RUG12948-cluster002	RMAG1098-cluster001	0.34957	RUG12948	Bacteroidota	Paludibacteraceae	RMAG1098	Bacteroidota	Muribaculaceae
RUG10044-cluster005	RMAG1098-cluster001	0.320843	RUG10044	Bacteroidota	Bacteroidaceae	RMAG1098	Bacteroidota	Muribaculaceae
RUG10478-cluster001	RMAG1098-cluster001	0.330052	RUG10478	Bacteroidota	Muribaculaceae	RMAG1098	Bacteroidota	Muribaculaceae
RUG13253-cluster001	RMAG1098-cluster001	0.341011	RUG13253	Bacteroidota	UBA932	RMAG1098	Bacteroidota	Muribaculaceae
RUG11452-cluster002	RMAG1098-cluster001	0.455473	RUG11452	Bacteroidota	Bacteroidaceae	RMAG1098	Bacteroidota	Muribaculaceae
RUG14591-cluster001	RMAG1098-cluster001	0.651938	RUG14591	Bacteroidota	Bacteroidaceae	RMAG1098	Bacteroidota	Muribaculaceae
RUG10408-cluster002	RMAG1098-cluster001	0.347674	RUG10408	Bacteroidota	F082	RMAG1098	Bacteroidota	Muribaculaceae
RUG10329-cluster001	RMAG1098-cluster001	0.331627	RUG10329	Bacteroidota	Bacteroidaceae	RMAG1098	Bacteroidota	Muribaculaceae
RUG13013-cluster004	RMAG1098-cluster001	0.32088	RUG13013	Firmicutes	Oscillospiraceae	RMAG1098	Bacteroidota	Muribaculaceae
RUG13826-cluster001	RMAG1098-cluster001	0.532051	RUG13826	Bacteroidota	Muribaculaceae	RMAG1098	Bacteroidota	Muribaculaceae
RUG13272-cluster001	RMAG1098-cluster001	0.314665	RUG13272	Bacteroidota	Paludibacteraceae	RMAG1098	Bacteroidota	Muribaculaceae
RUG11658-cluster002	RMAG1098-cluster001	0.452166	RUG11658	Bacteroidota	Bacteroidaceae	RMAG1098	Bacteroidota	Muribaculaceae
RUG11942-cluster001	RMAG1098-cluster001	0.316928	RUG11942	Bacteroidota	WCHB1-69	RMAG1098	Bacteroidota	Muribaculaceae
RUG13956-cluster002	RMAG1098-cluster001	0.301128	RUG13956	Bacteroidota	Paludibacteraceae	RMAG1098	Bacteroidota	Muribaculaceae
RUG12766-cluster001	RMAG1098-cluster001	0.330709	RUG12766	Bacteroidota	Muribaculaceae	RMAG1098	Bacteroidota	Muribaculaceae
RMAG1025-cluster001	RMAG1098-cluster001	0.661574	RMAG1025	Bacteroidota	Muribaculaceae	RMAG1098	Bacteroidota	Muribaculaceae
RUG12620-cluster006	RMAG1098-cluster001	0.328405	RUG12620	Bacteroidota	Bacteroidaceae	RMAG1098	Bacteroidota	Muribaculaceae
RUG13774-cluster001	RMAG1098-cluster001	0.364918	RUG13774	Bacteroidota	Bacteroidaceae	RMAG1098	Bacteroidota	Muribaculaceae
RMAG849-cluster001	RMAG1098-cluster001	0.31493	RMAG849	Bacteroidota	Paludibacteraceae	RMAG1098	Bacteroidota	Muribaculaceae
RMAG499-cluster001	RMAG1098-cluster001	0.363946	RMAG499	Bacteroidota	Muribaculaceae	RMAG1098	Bacteroidota	Muribaculaceae
RMAG974-cluster001	RMAG1098-cluster001	0.567822	RMAG974	Bacteroidota	Muribaculaceae	RMAG1098	Bacteroidota	Muribaculaceae
RUG11105-cluster002	RMAG1098-cluster001	0.397821	RUG11105	Bacteroidota	Bacteroidaceae	RMAG1098	Bacteroidota	Muribaculaceae
RUG12434-cluster002	RMAG1098-cluster001	0.379161	RUG12434	Bacteroidota	Bacteroidaceae	RMAG1098	Bacteroidota	Muribaculaceae
RUG14358-cluster003	RMAG1098-cluster001	0.414888	RUG14358	Bacteroidota	Bacteroidaceae	RMAG1098	Bacteroidota	Muribaculaceae
RUG11488-cluster001	RMAG1098-cluster001	0.642619	RUG11488	Bacteroidota	Bacteroidaceae	RMAG1098	Bacteroidota	Muribaculaceae
RMAG161-cluster004	RMAG1098-cluster001	0.369813	RMAG161	Bacteroidota	Bacteroidaceae	RMAG1098	Bacteroidota	Muribaculaceae
RUG10919-cluster001	RMAG1098-cluster001	0.477661	RUG10919	Bacteroidota	Bacteroidaceae	RMAG1098	Bacteroidota	Muribaculaceae
RUG14277-cluster001	RMAG1098-cluster001	0.443436	RUG14277	Bacteroidota	Bacteroidaceae	RMAG1098	Bacteroidota	Muribaculaceae
RUG12955-cluster002	RMAG1098-cluster001	0.490426	RUG12955	Bacteroidota	Muribaculaceae	RMAG1098	Bacteroidota	Muribaculaceae
RUG10405-cluster001	RMAG1098-cluster001	0.309036	RUG10405	Bacteroidota	P3	RMAG1098	Bacteroidota	Muribaculaceae
RUG11325-cluster002	RMAG1098-cluster001	0.320219	RUG11325	Bacteroidota	Paludibacteraceae	RMAG1098	Bacteroidota	Muribaculaceae
RMAG284-cluster001	RMAG1098-cluster001	0.494179	RMAG284	Bacteroidota	Muribaculaceae	RMAG1098	Bacteroidota	Muribaculaceae
RUG11753-cluster001	RMAG1098-cluster001	0.33289	RUG11753	Bacteroidota	Bacteroidaceae	RMAG1098	Bacteroidota	Muribaculaceae
RMAG897-cluster001	RMAG1098-cluster001	0.542876	RMAG897	Bacteroidota	Paludibacteraceae	RMAG1098	Bacteroidota	Muribaculaceae
RUG10483-cluster003	RMAG1098-cluster001	0.313235	RUG10483	Firmicutes	Lachnospiraceae	RMAG1098	Bacteroidota	Muribaculaceae
RMAG147-cluster004	RMAG1098-cluster001	0.391969	RMAG147	Bacteroidota	Bacteroidaceae	RMAG1098	Bacteroidota	Muribaculaceae
RUG12985-cluster003	RMAG1098-cluster001	0.308625	RUG12985	Bacteroidota	Bacteroidaceae	RMAG1098	Bacteroidota	Muribaculaceae
RMAG957-cluster001	RMAG1098-cluster001	0.339231	RMAG957	Bacteroidota	Bacteroidaceae	RMAG1098	Bacteroidota	Muribaculaceae
RMAG938-cluster001	RMAG1098-cluster001	0.308105	RMAG938	Bacteroidota	Muribaculaceae	RMAG1098	Bacteroidota	Muribaculaceae
RUG13315-cluster002	RMAG1098-cluster001	0.382363	RUG13315	Bacteroidota	Paludibacteraceae	RMAG1098	Bacteroidota	Muribaculaceae
RUG13816-cluster001	RMAG1098-cluster001	0.323217	RUG13816	Bacteroidota	Muribaculaceae	RMAG1098	Bacteroidota	Muribaculaceae
RUG14727-cluster002	RMAG1098-cluster001	0.586578	RUG14727	Bacteroidota	Bacteroidaceae	RMAG1098	Bacteroidota	Muribaculaceae
RUG13795-cluster001	RMAG1098-cluster001	0.358899	RUG13795	Bacteroidota	Muribaculaceae	RMAG1098	Bacteroidota	Muribaculaceae
RMAG266-cluster003	RMAG1098-cluster001	0.307359	RMAG266	Bacteroidota	Bacteroidaceae	RMAG1098	Bacteroidota	Muribaculaceae
RUG11749-cluster002	RMAG1098-cluster001	0.301139	RUG11749	Bacteroidota	WCHB1-69	RMAG1098	Bacteroidota	Muribaculaceae
RMAG596-cluster001	RMAG1098-cluster001	0.403384	RMAG596	Bacteroidota	Bacteroidaceae	RMAG1098	Bacteroidota	Muribaculaceae
RUG13053-cluster001	RMAG1098-cluster001	0.366976	RUG13053	Bacteroidota	Muribaculaceae	RMAG1098	Bacteroidota	Muribaculaceae
RMAG539-cluster001	RMAG1098-cluster001	0.404366	RMAG539	Bacteroidota	Muribaculaceae	RMAG1098	Bacteroidota	Muribaculaceae
RUG10285-cluster001	RMAG1098-cluster001	0.344967	RUG10285	Bacteroidota	Bacteroidaceae	RMAG1098	Bacteroidota	Muribaculaceae
RMAG8-cluster002	RMAG1098-cluster001	0.546238	RMAG8	Bacteroidota	Paludibacteraceae	RMAG1098	Bacteroidota	Muribaculaceae
RUG10173-cluster004	RMAG1098-cluster001	0.307508	RUG10173	Bacteroidota	Bacteroidaceae	RMAG1098	Bacteroidota	Muribaculaceae
RUG10746-cluster003	RMAG1098-cluster001	0.34373	RUG10746	Bacteroidota	Bacteroidaceae	RMAG1098	Bacteroidota	Muribaculaceae
RUG11267-cluster002	RMAG1098-cluster001	0.309069	RUG11267	Firmicutes	Oscillospiraceae	RMAG1098	Bacteroidota	Muribaculaceae
RUG13310-cluster002	RMAG1098-cluster001	0.322927	RUG13310	Bacteroidota	F082	RMAG1098	Bacteroidota	Muribaculaceae
RUG13767-cluster002	RMAG1098-cluster001	0.301751	RUG13767	Bacteroidota	UBA932	RMAG1098	Bacteroidota	Muribaculaceae
RUG10132-cluster001	RMAG1098-cluster001	0.30093	RUG10132	Bacteroidota	Muribaculaceae	RMAG1098	Bacteroidota	Muribaculaceae
RMAG513-cluster001	RMAG1098-cluster001	0.342996	RMAG513	Bacteroidota	Paludibacteraceae	RMAG1098	Bacteroidota	Muribaculaceae
RUG10614-cluster001	RMAG1098-cluster001	0.318506	RUG10614	Bacteroidota	Muribaculaceae	RMAG1098	Bacteroidota	Muribaculaceae
RUG13867-cluster001	RMAG1098-cluster001	0.312168	RUG13867	Bacteroidota	Muribaculaceae	RMAG1098	Bacteroidota	Muribaculaceae
RUG14455-cluster002	RMAG1098-cluster001	0.304093	RUG14455	Bacteroidota	Bacteroidaceae	RMAG1098	Bacteroidota	Muribaculaceae
RUG14736-cluster001	RMAG1098-cluster001	0.42222	RUG14736	Bacteroidota	Bacteroidaceae	RMAG1098	Bacteroidota	Muribaculaceae
RUG11410-cluster002	RMAG1098-cluster001	0.686945	RUG11410	Bacteroidota	Muribaculaceae	RMAG1098	Bacteroidota	Muribaculaceae
RMAG822-cluster001	RMAG1098-cluster001	0.300193	RMAG822	Bacteroidota	Paludibacteraceae	RMAG1098	Bacteroidota	Muribaculaceae
RUG13711-cluster004	RMAG1098-cluster001	0.316035	RUG13711	Bacteroidota	Bacteroidaceae	RMAG1098	Bacteroidota	Muribaculaceae
RMAG319-cluster001	RMAG1098-cluster001	0.309925	RMAG319	Firmicutes	CAG-917	RMAG1098	Bacteroidota	Muribaculaceae
RMAG589-cluster002	RMAG1098-cluster001	0.629102	RMAG589	Bacteroidota	Bacteroidaceae	RMAG1098	Bacteroidota	Muribaculaceae
RUG11769-cluster005	RMAG1098-cluster001	0.318653	RUG11769	Bacteroidota	Bacteroidaceae	RMAG1098	Bacteroidota	Muribaculaceae
RMAG960-cluster001	RMAG1098-cluster001	0.672138	RMAG960	Bacteroidota	Muribaculaceae	RMAG1098	Bacteroidota	Muribaculaceae
RUG10407-cluster003	RMAG1098-cluster001	0.307586	RUG10407	Bacteroidota	Bacteroidaceae	RMAG1098	Bacteroidota	Muribaculaceae
RUG14496-cluster002	RMAG1098-cluster001	0.305734	RUG14496	Bacteroidota	Paludibacteraceae	RMAG1098	Bacteroidota	Muribaculaceae
RMAG340-cluster003	RMAG1098-cluster001	0.330643	RMAG340	Bacteroidota	Paludibacteraceae	RMAG1098	Bacteroidota	Muribaculaceae
RUG12533-cluster002	RMAG1098-cluster001	0.339963	RUG12533	Bacteroidota	Bacteroidaceae	RMAG1098	Bacteroidota	Muribaculaceae
RUG13012-cluster005	RMAG1098-cluster001	0.308969	RUG13012	Firmicutes	DTU089	RMAG1098	Bacteroidota	Muribaculaceae
RMAG734-cluster002	RMAG1098-cluster001	0.320024	RMAG734	Bacteroidota	Paludibacteraceae	RMAG1098	Bacteroidota	Muribaculaceae
RUG13283-cluster002	RMAG1098-cluster001	0.308173	RUG13283	Bacteroidota	UBA932	RMAG1098	Bacteroidota	Muribaculaceae
RUG12828-cluster002	RMAG1098-cluster001	0.3011	RUG12828	Firmicutes	CAG-272	RMAG1098	Bacteroidota	Muribaculaceae
RUG12953-cluster001	RMAG1098-cluster001	0.368732	RUG12953	Bacteroidota	Muribaculaceae	RMAG1098	Bacteroidota	Muribaculaceae
RUG11775-cluster001	RMAG1098-cluster001	0.644058	RUG11775	Bacteroidota	Muribaculaceae	RMAG1098	Bacteroidota	Muribaculaceae
RUG11056-cluster002	RMAG1098-cluster001	0.330936	RUG11056	Bacteroidota	Bacteroidaceae	RMAG1098	Bacteroidota	Muribaculaceae
RUG13695-cluster001	RMAG1098-cluster001	0.375066	RUG13695	Bacteroidota	Bacteroidaceae	RMAG1098	Bacteroidota	Muribaculaceae
RUG14701-cluster006	RMAG1098-cluster001	0.319152	RUG14701	Firmicutes	Lachnospiraceae	RMAG1098	Bacteroidota	Muribaculaceae
RUG11546-cluster003	RMAG1098-cluster001	0.311063	RUG11546	Bacteroidota	Bacteroidaceae	RMAG1098	Bacteroidota	Muribaculaceae
RMAG7-cluster001	RMAG1098-cluster001	0.308261	RMAG7	Bacteroidota	Bacteroidaceae	RMAG1098	Bacteroidota	Muribaculaceae
RMAG535-cluster001	RMAG1098-cluster001	0.695614	RMAG535	Bacteroidota	Muribaculaceae	RMAG1098	Bacteroidota	Muribaculaceae
RMAG337-cluster001	RMAG1098-cluster001	0.309269	RMAG337	Bacteroidota	F082	RMAG1098	Bacteroidota	Muribaculaceae
RMAG341-cluster002	RMAG1098-cluster001	0.320203	RMAG341	Bacteroidota	Paludibacteraceae	RMAG1098	Bacteroidota	Muribaculaceae
RMAG834-cluster001	RMAG1098-cluster001	0.3057	RMAG834	Bacteroidota	Bacteroidaceae	RMAG1098	Bacteroidota	Muribaculaceae
RUG12526-cluster002	RMAG1098-cluster001	0.306819	RUG12526	Bacteroidota	Bacteroidaceae	RMAG1098	Bacteroidota	Muribaculaceae
RUG12563-cluster002	RMAG1098-cluster001	0.3198	RUG12563	Bacteroidota	Paludibacteraceae	RMAG1098	Bacteroidota	Muribaculaceae
RMAG598-cluster004	RMAG1098-cluster001	0.332224	RMAG598	Bacteroidota	Bacteroidaceae	RMAG1098	Bacteroidota	Muribaculaceae
RMAG473-cluster001	RMAG1098-cluster001	0.301135	RMAG473	Bacteroidota	Paludibacteraceae	RMAG1098	Bacteroidota	Muribaculaceae
RMAG507-cluster002	RMAG1098-cluster001	0.307612	RMAG507	Bacteroidota	Bacteroidaceae	RMAG1098	Bacteroidota	Muribaculaceae
RMAG519-cluster004	RMAG1098-cluster001	0.331726	RMAG519	Bacteroidota	Bacteroidaceae	RMAG1098	Bacteroidota	Muribaculaceae
RMAG165-cluster001	RMAG1098-cluster001	0.323074	RMAG165	Bacteroidota	Muribaculaceae	RMAG1098	Bacteroidota	Muribaculaceae
RMAG934-cluster004	RMAG1098-cluster001	0.30173	RMAG934	Firmicutes	DTU089	RMAG1098	Bacteroidota	Muribaculaceae
RUG13812-cluster001	RMAG1098-cluster001	0.999422	RUG13812	Bacteroidota	Muribaculaceae	RMAG1098	Bacteroidota	Muribaculaceae
RUG10923-cluster001	RMAG1098-cluster001	0.317568	RUG10923	Bacteroidota	Paludibacteraceae	RMAG1098	Bacteroidota	Muribaculaceae
RUG13923-cluster001	RMAG1098-cluster001	0.31981	RUG13923	Bacteroidota	Bacteroidaceae	RMAG1098	Bacteroidota	Muribaculaceae
RUG10462-cluster002	RUG14628-cluster001	0.308817	RUG10462	Bacteroidota	Muribaculaceae	RUG14628	Bacteroidota	Muribaculaceae
RUG12320-cluster002	RUG14628-cluster001	0.340723	RUG12320	Bacteroidota	F082	RUG14628	Bacteroidota	Muribaculaceae
RUG11207-cluster002	RUG14628-cluster001	0.315317	RUG11207	Firmicutes	DTU089	RUG14628	Bacteroidota	Muribaculaceae
RUG10022-cluster001	RUG14628-cluster001	0.383025	RUG10022	Bacteroidota	Muribaculaceae	RUG14628	Bacteroidota	Muribaculaceae
RUG10440-cluster002	RUG14628-cluster001	0.303171	RUG10440	Bacteroidota	Bacteroidaceae	RUG14628	Bacteroidota	Muribaculaceae
RUG13947-cluster002	RUG14628-cluster001	0.537697	RUG13947	Bacteroidota	Muribaculaceae	RUG14628	Bacteroidota	Muribaculaceae
RUG14590-cluster001	RUG14628-cluster001	0.978955	RUG14590	Bacteroidota	Muribaculaceae	RUG14628	Bacteroidota	Muribaculaceae
RUG10465-cluster001	RUG14628-cluster001	0.349234	RUG10465	Bacteroidota	Bacteroidaceae	RUG14628	Bacteroidota	Muribaculaceae
RUG10009-cluster001	RUG14628-cluster001	0.394845	RUG10009	Bacteroidota	Muribaculaceae	RUG14628	Bacteroidota	Muribaculaceae
RUG11282-cluster003	RUG14628-cluster001	0.337079	RUG11282	Bacteroidota	Bacteroidaceae	RUG14628	Bacteroidota	Muribaculaceae
RUG12782-cluster001	RUG14628-cluster001	0.404196	RUG12782	Bacteroidota	Muribaculaceae	RUG14628	Bacteroidota	Muribaculaceae
RUG12209-cluster001	RUG14628-cluster001	0.401056	RUG12209	Bacteroidota	Bacteroidaceae	RUG14628	Bacteroidota	Muribaculaceae
RUG12177-cluster001	RUG14628-cluster001	0.433686	RUG12177	Bacteroidota	Bacteroidaceae	RUG14628	Bacteroidota	Muribaculaceae
RUG12091-cluster001	RUG14628-cluster001	0.344118	RUG12091	Bacteroidota	Muribaculaceae	RUG14628	Bacteroidota	Muribaculaceae
RUG11084-cluster001	RUG14628-cluster001	0.355323	RUG11084	Bacteroidota	Bacteroidaceae	RUG14628	Bacteroidota	Muribaculaceae
RUG13798-cluster001	RUG14628-cluster001	0.392868	RUG13798	Bacteroidota	P3	RUG14628	Bacteroidota	Muribaculaceae
RUG11550-cluster001	RUG14628-cluster001	0.461769	RUG11550	Bacteroidota	P3	RUG14628	Bacteroidota	Muribaculaceae
RUG13770-cluster002	RUG14628-cluster001	0.382271	RUG13770	Bacteroidota	Muribaculaceae	RUG14628	Bacteroidota	Muribaculaceae
RUG13005-cluster001	RUG14628-cluster001	0.395927	RUG13005	Bacteroidota	UBA932	RUG14628	Bacteroidota	Muribaculaceae
RUG13828-cluster001	RUG14628-cluster001	0.427096	RUG13828	Bacteroidota	Bacteroidaceae	RUG14628	Bacteroidota	Muribaculaceae
RUG12018-cluster002	RUG14628-cluster001	0.325697	RUG12018	Bacteroidota	Bacteroidaceae	RUG14628	Bacteroidota	Muribaculaceae
RUG13550-cluster001	RUG14628-cluster001	0.313978	RUG13550	Bacteroidota	Paludibacteraceae	RUG14628	Bacteroidota	Muribaculaceae
RUG11512-cluster001	RUG14628-cluster001	0.404097	RUG11512	Bacteroidota	Muribaculaceae	RUG14628	Bacteroidota	Muribaculaceae
RUG12509-cluster001	RUG14628-cluster001	0.898968	RUG12509	Bacteroidota	Muribaculaceae	RUG14628	Bacteroidota	Muribaculaceae
RUG14597-cluster003	RUG14628-cluster001	0.349541	RUG14597	Bacteroidota	Bacteroidaceae	RUG14628	Bacteroidota	Muribaculaceae
RUG13202-cluster001	RUG14628-cluster001	0.418317	RUG13202	Bacteroidota	Muribaculaceae	RUG14628	Bacteroidota	Muribaculaceae
RUG11055-cluster001	RUG14628-cluster001	0.361505	RUG11055	Bacteroidota	Bacteroidaceae	RUG14628	Bacteroidota	Muribaculaceae
RUG13516-cluster001	RUG14628-cluster001	0.305932	RUG13516	Bacteroidota	Bacteroidaceae	RUG14628	Bacteroidota	Muribaculaceae
RUG14111-cluster001	RUG14628-cluster001	0.462463	RUG14111	Bacteroidota	Bacteroidaceae	RUG14628	Bacteroidota	Muribaculaceae
RUG10286-cluster001	RUG14628-cluster001	0.358507	RUG10286	Bacteroidota	P3	RUG14628	Bacteroidota	Muribaculaceae
RUG12054-cluster001	RUG14628-cluster001	0.302406	RUG12054	Bacteroidota	Muribaculaceae	RUG14628	Bacteroidota	Muribaculaceae
RUG12225-cluster001	RUG14628-cluster001	0.348426	RUG12225	Bacteroidota	Muribaculaceae	RUG14628	Bacteroidota	Muribaculaceae
RUG12047-cluster001	RUG14628-cluster001	0.312299	RUG12047	Bacteroidota	Bacteroidaceae	RUG14628	Bacteroidota	Muribaculaceae
RUG11755-cluster001	RUG14628-cluster001	0.309546	RUG11755	Bacteroidota	Muribaculaceae	RUG14628	Bacteroidota	Muribaculaceae
RUG12420-cluster001	RUG14628-cluster001	0.377103	RUG12420	Bacteroidota	Muribaculaceae	RUG14628	Bacteroidota	Muribaculaceae
RUG11741-cluster002	RUG14628-cluster001	0.560653	RUG11741	Bacteroidota	Muribaculaceae	RUG14628	Bacteroidota	Muribaculaceae
RUG12632-cluster001	RUG14628-cluster001	0.632033	RUG12632	Bacteroidota	Muribaculaceae	RUG14628	Bacteroidota	Muribaculaceae
RUG10425-cluster001	RUG14628-cluster001	0.317989	RUG10425	Bacteroidota	Muribaculaceae	RUG14628	Bacteroidota	Muribaculaceae
RUG11656-cluster001	RUG14628-cluster001	0.579989	RUG11656	Bacteroidota	Bacteroidaceae	RUG14628	Bacteroidota	Muribaculaceae
RUG11298-cluster001	RUG14628-cluster001	0.31282	RUG11298	Bacteroidota	Bacteroidaceae	RUG14628	Bacteroidota	Muribaculaceae
RUG11585-cluster001	RUG14628-cluster001	0.393321	RUG11585	Bacteroidota	UBA3663	RUG14628	Bacteroidota	Muribaculaceae
RUG12469-cluster003	RUG14628-cluster001	0.374395	RUG12469	Bacteroidota	Bacteroidaceae	RUG14628	Bacteroidota	Muribaculaceae
RUG10010-cluster001	RUG14628-cluster001	0.315867	RUG10010	Bacteroidota	Muribaculaceae	RUG14628	Bacteroidota	Muribaculaceae
RUG12169-cluster001	RUG14628-cluster001	0.38274	RUG12169	Bacteroidota	Muribaculaceae	RUG14628	Bacteroidota	Muribaculaceae
RUG10327-cluster002	RUG14628-cluster001	0.327526	RUG10327	Bacteroidota	Muribaculaceae	RUG14628	Bacteroidota	Muribaculaceae
RUG11724-cluster001	RUG14628-cluster001	0.361701	RUG11724	Bacteroidota	Muribaculaceae	RUG14628	Bacteroidota	Muribaculaceae
RUG10004-cluster001	RUG14628-cluster001	0.306389	RUG10004	Bacteroidota	Muribaculaceae	RUG14628	Bacteroidota	Muribaculaceae
RUG12459-cluster002	RUG14628-cluster001	0.448318	RUG12459	Bacteroidota	Bacteroidaceae	RUG14628	Bacteroidota	Muribaculaceae
RUG11492-cluster001	RUG14628-cluster001	0.344082	RUG11492	Bacteroidota	Muribaculaceae	RUG14628	Bacteroidota	Muribaculaceae
RUG12371-cluster001	RUG14628-cluster001	0.345625	RUG12371	Bacteroidota	Muribaculaceae	RUG14628	Bacteroidota	Muribaculaceae
RUG12590-cluster003	RUG14628-cluster001	0.578201	RUG12590	Bacteroidota	Bacteroidaceae	RUG14628	Bacteroidota	Muribaculaceae
RUG14589-cluster001	RUG14628-cluster001	0.323064	RUG14589	Bacteroidota	Bacteroidaceae	RUG14628	Bacteroidota	Muribaculaceae
RUG10478-cluster001	RUG14628-cluster001	0.392211	RUG10478	Bacteroidota	Muribaculaceae	RUG14628	Bacteroidota	Muribaculaceae
RUG13253-cluster001	RUG14628-cluster001	0.324671	RUG13253	Bacteroidota	UBA932	RUG14628	Bacteroidota	Muribaculaceae
RUG11013-cluster001	RUG14628-cluster001	0.30422	RUG11013	Bacteroidota	Bacteroidaceae	RUG14628	Bacteroidota	Muribaculaceae
RUG11452-cluster002	RUG14628-cluster001	0.368521	RUG11452	Bacteroidota	Bacteroidaceae	RUG14628	Bacteroidota	Muribaculaceae
RUG14591-cluster001	RUG14628-cluster001	0.51652	RUG14591	Bacteroidota	Bacteroidaceae	RUG14628	Bacteroidota	Muribaculaceae
RUG10329-cluster001	RUG14628-cluster001	0.305268	RUG10329	Bacteroidota	Bacteroidaceae	RUG14628	Bacteroidota	Muribaculaceae
RUG13826-cluster001	RUG14628-cluster001	0.484169	RUG13826	Bacteroidota	Muribaculaceae	RUG14628	Bacteroidota	Muribaculaceae
RUG11658-cluster002	RUG14628-cluster001	0.354219	RUG11658	Bacteroidota	Bacteroidaceae	RUG14628	Bacteroidota	Muribaculaceae
RUG12766-cluster001	RUG14628-cluster001	0.30437	RUG12766	Bacteroidota	Muribaculaceae	RUG14628	Bacteroidota	Muribaculaceae
RUG11353-cluster001	RUG14628-cluster001	0.357317	RUG11353	Bacteroidota	Muribaculaceae	RUG14628	Bacteroidota	Muribaculaceae
RUG12739-cluster001	RUG14628-cluster001	0.326235	RUG12739	Bacteroidota	Muribaculaceae	RUG14628	Bacteroidota	Muribaculaceae
RUG13774-cluster001	RUG14628-cluster001	0.339969	RUG13774	Bacteroidota	Bacteroidaceae	RUG14628	Bacteroidota	Muribaculaceae
RUG10753-cluster001	RUG14628-cluster001	0.369171	RUG10753	Bacteroidota	Bacteroidaceae	RUG14628	Bacteroidota	Muribaculaceae
RUG11105-cluster002	RUG14628-cluster001	0.300755	RUG11105	Bacteroidota	Bacteroidaceae	RUG14628	Bacteroidota	Muribaculaceae
RUG10912-cluster001	RUG14628-cluster001	0.365654	RUG10912	Bacteroidota	Muribaculaceae	RUG14628	Bacteroidota	Muribaculaceae
RUG14358-cluster003	RUG14628-cluster001	0.305955	RUG14358	Bacteroidota	Bacteroidaceae	RUG14628	Bacteroidota	Muribaculaceae
RUG11488-cluster001	RUG14628-cluster001	0.412629	RUG11488	Bacteroidota	Bacteroidaceae	RUG14628	Bacteroidota	Muribaculaceae
RUG10919-cluster001	RUG14628-cluster001	0.368877	RUG10919	Bacteroidota	Bacteroidaceae	RUG14628	Bacteroidota	Muribaculaceae
RUG14277-cluster001	RUG14628-cluster001	0.369702	RUG14277	Bacteroidota	Bacteroidaceae	RUG14628	Bacteroidota	Muribaculaceae
RUG12955-cluster002	RUG14628-cluster001	0.537726	RUG12955	Bacteroidota	Muribaculaceae	RUG14628	Bacteroidota	Muribaculaceae
RUG10405-cluster001	RUG14628-cluster001	0.308516	RUG10405	Bacteroidota	P3	RUG14628	Bacteroidota	Muribaculaceae
RUG11753-cluster001	RUG14628-cluster001	0.304672	RUG11753	Bacteroidota	Bacteroidaceae	RUG14628	Bacteroidota	Muribaculaceae
RUG14406-cluster001	RUG14628-cluster001	0.365272	RUG14406	Bacteroidota	Muribaculaceae	RUG14628	Bacteroidota	Muribaculaceae
RUG11934-cluster002	RUG14628-cluster001	0.341985	RUG11934	Bacteroidota	Muribaculaceae	RUG14628	Bacteroidota	Muribaculaceae
RUG13816-cluster001	RUG14628-cluster001	0.596584	RUG13816	Bacteroidota	Muribaculaceae	RUG14628	Bacteroidota	Muribaculaceae
RUG13795-cluster001	RUG14628-cluster001	0.336046	RUG13795	Bacteroidota	Muribaculaceae	RUG14628	Bacteroidota	Muribaculaceae
RUG10350-cluster001	RUG14628-cluster001	0.355976	RUG10350	Bacteroidota	Muribaculaceae	RUG14628	Bacteroidota	Muribaculaceae
RUG13053-cluster001	RUG14628-cluster001	0.347045	RUG13053	Bacteroidota	Muribaculaceae	RUG14628	Bacteroidota	Muribaculaceae
RUG10485-cluster001	RUG14628-cluster001	0.301621	RUG10485	Bacteroidota	P3	RUG14628	Bacteroidota	Muribaculaceae
RUG10285-cluster001	RUG14628-cluster001	0.368248	RUG10285	Bacteroidota	Bacteroidaceae	RUG14628	Bacteroidota	Muribaculaceae
RUG10173-cluster004	RUG14628-cluster001	0.311256	RUG10173	Bacteroidota	Bacteroidaceae	RUG14628	Bacteroidota	Muribaculaceae
RUG12777-cluster001	RUG14628-cluster001	0.330282	RUG12777	Bacteroidota	Muribaculaceae	RUG14628	Bacteroidota	Muribaculaceae
RUG10614-cluster001	RUG14628-cluster001	0.346747	RUG10614	Bacteroidota	Muribaculaceae	RUG14628	Bacteroidota	Muribaculaceae
RUG12886-cluster001	RUG14628-cluster001	0.445941	RUG12886	Bacteroidota	Bacteroidaceae	RUG14628	Bacteroidota	Muribaculaceae
RUG13250-cluster001	RUG14628-cluster001	0.322871	RUG13250	Bacteroidota	Muribaculaceae	RUG14628	Bacteroidota	Muribaculaceae
RUG13867-cluster001	RUG14628-cluster001	0.31565	RUG13867	Bacteroidota	Muribaculaceae	RUG14628	Bacteroidota	Muribaculaceae
RUG14455-cluster002	RUG14628-cluster001	0.306331	RUG14455	Bacteroidota	Bacteroidaceae	RUG14628	Bacteroidota	Muribaculaceae
RUG11410-cluster002	RUG14628-cluster001	0.379127	RUG11410	Bacteroidota	Muribaculaceae	RUG14628	Bacteroidota	Muribaculaceae
RUG12398-cluster001	RUG14628-cluster001	0.979715	RUG12398	Bacteroidota	Muribaculaceae	RUG14628	Bacteroidota	Muribaculaceae
RUG12435-cluster001	RUG14628-cluster001	0.865947	RUG12435	Bacteroidota	Muribaculaceae	RUG14628	Bacteroidota	Muribaculaceae
RUG13290-cluster001	RUG14628-cluster001	0.4028	RUG13290	Bacteroidota	Muribaculaceae	RUG14628	Bacteroidota	Muribaculaceae
RUG12533-cluster002	RUG14628-cluster001	0.312613	RUG12533	Bacteroidota	Bacteroidaceae	RUG14628	Bacteroidota	Muribaculaceae
RUG14572-cluster001	RUG14628-cluster001	0.372044	RUG14572	Bacteroidota	Bacteroidaceae	RUG14628	Bacteroidota	Muribaculaceae
RUG12953-cluster001	RUG14628-cluster001	0.304826	RUG12953	Bacteroidota	Muribaculaceae	RUG14628	Bacteroidota	Muribaculaceae
RUG11775-cluster001	RUG14628-cluster001	0.337626	RUG11775	Bacteroidota	Muribaculaceae	RUG14628	Bacteroidota	Muribaculaceae
RUG11056-cluster002	RUG14628-cluster001	0.306115	RUG11056	Bacteroidota	Bacteroidaceae	RUG14628	Bacteroidota	Muribaculaceae
RUG13695-cluster001	RUG14628-cluster001	0.385279	RUG13695	Bacteroidota	Bacteroidaceae	RUG14628	Bacteroidota	Muribaculaceae
RUG10361-cluster001	RUG14628-cluster001	0.380693	RUG10361	Bacteroidota	Muribaculaceae	RUG14628	Bacteroidota	Muribaculaceae
RUG11362-cluster001	RUG14628-cluster001	0.321048	RUG11362	Bacteroidota	Muribaculaceae	RUG14628	Bacteroidota	Muribaculaceae
RUG12437-cluster002	RUG14628-cluster001	0.318926	RUG12437	Bacteroidota	Bacteroidaceae	RUG14628	Bacteroidota	Muribaculaceae
RUG13812-cluster001	RUG14628-cluster001	0.332476	RUG13812	Bacteroidota	Muribaculaceae	RUG14628	Bacteroidota	Muribaculaceae
RUG14583-cluster002	RUG14628-cluster001	0.313409	RUG14583	Bacteroidota	Bacteroidaceae	RUG14628	Bacteroidota	Muribaculaceae
RUG14583-cluster001	RUG14628-cluster001	0.338338	RUG14583	Bacteroidota	Bacteroidaceae	RUG14628	Bacteroidota	Muribaculaceae
RUG12945-cluster003	RUG14628-cluster001	0.301697	RUG12945	Bacteroidota	Bacteroidaceae	RUG14628	Bacteroidota	Muribaculaceae
RUG10607-cluster001	RUG14628-cluster001	0.326251	RUG10607	Bacteroidota	Bacteroidaceae	RUG14628	Bacteroidota	Muribaculaceae
RUG10462-cluster002	RUG14757-cluster001	0.30899	RUG10462	Bacteroidota	Muribaculaceae	RUG14757	Bacteroidota	Bacteroidaceae
RUG12320-cluster002	RUG14757-cluster001	0.347893	RUG12320	Bacteroidota	F082	RUG14757	Bacteroidota	Bacteroidaceae
RUG11207-cluster002	RUG14757-cluster001	0.316613	RUG11207	Firmicutes	DTU089	RUG14757	Bacteroidota	Bacteroidaceae
RUG10440-cluster002	RUG14757-cluster001	0.314846	RUG10440	Bacteroidota	Bacteroidaceae	RUG14757	Bacteroidota	Bacteroidaceae
RUG10465-cluster001	RUG14757-cluster001	0.309106	RUG10465	Bacteroidota	Bacteroidaceae	RUG14757	Bacteroidota	Bacteroidaceae
RUG10661-cluster001	RUG14757-cluster001	0.35103	RUG10661	Bacteroidota	Muribaculaceae	RUG14757	Bacteroidota	Bacteroidaceae
RUG11282-cluster003	RUG14757-cluster001	0.321086	RUG11282	Bacteroidota	Bacteroidaceae	RUG14757	Bacteroidota	Bacteroidaceae
RUG12782-cluster001	RUG14757-cluster001	0.442062	RUG12782	Bacteroidota	Muribaculaceae	RUG14757	Bacteroidota	Bacteroidaceae
RUG12209-cluster001	RUG14757-cluster001	0.38544	RUG12209	Bacteroidota	Bacteroidaceae	RUG14757	Bacteroidota	Bacteroidaceae
RUG12177-cluster001	RUG14757-cluster001	0.379322	RUG12177	Bacteroidota	Bacteroidaceae	RUG14757	Bacteroidota	Bacteroidaceae
RUG12091-cluster001	RUG14757-cluster001	0.314377	RUG12091	Bacteroidota	Muribaculaceae	RUG14757	Bacteroidota	Bacteroidaceae
RUG11084-cluster001	RUG14757-cluster001	0.365355	RUG11084	Bacteroidota	Bacteroidaceae	RUG14757	Bacteroidota	Bacteroidaceae
RUG13798-cluster001	RUG14757-cluster001	0.420609	RUG13798	Bacteroidota	P3	RUG14757	Bacteroidota	Bacteroidaceae
RUG11550-cluster001	RUG14757-cluster001	0.406066	RUG11550	Bacteroidota	P3	RUG14757	Bacteroidota	Bacteroidaceae
RUG13005-cluster001	RUG14757-cluster001	0.35301	RUG13005	Bacteroidota	UBA932	RUG14757	Bacteroidota	Bacteroidaceae
RUG10942-cluster002	RUG14757-cluster001	0.336662	RUG10942	Bacteroidota	Muribaculaceae	RUG14757	Bacteroidota	Bacteroidaceae
RUG10895-cluster003	RUG14757-cluster001	0.33052	RUG10895	Bacteroidota	Bacteroidaceae	RUG14757	Bacteroidota	Bacteroidaceae
RUG13828-cluster001	RUG14757-cluster001	0.348806	RUG13828	Bacteroidota	Bacteroidaceae	RUG14757	Bacteroidota	Bacteroidaceae
RUG12018-cluster002	RUG14757-cluster001	0.367306	RUG12018	Bacteroidota	Bacteroidaceae	RUG14757	Bacteroidota	Bacteroidaceae
RUG11512-cluster001	RUG14757-cluster001	0.327721	RUG11512	Bacteroidota	Muribaculaceae	RUG14757	Bacteroidota	Bacteroidaceae
RUG10055-cluster001	RUG14757-cluster001	0.36477	RUG10055	Bacteroidota	Bacteroidaceae	RUG14757	Bacteroidota	Bacteroidaceae
RUG14597-cluster003	RUG14757-cluster001	0.39365	RUG14597	Bacteroidota	Bacteroidaceae	RUG14757	Bacteroidota	Bacteroidaceae
RUG13202-cluster001	RUG14757-cluster001	0.352098	RUG13202	Bacteroidota	Muribaculaceae	RUG14757	Bacteroidota	Bacteroidaceae
RUG11055-cluster001	RUG14757-cluster001	0.320165	RUG11055	Bacteroidota	Bacteroidaceae	RUG14757	Bacteroidota	Bacteroidaceae
RUG13516-cluster001	RUG14757-cluster001	0.318926	RUG13516	Bacteroidota	Bacteroidaceae	RUG14757	Bacteroidota	Bacteroidaceae
RUG14111-cluster001	RUG14757-cluster001	0.488316	RUG14111	Bacteroidota	Bacteroidaceae	RUG14757	Bacteroidota	Bacteroidaceae
RUG10286-cluster001	RUG14757-cluster001	0.32751	RUG10286	Bacteroidota	P3	RUG14757	Bacteroidota	Bacteroidaceae
RUG11547-cluster003	RUG14757-cluster001	0.300201	RUG11547	Bacteroidota	Bacteroidaceae	RUG14757	Bacteroidota	Bacteroidaceae
RUG12047-cluster001	RUG14757-cluster001	0.310985	RUG12047	Bacteroidota	Bacteroidaceae	RUG14757	Bacteroidota	Bacteroidaceae
RUG11741-cluster002	RUG14757-cluster001	0.392034	RUG11741	Bacteroidota	Muribaculaceae	RUG14757	Bacteroidota	Bacteroidaceae
RUG12632-cluster001	RUG14757-cluster001	0.506625	RUG12632	Bacteroidota	Muribaculaceae	RUG14757	Bacteroidota	Bacteroidaceae
RUG11656-cluster001	RUG14757-cluster001	0.449234	RUG11656	Bacteroidota	Bacteroidaceae	RUG14757	Bacteroidota	Bacteroidaceae
RUG11298-cluster001	RUG14757-cluster001	0.355848	RUG11298	Bacteroidota	Bacteroidaceae	RUG14757	Bacteroidota	Bacteroidaceae
RUG11585-cluster001	RUG14757-cluster001	0.361301	RUG11585	Bacteroidota	UBA3663	RUG14757	Bacteroidota	Bacteroidaceae
RUG12469-cluster003	RUG14757-cluster001	0.408534	RUG12469	Bacteroidota	Bacteroidaceae	RUG14757	Bacteroidota	Bacteroidaceae
RUG11724-cluster001	RUG14757-cluster001	0.335518	RUG11724	Bacteroidota	Muribaculaceae	RUG14757	Bacteroidota	Bacteroidaceae
RUG12459-cluster002	RUG14757-cluster001	0.34298	RUG12459	Bacteroidota	Bacteroidaceae	RUG14757	Bacteroidota	Bacteroidaceae
RUG12371-cluster001	RUG14757-cluster001	0.312138	RUG12371	Bacteroidota	Muribaculaceae	RUG14757	Bacteroidota	Bacteroidaceae
RUG12590-cluster003	RUG14757-cluster001	0.558596	RUG12590	Bacteroidota	Bacteroidaceae	RUG14757	Bacteroidota	Bacteroidaceae
RUG11452-cluster002	RUG14757-cluster001	0.415364	RUG11452	Bacteroidota	Bacteroidaceae	RUG14757	Bacteroidota	Bacteroidaceae
RUG10329-cluster001	RUG14757-cluster001	0.318768	RUG10329	Bacteroidota	Bacteroidaceae	RUG14757	Bacteroidota	Bacteroidaceae
RUG13826-cluster001	RUG14757-cluster001	0.438508	RUG13826	Bacteroidota	Muribaculaceae	RUG14757	Bacteroidota	Bacteroidaceae
RUG11658-cluster002	RUG14757-cluster001	0.368749	RUG11658	Bacteroidota	Bacteroidaceae	RUG14757	Bacteroidota	Bacteroidaceae
RUG10267-cluster001	RUG14757-cluster001	0.312501	RUG10267	Bacteroidota	Bacteroidaceae	RUG14757	Bacteroidota	Bacteroidaceae
RUG12402-cluster002	RUG14757-cluster001	0.372022	RUG12402	Bacteroidota	Bacteroidaceae	RUG14757	Bacteroidota	Bacteroidaceae
RUG12739-cluster001	RUG14757-cluster001	0.301292	RUG12739	Bacteroidota	Muribaculaceae	RUG14757	Bacteroidota	Bacteroidaceae
RUG13774-cluster001	RUG14757-cluster001	0.316248	RUG13774	Bacteroidota	Bacteroidaceae	RUG14757	Bacteroidota	Bacteroidaceae
RUG11105-cluster002	RUG14757-cluster001	0.309241	RUG11105	Bacteroidota	Bacteroidaceae	RUG14757	Bacteroidota	Bacteroidaceae
RUG12434-cluster002	RUG14757-cluster001	0.310558	RUG12434	Bacteroidota	Bacteroidaceae	RUG14757	Bacteroidota	Bacteroidaceae
RUG14358-cluster003	RUG14757-cluster001	0.377266	RUG14358	Bacteroidota	Bacteroidaceae	RUG14757	Bacteroidota	Bacteroidaceae
RUG11488-cluster001	RUG14757-cluster001	0.338646	RUG11488	Bacteroidota	Bacteroidaceae	RUG14757	Bacteroidota	Bacteroidaceae
RUG10919-cluster001	RUG14757-cluster001	0.437091	RUG10919	Bacteroidota	Bacteroidaceae	RUG14757	Bacteroidota	Bacteroidaceae
RUG14277-cluster001	RUG14757-cluster001	0.382146	RUG14277	Bacteroidota	Bacteroidaceae	RUG14757	Bacteroidota	Bacteroidaceae
RUG12955-cluster002	RUG14757-cluster001	0.388523	RUG12955	Bacteroidota	Muribaculaceae	RUG14757	Bacteroidota	Bacteroidaceae
RUG11753-cluster001	RUG14757-cluster001	0.319094	RUG11753	Bacteroidota	Bacteroidaceae	RUG14757	Bacteroidota	Bacteroidaceae
RUG14727-cluster002	RUG14757-cluster001	0.57536	RUG14727	Bacteroidota	Bacteroidaceae	RUG14757	Bacteroidota	Bacteroidaceae
RUG13795-cluster001	RUG14757-cluster001	0.302904	RUG13795	Bacteroidota	Muribaculaceae	RUG14757	Bacteroidota	Bacteroidaceae
RUG13053-cluster001	RUG14757-cluster001	0.336208	RUG13053	Bacteroidota	Muribaculaceae	RUG14757	Bacteroidota	Bacteroidaceae
RUG11877-cluster001	RUG14757-cluster001	0.329793	RUG11877	Bacteroidota	Muribaculaceae	RUG14757	Bacteroidota	Bacteroidaceae
RUG14736-cluster001	RUG14757-cluster001	0.342901	RUG14736	Bacteroidota	Bacteroidaceae	RUG14757	Bacteroidota	Bacteroidaceae
RUG13711-cluster004	RUG14757-cluster001	0.469376	RUG13711	Bacteroidota	Bacteroidaceae	RUG14757	Bacteroidota	Bacteroidaceae
RUG13290-cluster001	RUG14757-cluster001	0.455932	RUG13290	Bacteroidota	Muribaculaceae	RUG14757	Bacteroidota	Bacteroidaceae
RUG10407-cluster003	RUG14757-cluster001	0.316086	RUG10407	Bacteroidota	Bacteroidaceae	RUG14757	Bacteroidota	Bacteroidaceae
RUG12533-cluster002	RUG14757-cluster001	0.355228	RUG12533	Bacteroidota	Bacteroidaceae	RUG14757	Bacteroidota	Bacteroidaceae
RUG11517-cluster001	RUG14757-cluster001	0.335716	RUG11517	Bacteroidota	Bacteroidaceae	RUG14757	Bacteroidota	Bacteroidaceae
RUG14659-cluster001	RUG14757-cluster001	0.502035	RUG14659	Bacteroidota	Bacteroidaceae	RUG14757	Bacteroidota	Bacteroidaceae
RUG13695-cluster001	RUG14757-cluster001	0.31909	RUG13695	Bacteroidota	Bacteroidaceae	RUG14757	Bacteroidota	Bacteroidaceae
RUG10426-cluster001	RUG14757-cluster001	0.312501	RUG10426	Bacteroidota	Bacteroidaceae	RUG14757	Bacteroidota	Bacteroidaceae
RUG14561-cluster001	RUG14757-cluster001	0.339008	RUG14561	Bacteroidota	Bacteroidaceae	RUG14757	Bacteroidota	Bacteroidaceae
RUG10462-cluster002	RUG13019-cluster001	0.366022	RUG10462	Bacteroidota	Muribaculaceae	RUG13019	Bacteroidota	Bacteroidaceae
RUG13005-cluster001	RUG13019-cluster001	0.347357	RUG13005	Bacteroidota	UBA932	RUG13019	Bacteroidota	Bacteroidaceae
RUG12047-cluster001	RUG13019-cluster001	0.438867	RUG12047	Bacteroidota	Bacteroidaceae	RUG13019	Bacteroidota	Bacteroidaceae
RUG12632-cluster001	RUG13019-cluster001	0.371377	RUG12632	Bacteroidota	Muribaculaceae	RUG13019	Bacteroidota	Bacteroidaceae
RUG11656-cluster001	RUG13019-cluster001	0.315973	RUG11656	Bacteroidota	Bacteroidaceae	RUG13019	Bacteroidota	Bacteroidaceae
RUG12590-cluster003	RUG13019-cluster001	0.410287	RUG12590	Bacteroidota	Bacteroidaceae	RUG13019	Bacteroidota	Bacteroidaceae
RUG10044-cluster005	RUG13019-cluster001	0.335015	RUG10044	Bacteroidota	Bacteroidaceae	RUG13019	Bacteroidota	Bacteroidaceae
RUG11013-cluster001	RUG13019-cluster001	0.881569	RUG11013	Bacteroidota	Bacteroidaceae	RUG13019	Bacteroidota	Bacteroidaceae
RUG11713-cluster001	RUG13019-cluster001	0.65316	RUG11713	Bacteroidota	Bacteroidaceae	RUG13019	Bacteroidota	Bacteroidaceae
RUG11743-cluster001	RUG13019-cluster001	0.914982	RUG11743	Bacteroidota	Bacteroidaceae	RUG13019	Bacteroidota	Bacteroidaceae
RUG12562-cluster001	RUG13019-cluster001	0.668802	RUG12562	Bacteroidota	Bacteroidaceae	RUG13019	Bacteroidota	Bacteroidaceae
RUG12774-cluster001	RUG13019-cluster001	0.652992	RUG12774	Bacteroidota	Bacteroidaceae	RUG13019	Bacteroidota	Bacteroidaceae
RUG10607-cluster001	RUG13019-cluster001	0.677645	RUG10607	Bacteroidota	Bacteroidaceae	RUG13019	Bacteroidota	Bacteroidaceae
RUG12742-cluster001	RUG13019-cluster001	0.342638	RUG12742	Bacteroidota	Bacteroidaceae	RUG13019	Bacteroidota	Bacteroidaceae
RUG10462-cluster002	RMAG2489-cluster001	0.321436	RUG10462	Bacteroidota	Muribaculaceae	RMAG2489	Bacteroidota	Muribaculaceae
RUG10185-cluster005	RMAG2489-cluster001	0.316413	RUG10185	Bacteroidota	Bacteroidaceae	RMAG2489	Bacteroidota	Muribaculaceae
RUG12320-cluster002	RMAG2489-cluster001	0.351826	RUG12320	Bacteroidota	F082	RMAG2489	Bacteroidota	Muribaculaceae
RUG11207-cluster002	RMAG2489-cluster001	0.327578	RUG11207	Firmicutes	DTU089	RMAG2489	Bacteroidota	Muribaculaceae
RUG10440-cluster002	RMAG2489-cluster001	0.31115	RUG10440	Bacteroidota	Bacteroidaceae	RMAG2489	Bacteroidota	Muribaculaceae
RUG13947-cluster002	RMAG2489-cluster001	0.60254	RUG13947	Bacteroidota	Muribaculaceae	RMAG2489	Bacteroidota	Muribaculaceae
RUG14590-cluster001	RMAG2489-cluster001	0.594482	RUG14590	Bacteroidota	Muribaculaceae	RMAG2489	Bacteroidota	Muribaculaceae
RUG12069-cluster002	RMAG2489-cluster001	0.435676	RUG12069	Bacteroidota	Bacteroidaceae	RMAG2489	Bacteroidota	Muribaculaceae
RUG10661-cluster001	RMAG2489-cluster001	0.683465	RUG10661	Bacteroidota	Muribaculaceae	RMAG2489	Bacteroidota	Muribaculaceae
RUG11282-cluster003	RMAG2489-cluster001	0.308948	RUG11282	Bacteroidota	Bacteroidaceae	RMAG2489	Bacteroidota	Muribaculaceae
RUG12782-cluster001	RMAG2489-cluster001	0.402438	RUG12782	Bacteroidota	Muribaculaceae	RMAG2489	Bacteroidota	Muribaculaceae
RUG12209-cluster001	RMAG2489-cluster001	0.390001	RUG12209	Bacteroidota	Bacteroidaceae	RMAG2489	Bacteroidota	Muribaculaceae
RUG12091-cluster001	RMAG2489-cluster001	0.335061	RUG12091	Bacteroidota	Muribaculaceae	RMAG2489	Bacteroidota	Muribaculaceae
RUG11084-cluster001	RMAG2489-cluster001	0.368216	RUG11084	Bacteroidota	Bacteroidaceae	RMAG2489	Bacteroidota	Muribaculaceae
RMAG464-cluster001	RMAG2489-cluster001	0.728853	RMAG464	Bacteroidota	Muribaculaceae	RMAG2489	Bacteroidota	Muribaculaceae
RUG13798-cluster001	RMAG2489-cluster001	0.382402	RUG13798	Bacteroidota	P3	RMAG2489	Bacteroidota	Muribaculaceae
RMAG476-cluster001	RMAG2489-cluster001	0.393556	RMAG476	Bacteroidota	Muribaculaceae	RMAG2489	Bacteroidota	Muribaculaceae
RUG11550-cluster001	RMAG2489-cluster001	0.376875	RUG11550	Bacteroidota	P3	RMAG2489	Bacteroidota	Muribaculaceae
RUG13005-cluster001	RMAG2489-cluster001	0.421733	RUG13005	Bacteroidota	UBA932	RMAG2489	Bacteroidota	Muribaculaceae
RUG10942-cluster002	RMAG2489-cluster001	0.586999	RUG10942	Bacteroidota	Muribaculaceae	RMAG2489	Bacteroidota	Muribaculaceae
RUG13828-cluster001	RMAG2489-cluster001	0.349767	RUG13828	Bacteroidota	Bacteroidaceae	RMAG2489	Bacteroidota	Muribaculaceae
RMAG346-cluster003	RMAG2489-cluster001	0.329762	RMAG346	Bacteroidota	Bacteroidaceae	RMAG2489	Bacteroidota	Muribaculaceae
RUG12018-cluster002	RMAG2489-cluster001	0.308185	RUG12018	Bacteroidota	Bacteroidaceae	RMAG2489	Bacteroidota	Muribaculaceae
RUG13550-cluster001	RMAG2489-cluster001	0.340107	RUG13550	Bacteroidota	Paludibacteraceae	RMAG2489	Bacteroidota	Muribaculaceae
RUG11512-cluster001	RMAG2489-cluster001	0.536404	RUG11512	Bacteroidota	Muribaculaceae	RMAG2489	Bacteroidota	Muribaculaceae
RUG12509-cluster001	RMAG2489-cluster001	0.481471	RUG12509	Bacteroidota	Muribaculaceae	RMAG2489	Bacteroidota	Muribaculaceae
RUG10033-cluster002	RMAG2489-cluster001	0.650665	RUG10033	Bacteroidota	Muribaculaceae	RMAG2489	Bacteroidota	Muribaculaceae
RUG10055-cluster001	RMAG2489-cluster001	0.319106	RUG10055	Bacteroidota	Bacteroidaceae	RMAG2489	Bacteroidota	Muribaculaceae
RUG14773-cluster001	RMAG2489-cluster001	0.304466	RUG14773	Bacteroidota	Bacteroidaceae	RMAG2489	Bacteroidota	Muribaculaceae
RUG14597-cluster003	RMAG2489-cluster001	0.330421	RUG14597	Bacteroidota	Bacteroidaceae	RMAG2489	Bacteroidota	Muribaculaceae
RUG13202-cluster001	RMAG2489-cluster001	0.584547	RUG13202	Bacteroidota	Muribaculaceae	RMAG2489	Bacteroidota	Muribaculaceae
RUG13516-cluster001	RMAG2489-cluster001	0.304588	RUG13516	Bacteroidota	Bacteroidaceae	RMAG2489	Bacteroidota	Muribaculaceae
RMAG406-cluster001	RMAG2489-cluster001	0.30002	RMAG406	Bacteroidota	Bacteroidaceae	RMAG2489	Bacteroidota	Muribaculaceae
RUG14111-cluster001	RMAG2489-cluster001	0.496944	RUG14111	Bacteroidota	Bacteroidaceae	RMAG2489	Bacteroidota	Muribaculaceae
RUG12054-cluster001	RMAG2489-cluster001	0.354268	RUG12054	Bacteroidota	Muribaculaceae	RMAG2489	Bacteroidota	Muribaculaceae
RUG12225-cluster001	RMAG2489-cluster001	0.623458	RUG12225	Bacteroidota	Muribaculaceae	RMAG2489	Bacteroidota	Muribaculaceae
RUG12047-cluster001	RMAG2489-cluster001	0.56134	RUG12047	Bacteroidota	Bacteroidaceae	RMAG2489	Bacteroidota	Muribaculaceae
RMAG855-cluster001	RMAG2489-cluster001	0.350542	RMAG855	Bacteroidota	Muribaculaceae	RMAG2489	Bacteroidota	Muribaculaceae
RUG12420-cluster001	RMAG2489-cluster001	0.346714	RUG12420	Bacteroidota	Muribaculaceae	RMAG2489	Bacteroidota	Muribaculaceae
RUG11741-cluster002	RMAG2489-cluster001	0.552308	RUG11741	Bacteroidota	Muribaculaceae	RMAG2489	Bacteroidota	Muribaculaceae
RUG12632-cluster001	RMAG2489-cluster001	0.511473	RUG12632	Bacteroidota	Muribaculaceae	RMAG2489	Bacteroidota	Muribaculaceae
RUG10425-cluster001	RMAG2489-cluster001	0.361721	RUG10425	Bacteroidota	Muribaculaceae	RMAG2489	Bacteroidota	Muribaculaceae
RUG11009-cluster001	RMAG2489-cluster001	0.319637	RUG11009	Bacteroidota	UBA932	RMAG2489	Bacteroidota	Muribaculaceae
RUG11656-cluster001	RMAG2489-cluster001	0.451282	RUG11656	Bacteroidota	Bacteroidaceae	RMAG2489	Bacteroidota	Muribaculaceae
RUG11298-cluster001	RMAG2489-cluster001	0.326099	RUG11298	Bacteroidota	Bacteroidaceae	RMAG2489	Bacteroidota	Muribaculaceae
RUG11585-cluster001	RMAG2489-cluster001	0.424461	RUG11585	Bacteroidota	UBA3663	RMAG2489	Bacteroidota	Muribaculaceae
RUG12469-cluster003	RMAG2489-cluster001	0.346219	RUG12469	Bacteroidota	Bacteroidaceae	RMAG2489	Bacteroidota	Muribaculaceae
RUG10010-cluster001	RMAG2489-cluster001	0.310497	RUG10010	Bacteroidota	Muribaculaceae	RMAG2489	Bacteroidota	Muribaculaceae
RMAG1374-cluster001	RMAG2489-cluster001	0.344427	RMAG1374	Bacteroidota	Bacteroidaceae	RMAG2489	Bacteroidota	Muribaculaceae
RUG10327-cluster002	RMAG2489-cluster001	0.537305	RUG10327	Bacteroidota	Muribaculaceae	RMAG2489	Bacteroidota	Muribaculaceae
RMAG34-cluster001	RMAG2489-cluster001	0.570019	RMAG34	Bacteroidota	Muribaculaceae	RMAG2489	Bacteroidota	Muribaculaceae
RUG11724-cluster001	RMAG2489-cluster001	0.367555	RUG11724	Bacteroidota	Muribaculaceae	RMAG2489	Bacteroidota	Muribaculaceae
RMAG428-cluster001	RMAG2489-cluster001	0.507098	RMAG428	Bacteroidota	Muribaculaceae	RMAG2489	Bacteroidota	Muribaculaceae
RUG10004-cluster001	RMAG2489-cluster001	0.502266	RUG10004	Bacteroidota	Muribaculaceae	RMAG2489	Bacteroidota	Muribaculaceae
RMAG1376-cluster001	RMAG2489-cluster001	0.522668	RMAG1376	Bacteroidota	Muribaculaceae	RMAG2489	Bacteroidota	Muribaculaceae
RMAG1098-cluster001	RMAG2489-cluster001	0.443434	RMAG1098	Bacteroidota	Muribaculaceae	RMAG2489	Bacteroidota	Muribaculaceae
RUG12459-cluster002	RMAG2489-cluster001	0.461121	RUG12459	Bacteroidota	Bacteroidaceae	RMAG2489	Bacteroidota	Muribaculaceae
RUG11492-cluster001	RMAG2489-cluster001	0.353148	RUG11492	Bacteroidota	Muribaculaceae	RMAG2489	Bacteroidota	Muribaculaceae
RMAG193-cluster001	RMAG2489-cluster001	0.584547	RMAG193	Bacteroidota	Muribaculaceae	RMAG2489	Bacteroidota	Muribaculaceae
RMAG208-cluster001	RMAG2489-cluster001	0.499795	RMAG208	Bacteroidota	Muribaculaceae	RMAG2489	Bacteroidota	Muribaculaceae
RUG11457-cluster003	RMAG2489-cluster001	0.311173	RUG11457	Bacteroidota	UBA932	RMAG2489	Bacteroidota	Muribaculaceae
RUG12371-cluster001	RMAG2489-cluster001	0.333661	RUG12371	Bacteroidota	Muribaculaceae	RMAG2489	Bacteroidota	Muribaculaceae
RMAG1969-cluster002	RMAG2489-cluster001	0.462708	RMAG1969	Bacteroidota	Muribaculaceae	RMAG2489	Bacteroidota	Muribaculaceae
RUG12590-cluster003	RMAG2489-cluster001	0.595804	RUG12590	Bacteroidota	Bacteroidaceae	RMAG2489	Bacteroidota	Muribaculaceae
RMAG1423-cluster001	RMAG2489-cluster001	0.371077	RMAG1423	Bacteroidota	P3	RMAG2489	Bacteroidota	Muribaculaceae
RUG13697-cluster001	RMAG2489-cluster001	0.669504	RUG13697	Bacteroidota	Muribaculaceae	RMAG2489	Bacteroidota	Muribaculaceae
RMAG452-cluster004	RMAG2489-cluster001	0.46253	RMAG452	Bacteroidota	Bacteroidaceae	RMAG2489	Bacteroidota	Muribaculaceae
RUG10044-cluster005	RMAG2489-cluster001	0.305699	RUG10044	Bacteroidota	Bacteroidaceae	RMAG2489	Bacteroidota	Muribaculaceae
RUG12743-cluster001	RMAG2489-cluster001	0.67437	RUG12743	Bacteroidota	Muribaculaceae	RMAG2489	Bacteroidota	Muribaculaceae
RUG14589-cluster001	RMAG2489-cluster001	0.383797	RUG14589	Bacteroidota	Bacteroidaceae	RMAG2489	Bacteroidota	Muribaculaceae
RUG14628-cluster001	RMAG2489-cluster001	0.590498	RUG14628	Bacteroidota	Muribaculaceae	RMAG2489	Bacteroidota	Muribaculaceae
RUG10478-cluster001	RMAG2489-cluster001	0.535616	RUG10478	Bacteroidota	Muribaculaceae	RMAG2489	Bacteroidota	Muribaculaceae
RUG13253-cluster001	RMAG2489-cluster001	0.410902	RUG13253	Bacteroidota	UBA932	RMAG2489	Bacteroidota	Muribaculaceae
RUG11822-cluster001	RMAG2489-cluster001	0.328699	RUG11822	Bacteroidota	Muribaculaceae	RMAG2489	Bacteroidota	Muribaculaceae
RUG11452-cluster002	RMAG2489-cluster001	0.347534	RUG11452	Bacteroidota	Bacteroidaceae	RMAG2489	Bacteroidota	Muribaculaceae
RUG14591-cluster001	RMAG2489-cluster001	0.632584	RUG14591	Bacteroidota	Bacteroidaceae	RMAG2489	Bacteroidota	Muribaculaceae
RUG10289-cluster001	RMAG2489-cluster001	0.52095	RUG10289	Bacteroidota	Muribaculaceae	RMAG2489	Bacteroidota	Muribaculaceae
RUG10329-cluster001	RMAG2489-cluster001	0.303421	RUG10329	Bacteroidota	Bacteroidaceae	RMAG2489	Bacteroidota	Muribaculaceae
RUG13826-cluster001	RMAG2489-cluster001	0.508838	RUG13826	Bacteroidota	Muribaculaceae	RMAG2489	Bacteroidota	Muribaculaceae
RUG11658-cluster002	RMAG2489-cluster001	0.365001	RUG11658	Bacteroidota	Bacteroidaceae	RMAG2489	Bacteroidota	Muribaculaceae
RMAG1318-cluster001	RMAG2489-cluster001	0.304186	RMAG1318	Bacteroidota	UBA932	RMAG2489	Bacteroidota	Muribaculaceae
RUG11353-cluster001	RMAG2489-cluster001	0.71848	RUG11353	Bacteroidota	Muribaculaceae	RMAG2489	Bacteroidota	Muribaculaceae
RMAG1025-cluster001	RMAG2489-cluster001	0.527627	RMAG1025	Bacteroidota	Muribaculaceae	RMAG2489	Bacteroidota	Muribaculaceae
RUG12402-cluster002	RMAG2489-cluster001	0.407043	RUG12402	Bacteroidota	Bacteroidaceae	RMAG2489	Bacteroidota	Muribaculaceae
RUG12739-cluster001	RMAG2489-cluster001	0.632922	RUG12739	Bacteroidota	Muribaculaceae	RMAG2489	Bacteroidota	Muribaculaceae
RMAG2467-cluster001	RMAG2489-cluster001	0.335475	RMAG2467	Bacteroidota	Muribaculaceae	RMAG2489	Bacteroidota	Muribaculaceae
RMAG135-cluster001	RMAG2489-cluster001	0.483528	RMAG135	Bacteroidota	Muribaculaceae	RMAG2489	Bacteroidota	Muribaculaceae
RUG13774-cluster001	RMAG2489-cluster001	0.343493	RUG13774	Bacteroidota	Bacteroidaceae	RMAG2489	Bacteroidota	Muribaculaceae
RMAG499-cluster001	RMAG2489-cluster001	0.348073	RMAG499	Bacteroidota	Muribaculaceae	RMAG2489	Bacteroidota	Muribaculaceae
RUG10753-cluster001	RMAG2489-cluster001	0.390103	RUG10753	Bacteroidota	Bacteroidaceae	RMAG2489	Bacteroidota	Muribaculaceae
RMAG974-cluster001	RMAG2489-cluster001	0.534983	RMAG974	Bacteroidota	Muribaculaceae	RMAG2489	Bacteroidota	Muribaculaceae
RUG11105-cluster002	RMAG2489-cluster001	0.311152	RUG11105	Bacteroidota	Bacteroidaceae	RMAG2489	Bacteroidota	Muribaculaceae
RUG14358-cluster003	RMAG2489-cluster001	0.313097	RUG14358	Bacteroidota	Bacteroidaceae	RMAG2489	Bacteroidota	Muribaculaceae
RMAG1642-cluster005	RMAG2489-cluster001	0.341444	RMAG1642	Bacteroidota	Bacteroidaceae	RMAG2489	Bacteroidota	Muribaculaceae
RUG11488-cluster001	RMAG2489-cluster001	0.339467	RUG11488	Bacteroidota	Bacteroidaceae	RMAG2489	Bacteroidota	Muribaculaceae
RMAG161-cluster004	RMAG2489-cluster001	0.32334	RMAG161	Bacteroidota	Bacteroidaceae	RMAG2489	Bacteroidota	Muribaculaceae
RUG12585-cluster001	RMAG2489-cluster001	0.523897	RUG12585	Bacteroidota	Muribaculaceae	RMAG2489	Bacteroidota	Muribaculaceae
RUG14384-cluster002	RMAG2489-cluster001	0.650624	RUG14384	Bacteroidota	Muribaculaceae	RMAG2489	Bacteroidota	Muribaculaceae
RUG10919-cluster001	RMAG2489-cluster001	0.392787	RUG10919	Bacteroidota	Bacteroidaceae	RMAG2489	Bacteroidota	Muribaculaceae
RUG14277-cluster001	RMAG2489-cluster001	0.379846	RUG14277	Bacteroidota	Bacteroidaceae	RMAG2489	Bacteroidota	Muribaculaceae
RUG12955-cluster002	RMAG2489-cluster001	0.461767	RUG12955	Bacteroidota	Muribaculaceae	RMAG2489	Bacteroidota	Muribaculaceae
RMAG284-cluster001	RMAG2489-cluster001	0.467795	RMAG284	Bacteroidota	Muribaculaceae	RMAG2489	Bacteroidota	Muribaculaceae
RUG11753-cluster001	RMAG2489-cluster001	0.305489	RUG11753	Bacteroidota	Bacteroidaceae	RMAG2489	Bacteroidota	Muribaculaceae
RMAG897-cluster001	RMAG2489-cluster001	0.459071	RMAG897	Bacteroidota	Paludibacteraceae	RMAG2489	Bacteroidota	Muribaculaceae
RMAG147-cluster004	RMAG2489-cluster001	0.301124	RMAG147	Bacteroidota	Bacteroidaceae	RMAG2489	Bacteroidota	Muribaculaceae
RUG11934-cluster002	RMAG2489-cluster001	0.665463	RUG11934	Bacteroidota	Muribaculaceae	RMAG2489	Bacteroidota	Muribaculaceae
RMAG234-cluster001	RMAG2489-cluster001	0.484279	RMAG234	Bacteroidota	Muribaculaceae	RMAG2489	Bacteroidota	Muribaculaceae
RMAG2051-cluster002	RMAG2489-cluster001	0.416483	RMAG2051	Bacteroidota	Bacteroidaceae	RMAG2489	Bacteroidota	Muribaculaceae
RMAG938-cluster001	RMAG2489-cluster001	0.454147	RMAG938	Bacteroidota	Muribaculaceae	RMAG2489	Bacteroidota	Muribaculaceae
RUG13816-cluster001	RMAG2489-cluster001	0.310586	RUG13816	Bacteroidota	Muribaculaceae	RMAG2489	Bacteroidota	Muribaculaceae
RUG11777-cluster002	RMAG2489-cluster001	0.39642	RUG11777	Bacteroidota	Muribaculaceae	RMAG2489	Bacteroidota	Muribaculaceae
RUG13795-cluster001	RMAG2489-cluster001	0.340705	RUG13795	Bacteroidota	Muribaculaceae	RMAG2489	Bacteroidota	Muribaculaceae
RUG10350-cluster001	RMAG2489-cluster001	0.452793	RUG10350	Bacteroidota	Muribaculaceae	RMAG2489	Bacteroidota	Muribaculaceae
RMAG596-cluster001	RMAG2489-cluster001	0.346186	RMAG596	Bacteroidota	Bacteroidaceae	RMAG2489	Bacteroidota	Muribaculaceae
RUG13053-cluster001	RMAG2489-cluster001	0.404213	RUG13053	Bacteroidota	Muribaculaceae	RMAG2489	Bacteroidota	Muribaculaceae
RUG12609-cluster001	RMAG2489-cluster001	0.478109	RUG12609	Bacteroidota	Muribaculaceae	RMAG2489	Bacteroidota	Muribaculaceae
RMAG505-cluster002	RMAG2489-cluster001	0.648217	RMAG505	Bacteroidota	Muribaculaceae	RMAG2489	Bacteroidota	Muribaculaceae
RUG11877-cluster001	RMAG2489-cluster001	0.588874	RUG11877	Bacteroidota	Muribaculaceae	RMAG2489	Bacteroidota	Muribaculaceae
RMAG539-cluster001	RMAG2489-cluster001	0.377	RMAG539	Bacteroidota	Muribaculaceae	RMAG2489	Bacteroidota	Muribaculaceae
RUG10285-cluster001	RMAG2489-cluster001	0.37759	RUG10285	Bacteroidota	Bacteroidaceae	RMAG2489	Bacteroidota	Muribaculaceae
RMAG8-cluster002	RMAG2489-cluster001	0.529027	RMAG8	Bacteroidota	Paludibacteraceae	RMAG2489	Bacteroidota	Muribaculaceae
RUG10173-cluster004	RMAG2489-cluster001	0.389285	RUG10173	Bacteroidota	Bacteroidaceae	RMAG2489	Bacteroidota	Muribaculaceae
RMAG1900-cluster001	RMAG2489-cluster001	0.474206	RMAG1900	Bacteroidota	Bacteroidaceae	RMAG2489	Bacteroidota	Muribaculaceae
RMAG1227-cluster003	RMAG2489-cluster001	0.465472	RMAG1227	Bacteroidota	Bacteroidaceae	RMAG2489	Bacteroidota	Muribaculaceae
RUG14450-cluster001	RMAG2489-cluster001	0.372383	RUG14450	Bacteroidota	Muribaculaceae	RMAG2489	Bacteroidota	Muribaculaceae
RUG12777-cluster001	RMAG2489-cluster001	0.331552	RUG12777	Bacteroidota	Muribaculaceae	RMAG2489	Bacteroidota	Muribaculaceae
RUG10614-cluster001	RMAG2489-cluster001	0.482885	RUG10614	Bacteroidota	Muribaculaceae	RMAG2489	Bacteroidota	Muribaculaceae
RUG12886-cluster001	RMAG2489-cluster001	0.490664	RUG12886	Bacteroidota	Bacteroidaceae	RMAG2489	Bacteroidota	Muribaculaceae
RUG13250-cluster001	RMAG2489-cluster001	0.472128	RUG13250	Bacteroidota	Muribaculaceae	RMAG2489	Bacteroidota	Muribaculaceae
RUG13867-cluster001	RMAG2489-cluster001	0.661707	RUG13867	Bacteroidota	Muribaculaceae	RMAG2489	Bacteroidota	Muribaculaceae
RMAG529-cluster001	RMAG2489-cluster001	0.633414	RMAG529	Bacteroidota	Muribaculaceae	RMAG2489	Bacteroidota	Muribaculaceae
RMAG1916-cluster001	RMAG2489-cluster001	0.481447	RMAG1916	Bacteroidota	Bacteroidaceae	RMAG2489	Bacteroidota	Muribaculaceae
RUG14455-cluster002	RMAG2489-cluster001	0.54533	RUG14455	Bacteroidota	Bacteroidaceae	RMAG2489	Bacteroidota	Muribaculaceae
RUG14736-cluster001	RMAG2489-cluster001	0.340511	RUG14736	Bacteroidota	Bacteroidaceae	RMAG2489	Bacteroidota	Muribaculaceae
RUG11410-cluster002	RMAG2489-cluster001	0.400128	RUG11410	Bacteroidota	Muribaculaceae	RMAG2489	Bacteroidota	Muribaculaceae
RUG11713-cluster001	RMAG2489-cluster001	0.452857	RUG11713	Bacteroidota	Bacteroidaceae	RMAG2489	Bacteroidota	Muribaculaceae
RUG12398-cluster001	RMAG2489-cluster001	0.591538	RUG12398	Bacteroidota	Muribaculaceae	RMAG2489	Bacteroidota	Muribaculaceae
RUG13799-cluster001	RMAG2489-cluster001	0.678071	RUG13799	Bacteroidota	Muribaculaceae	RMAG2489	Bacteroidota	Muribaculaceae
RUG12435-cluster001	RMAG2489-cluster001	0.591048	RUG12435	Bacteroidota	Muribaculaceae	RMAG2489	Bacteroidota	Muribaculaceae
RMAG589-cluster002	RMAG2489-cluster001	0.551005	RMAG589	Bacteroidota	Bacteroidaceae	RMAG2489	Bacteroidota	Muribaculaceae
RMAG1656-cluster001	RMAG2489-cluster001	0.450213	RMAG1656	Bacteroidota	Muribaculaceae	RMAG2489	Bacteroidota	Muribaculaceae
RMAG116-cluster001	RMAG2489-cluster001	0.61207	RMAG116	Bacteroidota	Muribaculaceae	RMAG2489	Bacteroidota	Muribaculaceae
RUG11764-cluster001	RMAG2489-cluster001	0.343569	RUG11764	Bacteroidota	Muribaculaceae	RMAG2489	Bacteroidota	Muribaculaceae
RMAG163-cluster001	RMAG2489-cluster001	0.642487	RMAG163	Bacteroidota	Muribaculaceae	RMAG2489	Bacteroidota	Muribaculaceae
RUG10078-cluster001	RMAG2489-cluster001	0.484279	RUG10078	Bacteroidota	Muribaculaceae	RMAG2489	Bacteroidota	Muribaculaceae
RMAG960-cluster001	RMAG2489-cluster001	0.614425	RMAG960	Bacteroidota	Muribaculaceae	RMAG2489	Bacteroidota	Muribaculaceae
RUG12080-cluster002	RMAG2489-cluster001	0.650506	RUG12080	Bacteroidota	Muribaculaceae	RMAG2489	Bacteroidota	Muribaculaceae
RUG13290-cluster001	RMAG2489-cluster001	0.450213	RUG13290	Bacteroidota	Muribaculaceae	RMAG2489	Bacteroidota	Muribaculaceae
RMAG1343-cluster001	RMAG2489-cluster001	0.377697	RMAG1343	Bacteroidota	Bacteroidaceae	RMAG2489	Bacteroidota	Muribaculaceae
RMAG421-cluster001	RMAG2489-cluster001	0.520346	RMAG421	Bacteroidota	Muribaculaceae	RMAG2489	Bacteroidota	Muribaculaceae
RUG12533-cluster002	RMAG2489-cluster001	0.313203	RUG12533	Bacteroidota	Bacteroidaceae	RMAG2489	Bacteroidota	Muribaculaceae
RUG11517-cluster001	RMAG2489-cluster001	0.388667	RUG11517	Bacteroidota	Bacteroidaceae	RMAG2489	Bacteroidota	Muribaculaceae
RUG12953-cluster001	RMAG2489-cluster001	0.309353	RUG12953	Bacteroidota	Muribaculaceae	RMAG2489	Bacteroidota	Muribaculaceae
RUG11775-cluster001	RMAG2489-cluster001	0.745936	RUG11775	Bacteroidota	Muribaculaceae	RMAG2489	Bacteroidota	Muribaculaceae
RUG14659-cluster001	RMAG2489-cluster001	0.531351	RUG14659	Bacteroidota	Bacteroidaceae	RMAG2489	Bacteroidota	Muribaculaceae
RUG13695-cluster001	RMAG2489-cluster001	0.328631	RUG13695	Bacteroidota	Bacteroidaceae	RMAG2489	Bacteroidota	Muribaculaceae
RMAG7-cluster001	RMAG2489-cluster001	0.327201	RMAG7	Bacteroidota	Bacteroidaceae	RMAG2489	Bacteroidota	Muribaculaceae
RMAG535-cluster001	RMAG2489-cluster001	0.584664	RMAG535	Bacteroidota	Muribaculaceae	RMAG2489	Bacteroidota	Muribaculaceae
RUG11288-cluster002	RMAG2489-cluster001	0.435429	RUG11288	Bacteroidota	Bacteroidaceae	RMAG2489	Bacteroidota	Muribaculaceae
RMAG1259-cluster001	RMAG2489-cluster001	0.578912	RMAG1259	Bacteroidota	Muribaculaceae	RMAG2489	Bacteroidota	Muribaculaceae
RMAG834-cluster001	RMAG2489-cluster001	0.404791	RMAG834	Bacteroidota	Bacteroidaceae	RMAG2489	Bacteroidota	Muribaculaceae
RUG11362-cluster001	RMAG2489-cluster001	0.337437	RUG11362	Bacteroidota	Muribaculaceae	RMAG2489	Bacteroidota	Muribaculaceae
RUG14584-cluster002	RMAG2489-cluster001	0.650506	RUG14584	Bacteroidota	Muribaculaceae	RMAG2489	Bacteroidota	Muribaculaceae
RUG10687-cluster001	RMAG2489-cluster001	0.675748	RUG10687	Bacteroidota	Muribaculaceae	RMAG2489	Bacteroidota	Muribaculaceae
RMAG1774-cluster001	RMAG2489-cluster001	0.512601	RMAG1774	Bacteroidota	Bacteroidaceae	RMAG2489	Bacteroidota	Muribaculaceae
RMAG598-cluster004	RMAG2489-cluster001	0.361309	RMAG598	Bacteroidota	Bacteroidaceae	RMAG2489	Bacteroidota	Muribaculaceae
RMAG1226-cluster002	RMAG2489-cluster001	0.347444	RMAG1226	Bacteroidota	Muribaculaceae	RMAG2489	Bacteroidota	Muribaculaceae
RUG12562-cluster001	RMAG2489-cluster001	0.351588	RUG12562	Bacteroidota	Bacteroidaceae	RMAG2489	Bacteroidota	Muribaculaceae
RUG13726-cluster001	RMAG2489-cluster001	0.672162	RUG13726	Bacteroidota	Muribaculaceae	RMAG2489	Bacteroidota	Muribaculaceae
RMAG1738-cluster001	RMAG2489-cluster001	0.677861	RMAG1738	Bacteroidota	Muribaculaceae	RMAG2489	Bacteroidota	Muribaculaceae
RUG14618-cluster001	RMAG2489-cluster001	0.48433	RUG14618	Bacteroidota	Muribaculaceae	RMAG2489	Bacteroidota	Muribaculaceae
RUG11583-cluster002	RMAG2489-cluster001	0.648217	RUG11583	Bacteroidota	Muribaculaceae	RMAG2489	Bacteroidota	Muribaculaceae
RUG11289-cluster001	RMAG2489-cluster001	0.349833	RUG11289	Bacteroidota	Muribaculaceae	RMAG2489	Bacteroidota	Muribaculaceae
RMAG507-cluster002	RMAG2489-cluster001	0.314587	RMAG507	Bacteroidota	Bacteroidaceae	RMAG2489	Bacteroidota	Muribaculaceae
RMAG2445-cluster002	RMAG2489-cluster001	0.308557	RMAG2445	Bacteroidota	Muribaculaceae	RMAG2489	Bacteroidota	Muribaculaceae
RMAG486-cluster001	RMAG2489-cluster001	0.573286	RMAG486	Bacteroidota	Muribaculaceae	RMAG2489	Bacteroidota	Muribaculaceae
RUG12418-cluster002	RMAG2489-cluster001	0.387053	RUG12418	Bacteroidota	Bacteroidaceae	RMAG2489	Bacteroidota	Muribaculaceae
RUG10402-cluster001	RMAG2489-cluster001	0.353085	RUG10402	Bacteroidota	Bacteroidaceae	RMAG2489	Bacteroidota	Muribaculaceae
RMAG165-cluster001	RMAG2489-cluster001	0.304195	RMAG165	Bacteroidota	Muribaculaceae	RMAG2489	Bacteroidota	Muribaculaceae
RMAG1815-cluster004	RMAG2489-cluster001	0.389285	RMAG1815	Bacteroidota	Bacteroidaceae	RMAG2489	Bacteroidota	Muribaculaceae
RUG13177-cluster001	RMAG2489-cluster001	0.670227	RUG13177	Bacteroidota	Muribaculaceae	RMAG2489	Bacteroidota	Muribaculaceae
RMAG483-cluster005	RMAG2489-cluster001	0.30449	RMAG483	Bacteroidota	Bacteroidaceae	RMAG2489	Bacteroidota	Muribaculaceae
RMAG508-cluster002	RMAG2489-cluster001	0.391078	RMAG508	Bacteroidota	Muribaculaceae	RMAG2489	Bacteroidota	Muribaculaceae
RUG12557-cluster001	RMAG2489-cluster001	0.378168	RUG12557	Bacteroidota	Bacteroidaceae	RMAG2489	Bacteroidota	Muribaculaceae
RMAG1309-cluster001	RMAG2489-cluster001	0.325322	RMAG1309	Bacteroidota	Muribaculaceae	RMAG2489	Bacteroidota	Muribaculaceae
RUG10368-cluster001	RMAG2489-cluster001	0.409399	RUG10368	Bacteroidota	Bacteroidaceae	RMAG2489	Bacteroidota	Muribaculaceae
RUG14583-cluster001	RMAG2489-cluster001	0.385325	RUG14583	Bacteroidota	Bacteroidaceae	RMAG2489	Bacteroidota	Muribaculaceae
RMAG401-cluster001	RMAG2489-cluster001	0.571394	RMAG401	Bacteroidota	Muribaculaceae	RMAG2489	Bacteroidota	Muribaculaceae
RMAG2205-cluster002	RMAG2489-cluster001	0.323063	RMAG2205	Bacteroidota	Paludibacteraceae	RMAG2489	Bacteroidota	Muribaculaceae
RMAG1997-cluster001	RMAG2489-cluster001	0.347382	RMAG1997	Bacteroidota	Bacteroidaceae	RMAG2489	Bacteroidota	Muribaculaceae
RUG12310-cluster001	RMAG2489-cluster001	0.522035	RUG12310	Bacteroidota	Muribaculaceae	RMAG2489	Bacteroidota	Muribaculaceae
RUG12945-cluster003	RMAG2489-cluster001	0.38438	RUG12945	Bacteroidota	Bacteroidaceae	RMAG2489	Bacteroidota	Muribaculaceae
RMAG1118-cluster001	RMAG2489-cluster001	0.507464	RMAG1118	Bacteroidota	Muribaculaceae	RMAG2489	Bacteroidota	Muribaculaceae
RUG10107-cluster001	RMAG2489-cluster001	0.369805	RUG10107	Bacteroidota	Bacteroidaceae	RMAG2489	Bacteroidota	Muribaculaceae
RMAG63-cluster003	RMAG2489-cluster001	0.461585	RMAG63	Bacteroidota	Bacteroidaceae	RMAG2489	Bacteroidota	Muribaculaceae
RUG12638-cluster001	RMAG2489-cluster001	0.328325	RUG12638	Bacteroidota	Muribaculaceae	RMAG2489	Bacteroidota	Muribaculaceae
RMAG2015-cluster001	RMAG2489-cluster001	0.361249	RMAG2015	Bacteroidota	Bacteroidaceae	RMAG2489	Bacteroidota	Muribaculaceae
RMAG2105-cluster001	RMAG2489-cluster001	0.493576	RMAG2105	Bacteroidota	Muribaculaceae	RMAG2489	Bacteroidota	Muribaculaceae
RMAG2080-cluster003	RMAG2489-cluster001	0.398894	RMAG2080	Bacteroidota	Bacteroidaceae	RMAG2489	Bacteroidota	Muribaculaceae
RMAG243-cluster001	RMAG2489-cluster001	0.369794	RMAG243	Bacteroidota	Bacteroidaceae	RMAG2489	Bacteroidota	Muribaculaceae
RMAG2144-cluster001	RMAG2489-cluster001	0.668702	RMAG2144	Bacteroidota	Muribaculaceae	RMAG2489	Bacteroidota	Muribaculaceae
RMAG2292-cluster001	RMAG2489-cluster001	0.365231	RMAG2292	Bacteroidota	Bacteroidaceae	RMAG2489	Bacteroidota	Muribaculaceae
RUG10462-cluster002	RMAG284-cluster001	0.362813	RUG10462	Bacteroidota	Muribaculaceae	RMAG284	Bacteroidota	Muribaculaceae
RUG12320-cluster002	RMAG284-cluster001	0.358097	RUG12320	Bacteroidota	F082	RMAG284	Bacteroidota	Muribaculaceae
RUG10440-cluster002	RMAG284-cluster001	0.348918	RUG10440	Bacteroidota	Bacteroidaceae	RMAG284	Bacteroidota	Muribaculaceae
RUG12782-cluster001	RMAG284-cluster001	0.385915	RUG12782	Bacteroidota	Muribaculaceae	RMAG284	Bacteroidota	Muribaculaceae
RUG12209-cluster001	RMAG284-cluster001	0.325355	RUG12209	Bacteroidota	Bacteroidaceae	RMAG284	Bacteroidota	Muribaculaceae
RUG11084-cluster001	RMAG284-cluster001	0.328105	RUG11084	Bacteroidota	Bacteroidaceae	RMAG284	Bacteroidota	Muribaculaceae
RUG13005-cluster001	RMAG284-cluster001	0.352012	RUG13005	Bacteroidota	UBA932	RMAG284	Bacteroidota	Muribaculaceae
RUG13550-cluster001	RMAG284-cluster001	0.328008	RUG13550	Bacteroidota	Paludibacteraceae	RMAG284	Bacteroidota	Muribaculaceae
RUG14597-cluster003	RMAG284-cluster001	0.312621	RUG14597	Bacteroidota	Bacteroidaceae	RMAG284	Bacteroidota	Muribaculaceae
RUG14111-cluster001	RMAG284-cluster001	0.361541	RUG14111	Bacteroidota	Bacteroidaceae	RMAG284	Bacteroidota	Muribaculaceae
RUG12054-cluster001	RMAG284-cluster001	0.573953	RUG12054	Bacteroidota	Muribaculaceae	RMAG284	Bacteroidota	Muribaculaceae
RUG11547-cluster003	RMAG284-cluster001	0.310105	RUG11547	Bacteroidota	Bacteroidaceae	RMAG284	Bacteroidota	Muribaculaceae
RUG12632-cluster001	RMAG284-cluster001	0.355636	RUG12632	Bacteroidota	Muribaculaceae	RMAG284	Bacteroidota	Muribaculaceae
RUG11656-cluster001	RMAG284-cluster001	0.330167	RUG11656	Bacteroidota	Bacteroidaceae	RMAG284	Bacteroidota	Muribaculaceae
RUG11724-cluster001	RMAG284-cluster001	0.347218	RUG11724	Bacteroidota	Muribaculaceae	RMAG284	Bacteroidota	Muribaculaceae
RMAG208-cluster001	RMAG284-cluster001	0.570773	RMAG208	Bacteroidota	Muribaculaceae	RMAG284	Bacteroidota	Muribaculaceae
RUG12590-cluster003	RMAG284-cluster001	0.460277	RUG12590	Bacteroidota	Bacteroidaceae	RMAG284	Bacteroidota	Muribaculaceae
RUG11452-cluster002	RMAG284-cluster001	0.332509	RUG11452	Bacteroidota	Bacteroidaceae	RMAG284	Bacteroidota	Muribaculaceae
RUG13826-cluster001	RMAG284-cluster001	0.61448	RUG13826	Bacteroidota	Muribaculaceae	RMAG284	Bacteroidota	Muribaculaceae
RUG11658-cluster002	RMAG284-cluster001	0.398855	RUG11658	Bacteroidota	Bacteroidaceae	RMAG284	Bacteroidota	Muribaculaceae
RUG12434-cluster002	RMAG284-cluster001	0.318565	RUG12434	Bacteroidota	Bacteroidaceae	RMAG284	Bacteroidota	Muribaculaceae
RUG14358-cluster003	RMAG284-cluster001	0.302928	RUG14358	Bacteroidota	Bacteroidaceae	RMAG284	Bacteroidota	Muribaculaceae
RUG10919-cluster001	RMAG284-cluster001	0.351082	RUG10919	Bacteroidota	Bacteroidaceae	RMAG284	Bacteroidota	Muribaculaceae
RUG14277-cluster001	RMAG284-cluster001	0.315135	RUG14277	Bacteroidota	Bacteroidaceae	RMAG284	Bacteroidota	Muribaculaceae
RUG13053-cluster001	RMAG284-cluster001	0.675295	RUG13053	Bacteroidota	Muribaculaceae	RMAG284	Bacteroidota	Muribaculaceae
RMAG8-cluster002	RMAG284-cluster001	0.476157	RMAG8	Bacteroidota	Paludibacteraceae	RMAG284	Bacteroidota	Muribaculaceae
RUG10132-cluster001	RMAG284-cluster001	0.41651	RUG10132	Bacteroidota	Muribaculaceae	RMAG284	Bacteroidota	Muribaculaceae
RUG14736-cluster001	RMAG284-cluster001	0.364927	RUG14736	Bacteroidota	Bacteroidaceae	RMAG284	Bacteroidota	Muribaculaceae
RUG10462-cluster002	RMAG184-cluster002	0.331518	RUG10462	Bacteroidota	Muribaculaceae	RMAG184	Bacteroidota	Muribaculaceae
RUG10185-cluster005	RMAG184-cluster002	0.330233	RUG10185	Bacteroidota	Bacteroidaceae	RMAG184	Bacteroidota	Muribaculaceae
RUG12320-cluster002	RMAG184-cluster002	0.400906	RUG12320	Bacteroidota	F082	RMAG184	Bacteroidota	Muribaculaceae
RUG10022-cluster001	RMAG184-cluster002	1	RUG10022	Bacteroidota	Muribaculaceae	RMAG184	Bacteroidota	Muribaculaceae
RUG10440-cluster002	RMAG184-cluster002	0.347836	RUG10440	Bacteroidota	Bacteroidaceae	RMAG184	Bacteroidota	Muribaculaceae
RUG13947-cluster002	RMAG184-cluster002	0.506212	RUG13947	Bacteroidota	Muribaculaceae	RMAG184	Bacteroidota	Muribaculaceae
RUG10465-cluster001	RMAG184-cluster002	0.37317	RUG10465	Bacteroidota	Bacteroidaceae	RMAG184	Bacteroidota	Muribaculaceae
RUG10661-cluster001	RMAG184-cluster002	0.698505	RUG10661	Bacteroidota	Muribaculaceae	RMAG184	Bacteroidota	Muribaculaceae
RUG13110-cluster001	RMAG184-cluster002	0.358613	RUG13110	Bacteroidota	F082	RMAG184	Bacteroidota	Muribaculaceae
RUG10009-cluster001	RMAG184-cluster002	0.906047	RUG10009	Bacteroidota	Muribaculaceae	RMAG184	Bacteroidota	Muribaculaceae
RUG11282-cluster003	RMAG184-cluster002	0.325004	RUG11282	Bacteroidota	Bacteroidaceae	RMAG184	Bacteroidota	Muribaculaceae
RUG12782-cluster001	RMAG184-cluster002	0.426364	RUG12782	Bacteroidota	Muribaculaceae	RMAG184	Bacteroidota	Muribaculaceae
RUG12209-cluster001	RMAG184-cluster002	0.438597	RUG12209	Bacteroidota	Bacteroidaceae	RMAG184	Bacteroidota	Muribaculaceae
RUG12177-cluster001	RMAG184-cluster002	0.464267	RUG12177	Bacteroidota	Bacteroidaceae	RMAG184	Bacteroidota	Muribaculaceae
RUG12091-cluster001	RMAG184-cluster002	0.417505	RUG12091	Bacteroidota	Muribaculaceae	RMAG184	Bacteroidota	Muribaculaceae
RUG11084-cluster001	RMAG184-cluster002	0.344946	RUG11084	Bacteroidota	Bacteroidaceae	RMAG184	Bacteroidota	Muribaculaceae
RUG13798-cluster001	RMAG184-cluster002	0.424154	RUG13798	Bacteroidota	P3	RMAG184	Bacteroidota	Muribaculaceae
RUG11550-cluster001	RMAG184-cluster002	0.504231	RUG11550	Bacteroidota	P3	RMAG184	Bacteroidota	Muribaculaceae
RUG13770-cluster002	RMAG184-cluster002	0.975196	RUG13770	Bacteroidota	Muribaculaceae	RMAG184	Bacteroidota	Muribaculaceae
RUG13005-cluster001	RMAG184-cluster002	0.40378	RUG13005	Bacteroidota	UBA932	RMAG184	Bacteroidota	Muribaculaceae
RUG10942-cluster002	RMAG184-cluster002	0.657902	RUG10942	Bacteroidota	Muribaculaceae	RMAG184	Bacteroidota	Muribaculaceae
RUG10895-cluster003	RMAG184-cluster002	0.317504	RUG10895	Bacteroidota	Bacteroidaceae	RMAG184	Bacteroidota	Muribaculaceae
RUG13828-cluster001	RMAG184-cluster002	0.637902	RUG13828	Bacteroidota	Bacteroidaceae	RMAG184	Bacteroidota	Muribaculaceae
RUG12018-cluster002	RMAG184-cluster002	0.352614	RUG12018	Bacteroidota	Bacteroidaceae	RMAG184	Bacteroidota	Muribaculaceae
RUG13550-cluster001	RMAG184-cluster002	0.311776	RUG13550	Bacteroidota	Paludibacteraceae	RMAG184	Bacteroidota	Muribaculaceae
RUG11512-cluster001	RMAG184-cluster002	0.405006	RUG11512	Bacteroidota	Muribaculaceae	RMAG184	Bacteroidota	Muribaculaceae
RUG12509-cluster001	RMAG184-cluster002	0.340256	RUG12509	Bacteroidota	Muribaculaceae	RMAG184	Bacteroidota	Muribaculaceae
RUG10033-cluster002	RMAG184-cluster002	0.379798	RUG10033	Bacteroidota	Muribaculaceae	RMAG184	Bacteroidota	Muribaculaceae
RUG14773-cluster001	RMAG184-cluster002	0.324892	RUG14773	Bacteroidota	Bacteroidaceae	RMAG184	Bacteroidota	Muribaculaceae
RUG14597-cluster003	RMAG184-cluster002	0.378136	RUG14597	Bacteroidota	Bacteroidaceae	RMAG184	Bacteroidota	Muribaculaceae
RUG13202-cluster001	RMAG184-cluster002	0.456826	RUG13202	Bacteroidota	Muribaculaceae	RMAG184	Bacteroidota	Muribaculaceae
RUG11055-cluster001	RMAG184-cluster002	0.387608	RUG11055	Bacteroidota	Bacteroidaceae	RMAG184	Bacteroidota	Muribaculaceae
RUG13516-cluster001	RMAG184-cluster002	0.325014	RUG13516	Bacteroidota	Bacteroidaceae	RMAG184	Bacteroidota	Muribaculaceae
RUG14111-cluster001	RMAG184-cluster002	0.630331	RUG14111	Bacteroidota	Bacteroidaceae	RMAG184	Bacteroidota	Muribaculaceae
RUG10286-cluster001	RMAG184-cluster002	0.329087	RUG10286	Bacteroidota	P3	RMAG184	Bacteroidota	Muribaculaceae
RUG12054-cluster001	RMAG184-cluster002	0.318775	RUG12054	Bacteroidota	Muribaculaceae	RMAG184	Bacteroidota	Muribaculaceae
RUG11547-cluster003	RMAG184-cluster002	0.328446	RUG11547	Bacteroidota	Bacteroidaceae	RMAG184	Bacteroidota	Muribaculaceae
RUG12225-cluster001	RMAG184-cluster002	0.393726	RUG12225	Bacteroidota	Muribaculaceae	RMAG184	Bacteroidota	Muribaculaceae
RUG12047-cluster001	RMAG184-cluster002	0.309477	RUG12047	Bacteroidota	Bacteroidaceae	RMAG184	Bacteroidota	Muribaculaceae
RUG11755-cluster001	RMAG184-cluster002	0.302134	RUG11755	Bacteroidota	Muribaculaceae	RMAG184	Bacteroidota	Muribaculaceae
RUG12420-cluster001	RMAG184-cluster002	0.61165	RUG12420	Bacteroidota	Muribaculaceae	RMAG184	Bacteroidota	Muribaculaceae
RUG11741-cluster002	RMAG184-cluster002	0.623448	RUG11741	Bacteroidota	Muribaculaceae	RMAG184	Bacteroidota	Muribaculaceae
RUG12632-cluster001	RMAG184-cluster002	0.686284	RUG12632	Bacteroidota	Muribaculaceae	RMAG184	Bacteroidota	Muribaculaceae
RUG10425-cluster001	RMAG184-cluster002	0.905477	RUG10425	Bacteroidota	Muribaculaceae	RMAG184	Bacteroidota	Muribaculaceae
RUG11690-cluster001	RMAG184-cluster002	0.494718	RUG11690	Bacteroidota	WCHB1-69	RMAG184	Bacteroidota	Muribaculaceae
RUG11779-cluster003	RMAG184-cluster002	0.31076	RUG11779	Bacteroidota	WCHB1-69	RMAG184	Bacteroidota	Muribaculaceae
RUG11656-cluster001	RMAG184-cluster002	0.619304	RUG11656	Bacteroidota	Bacteroidaceae	RMAG184	Bacteroidota	Muribaculaceae
RUG11298-cluster001	RMAG184-cluster002	0.344154	RUG11298	Bacteroidota	Bacteroidaceae	RMAG184	Bacteroidota	Muribaculaceae
RUG11585-cluster001	RMAG184-cluster002	0.422004	RUG11585	Bacteroidota	UBA3663	RMAG184	Bacteroidota	Muribaculaceae
RUG12469-cluster003	RMAG184-cluster002	0.413837	RUG12469	Bacteroidota	Bacteroidaceae	RMAG184	Bacteroidota	Muribaculaceae
RUG10010-cluster001	RMAG184-cluster002	0.304805	RUG10010	Bacteroidota	Muribaculaceae	RMAG184	Bacteroidota	Muribaculaceae
RUG12169-cluster001	RMAG184-cluster002	0.923703	RUG12169	Bacteroidota	Muribaculaceae	RMAG184	Bacteroidota	Muribaculaceae
RUG10327-cluster002	RMAG184-cluster002	0.647743	RUG10327	Bacteroidota	Muribaculaceae	RMAG184	Bacteroidota	Muribaculaceae
RMAG34-cluster001	RMAG184-cluster002	0.465151	RMAG34	Bacteroidota	Muribaculaceae	RMAG184	Bacteroidota	Muribaculaceae
RUG11724-cluster001	RMAG184-cluster002	0.352741	RUG11724	Bacteroidota	Muribaculaceae	RMAG184	Bacteroidota	Muribaculaceae
RUG10004-cluster001	RMAG184-cluster002	0.410033	RUG10004	Bacteroidota	Muribaculaceae	RMAG184	Bacteroidota	Muribaculaceae
RUG12459-cluster002	RMAG184-cluster002	0.434411	RUG12459	Bacteroidota	Bacteroidaceae	RMAG184	Bacteroidota	Muribaculaceae
RUG13766-cluster001	RMAG184-cluster002	0.328716	RUG13766	Bacteroidota	F082	RMAG184	Bacteroidota	Muribaculaceae
RUG12371-cluster001	RMAG184-cluster002	0.418829	RUG12371	Bacteroidota	Muribaculaceae	RMAG184	Bacteroidota	Muribaculaceae
RUG12590-cluster003	RMAG184-cluster002	0.564437	RUG12590	Bacteroidota	Bacteroidaceae	RMAG184	Bacteroidota	Muribaculaceae
RUG13697-cluster001	RMAG184-cluster002	0.440258	RUG13697	Bacteroidota	Muribaculaceae	RMAG184	Bacteroidota	Muribaculaceae
RUG12743-cluster001	RMAG184-cluster002	0.405948	RUG12743	Bacteroidota	Muribaculaceae	RMAG184	Bacteroidota	Muribaculaceae
RUG14628-cluster001	RMAG184-cluster002	0.412481	RUG14628	Bacteroidota	Muribaculaceae	RMAG184	Bacteroidota	Muribaculaceae
RUG10478-cluster001	RMAG184-cluster002	0.394947	RUG10478	Bacteroidota	Muribaculaceae	RMAG184	Bacteroidota	Muribaculaceae
RUG13253-cluster001	RMAG184-cluster002	0.388241	RUG13253	Bacteroidota	UBA932	RMAG184	Bacteroidota	Muribaculaceae
RUG11822-cluster001	RMAG184-cluster002	0.317081	RUG11822	Bacteroidota	Muribaculaceae	RMAG184	Bacteroidota	Muribaculaceae
RUG11452-cluster002	RMAG184-cluster002	0.396984	RUG11452	Bacteroidota	Bacteroidaceae	RMAG184	Bacteroidota	Muribaculaceae
RUG10329-cluster001	RMAG184-cluster002	0.323562	RUG10329	Bacteroidota	Bacteroidaceae	RMAG184	Bacteroidota	Muribaculaceae
RUG13826-cluster001	RMAG184-cluster002	0.482216	RUG13826	Bacteroidota	Muribaculaceae	RMAG184	Bacteroidota	Muribaculaceae
RUG11658-cluster002	RMAG184-cluster002	0.407122	RUG11658	Bacteroidota	Bacteroidaceae	RMAG184	Bacteroidota	Muribaculaceae
RUG12766-cluster001	RMAG184-cluster002	0.422147	RUG12766	Bacteroidota	Muribaculaceae	RMAG184	Bacteroidota	Muribaculaceae
RUG11353-cluster001	RMAG184-cluster002	0.358077	RUG11353	Bacteroidota	Muribaculaceae	RMAG184	Bacteroidota	Muribaculaceae
RUG14807-cluster001	RMAG184-cluster002	0.388083	RUG14807	Bacteroidota	F082	RMAG184	Bacteroidota	Muribaculaceae
RUG13774-cluster001	RMAG184-cluster002	0.340456	RUG13774	Bacteroidota	Bacteroidaceae	RMAG184	Bacteroidota	Muribaculaceae
RUG14699-cluster002	RMAG184-cluster002	0.31439	RUG14699	Bacteroidota	F082	RMAG184	Bacteroidota	Muribaculaceae
RUG13092-cluster002	RMAG184-cluster002	0.339716	RUG13092	Bacteroidota	F082	RMAG184	Bacteroidota	Muribaculaceae
RUG11105-cluster002	RMAG184-cluster002	0.340355	RUG11105	Bacteroidota	Bacteroidaceae	RMAG184	Bacteroidota	Muribaculaceae
RUG12434-cluster002	RMAG184-cluster002	0.335325	RUG12434	Bacteroidota	Bacteroidaceae	RMAG184	Bacteroidota	Muribaculaceae
RUG14358-cluster003	RMAG184-cluster002	0.328531	RUG14358	Bacteroidota	Bacteroidaceae	RMAG184	Bacteroidota	Muribaculaceae
RUG11488-cluster001	RMAG184-cluster002	0.627003	RUG11488	Bacteroidota	Bacteroidaceae	RMAG184	Bacteroidota	Muribaculaceae
RMAG161-cluster004	RMAG184-cluster002	0.302111	RMAG161	Bacteroidota	Bacteroidaceae	RMAG184	Bacteroidota	Muribaculaceae
RUG12585-cluster001	RMAG184-cluster002	0.456813	RUG12585	Bacteroidota	Muribaculaceae	RMAG184	Bacteroidota	Muribaculaceae
RUG10919-cluster001	RMAG184-cluster002	0.401151	RUG10919	Bacteroidota	Bacteroidaceae	RMAG184	Bacteroidota	Muribaculaceae
RUG14277-cluster001	RMAG184-cluster002	0.398372	RUG14277	Bacteroidota	Bacteroidaceae	RMAG184	Bacteroidota	Muribaculaceae
RUG12955-cluster002	RMAG184-cluster002	0.597111	RUG12955	Bacteroidota	Muribaculaceae	RMAG184	Bacteroidota	Muribaculaceae
RUG10405-cluster001	RMAG184-cluster002	0.563144	RUG10405	Bacteroidota	P3	RMAG184	Bacteroidota	Muribaculaceae
RUG11753-cluster001	RMAG184-cluster002	0.324466	RUG11753	Bacteroidota	Bacteroidaceae	RMAG184	Bacteroidota	Muribaculaceae
RMAG147-cluster004	RMAG184-cluster002	0.323547	RMAG147	Bacteroidota	Bacteroidaceae	RMAG184	Bacteroidota	Muribaculaceae
RUG10471-cluster001	RMAG184-cluster002	0.35195	RUG10471	Bacteroidota	F082	RMAG184	Bacteroidota	Muribaculaceae
RUG13315-cluster002	RMAG184-cluster002	0.303343	RUG13315	Bacteroidota	Paludibacteraceae	RMAG184	Bacteroidota	Muribaculaceae
RUG13816-cluster001	RMAG184-cluster002	0.6064	RUG13816	Bacteroidota	Muribaculaceae	RMAG184	Bacteroidota	Muribaculaceae
RUG13937-cluster001	RMAG184-cluster002	0.419101	RUG13937	Bacteroidota	Muribaculaceae	RMAG184	Bacteroidota	Muribaculaceae
RUG14727-cluster002	RMAG184-cluster002	0.308088	RUG14727	Bacteroidota	Bacteroidaceae	RMAG184	Bacteroidota	Muribaculaceae
RUG13795-cluster001	RMAG184-cluster002	0.336628	RUG13795	Bacteroidota	Muribaculaceae	RMAG184	Bacteroidota	Muribaculaceae
RUG13053-cluster001	RMAG184-cluster002	0.36607	RUG13053	Bacteroidota	Muribaculaceae	RMAG184	Bacteroidota	Muribaculaceae
RUG12609-cluster001	RMAG184-cluster002	0.667103	RUG12609	Bacteroidota	Muribaculaceae	RMAG184	Bacteroidota	Muribaculaceae
RUG11877-cluster001	RMAG184-cluster002	0.653133	RUG11877	Bacteroidota	Muribaculaceae	RMAG184	Bacteroidota	Muribaculaceae
RUG10285-cluster001	RMAG184-cluster002	0.389885	RUG10285	Bacteroidota	Bacteroidaceae	RMAG184	Bacteroidota	Muribaculaceae
RMAG8-cluster002	RMAG184-cluster002	0.504157	RMAG8	Bacteroidota	Paludibacteraceae	RMAG184	Bacteroidota	Muribaculaceae
RMAG52-cluster001	RMAG184-cluster002	0.543195	RMAG52	Bacteroidota	Muribaculaceae	RMAG184	Bacteroidota	Muribaculaceae
RUG14450-cluster001	RMAG184-cluster002	0.569314	RUG14450	Bacteroidota	Muribaculaceae	RMAG184	Bacteroidota	Muribaculaceae
RUG10614-cluster001	RMAG184-cluster002	0.545398	RUG10614	Bacteroidota	Muribaculaceae	RMAG184	Bacteroidota	Muribaculaceae
RUG13867-cluster001	RMAG184-cluster002	0.357583	RUG13867	Bacteroidota	Muribaculaceae	RMAG184	Bacteroidota	Muribaculaceae
RUG14736-cluster001	RMAG184-cluster002	0.378559	RUG14736	Bacteroidota	Bacteroidaceae	RMAG184	Bacteroidota	Muribaculaceae
RUG12398-cluster001	RMAG184-cluster002	0.398101	RUG12398	Bacteroidota	Muribaculaceae	RMAG184	Bacteroidota	Muribaculaceae
RUG13799-cluster001	RMAG184-cluster002	0.406758	RUG13799	Bacteroidota	Muribaculaceae	RMAG184	Bacteroidota	Muribaculaceae
RUG12435-cluster001	RMAG184-cluster002	0.401553	RUG12435	Bacteroidota	Muribaculaceae	RMAG184	Bacteroidota	Muribaculaceae
RMAG116-cluster001	RMAG184-cluster002	0.384455	RMAG116	Bacteroidota	Muribaculaceae	RMAG184	Bacteroidota	Muribaculaceae
RUG12080-cluster002	RMAG184-cluster002	0.379907	RUG12080	Bacteroidota	Muribaculaceae	RMAG184	Bacteroidota	Muribaculaceae
RMAG151-cluster005	RMAG184-cluster002	0.369977	RMAG151	Bacteroidota	Bacteroidaceae	RMAG184	Bacteroidota	Muribaculaceae
RUG10439-cluster002	RMAG184-cluster002	0.492557	RUG10439	Bacteroidota	F082	RMAG184	Bacteroidota	Muribaculaceae
RUG12953-cluster001	RMAG184-cluster002	0.335391	RUG12953	Bacteroidota	Muribaculaceae	RMAG184	Bacteroidota	Muribaculaceae
RUG10459-cluster001	RMAG184-cluster002	0.415628	RUG10459	Bacteroidota	F082	RMAG184	Bacteroidota	Muribaculaceae
RUG11775-cluster001	RMAG184-cluster002	0.380042	RUG11775	Bacteroidota	Muribaculaceae	RMAG184	Bacteroidota	Muribaculaceae
RUG13695-cluster001	RMAG184-cluster002	0.620338	RUG13695	Bacteroidota	Bacteroidaceae	RMAG184	Bacteroidota	Muribaculaceae
RMAG7-cluster001	RMAG184-cluster002	0.533686	RMAG7	Bacteroidota	Bacteroidaceae	RMAG184	Bacteroidota	Muribaculaceae
RUG10361-cluster001	RMAG184-cluster002	0.985499	RUG10361	Bacteroidota	Muribaculaceae	RMAG184	Bacteroidota	Muribaculaceae
RUG11362-cluster001	RMAG184-cluster002	0.505174	RUG11362	Bacteroidota	Muribaculaceae	RMAG184	Bacteroidota	Muribaculaceae
RUG14584-cluster002	RMAG184-cluster002	0.379907	RUG14584	Bacteroidota	Muribaculaceae	RMAG184	Bacteroidota	Muribaculaceae
RUG11554-cluster004	RMAG184-cluster002	0.31471	RUG11554	Bacteroidota	Bacteroidaceae	RMAG184	Bacteroidota	Muribaculaceae
RUG10687-cluster001	RMAG184-cluster002	0.39997	RUG10687	Bacteroidota	Muribaculaceae	RMAG184	Bacteroidota	Muribaculaceae
RUG13726-cluster001	RMAG184-cluster002	0.396386	RUG13726	Bacteroidota	Muribaculaceae	RMAG184	Bacteroidota	Muribaculaceae
RUG14348-cluster002	RMAG184-cluster002	0.324584	RUG14348	Bacteroidota	Bacteroidaceae	RMAG184	Bacteroidota	Muribaculaceae
RUG13177-cluster001	RMAG184-cluster002	0.417003	RUG13177	Bacteroidota	Muribaculaceae	RMAG184	Bacteroidota	Muribaculaceae
RUG13812-cluster001	RMAG184-cluster002	0.520234	RUG13812	Bacteroidota	Muribaculaceae	RMAG184	Bacteroidota	Muribaculaceae
RUG14369-cluster001	RMAG184-cluster002	0.454675	RUG14369	Bacteroidota	F082	RMAG184	Bacteroidota	Muribaculaceae
RUG14460-cluster002	RMAG184-cluster002	0.356443	RUG14460	Bacteroidota	F082	RMAG184	Bacteroidota	Muribaculaceae
RUG14639-cluster002	RMAG184-cluster002	0.338871	RUG14639	Bacteroidota	F082	RMAG184	Bacteroidota	Muribaculaceae
RUG12662-cluster001	RMAG184-cluster002	0.439995	RUG12662	Bacteroidota	Bacteroidaceae	RMAG184	Bacteroidota	Muribaculaceae
RUG12945-cluster003	RMAG184-cluster002	0.403091	RUG12945	Bacteroidota	Bacteroidaceae	RMAG184	Bacteroidota	Muribaculaceae
RUG12959-cluster004	RMAG184-cluster002	0.324396	RUG12959	Bacteroidota	Bacteroidaceae	RMAG184	Bacteroidota	Muribaculaceae
RUG10462-cluster002	RUG11764-cluster001	0.572226	RUG10462	Bacteroidota	Muribaculaceae	RUG11764	Bacteroidota	Muribaculaceae
RUG10440-cluster002	RUG11764-cluster001	0.311637	RUG10440	Bacteroidota	Bacteroidaceae	RUG11764	Bacteroidota	Muribaculaceae
RUG11282-cluster003	RUG11764-cluster001	0.315339	RUG11282	Bacteroidota	Bacteroidaceae	RUG11764	Bacteroidota	Muribaculaceae
RUG11084-cluster001	RUG11764-cluster001	0.351694	RUG11084	Bacteroidota	Bacteroidaceae	RUG11764	Bacteroidota	Muribaculaceae
RUG11550-cluster001	RUG11764-cluster001	0.333508	RUG11550	Bacteroidota	P3	RUG11764	Bacteroidota	Muribaculaceae
RUG11512-cluster001	RUG11764-cluster001	0.345421	RUG11512	Bacteroidota	Muribaculaceae	RUG11764	Bacteroidota	Muribaculaceae
RUG11741-cluster002	RUG11764-cluster001	0.341455	RUG11741	Bacteroidota	Muribaculaceae	RUG11764	Bacteroidota	Muribaculaceae
RUG11656-cluster001	RUG11764-cluster001	0.389054	RUG11656	Bacteroidota	Bacteroidaceae	RUG11764	Bacteroidota	Muribaculaceae
RUG11684-cluster001	RUG11764-cluster001	0.865491	RUG11684	Bacteroidota	Muribaculaceae	RUG11764	Bacteroidota	Muribaculaceae
RUG11585-cluster001	RUG11764-cluster001	0.317495	RUG11585	Bacteroidota	UBA3663	RUG11764	Bacteroidota	Muribaculaceae
RUG10010-cluster001	RUG11764-cluster001	0.33725	RUG10010	Bacteroidota	Muribaculaceae	RUG11764	Bacteroidota	Muribaculaceae
RUG11724-cluster001	RUG11764-cluster001	0.91626	RUG11724	Bacteroidota	Muribaculaceae	RUG11764	Bacteroidota	Muribaculaceae
RUG11492-cluster001	RUG11764-cluster001	0.860517	RUG11492	Bacteroidota	Muribaculaceae	RUG11764	Bacteroidota	Muribaculaceae
RUG10070-cluster001	RUG11764-cluster001	0.372339	RUG10070	Bacteroidota	Muribaculaceae	RUG11764	Bacteroidota	Muribaculaceae
RUG10393-cluster001	RUG11764-cluster001	0.920205	RUG10393	Bacteroidota	Muribaculaceae	RUG11764	Bacteroidota	Muribaculaceae
RUG11452-cluster002	RUG11764-cluster001	0.352064	RUG11452	Bacteroidota	Bacteroidaceae	RUG11764	Bacteroidota	Muribaculaceae
RUG11658-cluster002	RUG11764-cluster001	0.35771	RUG11658	Bacteroidota	Bacteroidaceae	RUG11764	Bacteroidota	Muribaculaceae
RUG10753-cluster001	RUG11764-cluster001	0.320711	RUG10753	Bacteroidota	Bacteroidaceae	RUG11764	Bacteroidota	Muribaculaceae
RUG11105-cluster002	RUG11764-cluster001	0.303317	RUG11105	Bacteroidota	Bacteroidaceae	RUG11764	Bacteroidota	Muribaculaceae
RUG11488-cluster001	RUG11764-cluster001	0.306062	RUG11488	Bacteroidota	Bacteroidaceae	RUG11764	Bacteroidota	Muribaculaceae
RUG10919-cluster001	RUG11764-cluster001	0.35951	RUG10919	Bacteroidota	Bacteroidaceae	RUG11764	Bacteroidota	Muribaculaceae
RUG10132-cluster001	RUG11764-cluster001	0.328778	RUG10132	Bacteroidota	Muribaculaceae	RUG11764	Bacteroidota	Muribaculaceae
RUG11713-cluster001	RUG11764-cluster001	0.384084	RUG11713	Bacteroidota	Bacteroidaceae	RUG11764	Bacteroidota	Muribaculaceae
RUG11288-cluster002	RUG11764-cluster001	0.373486	RUG11288	Bacteroidota	Bacteroidaceae	RUG11764	Bacteroidota	Muribaculaceae
RUG10380-cluster001	RUG11764-cluster001	0.681207	RUG10380	Bacteroidota	Muribaculaceae	RUG11764	Bacteroidota	Muribaculaceae
RUG11289-cluster001	RUG11764-cluster001	0.870737	RUG11289	Bacteroidota	Muribaculaceae	RUG11764	Bacteroidota	Muribaculaceae
RUG10462-cluster001	RUG11764-cluster001	0.75739	RUG10462	Bacteroidota	Muribaculaceae	RUG11764	Bacteroidota	Muribaculaceae
RUG10462-cluster002	RUG11726-cluster001	0.311392	RUG10462	Bacteroidota	Muribaculaceae	RUG11726	Bacteroidota	Paludibacteraceae
RUG10440-cluster002	RUG11726-cluster001	0.313557	RUG10440	Bacteroidota	Bacteroidaceae	RUG11726	Bacteroidota	Paludibacteraceae
RUG10668-cluster002	RUG11726-cluster001	0.307774	RUG10668	Bacteroidota	P3	RUG11726	Bacteroidota	Paludibacteraceae
RUG10750-cluster001	RUG11726-cluster001	0.46455	RUG10750	Bacteroidota	Paludibacteraceae	RUG11726	Bacteroidota	Paludibacteraceae
RUG11530-cluster002	RUG11726-cluster001	0.587549	RUG11530	Bacteroidota	Paludibacteraceae	RUG11726	Bacteroidota	Paludibacteraceae
RUG10773-cluster001	RUG11726-cluster001	0.324676	RUG10773	Bacteroidota	Paludibacteraceae	RUG11726	Bacteroidota	Paludibacteraceae
RUG11547-cluster003	RUG11726-cluster001	0.364055	RUG11547	Bacteroidota	Bacteroidaceae	RUG11726	Bacteroidota	Paludibacteraceae
RUG10200-cluster002	RUG11726-cluster001	0.31844	RUG10200	Bacteroidota	Paludibacteraceae	RUG11726	Bacteroidota	Paludibacteraceae
RUG11669-cluster002	RUG11726-cluster001	0.304991	RUG11669	Bacteroidota	Paludibacteraceae	RUG11726	Bacteroidota	Paludibacteraceae
RUG10744-cluster001	RUG11726-cluster001	0.577864	RUG10744	Bacteroidota	Paludibacteraceae	RUG11726	Bacteroidota	Paludibacteraceae
RUG10468-cluster001	RUG11726-cluster001	0.487565	RUG10468	Bacteroidota	Paludibacteraceae	RUG11726	Bacteroidota	Paludibacteraceae
RUG11658-cluster002	RUG11726-cluster001	0.348768	RUG11658	Bacteroidota	Bacteroidaceae	RUG11726	Bacteroidota	Paludibacteraceae
RUG11325-cluster002	RUG11726-cluster001	0.31828	RUG11325	Bacteroidota	Paludibacteraceae	RUG11726	Bacteroidota	Paludibacteraceae
RUG11602-cluster002	RUG11726-cluster001	0.301302	RUG11602	Bacteroidota	Paludibacteraceae	RUG11726	Bacteroidota	Paludibacteraceae
RUG11714-cluster002	RUG11726-cluster001	0.323401	RUG11714	Bacteroidota	Paludibacteraceae	RUG11726	Bacteroidota	Paludibacteraceae
RUG11646-cluster001	RUG11726-cluster001	0.358508	RUG11646	Bacteroidota	Paludibacteraceae	RUG11726	Bacteroidota	Paludibacteraceae
RUG11007-cluster002	RUG11726-cluster001	0.355677	RUG11007	Bacteroidota	Paludibacteraceae	RUG11726	Bacteroidota	Paludibacteraceae
RUG10462-cluster002	RMAG2737-cluster001	0.329732	RUG10462	Bacteroidota	Muribaculaceae	RMAG2737	Bacteroidota	Bacteroidaceae
RUG12320-cluster002	RMAG2737-cluster001	0.358161	RUG12320	Bacteroidota	F082	RMAG2737	Bacteroidota	Bacteroidaceae
RUG10440-cluster002	RMAG2737-cluster001	0.356359	RUG10440	Bacteroidota	Bacteroidaceae	RMAG2737	Bacteroidota	Bacteroidaceae
RUG12782-cluster001	RMAG2737-cluster001	0.387004	RUG12782	Bacteroidota	Muribaculaceae	RMAG2737	Bacteroidota	Bacteroidaceae
RUG12177-cluster001	RMAG2737-cluster001	0.367813	RUG12177	Bacteroidota	Bacteroidaceae	RMAG2737	Bacteroidota	Bacteroidaceae
RMAG464-cluster001	RMAG2737-cluster001	0.369037	RMAG464	Bacteroidota	Muribaculaceae	RMAG2737	Bacteroidota	Bacteroidaceae
RUG13798-cluster001	RMAG2737-cluster001	0.356255	RUG13798	Bacteroidota	P3	RMAG2737	Bacteroidota	Bacteroidaceae
RUG13024-cluster002	RMAG2737-cluster001	0.306509	RUG13024	Firmicutes	Ruminococcaceae	RMAG2737	Bacteroidota	Bacteroidaceae
RUG11550-cluster001	RMAG2737-cluster001	0.329623	RUG11550	Bacteroidota	P3	RMAG2737	Bacteroidota	Bacteroidaceae
RUG13005-cluster001	RMAG2737-cluster001	0.578629	RUG13005	Bacteroidota	UBA932	RMAG2737	Bacteroidota	Bacteroidaceae
RUG14773-cluster001	RMAG2737-cluster001	0.30359	RUG14773	Bacteroidota	Bacteroidaceae	RMAG2737	Bacteroidota	Bacteroidaceae
RUG13202-cluster001	RMAG2737-cluster001	0.304801	RUG13202	Bacteroidota	Muribaculaceae	RMAG2737	Bacteroidota	Bacteroidaceae
RUG11055-cluster001	RMAG2737-cluster001	0.305686	RUG11055	Bacteroidota	Bacteroidaceae	RMAG2737	Bacteroidota	Bacteroidaceae
RUG13516-cluster001	RMAG2737-cluster001	0.303713	RUG13516	Bacteroidota	Bacteroidaceae	RMAG2737	Bacteroidota	Bacteroidaceae
RMAG406-cluster001	RMAG2737-cluster001	0.315777	RMAG406	Bacteroidota	Bacteroidaceae	RMAG2737	Bacteroidota	Bacteroidaceae
RUG14111-cluster001	RMAG2737-cluster001	0.397426	RUG14111	Bacteroidota	Bacteroidaceae	RMAG2737	Bacteroidota	Bacteroidaceae
RUG12054-cluster001	RMAG2737-cluster001	0.308329	RUG12054	Bacteroidota	Muribaculaceae	RMAG2737	Bacteroidota	Bacteroidaceae
RUG11547-cluster003	RMAG2737-cluster001	0.31928	RUG11547	Bacteroidota	Bacteroidaceae	RMAG2737	Bacteroidota	Bacteroidaceae
RUG11741-cluster002	RMAG2737-cluster001	0.349412	RUG11741	Bacteroidota	Muribaculaceae	RMAG2737	Bacteroidota	Bacteroidaceae
RUG12632-cluster001	RMAG2737-cluster001	0.440835	RUG12632	Bacteroidota	Muribaculaceae	RMAG2737	Bacteroidota	Bacteroidaceae
RUG11656-cluster001	RMAG2737-cluster001	0.363696	RUG11656	Bacteroidota	Bacteroidaceae	RMAG2737	Bacteroidota	Bacteroidaceae
RUG11298-cluster001	RMAG2737-cluster001	0.481849	RUG11298	Bacteroidota	Bacteroidaceae	RMAG2737	Bacteroidota	Bacteroidaceae
RUG11585-cluster001	RMAG2737-cluster001	0.313878	RUG11585	Bacteroidota	UBA3663	RMAG2737	Bacteroidota	Bacteroidaceae
RUG12780-cluster001	RMAG2737-cluster001	0.300707	RUG12780	Firmicutes	Lachnospiraceae	RMAG2737	Bacteroidota	Bacteroidaceae
RMAG1376-cluster001	RMAG2737-cluster001	0.518061	RMAG1376	Bacteroidota	Muribaculaceae	RMAG2737	Bacteroidota	Bacteroidaceae
RMAG1098-cluster001	RMAG2737-cluster001	0.325528	RMAG1098	Bacteroidota	Muribaculaceae	RMAG2737	Bacteroidota	Bacteroidaceae
RUG12459-cluster002	RMAG2737-cluster001	0.333542	RUG12459	Bacteroidota	Bacteroidaceae	RMAG2737	Bacteroidota	Bacteroidaceae
RMAG208-cluster001	RMAG2737-cluster001	0.507013	RMAG208	Bacteroidota	Muribaculaceae	RMAG2737	Bacteroidota	Bacteroidaceae
RUG12590-cluster003	RMAG2737-cluster001	0.50234	RUG12590	Bacteroidota	Bacteroidaceae	RMAG2737	Bacteroidota	Bacteroidaceae
RMAG1423-cluster001	RMAG2737-cluster001	0.325519	RMAG1423	Bacteroidota	P3	RMAG2737	Bacteroidota	Bacteroidaceae
RMAG452-cluster004	RMAG2737-cluster001	0.653717	RMAG452	Bacteroidota	Bacteroidaceae	RMAG2737	Bacteroidota	Bacteroidaceae
RUG10044-cluster005	RMAG2737-cluster001	0.330259	RUG10044	Bacteroidota	Bacteroidaceae	RMAG2737	Bacteroidota	Bacteroidaceae
RUG13253-cluster001	RMAG2737-cluster001	0.427569	RUG13253	Bacteroidota	UBA932	RMAG2737	Bacteroidota	Bacteroidaceae
RUG10329-cluster001	RMAG2737-cluster001	0.302237	RUG10329	Bacteroidota	Bacteroidaceae	RMAG2737	Bacteroidota	Bacteroidaceae
RUG13826-cluster001	RMAG2737-cluster001	0.470779	RUG13826	Bacteroidota	Muribaculaceae	RMAG2737	Bacteroidota	Bacteroidaceae
RUG11658-cluster002	RMAG2737-cluster001	0.402152	RUG11658	Bacteroidota	Bacteroidaceae	RMAG2737	Bacteroidota	Bacteroidaceae
RMAG1318-cluster001	RMAG2737-cluster001	0.311659	RMAG1318	Bacteroidota	UBA932	RMAG2737	Bacteroidota	Bacteroidaceae
RUG11942-cluster001	RMAG2737-cluster001	0.312445	RUG11942	Bacteroidota	WCHB1-69	RMAG2737	Bacteroidota	Bacteroidaceae
RUG13954-cluster002	RMAG2737-cluster001	0.302817	RUG13954	Bacteroidota	Bacteroidaceae	RMAG2737	Bacteroidota	Bacteroidaceae
RMAG2467-cluster001	RMAG2737-cluster001	0.311722	RMAG2467	Bacteroidota	Muribaculaceae	RMAG2737	Bacteroidota	Bacteroidaceae
RUG13774-cluster001	RMAG2737-cluster001	0.326787	RUG13774	Bacteroidota	Bacteroidaceae	RMAG2737	Bacteroidota	Bacteroidaceae
RMAG499-cluster001	RMAG2737-cluster001	0.363774	RMAG499	Bacteroidota	Muribaculaceae	RMAG2737	Bacteroidota	Bacteroidaceae
RMAG974-cluster001	RMAG2737-cluster001	0.522959	RMAG974	Bacteroidota	Muribaculaceae	RMAG2737	Bacteroidota	Bacteroidaceae
RUG12434-cluster002	RMAG2737-cluster001	0.322468	RUG12434	Bacteroidota	Bacteroidaceae	RMAG2737	Bacteroidota	Bacteroidaceae
RMAG1642-cluster005	RMAG2737-cluster001	0.32343	RMAG1642	Bacteroidota	Bacteroidaceae	RMAG2737	Bacteroidota	Bacteroidaceae
RUG10919-cluster001	RMAG2737-cluster001	0.394825	RUG10919	Bacteroidota	Bacteroidaceae	RMAG2737	Bacteroidota	Bacteroidaceae
RUG14277-cluster001	RMAG2737-cluster001	0.39745	RUG14277	Bacteroidota	Bacteroidaceae	RMAG2737	Bacteroidota	Bacteroidaceae
RUG12955-cluster002	RMAG2737-cluster001	0.334508	RUG12955	Bacteroidota	Muribaculaceae	RMAG2737	Bacteroidota	Bacteroidaceae
RMAG284-cluster001	RMAG2737-cluster001	0.509085	RMAG284	Bacteroidota	Muribaculaceae	RMAG2737	Bacteroidota	Bacteroidaceae
RUG11753-cluster001	RMAG2737-cluster001	0.304286	RUG11753	Bacteroidota	Bacteroidaceae	RMAG2737	Bacteroidota	Bacteroidaceae
RUG10483-cluster003	RMAG2737-cluster001	0.349386	RUG10483	Firmicutes	Lachnospiraceae	RMAG2737	Bacteroidota	Bacteroidaceae
RMAG2051-cluster002	RMAG2737-cluster001	0.375463	RMAG2051	Bacteroidota	Bacteroidaceae	RMAG2737	Bacteroidota	Bacteroidaceae
RUG13053-cluster001	RMAG2737-cluster001	0.359034	RUG13053	Bacteroidota	Muribaculaceae	RMAG2737	Bacteroidota	Bacteroidaceae
RMAG2521-cluster001	RMAG2737-cluster001	0.359884	RMAG2521	Bacteroidota	Muribaculaceae	RMAG2737	Bacteroidota	Bacteroidaceae
RMAG8-cluster002	RMAG2737-cluster001	0.595656	RMAG8	Bacteroidota	Paludibacteraceae	RMAG2737	Bacteroidota	Bacteroidaceae
RMAG1900-cluster001	RMAG2737-cluster001	0.376928	RMAG1900	Bacteroidota	Bacteroidaceae	RMAG2737	Bacteroidota	Bacteroidaceae
RMAG1227-cluster003	RMAG2737-cluster001	0.5113	RMAG1227	Bacteroidota	Bacteroidaceae	RMAG2737	Bacteroidota	Bacteroidaceae
RMAG2714-cluster001	RMAG2737-cluster001	0.445177	RMAG2714	Bacteroidota	Bacteroidaceae	RMAG2737	Bacteroidota	Bacteroidaceae
RMAG1916-cluster001	RMAG2737-cluster001	0.416093	RMAG1916	Bacteroidota	Bacteroidaceae	RMAG2737	Bacteroidota	Bacteroidaceae
RUG14736-cluster001	RMAG2737-cluster001	0.36711	RUG14736	Bacteroidota	Bacteroidaceae	RMAG2737	Bacteroidota	Bacteroidaceae
RMAG589-cluster002	RMAG2737-cluster001	0.479579	RMAG589	Bacteroidota	Bacteroidaceae	RMAG2737	Bacteroidota	Bacteroidaceae
RMAG1173-cluster003	RMAG2737-cluster001	0.314649	RMAG1173	Firmicutes	Lachnospiraceae	RMAG2737	Bacteroidota	Bacteroidaceae
RMAG960-cluster001	RMAG2737-cluster001	0.432529	RMAG960	Bacteroidota	Muribaculaceae	RMAG2737	Bacteroidota	Bacteroidaceae
RMAG1922-cluster001	RMAG2737-cluster001	0.339175	RMAG1922	Bacteroidota	Bacteroidaceae	RMAG2737	Bacteroidota	Bacteroidaceae
RMAG1774-cluster001	RMAG2737-cluster001	0.443325	RMAG1774	Bacteroidota	Bacteroidaceae	RMAG2737	Bacteroidota	Bacteroidaceae
RMAG598-cluster004	RMAG2737-cluster001	0.331008	RMAG598	Bacteroidota	Bacteroidaceae	RMAG2737	Bacteroidota	Bacteroidaceae
RUG10097-cluster002	RMAG2737-cluster001	0.3157	RUG10097	Firmicutes	Lachnospiraceae	RMAG2737	Bacteroidota	Bacteroidaceae
RMAG2513-cluster002	RMAG2737-cluster001	0.33222	RMAG2513	Bacteroidota	Bacteroidaceae	RMAG2737	Bacteroidota	Bacteroidaceae
RMAG507-cluster002	RMAG2737-cluster001	0.301287	RMAG507	Bacteroidota	Bacteroidaceae	RMAG2737	Bacteroidota	Bacteroidaceae
RMAG519-cluster004	RMAG2737-cluster001	0.302339	RMAG519	Bacteroidota	Bacteroidaceae	RMAG2737	Bacteroidota	Bacteroidaceae
RMAG1711-cluster004	RMAG2737-cluster001	0.303713	RMAG1711	Bacteroidota	Bacteroidaceae	RMAG2737	Bacteroidota	Bacteroidaceae
RMAG1805-cluster001	RMAG2737-cluster001	0.387314	RMAG1805	Bacteroidota	Bacteroidaceae	RMAG2737	Bacteroidota	Bacteroidaceae
RMAG1439-cluster003	RMAG2737-cluster001	0.315672	RMAG1439	Firmicutes	Lachnospiraceae	RMAG2737	Bacteroidota	Bacteroidaceae
RMAG1658-cluster004	RMAG2737-cluster001	0.32123	RMAG1658	Bacteroidota	Bacteroidaceae	RMAG2737	Bacteroidota	Bacteroidaceae
RMAG2574-cluster001	RMAG2737-cluster001	0.3154	RMAG2574	Bacteroidota	Bacteroidaceae	RMAG2737	Bacteroidota	Bacteroidaceae
RMAG1986-cluster001	RMAG2737-cluster001	0.405633	RMAG1986	Bacteroidota	Bacteroidaceae	RMAG2737	Bacteroidota	Bacteroidaceae
RUG10462-cluster002	RMAG2144-cluster001	0.350408	RUG10462	Bacteroidota	Muribaculaceae	RMAG2144	Bacteroidota	Muribaculaceae
RUG10185-cluster005	RMAG2144-cluster001	0.344624	RUG10185	Bacteroidota	Bacteroidaceae	RMAG2144	Bacteroidota	Muribaculaceae
RUG12320-cluster002	RMAG2144-cluster001	0.416812	RUG12320	Bacteroidota	F082	RMAG2144	Bacteroidota	Muribaculaceae
RUG10022-cluster001	RMAG2144-cluster001	0.653436	RUG10022	Bacteroidota	Muribaculaceae	RMAG2144	Bacteroidota	Muribaculaceae
RUG10440-cluster002	RMAG2144-cluster001	0.367116	RUG10440	Bacteroidota	Bacteroidaceae	RMAG2144	Bacteroidota	Muribaculaceae
RMAG195-cluster003	RMAG2144-cluster001	0.33761	RMAG195	Bacteroidota	Bacteroidaceae	RMAG2144	Bacteroidota	Muribaculaceae
RUG13947-cluster002	RMAG2144-cluster001	0.675591	RUG13947	Bacteroidota	Muribaculaceae	RMAG2144	Bacteroidota	Muribaculaceae
RUG14590-cluster001	RMAG2144-cluster001	0.622181	RUG14590	Bacteroidota	Muribaculaceae	RMAG2144	Bacteroidota	Muribaculaceae
RUG10465-cluster001	RMAG2144-cluster001	0.324779	RUG10465	Bacteroidota	Bacteroidaceae	RMAG2144	Bacteroidota	Muribaculaceae
RUG10661-cluster001	RMAG2144-cluster001	0.54419	RUG10661	Bacteroidota	Muribaculaceae	RMAG2144	Bacteroidota	Muribaculaceae
RUG10009-cluster001	RMAG2144-cluster001	0.627721	RUG10009	Bacteroidota	Muribaculaceae	RMAG2144	Bacteroidota	Muribaculaceae
RUG11282-cluster003	RMAG2144-cluster001	0.319916	RUG11282	Bacteroidota	Bacteroidaceae	RMAG2144	Bacteroidota	Muribaculaceae
RUG12782-cluster001	RMAG2144-cluster001	0.434262	RUG12782	Bacteroidota	Muribaculaceae	RMAG2144	Bacteroidota	Muribaculaceae
RUG12209-cluster001	RMAG2144-cluster001	0.446027	RUG12209	Bacteroidota	Bacteroidaceae	RMAG2144	Bacteroidota	Muribaculaceae
RUG12177-cluster001	RMAG2144-cluster001	0.396258	RUG12177	Bacteroidota	Bacteroidaceae	RMAG2144	Bacteroidota	Muribaculaceae
RUG12091-cluster001	RMAG2144-cluster001	0.364974	RUG12091	Bacteroidota	Muribaculaceae	RMAG2144	Bacteroidota	Muribaculaceae
RUG11084-cluster001	RMAG2144-cluster001	0.377732	RUG11084	Bacteroidota	Bacteroidaceae	RMAG2144	Bacteroidota	Muribaculaceae
RMAG270-cluster002	RMAG2144-cluster001	0.324078	RMAG270	Bacteroidota	Paludibacteraceae	RMAG2144	Bacteroidota	Muribaculaceae
RMAG464-cluster001	RMAG2144-cluster001	0.799122	RMAG464	Bacteroidota	Muribaculaceae	RMAG2144	Bacteroidota	Muribaculaceae
RUG13244-cluster001	RMAG2144-cluster001	0.412993	RUG13244	Bacteroidota	P3	RMAG2144	Bacteroidota	Muribaculaceae
RUG13798-cluster001	RMAG2144-cluster001	0.426562	RUG13798	Bacteroidota	P3	RMAG2144	Bacteroidota	Muribaculaceae
RUG11550-cluster001	RMAG2144-cluster001	0.417685	RUG11550	Bacteroidota	P3	RMAG2144	Bacteroidota	Muribaculaceae
RUG13770-cluster002	RMAG2144-cluster001	0.651515	RUG13770	Bacteroidota	Muribaculaceae	RMAG2144	Bacteroidota	Muribaculaceae
RUG13005-cluster001	RMAG2144-cluster001	0.420043	RUG13005	Bacteroidota	UBA932	RMAG2144	Bacteroidota	Muribaculaceae
RUG10942-cluster002	RMAG2144-cluster001	0.555899	RUG10942	Bacteroidota	Muribaculaceae	RMAG2144	Bacteroidota	Muribaculaceae
RUG10895-cluster003	RMAG2144-cluster001	0.315526	RUG10895	Bacteroidota	Bacteroidaceae	RMAG2144	Bacteroidota	Muribaculaceae
RUG13828-cluster001	RMAG2144-cluster001	0.65554	RUG13828	Bacteroidota	Bacteroidaceae	RMAG2144	Bacteroidota	Muribaculaceae
RMAG346-cluster003	RMAG2144-cluster001	0.358757	RMAG346	Bacteroidota	Bacteroidaceae	RMAG2144	Bacteroidota	Muribaculaceae
RUG12018-cluster002	RMAG2144-cluster001	0.358978	RUG12018	Bacteroidota	Bacteroidaceae	RMAG2144	Bacteroidota	Muribaculaceae
RUG13550-cluster001	RMAG2144-cluster001	0.340082	RUG13550	Bacteroidota	Paludibacteraceae	RMAG2144	Bacteroidota	Muribaculaceae
RUG13238-cluster002	RMAG2144-cluster001	0.301967	RUG13238	Bacteroidota	F082	RMAG2144	Bacteroidota	Muribaculaceae
RUG11512-cluster001	RMAG2144-cluster001	0.558503	RUG11512	Bacteroidota	Muribaculaceae	RMAG2144	Bacteroidota	Muribaculaceae
RUG10033-cluster002	RMAG2144-cluster001	0.675047	RUG10033	Bacteroidota	Muribaculaceae	RMAG2144	Bacteroidota	Muribaculaceae
RUG10055-cluster001	RMAG2144-cluster001	0.369102	RUG10055	Bacteroidota	Bacteroidaceae	RMAG2144	Bacteroidota	Muribaculaceae
RUG14773-cluster001	RMAG2144-cluster001	0.335997	RUG14773	Bacteroidota	Bacteroidaceae	RMAG2144	Bacteroidota	Muribaculaceae
RUG14597-cluster003	RMAG2144-cluster001	0.382074	RUG14597	Bacteroidota	Bacteroidaceae	RMAG2144	Bacteroidota	Muribaculaceae
RUG13379-cluster001	RMAG2144-cluster001	0.301576	RUG13379	Bacteroidota	Bacteroidaceae	RMAG2144	Bacteroidota	Muribaculaceae
RUG13202-cluster001	RMAG2144-cluster001	0.469725	RUG13202	Bacteroidota	Muribaculaceae	RMAG2144	Bacteroidota	Muribaculaceae
RUG11055-cluster001	RMAG2144-cluster001	0.336841	RUG11055	Bacteroidota	Bacteroidaceae	RMAG2144	Bacteroidota	Muribaculaceae
RUG13516-cluster001	RMAG2144-cluster001	0.33612	RUG13516	Bacteroidota	Bacteroidaceae	RMAG2144	Bacteroidota	Muribaculaceae
RMAG406-cluster001	RMAG2144-cluster001	0.349196	RMAG406	Bacteroidota	Bacteroidaceae	RMAG2144	Bacteroidota	Muribaculaceae
RUG14111-cluster001	RMAG2144-cluster001	0.548049	RUG14111	Bacteroidota	Bacteroidaceae	RMAG2144	Bacteroidota	Muribaculaceae
RUG10286-cluster001	RMAG2144-cluster001	0.332298	RUG10286	Bacteroidota	P3	RMAG2144	Bacteroidota	Muribaculaceae
RUG12054-cluster001	RMAG2144-cluster001	0.333842	RUG12054	Bacteroidota	Muribaculaceae	RMAG2144	Bacteroidota	Muribaculaceae
RUG11547-cluster003	RMAG2144-cluster001	0.348575	RUG11547	Bacteroidota	Bacteroidaceae	RMAG2144	Bacteroidota	Muribaculaceae
RUG12225-cluster001	RMAG2144-cluster001	0.690548	RUG12225	Bacteroidota	Muribaculaceae	RMAG2144	Bacteroidota	Muribaculaceae
RUG12047-cluster001	RMAG2144-cluster001	0.330993	RUG12047	Bacteroidota	Bacteroidaceae	RMAG2144	Bacteroidota	Muribaculaceae
RMAG855-cluster001	RMAG2144-cluster001	0.385784	RMAG855	Bacteroidota	Muribaculaceae	RMAG2144	Bacteroidota	Muribaculaceae
RUG11755-cluster001	RMAG2144-cluster001	0.677028	RUG11755	Bacteroidota	Muribaculaceae	RMAG2144	Bacteroidota	Muribaculaceae
RUG12420-cluster001	RMAG2144-cluster001	0.637841	RUG12420	Bacteroidota	Muribaculaceae	RMAG2144	Bacteroidota	Muribaculaceae
RUG11741-cluster002	RMAG2144-cluster001	0.698631	RUG11741	Bacteroidota	Muribaculaceae	RMAG2144	Bacteroidota	Muribaculaceae
RUG12632-cluster001	RMAG2144-cluster001	0.560129	RUG12632	Bacteroidota	Muribaculaceae	RMAG2144	Bacteroidota	Muribaculaceae
RUG10425-cluster001	RMAG2144-cluster001	0.484131	RUG10425	Bacteroidota	Muribaculaceae	RMAG2144	Bacteroidota	Muribaculaceae
RUG11690-cluster001	RMAG2144-cluster001	0.318538	RUG11690	Bacteroidota	WCHB1-69	RMAG2144	Bacteroidota	Muribaculaceae
RUG11779-cluster003	RMAG2144-cluster001	0.34101	RUG11779	Bacteroidota	WCHB1-69	RMAG2144	Bacteroidota	Muribaculaceae
RUG12996-cluster004	RMAG2144-cluster001	0.314793	RUG12996	Bacteroidota	Paludibacteraceae	RMAG2144	Bacteroidota	Muribaculaceae
RUG11656-cluster001	RMAG2144-cluster001	0.656777	RUG11656	Bacteroidota	Bacteroidaceae	RMAG2144	Bacteroidota	Muribaculaceae
RUG11684-cluster001	RMAG2144-cluster001	0.313526	RUG11684	Bacteroidota	Muribaculaceae	RMAG2144	Bacteroidota	Muribaculaceae
RUG11298-cluster001	RMAG2144-cluster001	0.375563	RUG11298	Bacteroidota	Bacteroidaceae	RMAG2144	Bacteroidota	Muribaculaceae
RUG11585-cluster001	RMAG2144-cluster001	0.579033	RUG11585	Bacteroidota	UBA3663	RMAG2144	Bacteroidota	Muribaculaceae
RMAG1340-cluster002	RMAG2144-cluster001	0.332004	RMAG1340	Bacteroidota	Bacteroidaceae	RMAG2144	Bacteroidota	Muribaculaceae
RUG12469-cluster003	RMAG2144-cluster001	0.409196	RUG12469	Bacteroidota	Bacteroidaceae	RMAG2144	Bacteroidota	Muribaculaceae
RUG10010-cluster001	RMAG2144-cluster001	0.311786	RUG10010	Bacteroidota	Muribaculaceae	RMAG2144	Bacteroidota	Muribaculaceae
RMAG1374-cluster001	RMAG2144-cluster001	0.350159	RMAG1374	Bacteroidota	Bacteroidaceae	RMAG2144	Bacteroidota	Muribaculaceae
RUG12169-cluster001	RMAG2144-cluster001	0.647943	RUG12169	Bacteroidota	Muribaculaceae	RMAG2144	Bacteroidota	Muribaculaceae
RUG10327-cluster002	RMAG2144-cluster001	0.659928	RUG10327	Bacteroidota	Muribaculaceae	RMAG2144	Bacteroidota	Muribaculaceae
RMAG34-cluster001	RMAG2144-cluster001	0.652079	RMAG34	Bacteroidota	Muribaculaceae	RMAG2144	Bacteroidota	Muribaculaceae
RUG11724-cluster001	RMAG2144-cluster001	0.369888	RUG11724	Bacteroidota	Muribaculaceae	RMAG2144	Bacteroidota	Muribaculaceae
RMAG428-cluster001	RMAG2144-cluster001	0.433801	RMAG428	Bacteroidota	Muribaculaceae	RMAG2144	Bacteroidota	Muribaculaceae
RUG10004-cluster001	RMAG2144-cluster001	0.687789	RUG10004	Bacteroidota	Muribaculaceae	RMAG2144	Bacteroidota	Muribaculaceae
RMAG1376-cluster001	RMAG2144-cluster001	0.592515	RMAG1376	Bacteroidota	Muribaculaceae	RMAG2144	Bacteroidota	Muribaculaceae
RMAG1098-cluster001	RMAG2144-cluster001	0.489296	RMAG1098	Bacteroidota	Muribaculaceae	RMAG2144	Bacteroidota	Muribaculaceae
RUG12459-cluster002	RMAG2144-cluster001	0.570166	RUG12459	Bacteroidota	Bacteroidaceae	RMAG2144	Bacteroidota	Muribaculaceae
RUG12873-cluster001	RMAG2144-cluster001	0.329017	RUG12873	Bacteroidota	Paludibacteraceae	RMAG2144	Bacteroidota	Muribaculaceae
RMAG193-cluster001	RMAG2144-cluster001	0.451817	RMAG193	Bacteroidota	Muribaculaceae	RMAG2144	Bacteroidota	Muribaculaceae
RMAG208-cluster001	RMAG2144-cluster001	0.559341	RMAG208	Bacteroidota	Muribaculaceae	RMAG2144	Bacteroidota	Muribaculaceae
RUG12371-cluster001	RMAG2144-cluster001	0.366265	RUG12371	Bacteroidota	Muribaculaceae	RMAG2144	Bacteroidota	Muribaculaceae
RMAG1969-cluster002	RMAG2144-cluster001	0.32396	RMAG1969	Bacteroidota	Muribaculaceae	RMAG2144	Bacteroidota	Muribaculaceae
RUG12590-cluster003	RMAG2144-cluster001	0.601492	RUG12590	Bacteroidota	Bacteroidaceae	RMAG2144	Bacteroidota	Muribaculaceae
RMAG1423-cluster001	RMAG2144-cluster001	0.411866	RMAG1423	Bacteroidota	P3	RMAG2144	Bacteroidota	Muribaculaceae
RUG10393-cluster001	RMAG2144-cluster001	0.322812	RUG10393	Bacteroidota	Muribaculaceae	RMAG2144	Bacteroidota	Muribaculaceae
RUG13472-cluster002	RMAG2144-cluster001	0.305724	RUG13472	Bacteroidota	Paludibacteraceae	RMAG2144	Bacteroidota	Muribaculaceae
RUG13697-cluster001	RMAG2144-cluster001	0.694463	RUG13697	Bacteroidota	Muribaculaceae	RMAG2144	Bacteroidota	Muribaculaceae
RMAG452-cluster004	RMAG2144-cluster001	0.522873	RMAG452	Bacteroidota	Bacteroidaceae	RMAG2144	Bacteroidota	Muribaculaceae
RUG12948-cluster002	RMAG2144-cluster001	0.308159	RUG12948	Bacteroidota	Paludibacteraceae	RMAG2144	Bacteroidota	Muribaculaceae
RUG11071-cluster002	RMAG2144-cluster001	0.304611	RUG11071	Bacteroidota	Bacteroidaceae	RMAG2144	Bacteroidota	Muribaculaceae
RUG10044-cluster005	RMAG2144-cluster001	0.312375	RUG10044	Bacteroidota	Bacteroidaceae	RMAG2144	Bacteroidota	Muribaculaceae
RUG12743-cluster001	RMAG2144-cluster001	0.723579	RUG12743	Bacteroidota	Muribaculaceae	RMAG2144	Bacteroidota	Muribaculaceae
RUG14628-cluster001	RMAG2144-cluster001	0.615925	RUG14628	Bacteroidota	Muribaculaceae	RMAG2144	Bacteroidota	Muribaculaceae
RUG10478-cluster001	RMAG2144-cluster001	0.389601	RUG10478	Bacteroidota	Muribaculaceae	RMAG2144	Bacteroidota	Muribaculaceae
RUG13253-cluster001	RMAG2144-cluster001	0.385843	RUG13253	Bacteroidota	UBA932	RMAG2144	Bacteroidota	Muribaculaceae
RUG11822-cluster001	RMAG2144-cluster001	0.3184	RUG11822	Bacteroidota	Muribaculaceae	RMAG2144	Bacteroidota	Muribaculaceae
RUG11452-cluster002	RMAG2144-cluster001	0.402443	RUG11452	Bacteroidota	Bacteroidaceae	RMAG2144	Bacteroidota	Muribaculaceae
RUG14591-cluster001	RMAG2144-cluster001	0.582701	RUG14591	Bacteroidota	Bacteroidaceae	RMAG2144	Bacteroidota	Muribaculaceae
RUG10408-cluster002	RMAG2144-cluster001	0.317805	RUG10408	Bacteroidota	F082	RMAG2144	Bacteroidota	Muribaculaceae
RUG10289-cluster001	RMAG2144-cluster001	0.669488	RUG10289	Bacteroidota	Muribaculaceae	RMAG2144	Bacteroidota	Muribaculaceae
RUG10329-cluster001	RMAG2144-cluster001	0.334757	RUG10329	Bacteroidota	Bacteroidaceae	RMAG2144	Bacteroidota	Muribaculaceae
RUG13826-cluster001	RMAG2144-cluster001	0.509352	RUG13826	Bacteroidota	Muribaculaceae	RMAG2144	Bacteroidota	Muribaculaceae
RUG11658-cluster002	RMAG2144-cluster001	0.427327	RUG11658	Bacteroidota	Bacteroidaceae	RMAG2144	Bacteroidota	Muribaculaceae
RMAG1318-cluster001	RMAG2144-cluster001	0.360178	RMAG1318	Bacteroidota	UBA932	RMAG2144	Bacteroidota	Muribaculaceae
RUG11942-cluster001	RMAG2144-cluster001	0.323673	RUG11942	Bacteroidota	WCHB1-69	RMAG2144	Bacteroidota	Muribaculaceae
RUG12766-cluster001	RMAG2144-cluster001	0.327958	RUG12766	Bacteroidota	Muribaculaceae	RMAG2144	Bacteroidota	Muribaculaceae
RUG11353-cluster001	RMAG2144-cluster001	0.691527	RUG11353	Bacteroidota	Muribaculaceae	RMAG2144	Bacteroidota	Muribaculaceae
RMAG1025-cluster001	RMAG2144-cluster001	0.455151	RMAG1025	Bacteroidota	Muribaculaceae	RMAG2144	Bacteroidota	Muribaculaceae
RUG12402-cluster002	RMAG2144-cluster001	0.587648	RUG12402	Bacteroidota	Bacteroidaceae	RMAG2144	Bacteroidota	Muribaculaceae
RUG12620-cluster006	RMAG2144-cluster001	0.313676	RUG12620	Bacteroidota	Bacteroidaceae	RMAG2144	Bacteroidota	Muribaculaceae
RUG12739-cluster001	RMAG2144-cluster001	0.695982	RUG12739	Bacteroidota	Muribaculaceae	RMAG2144	Bacteroidota	Muribaculaceae
RMAG135-cluster001	RMAG2144-cluster001	0.653949	RMAG135	Bacteroidota	Muribaculaceae	RMAG2144	Bacteroidota	Muribaculaceae
RUG13774-cluster001	RMAG2144-cluster001	0.365535	RUG13774	Bacteroidota	Bacteroidaceae	RMAG2144	Bacteroidota	Muribaculaceae
RMAG499-cluster001	RMAG2144-cluster001	0.345876	RMAG499	Bacteroidota	Muribaculaceae	RMAG2144	Bacteroidota	Muribaculaceae
RUG10753-cluster001	RMAG2144-cluster001	0.560363	RUG10753	Bacteroidota	Bacteroidaceae	RMAG2144	Bacteroidota	Muribaculaceae
RMAG1662-cluster003	RMAG2144-cluster001	0.306976	RMAG1662	Firmicutes	DTU089	RMAG2144	Bacteroidota	Muribaculaceae
RMAG974-cluster001	RMAG2144-cluster001	0.53383	RMAG974	Bacteroidota	Muribaculaceae	RMAG2144	Bacteroidota	Muribaculaceae
RUG11105-cluster002	RMAG2144-cluster001	0.359822	RUG11105	Bacteroidota	Bacteroidaceae	RMAG2144	Bacteroidota	Muribaculaceae
RUG12434-cluster002	RMAG2144-cluster001	0.353182	RUG12434	Bacteroidota	Bacteroidaceae	RMAG2144	Bacteroidota	Muribaculaceae
RUG14358-cluster003	RMAG2144-cluster001	0.36123	RUG14358	Bacteroidota	Bacteroidaceae	RMAG2144	Bacteroidota	Muribaculaceae
RMAG1642-cluster005	RMAG2144-cluster001	0.339798	RMAG1642	Bacteroidota	Bacteroidaceae	RMAG2144	Bacteroidota	Muribaculaceae
RUG11488-cluster001	RMAG2144-cluster001	0.622317	RUG11488	Bacteroidota	Bacteroidaceae	RMAG2144	Bacteroidota	Muribaculaceae
RMAG161-cluster004	RMAG2144-cluster001	0.329357	RMAG161	Bacteroidota	Bacteroidaceae	RMAG2144	Bacteroidota	Muribaculaceae
RUG12585-cluster001	RMAG2144-cluster001	0.723341	RUG12585	Bacteroidota	Muribaculaceae	RMAG2144	Bacteroidota	Muribaculaceae
RUG14384-cluster002	RMAG2144-cluster001	0.674357	RUG14384	Bacteroidota	Muribaculaceae	RMAG2144	Bacteroidota	Muribaculaceae
RUG10919-cluster001	RMAG2144-cluster001	0.439872	RUG10919	Bacteroidota	Bacteroidaceae	RMAG2144	Bacteroidota	Muribaculaceae
RUG14277-cluster001	RMAG2144-cluster001	0.423219	RUG14277	Bacteroidota	Bacteroidaceae	RMAG2144	Bacteroidota	Muribaculaceae
RUG12955-cluster002	RMAG2144-cluster001	0.586413	RUG12955	Bacteroidota	Muribaculaceae	RMAG2144	Bacteroidota	Muribaculaceae
RMAG284-cluster001	RMAG2144-cluster001	0.474948	RMAG284	Bacteroidota	Muribaculaceae	RMAG2144	Bacteroidota	Muribaculaceae
RUG11753-cluster001	RMAG2144-cluster001	0.335676	RUG11753	Bacteroidota	Bacteroidaceae	RMAG2144	Bacteroidota	Muribaculaceae
RMAG897-cluster001	RMAG2144-cluster001	0.482645	RMAG897	Bacteroidota	Paludibacteraceae	RMAG2144	Bacteroidota	Muribaculaceae
RMAG147-cluster004	RMAG2144-cluster001	0.346556	RMAG147	Bacteroidota	Bacteroidaceae	RMAG2144	Bacteroidota	Muribaculaceae
RUG11934-cluster002	RMAG2144-cluster001	0.737845	RUG11934	Bacteroidota	Muribaculaceae	RMAG2144	Bacteroidota	Muribaculaceae
RMAG234-cluster001	RMAG2144-cluster001	0.656113	RMAG234	Bacteroidota	Muribaculaceae	RMAG2144	Bacteroidota	Muribaculaceae
RMAG2051-cluster002	RMAG2144-cluster001	0.458674	RMAG2051	Bacteroidota	Bacteroidaceae	RMAG2144	Bacteroidota	Muribaculaceae
RMAG957-cluster001	RMAG2144-cluster001	0.35993	RMAG957	Bacteroidota	Bacteroidaceae	RMAG2144	Bacteroidota	Muribaculaceae
RMAG938-cluster001	RMAG2144-cluster001	0.694862	RMAG938	Bacteroidota	Muribaculaceae	RMAG2144	Bacteroidota	Muribaculaceae
RUG13315-cluster002	RMAG2144-cluster001	0.33355	RUG13315	Bacteroidota	Paludibacteraceae	RMAG2144	Bacteroidota	Muribaculaceae
RUG13816-cluster001	RMAG2144-cluster001	0.632989	RUG13816	Bacteroidota	Muribaculaceae	RMAG2144	Bacteroidota	Muribaculaceae
RUG14727-cluster002	RMAG2144-cluster001	0.563734	RUG14727	Bacteroidota	Bacteroidaceae	RMAG2144	Bacteroidota	Muribaculaceae
RMAG1710-cluster002	RMAG2144-cluster001	0.561082	RMAG1710	Bacteroidota	Muribaculaceae	RMAG2144	Bacteroidota	Muribaculaceae
RUG13795-cluster001	RMAG2144-cluster001	0.339711	RUG13795	Bacteroidota	Muribaculaceae	RMAG2144	Bacteroidota	Muribaculaceae
RUG10350-cluster001	RMAG2144-cluster001	0.717438	RUG10350	Bacteroidota	Muribaculaceae	RMAG2144	Bacteroidota	Muribaculaceae
RMAG596-cluster001	RMAG2144-cluster001	0.551549	RMAG596	Bacteroidota	Bacteroidaceae	RMAG2144	Bacteroidota	Muribaculaceae
RUG13053-cluster001	RMAG2144-cluster001	0.376607	RUG13053	Bacteroidota	Muribaculaceae	RMAG2144	Bacteroidota	Muribaculaceae
RUG12609-cluster001	RMAG2144-cluster001	0.67647	RUG12609	Bacteroidota	Muribaculaceae	RMAG2144	Bacteroidota	Muribaculaceae
RMAG505-cluster002	RMAG2144-cluster001	0.67515	RMAG505	Bacteroidota	Muribaculaceae	RMAG2144	Bacteroidota	Muribaculaceae
RUG11877-cluster001	RMAG2144-cluster001	0.676733	RUG11877	Bacteroidota	Muribaculaceae	RMAG2144	Bacteroidota	Muribaculaceae
RMAG539-cluster001	RMAG2144-cluster001	0.378122	RMAG539	Bacteroidota	Muribaculaceae	RMAG2144	Bacteroidota	Muribaculaceae
RUG10285-cluster001	RMAG2144-cluster001	0.404897	RUG10285	Bacteroidota	Bacteroidaceae	RMAG2144	Bacteroidota	Muribaculaceae
RMAG8-cluster002	RMAG2144-cluster001	0.532822	RMAG8	Bacteroidota	Paludibacteraceae	RMAG2144	Bacteroidota	Muribaculaceae
RUG10173-cluster004	RMAG2144-cluster001	0.563419	RUG10173	Bacteroidota	Bacteroidaceae	RMAG2144	Bacteroidota	Muribaculaceae
RUG10746-cluster003	RMAG2144-cluster001	0.304729	RUG10746	Bacteroidota	Bacteroidaceae	RMAG2144	Bacteroidota	Muribaculaceae
RMAG1900-cluster001	RMAG2144-cluster001	0.522754	RMAG1900	Bacteroidota	Bacteroidaceae	RMAG2144	Bacteroidota	Muribaculaceae
RMAG1227-cluster003	RMAG2144-cluster001	0.468048	RMAG1227	Bacteroidota	Bacteroidaceae	RMAG2144	Bacteroidota	Muribaculaceae
RUG14450-cluster001	RMAG2144-cluster001	0.480878	RUG14450	Bacteroidota	Muribaculaceae	RMAG2144	Bacteroidota	Muribaculaceae
RMAG513-cluster001	RMAG2144-cluster001	0.300828	RMAG513	Bacteroidota	Paludibacteraceae	RMAG2144	Bacteroidota	Muribaculaceae
RUG12777-cluster001	RMAG2144-cluster001	0.601104	RUG12777	Bacteroidota	Muribaculaceae	RMAG2144	Bacteroidota	Muribaculaceae
RUG10614-cluster001	RMAG2144-cluster001	0.718703	RUG10614	Bacteroidota	Muribaculaceae	RMAG2144	Bacteroidota	Muribaculaceae
RUG13250-cluster001	RMAG2144-cluster001	0.640079	RUG13250	Bacteroidota	Muribaculaceae	RMAG2144	Bacteroidota	Muribaculaceae
RUG13867-cluster001	RMAG2144-cluster001	0.743795	RUG13867	Bacteroidota	Muribaculaceae	RMAG2144	Bacteroidota	Muribaculaceae
RMAG529-cluster001	RMAG2144-cluster001	0.674898	RMAG529	Bacteroidota	Muribaculaceae	RMAG2144	Bacteroidota	Muribaculaceae
RMAG206-cluster001	RMAG2144-cluster001	0.31275	RMAG206	Bacteroidota	Bacteroidaceae	RMAG2144	Bacteroidota	Muribaculaceae
RMAG1916-cluster001	RMAG2144-cluster001	0.488862	RMAG1916	Bacteroidota	Bacteroidaceae	RMAG2144	Bacteroidota	Muribaculaceae
RUG14455-cluster002	RMAG2144-cluster001	0.554355	RUG14455	Bacteroidota	Bacteroidaceae	RMAG2144	Bacteroidota	Muribaculaceae
RUG14736-cluster001	RMAG2144-cluster001	0.395988	RUG14736	Bacteroidota	Bacteroidaceae	RMAG2144	Bacteroidota	Muribaculaceae
RUG11410-cluster002	RMAG2144-cluster001	0.649174	RUG11410	Bacteroidota	Muribaculaceae	RMAG2144	Bacteroidota	Muribaculaceae
RUG12398-cluster001	RMAG2144-cluster001	0.618187	RUG12398	Bacteroidota	Muribaculaceae	RMAG2144	Bacteroidota	Muribaculaceae
RUG13799-cluster001	RMAG2144-cluster001	0.724162	RUG13799	Bacteroidota	Muribaculaceae	RMAG2144	Bacteroidota	Muribaculaceae
RUG12435-cluster001	RMAG2144-cluster001	0.613882	RUG12435	Bacteroidota	Muribaculaceae	RMAG2144	Bacteroidota	Muribaculaceae
RMAG589-cluster002	RMAG2144-cluster001	0.566756	RMAG589	Bacteroidota	Bacteroidaceae	RMAG2144	Bacteroidota	Muribaculaceae
RMAG1656-cluster001	RMAG2144-cluster001	0.454831	RMAG1656	Bacteroidota	Muribaculaceae	RMAG2144	Bacteroidota	Muribaculaceae
RMAG116-cluster001	RMAG2144-cluster001	0.658102	RMAG116	Bacteroidota	Muribaculaceae	RMAG2144	Bacteroidota	Muribaculaceae
RMAG163-cluster001	RMAG2144-cluster001	0.667712	RMAG163	Bacteroidota	Muribaculaceae	RMAG2144	Bacteroidota	Muribaculaceae
RUG11769-cluster005	RMAG2144-cluster001	0.302424	RUG11769	Bacteroidota	Bacteroidaceae	RMAG2144	Bacteroidota	Muribaculaceae
RUG10078-cluster001	RMAG2144-cluster001	0.656113	RUG10078	Bacteroidota	Muribaculaceae	RMAG2144	Bacteroidota	Muribaculaceae
RMAG960-cluster001	RMAG2144-cluster001	0.669201	RMAG960	Bacteroidota	Muribaculaceae	RMAG2144	Bacteroidota	Muribaculaceae
RUG12080-cluster002	RMAG2144-cluster001	0.675208	RUG12080	Bacteroidota	Muribaculaceae	RMAG2144	Bacteroidota	Muribaculaceae
RUG13290-cluster001	RMAG2144-cluster001	0.487461	RUG13290	Bacteroidota	Muribaculaceae	RMAG2144	Bacteroidota	Muribaculaceae
RMAG184-cluster002	RMAG2144-cluster001	0.653436	RMAG184	Bacteroidota	Muribaculaceae	RMAG2144	Bacteroidota	Muribaculaceae
RMAG151-cluster005	RMAG2144-cluster001	0.381964	RMAG151	Bacteroidota	Bacteroidaceae	RMAG2144	Bacteroidota	Muribaculaceae
RMAG1343-cluster001	RMAG2144-cluster001	0.404999	RMAG1343	Bacteroidota	Bacteroidaceae	RMAG2144	Bacteroidota	Muribaculaceae
RMAG421-cluster001	RMAG2144-cluster001	0.691837	RMAG421	Bacteroidota	Muribaculaceae	RMAG2144	Bacteroidota	Muribaculaceae
RUG12533-cluster002	RMAG2144-cluster001	0.320446	RUG12533	Bacteroidota	Bacteroidaceae	RMAG2144	Bacteroidota	Muribaculaceae
RMAG1922-cluster001	RMAG2144-cluster001	0.328266	RMAG1922	Bacteroidota	Bacteroidaceae	RMAG2144	Bacteroidota	Muribaculaceae
RUG12953-cluster001	RMAG2144-cluster001	0.370511	RUG12953	Bacteroidota	Muribaculaceae	RMAG2144	Bacteroidota	Muribaculaceae
RMAG1190-cluster001	RMAG2144-cluster001	0.413141	RMAG1190	Bacteroidota	P3	RMAG2144	Bacteroidota	Muribaculaceae
RUG11775-cluster001	RMAG2144-cluster001	0.754504	RUG11775	Bacteroidota	Muribaculaceae	RMAG2144	Bacteroidota	Muribaculaceae
RUG14659-cluster001	RMAG2144-cluster001	0.48815	RUG14659	Bacteroidota	Bacteroidaceae	RMAG2144	Bacteroidota	Muribaculaceae
RUG13695-cluster001	RMAG2144-cluster001	0.361219	RUG13695	Bacteroidota	Bacteroidaceae	RMAG2144	Bacteroidota	Muribaculaceae
RUG13088-cluster001	RMAG2144-cluster001	0.429379	RUG13088	Bacteroidota	P3	RMAG2144	Bacteroidota	Muribaculaceae
RMAG7-cluster001	RMAG2144-cluster001	0.351863	RMAG7	Bacteroidota	Bacteroidaceae	RMAG2144	Bacteroidota	Muribaculaceae
RMAG535-cluster001	RMAG2144-cluster001	0.810078	RMAG535	Bacteroidota	Muribaculaceae	RMAG2144	Bacteroidota	Muribaculaceae
RUG10361-cluster001	RMAG2144-cluster001	0.650024	RUG10361	Bacteroidota	Muribaculaceae	RMAG2144	Bacteroidota	Muribaculaceae
RUG11288-cluster002	RMAG2144-cluster001	0.322876	RUG11288	Bacteroidota	Bacteroidaceae	RMAG2144	Bacteroidota	Muribaculaceae
RMAG1259-cluster001	RMAG2144-cluster001	0.643489	RMAG1259	Bacteroidota	Muribaculaceae	RMAG2144	Bacteroidota	Muribaculaceae
RMAG834-cluster001	RMAG2144-cluster001	0.438335	RMAG834	Bacteroidota	Bacteroidaceae	RMAG2144	Bacteroidota	Muribaculaceae
RUG14584-cluster002	RMAG2144-cluster001	0.675208	RUG14584	Bacteroidota	Muribaculaceae	RMAG2144	Bacteroidota	Muribaculaceae
RUG11554-cluster004	RMAG2144-cluster001	0.31999	RUG11554	Bacteroidota	Bacteroidaceae	RMAG2144	Bacteroidota	Muribaculaceae
RUG10687-cluster001	RMAG2144-cluster001	0.730235	RUG10687	Bacteroidota	Muribaculaceae	RMAG2144	Bacteroidota	Muribaculaceae
RMAG1774-cluster001	RMAG2144-cluster001	0.519596	RMAG1774	Bacteroidota	Bacteroidaceae	RMAG2144	Bacteroidota	Muribaculaceae
RMAG598-cluster004	RMAG2144-cluster001	0.342652	RMAG598	Bacteroidota	Bacteroidaceae	RMAG2144	Bacteroidota	Muribaculaceae
RMAG157-cluster001	RMAG2144-cluster001	0.370166	RMAG157	Bacteroidota	Bacteroidaceae	RMAG2144	Bacteroidota	Muribaculaceae
RMAG1226-cluster002	RMAG2144-cluster001	0.389478	RMAG1226	Bacteroidota	Muribaculaceae	RMAG2144	Bacteroidota	Muribaculaceae
RUG13726-cluster001	RMAG2144-cluster001	0.722068	RUG13726	Bacteroidota	Muribaculaceae	RMAG2144	Bacteroidota	Muribaculaceae
RMAG1738-cluster001	RMAG2144-cluster001	0.721931	RMAG1738	Bacteroidota	Muribaculaceae	RMAG2144	Bacteroidota	Muribaculaceae
RUG14618-cluster001	RMAG2144-cluster001	0.65876	RUG14618	Bacteroidota	Muribaculaceae	RMAG2144	Bacteroidota	Muribaculaceae
RUG11583-cluster002	RMAG2144-cluster001	0.67515	RUG11583	Bacteroidota	Muribaculaceae	RMAG2144	Bacteroidota	Muribaculaceae
RMAG507-cluster002	RMAG2144-cluster001	0.308761	RMAG507	Bacteroidota	Bacteroidaceae	RMAG2144	Bacteroidota	Muribaculaceae
RMAG486-cluster001	RMAG2144-cluster001	0.676326	RMAG486	Bacteroidota	Muribaculaceae	RMAG2144	Bacteroidota	Muribaculaceae
RUG12418-cluster002	RMAG2144-cluster001	0.564514	RUG12418	Bacteroidota	Bacteroidaceae	RMAG2144	Bacteroidota	Muribaculaceae
RMAG519-cluster004	RMAG2144-cluster001	0.334855	RMAG519	Bacteroidota	Bacteroidaceae	RMAG2144	Bacteroidota	Muribaculaceae
RMAG165-cluster001	RMAG2144-cluster001	0.30578	RMAG165	Bacteroidota	Muribaculaceae	RMAG2144	Bacteroidota	Muribaculaceae
RUG14348-cluster002	RMAG2144-cluster001	0.307476	RUG14348	Bacteroidota	Bacteroidaceae	RMAG2144	Bacteroidota	Muribaculaceae
RMAG1815-cluster004	RMAG2144-cluster001	0.563419	RMAG1815	Bacteroidota	Bacteroidaceae	RMAG2144	Bacteroidota	Muribaculaceae
RUG13177-cluster001	RMAG2144-cluster001	0.710414	RUG13177	Bacteroidota	Muribaculaceae	RMAG2144	Bacteroidota	Muribaculaceae
RMAG1711-cluster004	RMAG2144-cluster001	0.33612	RMAG1711	Bacteroidota	Bacteroidaceae	RMAG2144	Bacteroidota	Muribaculaceae
RUG12448-cluster002	RMAG2144-cluster001	0.313113	RUG12448	Bacteroidota	Bacteroidaceae	RMAG2144	Bacteroidota	Muribaculaceae
RMAG1110-cluster001	RMAG2144-cluster001	0.30908	RMAG1110	Bacteroidota	Paludibacteraceae	RMAG2144	Bacteroidota	Muribaculaceae
RMAG1453-cluster002	RMAG2144-cluster001	0.312237	RMAG1453	Bacteroidota	Bacteroidaceae	RMAG2144	Bacteroidota	Muribaculaceae
RUG13812-cluster001	RMAG2144-cluster001	0.582305	RUG13812	Bacteroidota	Muribaculaceae	RMAG2144	Bacteroidota	Muribaculaceae
RMAG1309-cluster001	RMAG2144-cluster001	0.370838	RMAG1309	Bacteroidota	Muribaculaceae	RMAG2144	Bacteroidota	Muribaculaceae
RUG14583-cluster001	RMAG2144-cluster001	0.561419	RUG14583	Bacteroidota	Bacteroidaceae	RMAG2144	Bacteroidota	Muribaculaceae
RMAG401-cluster001	RMAG2144-cluster001	0.544311	RMAG401	Bacteroidota	Muribaculaceae	RMAG2144	Bacteroidota	Muribaculaceae
RUG12945-cluster003	RMAG2144-cluster001	0.562138	RUG12945	Bacteroidota	Bacteroidaceae	RMAG2144	Bacteroidota	Muribaculaceae
RMAG1118-cluster001	RMAG2144-cluster001	0.436405	RMAG1118	Bacteroidota	Muribaculaceae	RMAG2144	Bacteroidota	Muribaculaceae
RMAG1708-cluster001	RMAG2144-cluster001	0.393722	RMAG1708	Bacteroidota	Bacteroidaceae	RMAG2144	Bacteroidota	Muribaculaceae
RMAG2015-cluster001	RMAG2144-cluster001	0.376271	RMAG2015	Bacteroidota	Bacteroidaceae	RMAG2144	Bacteroidota	Muribaculaceae
RMAG2105-cluster001	RMAG2144-cluster001	0.589863	RMAG2105	Bacteroidota	Muribaculaceae	RMAG2144	Bacteroidota	Muribaculaceae
RMAG391-cluster002	RMAG2144-cluster001	0.313804	RMAG391	Bacteroidota	Bacteroidaceae	RMAG2144	Bacteroidota	Muribaculaceae
RUG12959-cluster004	RMAG2144-cluster001	0.307516	RUG12959	Bacteroidota	Bacteroidaceae	RMAG2144	Bacteroidota	Muribaculaceae
RUG10462-cluster002	RUG10661-cluster001	0.328301	RUG10462	Bacteroidota	Muribaculaceae	RUG10661	Bacteroidota	Muribaculaceae
RUG10185-cluster005	RUG10661-cluster001	0.325459	RUG10185	Bacteroidota	Bacteroidaceae	RUG10661	Bacteroidota	Muribaculaceae
RUG10022-cluster001	RUG10661-cluster001	0.684548	RUG10022	Bacteroidota	Muribaculaceae	RUG10661	Bacteroidota	Muribaculaceae
RUG10440-cluster002	RUG10661-cluster001	0.341786	RUG10440	Bacteroidota	Bacteroidaceae	RUG10661	Bacteroidota	Muribaculaceae
RUG10465-cluster001	RUG10661-cluster001	0.305608	RUG10465	Bacteroidota	Bacteroidaceae	RUG10661	Bacteroidota	Muribaculaceae
RUG10009-cluster001	RUG10661-cluster001	0.663385	RUG10009	Bacteroidota	Muribaculaceae	RUG10661	Bacteroidota	Muribaculaceae
RUG10033-cluster002	RUG10661-cluster001	0.578175	RUG10033	Bacteroidota	Muribaculaceae	RUG10661	Bacteroidota	Muribaculaceae
RUG10286-cluster001	RUG10661-cluster001	0.341756	RUG10286	Bacteroidota	P3	RUG10661	Bacteroidota	Muribaculaceae
RUG10425-cluster001	RUG10661-cluster001	0.319485	RUG10425	Bacteroidota	Muribaculaceae	RUG10661	Bacteroidota	Muribaculaceae
RUG10327-cluster002	RUG10661-cluster001	0.581316	RUG10327	Bacteroidota	Muribaculaceae	RUG10661	Bacteroidota	Muribaculaceae
RUG10004-cluster001	RUG10661-cluster001	0.630639	RUG10004	Bacteroidota	Muribaculaceae	RUG10661	Bacteroidota	Muribaculaceae
RUG10393-cluster001	RUG10661-cluster001	0.306195	RUG10393	Bacteroidota	Muribaculaceae	RUG10661	Bacteroidota	Muribaculaceae
RUG10478-cluster001	RUG10661-cluster001	0.355795	RUG10478	Bacteroidota	Muribaculaceae	RUG10661	Bacteroidota	Muribaculaceae
RUG10289-cluster001	RUG10661-cluster001	0.656354	RUG10289	Bacteroidota	Muribaculaceae	RUG10661	Bacteroidota	Muribaculaceae
RUG10329-cluster001	RUG10661-cluster001	0.314767	RUG10329	Bacteroidota	Bacteroidaceae	RUG10661	Bacteroidota	Muribaculaceae
RUG10405-cluster001	RUG10661-cluster001	0.301313	RUG10405	Bacteroidota	P3	RUG10661	Bacteroidota	Muribaculaceae
RUG10350-cluster001	RUG10661-cluster001	0.451527	RUG10350	Bacteroidota	Muribaculaceae	RUG10661	Bacteroidota	Muribaculaceae
RUG10285-cluster001	RUG10661-cluster001	0.369143	RUG10285	Bacteroidota	Bacteroidaceae	RUG10661	Bacteroidota	Muribaculaceae
RUG10173-cluster004	RUG10661-cluster001	0.305578	RUG10173	Bacteroidota	Bacteroidaceae	RUG10661	Bacteroidota	Muribaculaceae
RUG10614-cluster001	RUG10661-cluster001	0.646955	RUG10614	Bacteroidota	Muribaculaceae	RUG10661	Bacteroidota	Muribaculaceae
RUG10078-cluster001	RUG10661-cluster001	0.468814	RUG10078	Bacteroidota	Muribaculaceae	RUG10661	Bacteroidota	Muribaculaceae
RUG10361-cluster001	RUG10661-cluster001	0.685549	RUG10361	Bacteroidota	Muribaculaceae	RUG10661	Bacteroidota	Muribaculaceae
RUG10462-cluster002	RUG10478-cluster001	0.321716	RUG10462	Bacteroidota	Muribaculaceae	RUG10478	Bacteroidota	Muribaculaceae
RUG10185-cluster005	RUG10478-cluster001	0.319376	RUG10185	Bacteroidota	Bacteroidaceae	RUG10478	Bacteroidota	Muribaculaceae
RUG10022-cluster001	RUG10478-cluster001	0.543457	RUG10022	Bacteroidota	Muribaculaceae	RUG10478	Bacteroidota	Muribaculaceae
RUG10440-cluster002	RUG10478-cluster001	0.318957	RUG10440	Bacteroidota	Bacteroidaceae	RUG10478	Bacteroidota	Muribaculaceae
RUG10465-cluster001	RUG10478-cluster001	0.353729	RUG10465	Bacteroidota	Bacteroidaceae	RUG10478	Bacteroidota	Muribaculaceae
RUG10009-cluster001	RUG10478-cluster001	0.543788	RUG10009	Bacteroidota	Muribaculaceae	RUG10478	Bacteroidota	Muribaculaceae
RUG10033-cluster002	RUG10478-cluster001	0.425847	RUG10033	Bacteroidota	Muribaculaceae	RUG10478	Bacteroidota	Muribaculaceae
RUG10286-cluster001	RUG10478-cluster001	0.320088	RUG10286	Bacteroidota	P3	RUG10478	Bacteroidota	Muribaculaceae
RUG10425-cluster001	RUG10478-cluster001	0.602303	RUG10425	Bacteroidota	Muribaculaceae	RUG10478	Bacteroidota	Muribaculaceae
RUG10010-cluster001	RUG10478-cluster001	0.323225	RUG10010	Bacteroidota	Muribaculaceae	RUG10478	Bacteroidota	Muribaculaceae
RUG10327-cluster002	RUG10478-cluster001	0.668856	RUG10327	Bacteroidota	Muribaculaceae	RUG10478	Bacteroidota	Muribaculaceae
RUG10004-cluster001	RUG10478-cluster001	0.463541	RUG10004	Bacteroidota	Muribaculaceae	RUG10478	Bacteroidota	Muribaculaceae
RUG10393-cluster001	RUG10478-cluster001	0.306811	RUG10393	Bacteroidota	Muribaculaceae	RUG10478	Bacteroidota	Muribaculaceae
RUG10044-cluster005	RUG10478-cluster001	0.305437	RUG10044	Bacteroidota	Bacteroidaceae	RUG10478	Bacteroidota	Muribaculaceae
RUG10289-cluster001	RUG10478-cluster001	0.56672	RUG10289	Bacteroidota	Muribaculaceae	RUG10478	Bacteroidota	Muribaculaceae
RUG10329-cluster001	RUG10478-cluster001	0.324031	RUG10329	Bacteroidota	Bacteroidaceae	RUG10478	Bacteroidota	Muribaculaceae
RUG10405-cluster001	RUG10478-cluster001	0.5714	RUG10405	Bacteroidota	P3	RUG10478	Bacteroidota	Muribaculaceae
RUG10350-cluster001	RUG10478-cluster001	0.64851	RUG10350	Bacteroidota	Muribaculaceae	RUG10478	Bacteroidota	Muribaculaceae
RUG10285-cluster001	RUG10478-cluster001	0.369322	RUG10285	Bacteroidota	Bacteroidaceae	RUG10478	Bacteroidota	Muribaculaceae
RUG10173-cluster004	RUG10478-cluster001	0.472428	RUG10173	Bacteroidota	Bacteroidaceae	RUG10478	Bacteroidota	Muribaculaceae
RUG10078-cluster001	RUG10478-cluster001	0.688882	RUG10078	Bacteroidota	Muribaculaceae	RUG10478	Bacteroidota	Muribaculaceae
RUG10361-cluster001	RUG10478-cluster001	0.544223	RUG10361	Bacteroidota	Muribaculaceae	RUG10478	Bacteroidota	Muribaculaceae
RUG10402-cluster001	RUG10478-cluster001	0.416887	RUG10402	Bacteroidota	Bacteroidaceae	RUG10478	Bacteroidota	Muribaculaceae
RUG10462-cluster002	RMAG596-cluster001	0.350251	RUG10462	Bacteroidota	Muribaculaceae	RMAG596	Bacteroidota	Bacteroidaceae
RUG10185-cluster005	RMAG596-cluster001	0.328749	RUG10185	Bacteroidota	Bacteroidaceae	RMAG596	Bacteroidota	Bacteroidaceae
RUG12320-cluster002	RMAG596-cluster001	0.413078	RUG12320	Bacteroidota	F082	RMAG596	Bacteroidota	Bacteroidaceae
RUG10440-cluster002	RMAG596-cluster001	0.378685	RUG10440	Bacteroidota	Bacteroidaceae	RMAG596	Bacteroidota	Bacteroidaceae
RMAG195-cluster003	RMAG596-cluster001	0.325493	RMAG195	Bacteroidota	Bacteroidaceae	RMAG596	Bacteroidota	Bacteroidaceae
RUG10465-cluster001	RMAG596-cluster001	0.34655	RUG10465	Bacteroidota	Bacteroidaceae	RMAG596	Bacteroidota	Bacteroidaceae
RUG12782-cluster001	RMAG596-cluster001	0.442817	RUG12782	Bacteroidota	Muribaculaceae	RMAG596	Bacteroidota	Bacteroidaceae
RUG12209-cluster001	RMAG596-cluster001	0.453329	RUG12209	Bacteroidota	Bacteroidaceae	RMAG596	Bacteroidota	Bacteroidaceae
RUG12177-cluster001	RMAG596-cluster001	0.424763	RUG12177	Bacteroidota	Bacteroidaceae	RMAG596	Bacteroidota	Bacteroidaceae
RUG12091-cluster001	RMAG596-cluster001	0.384565	RUG12091	Bacteroidota	Muribaculaceae	RMAG596	Bacteroidota	Bacteroidaceae
RUG11084-cluster001	RMAG596-cluster001	0.369563	RUG11084	Bacteroidota	Bacteroidaceae	RMAG596	Bacteroidota	Bacteroidaceae
RMAG270-cluster002	RMAG596-cluster001	0.316873	RMAG270	Bacteroidota	Paludibacteraceae	RMAG596	Bacteroidota	Bacteroidaceae
RMAG464-cluster001	RMAG596-cluster001	0.462207	RMAG464	Bacteroidota	Muribaculaceae	RMAG596	Bacteroidota	Bacteroidaceae
RUG13798-cluster001	RMAG596-cluster001	0.448249	RUG13798	Bacteroidota	P3	RMAG596	Bacteroidota	Bacteroidaceae
RUG11530-cluster002	RMAG596-cluster001	0.343348	RUG11530	Bacteroidota	Paludibacteraceae	RMAG596	Bacteroidota	Bacteroidaceae
RUG11550-cluster001	RMAG596-cluster001	0.438718	RUG11550	Bacteroidota	P3	RMAG596	Bacteroidota	Bacteroidaceae
RUG13005-cluster001	RMAG596-cluster001	0.408471	RUG13005	Bacteroidota	UBA932	RMAG596	Bacteroidota	Bacteroidaceae
RUG10895-cluster003	RMAG596-cluster001	0.373589	RUG10895	Bacteroidota	Bacteroidaceae	RMAG596	Bacteroidota	Bacteroidaceae
RUG13828-cluster001	RMAG596-cluster001	0.40473	RUG13828	Bacteroidota	Bacteroidaceae	RMAG596	Bacteroidota	Bacteroidaceae
RMAG346-cluster003	RMAG596-cluster001	0.343134	RMAG346	Bacteroidota	Bacteroidaceae	RMAG596	Bacteroidota	Bacteroidaceae
RUG12018-cluster002	RMAG596-cluster001	0.347326	RUG12018	Bacteroidota	Bacteroidaceae	RMAG596	Bacteroidota	Bacteroidaceae
RUG13550-cluster001	RMAG596-cluster001	0.323891	RUG13550	Bacteroidota	Paludibacteraceae	RMAG596	Bacteroidota	Bacteroidaceae
RUG13238-cluster002	RMAG596-cluster001	0.307663	RUG13238	Bacteroidota	F082	RMAG596	Bacteroidota	Bacteroidaceae
RUG11512-cluster001	RMAG596-cluster001	0.331978	RUG11512	Bacteroidota	Muribaculaceae	RMAG596	Bacteroidota	Bacteroidaceae
RUG11756-cluster002	RMAG596-cluster001	0.301175	RUG11756	Bacteroidota	Paludibacteraceae	RMAG596	Bacteroidota	Bacteroidaceae
RUG14773-cluster001	RMAG596-cluster001	0.358449	RUG14773	Bacteroidota	Bacteroidaceae	RMAG596	Bacteroidota	Bacteroidaceae
RUG14597-cluster003	RMAG596-cluster001	0.368055	RUG14597	Bacteroidota	Bacteroidaceae	RMAG596	Bacteroidota	Bacteroidaceae
RUG14078-cluster002	RMAG596-cluster001	0.34107	RUG14078	Bacteroidota	UBA932	RMAG596	Bacteroidota	Bacteroidaceae
RUG13202-cluster001	RMAG596-cluster001	0.588324	RUG13202	Bacteroidota	Muribaculaceae	RMAG596	Bacteroidota	Bacteroidaceae
RUG11055-cluster001	RMAG596-cluster001	0.359168	RUG11055	Bacteroidota	Bacteroidaceae	RMAG596	Bacteroidota	Bacteroidaceae
RUG13516-cluster001	RMAG596-cluster001	0.358449	RUG13516	Bacteroidota	Bacteroidaceae	RMAG596	Bacteroidota	Bacteroidaceae
RMAG406-cluster001	RMAG596-cluster001	0.356225	RMAG406	Bacteroidota	Bacteroidaceae	RMAG596	Bacteroidota	Bacteroidaceae
RUG14111-cluster001	RMAG596-cluster001	0.513175	RUG14111	Bacteroidota	Bacteroidaceae	RMAG596	Bacteroidota	Bacteroidaceae
RUG10286-cluster001	RMAG596-cluster001	0.347173	RUG10286	Bacteroidota	P3	RMAG596	Bacteroidota	Bacteroidaceae
RUG11547-cluster003	RMAG596-cluster001	0.357948	RUG11547	Bacteroidota	Bacteroidaceae	RMAG596	Bacteroidota	Bacteroidaceae
RUG12047-cluster001	RMAG596-cluster001	0.31442	RUG12047	Bacteroidota	Bacteroidaceae	RMAG596	Bacteroidota	Bacteroidaceae
RUG12420-cluster001	RMAG596-cluster001	0.306152	RUG12420	Bacteroidota	Muribaculaceae	RMAG596	Bacteroidota	Bacteroidaceae
RUG11741-cluster002	RMAG596-cluster001	0.441283	RUG11741	Bacteroidota	Muribaculaceae	RMAG596	Bacteroidota	Bacteroidaceae
RUG12632-cluster001	RMAG596-cluster001	0.613899	RUG12632	Bacteroidota	Muribaculaceae	RMAG596	Bacteroidota	Bacteroidaceae
RUG11779-cluster003	RMAG596-cluster001	0.314676	RUG11779	Bacteroidota	WCHB1-69	RMAG596	Bacteroidota	Bacteroidaceae
RUG12996-cluster004	RMAG596-cluster001	0.328509	RUG12996	Bacteroidota	Paludibacteraceae	RMAG596	Bacteroidota	Bacteroidaceae
RUG11656-cluster001	RMAG596-cluster001	0.528609	RUG11656	Bacteroidota	Bacteroidaceae	RMAG596	Bacteroidota	Bacteroidaceae
RUG11298-cluster001	RMAG596-cluster001	0.39577	RUG11298	Bacteroidota	Bacteroidaceae	RMAG596	Bacteroidota	Bacteroidaceae
RUG11585-cluster001	RMAG596-cluster001	0.390965	RUG11585	Bacteroidota	UBA3663	RMAG596	Bacteroidota	Bacteroidaceae
RUG12469-cluster003	RMAG596-cluster001	0.386131	RUG12469	Bacteroidota	Bacteroidaceae	RMAG596	Bacteroidota	Bacteroidaceae
RUG12780-cluster001	RMAG596-cluster001	0.33017	RUG12780	Firmicutes	Lachnospiraceae	RMAG596	Bacteroidota	Bacteroidaceae
RMAG34-cluster001	RMAG596-cluster001	0.330321	RMAG34	Bacteroidota	Muribaculaceae	RMAG596	Bacteroidota	Bacteroidaceae
RUG11724-cluster001	RMAG596-cluster001	0.341623	RUG11724	Bacteroidota	Muribaculaceae	RMAG596	Bacteroidota	Bacteroidaceae
RUG12459-cluster002	RMAG596-cluster001	0.359135	RUG12459	Bacteroidota	Bacteroidaceae	RMAG596	Bacteroidota	Bacteroidaceae
RUG12873-cluster001	RMAG596-cluster001	0.324122	RUG12873	Bacteroidota	Paludibacteraceae	RMAG596	Bacteroidota	Bacteroidaceae
RMAG193-cluster001	RMAG596-cluster001	0.588324	RMAG193	Bacteroidota	Muribaculaceae	RMAG596	Bacteroidota	Bacteroidaceae
RMAG208-cluster001	RMAG596-cluster001	0.560845	RMAG208	Bacteroidota	Muribaculaceae	RMAG596	Bacteroidota	Bacteroidaceae
RUG11457-cluster003	RMAG596-cluster001	0.334882	RUG11457	Bacteroidota	UBA932	RMAG596	Bacteroidota	Bacteroidaceae
RUG12371-cluster001	RMAG596-cluster001	0.383995	RUG12371	Bacteroidota	Muribaculaceae	RMAG596	Bacteroidota	Bacteroidaceae
RUG12590-cluster003	RMAG596-cluster001	0.601783	RUG12590	Bacteroidota	Bacteroidaceae	RMAG596	Bacteroidota	Bacteroidaceae
RUG13472-cluster002	RMAG596-cluster001	0.321791	RUG13472	Bacteroidota	Paludibacteraceae	RMAG596	Bacteroidota	Bacteroidaceae
RUG10683-cluster001	RMAG596-cluster001	0.330799	RUG10683	Bacteroidota	P3	RMAG596	Bacteroidota	Bacteroidaceae
RMAG452-cluster004	RMAG596-cluster001	0.516975	RMAG452	Bacteroidota	Bacteroidaceae	RMAG596	Bacteroidota	Bacteroidaceae
RUG12948-cluster002	RMAG596-cluster001	0.358608	RUG12948	Bacteroidota	Paludibacteraceae	RMAG596	Bacteroidota	Bacteroidaceae
RUG10044-cluster005	RMAG596-cluster001	0.526226	RUG10044	Bacteroidota	Bacteroidaceae	RMAG596	Bacteroidota	Bacteroidaceae
RUG13253-cluster001	RMAG596-cluster001	0.333543	RUG13253	Bacteroidota	UBA932	RMAG596	Bacteroidota	Bacteroidaceae
RUG11822-cluster001	RMAG596-cluster001	0.303273	RUG11822	Bacteroidota	Muribaculaceae	RMAG596	Bacteroidota	Bacteroidaceae
RUG11452-cluster002	RMAG596-cluster001	0.388337	RUG11452	Bacteroidota	Bacteroidaceae	RMAG596	Bacteroidota	Bacteroidaceae
RUG10329-cluster001	RMAG596-cluster001	0.357508	RUG10329	Bacteroidota	Bacteroidaceae	RMAG596	Bacteroidota	Bacteroidaceae
RUG13826-cluster001	RMAG596-cluster001	0.463949	RUG13826	Bacteroidota	Muribaculaceae	RMAG596	Bacteroidota	Bacteroidaceae
RUG11658-cluster002	RMAG596-cluster001	0.435334	RUG11658	Bacteroidota	Bacteroidaceae	RMAG596	Bacteroidota	Bacteroidaceae
RUG11942-cluster001	RMAG596-cluster001	0.300883	RUG11942	Bacteroidota	WCHB1-69	RMAG596	Bacteroidota	Bacteroidaceae
RUG12766-cluster001	RMAG596-cluster001	0.603494	RUG12766	Bacteroidota	Muribaculaceae	RMAG596	Bacteroidota	Bacteroidaceae
RUG12620-cluster006	RMAG596-cluster001	0.437605	RUG12620	Bacteroidota	Bacteroidaceae	RMAG596	Bacteroidota	Bacteroidaceae
RUG13774-cluster001	RMAG596-cluster001	0.340129	RUG13774	Bacteroidota	Bacteroidaceae	RMAG596	Bacteroidota	Bacteroidaceae
RMAG499-cluster001	RMAG596-cluster001	0.350483	RMAG499	Bacteroidota	Muribaculaceae	RMAG596	Bacteroidota	Bacteroidaceae
RUG11105-cluster002	RMAG596-cluster001	0.356767	RUG11105	Bacteroidota	Bacteroidaceae	RMAG596	Bacteroidota	Bacteroidaceae
RUG12434-cluster002	RMAG596-cluster001	0.360708	RUG12434	Bacteroidota	Bacteroidaceae	RMAG596	Bacteroidota	Bacteroidaceae
RUG14358-cluster003	RMAG596-cluster001	0.348652	RUG14358	Bacteroidota	Bacteroidaceae	RMAG596	Bacteroidota	Bacteroidaceae
RUG11488-cluster001	RMAG596-cluster001	0.392004	RUG11488	Bacteroidota	Bacteroidaceae	RMAG596	Bacteroidota	Bacteroidaceae
RUG10919-cluster001	RMAG596-cluster001	0.508019	RUG10919	Bacteroidota	Bacteroidaceae	RMAG596	Bacteroidota	Bacteroidaceae
RUG14277-cluster001	RMAG596-cluster001	0.494935	RUG14277	Bacteroidota	Bacteroidaceae	RMAG596	Bacteroidota	Bacteroidaceae
RUG12955-cluster002	RMAG596-cluster001	0.532629	RUG12955	Bacteroidota	Muribaculaceae	RMAG596	Bacteroidota	Bacteroidaceae
RUG10405-cluster001	RMAG596-cluster001	0.613744	RUG10405	Bacteroidota	P3	RMAG596	Bacteroidota	Bacteroidaceae
RMAG284-cluster001	RMAG596-cluster001	0.430932	RMAG284	Bacteroidota	Muribaculaceae	RMAG596	Bacteroidota	Bacteroidaceae
RUG11753-cluster001	RMAG596-cluster001	0.358345	RUG11753	Bacteroidota	Bacteroidaceae	RMAG596	Bacteroidota	Bacteroidaceae
RMAG147-cluster004	RMAG596-cluster001	0.36065	RMAG147	Bacteroidota	Bacteroidaceae	RMAG596	Bacteroidota	Bacteroidaceae
RUG13315-cluster002	RMAG596-cluster001	0.323761	RUG13315	Bacteroidota	Paludibacteraceae	RMAG596	Bacteroidota	Bacteroidaceae
RUG14727-cluster002	RMAG596-cluster001	0.702808	RUG14727	Bacteroidota	Bacteroidaceae	RMAG596	Bacteroidota	Bacteroidaceae
RUG13795-cluster001	RMAG596-cluster001	0.343251	RUG13795	Bacteroidota	Muribaculaceae	RMAG596	Bacteroidota	Bacteroidaceae
RUG13053-cluster001	RMAG596-cluster001	0.320617	RUG13053	Bacteroidota	Muribaculaceae	RMAG596	Bacteroidota	Bacteroidaceae
RMAG539-cluster001	RMAG596-cluster001	0.354915	RMAG539	Bacteroidota	Muribaculaceae	RMAG596	Bacteroidota	Bacteroidaceae
RUG10285-cluster001	RMAG596-cluster001	0.486146	RUG10285	Bacteroidota	Bacteroidaceae	RMAG596	Bacteroidota	Bacteroidaceae
RMAG8-cluster002	RMAG596-cluster001	0.5437	RMAG8	Bacteroidota	Paludibacteraceae	RMAG596	Bacteroidota	Bacteroidaceae
RMAG186-cluster001	RMAG596-cluster001	0.310265	RMAG186	Bacteroidota	UBA932	RMAG596	Bacteroidota	Bacteroidaceae
RUG12886-cluster001	RMAG596-cluster001	0.547361	RUG12886	Bacteroidota	Bacteroidaceae	RMAG596	Bacteroidota	Bacteroidaceae
RUG13867-cluster001	RMAG596-cluster001	0.485681	RUG13867	Bacteroidota	Muribaculaceae	RMAG596	Bacteroidota	Bacteroidaceae
RUG14736-cluster001	RMAG596-cluster001	0.404263	RUG14736	Bacteroidota	Bacteroidaceae	RMAG596	Bacteroidota	Bacteroidaceae
RMAG319-cluster001	RMAG596-cluster001	0.31467	RMAG319	Firmicutes	CAG-917	RMAG596	Bacteroidota	Bacteroidaceae
RMAG589-cluster002	RMAG596-cluster001	0.554281	RMAG589	Bacteroidota	Bacteroidaceae	RMAG596	Bacteroidota	Bacteroidaceae
RUG12533-cluster002	RMAG596-cluster001	0.31639	RUG12533	Bacteroidota	Bacteroidaceae	RMAG596	Bacteroidota	Bacteroidaceae
RUG12828-cluster002	RMAG596-cluster001	0.307175	RUG12828	Firmicutes	CAG-272	RMAG596	Bacteroidota	Bacteroidaceae
RUG12953-cluster001	RMAG596-cluster001	0.353444	RUG12953	Bacteroidota	Muribaculaceae	RMAG596	Bacteroidota	Bacteroidaceae
RUG11775-cluster001	RMAG596-cluster001	0.552157	RUG11775	Bacteroidota	Muribaculaceae	RMAG596	Bacteroidota	Bacteroidaceae
RUG13695-cluster001	RMAG596-cluster001	0.36986	RUG13695	Bacteroidota	Bacteroidaceae	RMAG596	Bacteroidota	Bacteroidaceae
RUG12325-cluster003	RMAG596-cluster001	0.902629	RUG12325	Bacteroidota	Bacteroidaceae	RMAG596	Bacteroidota	Bacteroidaceae
RUG14701-cluster006	RMAG596-cluster001	0.323147	RUG14701	Firmicutes	Lachnospiraceae	RMAG596	Bacteroidota	Bacteroidaceae
RUG10711-cluster003	RMAG596-cluster001	0.310265	RUG10711	Bacteroidota	UBA932	RMAG596	Bacteroidota	Bacteroidaceae
RMAG7-cluster001	RMAG596-cluster001	0.30598	RMAG7	Bacteroidota	Bacteroidaceae	RMAG596	Bacteroidota	Bacteroidaceae
RMAG535-cluster001	RMAG596-cluster001	0.579091	RMAG535	Bacteroidota	Muribaculaceae	RMAG596	Bacteroidota	Bacteroidaceae
RUG10444-cluster001	RMAG596-cluster001	0.31585	RUG10444	Bacteroidota	Paludibacteraceae	RMAG596	Bacteroidota	Bacteroidaceae
RUG11288-cluster002	RMAG596-cluster001	0.303513	RUG11288	Bacteroidota	Bacteroidaceae	RMAG596	Bacteroidota	Bacteroidaceae
RUG11554-cluster004	RMAG596-cluster001	0.308047	RUG11554	Bacteroidota	Bacteroidaceae	RMAG596	Bacteroidota	Bacteroidaceae
RMAG507-cluster002	RMAG596-cluster001	0.309481	RMAG507	Bacteroidota	Bacteroidaceae	RMAG596	Bacteroidota	Bacteroidaceae
RMAG519-cluster004	RMAG596-cluster001	0.357606	RMAG519	Bacteroidota	Bacteroidaceae	RMAG596	Bacteroidota	Bacteroidaceae
RUG14771-cluster002	RMAG596-cluster001	0.310766	RUG14771	Bacteroidota	Paludibacteraceae	RMAG596	Bacteroidota	Bacteroidaceae
RUG13812-cluster001	RMAG596-cluster001	0.491761	RUG13812	Bacteroidota	Muribaculaceae	RMAG596	Bacteroidota	Bacteroidaceae
RUG10923-cluster001	RMAG596-cluster001	0.342892	RUG10923	Bacteroidota	Paludibacteraceae	RMAG596	Bacteroidota	Bacteroidaceae
RUG13895-cluster001	RMAG596-cluster001	0.430808	RUG13895	Bacteroidota	Bacteroidaceae	RMAG596	Bacteroidota	Bacteroidaceae
RUG10044-cluster003	RMAG596-cluster001	0.603093	RUG10044	Bacteroidota	Bacteroidaceae	RMAG596	Bacteroidota	Bacteroidaceae
RMAG391-cluster002	RMAG596-cluster001	0.524647	RMAG391	Bacteroidota	Bacteroidaceae	RMAG596	Bacteroidota	Bacteroidaceae
RMAG511-cluster001	RMAG596-cluster001	0.324046	RMAG511	Bacteroidota	Paludibacteraceae	RMAG596	Bacteroidota	Bacteroidaceae
RUG10462-cluster002	RMAG529-cluster001	0.31352	RUG10462	Bacteroidota	Muribaculaceae	RMAG529	Bacteroidota	Muribaculaceae
RUG10185-cluster005	RMAG529-cluster001	0.301413	RUG10185	Bacteroidota	Bacteroidaceae	RMAG529	Bacteroidota	Muribaculaceae
RUG12320-cluster002	RMAG529-cluster001	0.350097	RUG12320	Bacteroidota	F082	RMAG529	Bacteroidota	Muribaculaceae
RUG11207-cluster002	RMAG529-cluster001	0.332991	RUG11207	Firmicutes	DTU089	RMAG529	Bacteroidota	Muribaculaceae
RUG10022-cluster001	RMAG529-cluster001	0.549113	RUG10022	Bacteroidota	Muribaculaceae	RMAG529	Bacteroidota	Muribaculaceae
RUG10440-cluster002	RMAG529-cluster001	0.309855	RUG10440	Bacteroidota	Bacteroidaceae	RMAG529	Bacteroidota	Muribaculaceae
RUG13947-cluster002	RMAG529-cluster001	0.481113	RUG13947	Bacteroidota	Muribaculaceae	RMAG529	Bacteroidota	Muribaculaceae
RUG10465-cluster001	RMAG529-cluster001	0.353729	RUG10465	Bacteroidota	Bacteroidaceae	RMAG529	Bacteroidota	Muribaculaceae
RUG10661-cluster001	RMAG529-cluster001	0.396346	RUG10661	Bacteroidota	Muribaculaceae	RMAG529	Bacteroidota	Muribaculaceae
RUG13110-cluster001	RMAG529-cluster001	0.317196	RUG13110	Bacteroidota	F082	RMAG529	Bacteroidota	Muribaculaceae
RUG10009-cluster001	RMAG529-cluster001	0.541431	RUG10009	Bacteroidota	Muribaculaceae	RMAG529	Bacteroidota	Muribaculaceae
RUG11282-cluster003	RMAG529-cluster001	0.332703	RUG11282	Bacteroidota	Bacteroidaceae	RMAG529	Bacteroidota	Muribaculaceae
RUG12782-cluster001	RMAG529-cluster001	0.407992	RUG12782	Bacteroidota	Muribaculaceae	RMAG529	Bacteroidota	Muribaculaceae
RUG12209-cluster001	RMAG529-cluster001	0.405429	RUG12209	Bacteroidota	Bacteroidaceae	RMAG529	Bacteroidota	Muribaculaceae
RUG12177-cluster001	RMAG529-cluster001	0.441128	RUG12177	Bacteroidota	Bacteroidaceae	RMAG529	Bacteroidota	Muribaculaceae
RUG12091-cluster001	RMAG529-cluster001	0.337714	RUG12091	Bacteroidota	Muribaculaceae	RMAG529	Bacteroidota	Muribaculaceae
RUG11084-cluster001	RMAG529-cluster001	0.358248	RUG11084	Bacteroidota	Bacteroidaceae	RMAG529	Bacteroidota	Muribaculaceae
RMAG464-cluster001	RMAG529-cluster001	0.638402	RMAG464	Bacteroidota	Muribaculaceae	RMAG529	Bacteroidota	Muribaculaceae
RUG13798-cluster001	RMAG529-cluster001	0.396033	RUG13798	Bacteroidota	P3	RMAG529	Bacteroidota	Muribaculaceae
RMAG476-cluster001	RMAG529-cluster001	0.308589	RMAG476	Bacteroidota	Muribaculaceae	RMAG529	Bacteroidota	Muribaculaceae
RUG11550-cluster001	RMAG529-cluster001	0.465705	RUG11550	Bacteroidota	P3	RMAG529	Bacteroidota	Muribaculaceae
RUG13770-cluster002	RMAG529-cluster001	0.54038	RUG13770	Bacteroidota	Muribaculaceae	RMAG529	Bacteroidota	Muribaculaceae
RUG13005-cluster001	RMAG529-cluster001	0.406802	RUG13005	Bacteroidota	UBA932	RMAG529	Bacteroidota	Muribaculaceae
RUG10942-cluster002	RMAG529-cluster001	0.381611	RUG10942	Bacteroidota	Muribaculaceae	RMAG529	Bacteroidota	Muribaculaceae
RUG13828-cluster001	RMAG529-cluster001	0.4283	RUG13828	Bacteroidota	Bacteroidaceae	RMAG529	Bacteroidota	Muribaculaceae
RMAG346-cluster003	RMAG529-cluster001	0.313931	RMAG346	Bacteroidota	Bacteroidaceae	RMAG529	Bacteroidota	Muribaculaceae
RUG12018-cluster002	RMAG529-cluster001	0.326392	RUG12018	Bacteroidota	Bacteroidaceae	RMAG529	Bacteroidota	Muribaculaceae
RUG13550-cluster001	RMAG529-cluster001	0.319676	RUG13550	Bacteroidota	Paludibacteraceae	RMAG529	Bacteroidota	Muribaculaceae
RUG11512-cluster001	RMAG529-cluster001	0.441569	RUG11512	Bacteroidota	Muribaculaceae	RMAG529	Bacteroidota	Muribaculaceae
RUG12509-cluster001	RMAG529-cluster001	0.495245	RUG12509	Bacteroidota	Muribaculaceae	RMAG529	Bacteroidota	Muribaculaceae
RUG14773-cluster001	RMAG529-cluster001	0.310323	RUG14773	Bacteroidota	Bacteroidaceae	RMAG529	Bacteroidota	Muribaculaceae
RUG14597-cluster003	RMAG529-cluster001	0.34932	RUG14597	Bacteroidota	Bacteroidaceae	RMAG529	Bacteroidota	Muribaculaceae
RUG13202-cluster001	RMAG529-cluster001	0.422132	RUG13202	Bacteroidota	Muribaculaceae	RMAG529	Bacteroidota	Muribaculaceae
RUG11055-cluster001	RMAG529-cluster001	0.367221	RUG11055	Bacteroidota	Bacteroidaceae	RMAG529	Bacteroidota	Muribaculaceae
RUG13516-cluster001	RMAG529-cluster001	0.310446	RUG13516	Bacteroidota	Bacteroidaceae	RMAG529	Bacteroidota	Muribaculaceae
RUG14111-cluster001	RMAG529-cluster001	0.468463	RUG14111	Bacteroidota	Bacteroidaceae	RMAG529	Bacteroidota	Muribaculaceae
RUG10286-cluster001	RMAG529-cluster001	0.360429	RUG10286	Bacteroidota	P3	RMAG529	Bacteroidota	Muribaculaceae
RUG12054-cluster001	RMAG529-cluster001	0.342257	RUG12054	Bacteroidota	Muribaculaceae	RMAG529	Bacteroidota	Muribaculaceae
RUG12225-cluster001	RMAG529-cluster001	0.591734	RUG12225	Bacteroidota	Muribaculaceae	RMAG529	Bacteroidota	Muribaculaceae
RUG12047-cluster001	RMAG529-cluster001	0.318588	RUG12047	Bacteroidota	Bacteroidaceae	RMAG529	Bacteroidota	Muribaculaceae
RUG11755-cluster001	RMAG529-cluster001	0.327481	RUG11755	Bacteroidota	Muribaculaceae	RMAG529	Bacteroidota	Muribaculaceae
RUG12420-cluster001	RMAG529-cluster001	0.401379	RUG12420	Bacteroidota	Muribaculaceae	RMAG529	Bacteroidota	Muribaculaceae
RUG11741-cluster002	RMAG529-cluster001	0.596531	RUG11741	Bacteroidota	Muribaculaceae	RMAG529	Bacteroidota	Muribaculaceae
RUG12632-cluster001	RMAG529-cluster001	0.636857	RUG12632	Bacteroidota	Muribaculaceae	RMAG529	Bacteroidota	Muribaculaceae
RUG10425-cluster001	RMAG529-cluster001	0.463797	RUG10425	Bacteroidota	Muribaculaceae	RMAG529	Bacteroidota	Muribaculaceae
RUG11690-cluster001	RMAG529-cluster001	0.436838	RUG11690	Bacteroidota	WCHB1-69	RMAG529	Bacteroidota	Muribaculaceae
RUG11656-cluster001	RMAG529-cluster001	0.580648	RUG11656	Bacteroidota	Bacteroidaceae	RMAG529	Bacteroidota	Muribaculaceae
RUG11298-cluster001	RMAG529-cluster001	0.320472	RUG11298	Bacteroidota	Bacteroidaceae	RMAG529	Bacteroidota	Muribaculaceae
RUG11585-cluster001	RMAG529-cluster001	0.394664	RUG11585	Bacteroidota	UBA3663	RMAG529	Bacteroidota	Muribaculaceae
RUG12469-cluster003	RMAG529-cluster001	0.375091	RUG12469	Bacteroidota	Bacteroidaceae	RMAG529	Bacteroidota	Muribaculaceae
RUG10010-cluster001	RMAG529-cluster001	0.311597	RUG10010	Bacteroidota	Muribaculaceae	RMAG529	Bacteroidota	Muribaculaceae
RUG12169-cluster001	RMAG529-cluster001	0.537671	RUG12169	Bacteroidota	Muribaculaceae	RMAG529	Bacteroidota	Muribaculaceae
RUG10327-cluster002	RMAG529-cluster001	0.601258	RUG10327	Bacteroidota	Muribaculaceae	RMAG529	Bacteroidota	Muribaculaceae
RMAG34-cluster001	RMAG529-cluster001	0.494003	RMAG34	Bacteroidota	Muribaculaceae	RMAG529	Bacteroidota	Muribaculaceae
RUG11724-cluster001	RMAG529-cluster001	0.362917	RUG11724	Bacteroidota	Muribaculaceae	RMAG529	Bacteroidota	Muribaculaceae
RMAG428-cluster001	RMAG529-cluster001	0.54005	RMAG428	Bacteroidota	Muribaculaceae	RMAG529	Bacteroidota	Muribaculaceae
RUG10004-cluster001	RMAG529-cluster001	0.327854	RUG10004	Bacteroidota	Muribaculaceae	RMAG529	Bacteroidota	Muribaculaceae
RUG12459-cluster002	RMAG529-cluster001	0.449667	RUG12459	Bacteroidota	Bacteroidaceae	RMAG529	Bacteroidota	Muribaculaceae
RUG13766-cluster001	RMAG529-cluster001	0.31042	RUG13766	Bacteroidota	F082	RMAG529	Bacteroidota	Muribaculaceae
RMAG193-cluster001	RMAG529-cluster001	0.406416	RMAG193	Bacteroidota	Muribaculaceae	RMAG529	Bacteroidota	Muribaculaceae
RMAG208-cluster001	RMAG529-cluster001	0.488539	RMAG208	Bacteroidota	Muribaculaceae	RMAG529	Bacteroidota	Muribaculaceae
RUG12371-cluster001	RMAG529-cluster001	0.337303	RUG12371	Bacteroidota	Muribaculaceae	RMAG529	Bacteroidota	Muribaculaceae
RUG12590-cluster003	RMAG529-cluster001	0.582093	RUG12590	Bacteroidota	Bacteroidaceae	RMAG529	Bacteroidota	Muribaculaceae
RUG13697-cluster001	RMAG529-cluster001	0.311038	RUG13697	Bacteroidota	Muribaculaceae	RMAG529	Bacteroidota	Muribaculaceae
RMAG452-cluster004	RMAG529-cluster001	0.484797	RMAG452	Bacteroidota	Bacteroidaceae	RMAG529	Bacteroidota	Muribaculaceae
RUG14589-cluster001	RMAG529-cluster001	0.321734	RUG14589	Bacteroidota	Bacteroidaceae	RMAG529	Bacteroidota	Muribaculaceae
RUG14628-cluster001	RMAG529-cluster001	0.622444	RUG14628	Bacteroidota	Muribaculaceae	RMAG529	Bacteroidota	Muribaculaceae
RUG10478-cluster001	RMAG529-cluster001	1	RUG10478	Bacteroidota	Muribaculaceae	RMAG529	Bacteroidota	Muribaculaceae
RUG13253-cluster001	RMAG529-cluster001	0.38925	RUG13253	Bacteroidota	UBA932	RMAG529	Bacteroidota	Muribaculaceae
RUG11822-cluster001	RMAG529-cluster001	0.308327	RUG11822	Bacteroidota	Muribaculaceae	RMAG529	Bacteroidota	Muribaculaceae
RUG11452-cluster002	RMAG529-cluster001	0.367169	RUG11452	Bacteroidota	Bacteroidaceae	RMAG529	Bacteroidota	Muribaculaceae
RUG14591-cluster001	RMAG529-cluster001	0.56999	RUG14591	Bacteroidota	Bacteroidaceae	RMAG529	Bacteroidota	Muribaculaceae
RUG10329-cluster001	RMAG529-cluster001	0.310704	RUG10329	Bacteroidota	Bacteroidaceae	RMAG529	Bacteroidota	Muribaculaceae
RUG13826-cluster001	RMAG529-cluster001	0.494241	RUG13826	Bacteroidota	Muribaculaceae	RMAG529	Bacteroidota	Muribaculaceae
RUG11658-cluster002	RMAG529-cluster001	0.36415	RUG11658	Bacteroidota	Bacteroidaceae	RMAG529	Bacteroidota	Muribaculaceae
RUG12766-cluster001	RMAG529-cluster001	0.316891	RUG12766	Bacteroidota	Muribaculaceae	RMAG529	Bacteroidota	Muribaculaceae
RUG11353-cluster001	RMAG529-cluster001	0.521912	RUG11353	Bacteroidota	Muribaculaceae	RMAG529	Bacteroidota	Muribaculaceae
RUG14807-cluster001	RMAG529-cluster001	0.341185	RUG14807	Bacteroidota	F082	RMAG529	Bacteroidota	Muribaculaceae
RUG13774-cluster001	RMAG529-cluster001	0.340676	RUG13774	Bacteroidota	Bacteroidaceae	RMAG529	Bacteroidota	Muribaculaceae
RMAG499-cluster001	RMAG529-cluster001	0.335439	RMAG499	Bacteroidota	Muribaculaceae	RMAG529	Bacteroidota	Muribaculaceae
RUG13092-cluster002	RMAG529-cluster001	0.329251	RUG13092	Bacteroidota	F082	RMAG529	Bacteroidota	Muribaculaceae
RUG11105-cluster002	RMAG529-cluster001	0.319344	RUG11105	Bacteroidota	Bacteroidaceae	RMAG529	Bacteroidota	Muribaculaceae
RUG14358-cluster003	RMAG529-cluster001	0.302363	RUG14358	Bacteroidota	Bacteroidaceae	RMAG529	Bacteroidota	Muribaculaceae
RUG11488-cluster001	RMAG529-cluster001	0.413705	RUG11488	Bacteroidota	Bacteroidaceae	RMAG529	Bacteroidota	Muribaculaceae
RMAG161-cluster004	RMAG529-cluster001	0.314481	RMAG161	Bacteroidota	Bacteroidaceae	RMAG529	Bacteroidota	Muribaculaceae
RUG12585-cluster001	RMAG529-cluster001	0.309793	RUG12585	Bacteroidota	Muribaculaceae	RMAG529	Bacteroidota	Muribaculaceae
RUG10919-cluster001	RMAG529-cluster001	0.385483	RUG10919	Bacteroidota	Bacteroidaceae	RMAG529	Bacteroidota	Muribaculaceae
RUG14277-cluster001	RMAG529-cluster001	0.374439	RUG14277	Bacteroidota	Bacteroidaceae	RMAG529	Bacteroidota	Muribaculaceae
RUG12955-cluster002	RMAG529-cluster001	0.571153	RUG12955	Bacteroidota	Muribaculaceae	RMAG529	Bacteroidota	Muribaculaceae
RUG10405-cluster001	RMAG529-cluster001	0.511946	RUG10405	Bacteroidota	P3	RMAG529	Bacteroidota	Muribaculaceae
RMAG284-cluster001	RMAG529-cluster001	0.459045	RMAG284	Bacteroidota	Muribaculaceae	RMAG529	Bacteroidota	Muribaculaceae
RUG11753-cluster001	RMAG529-cluster001	0.310922	RUG11753	Bacteroidota	Bacteroidaceae	RMAG529	Bacteroidota	Muribaculaceae
RUG10471-cluster001	RMAG529-cluster001	0.340356	RUG10471	Bacteroidota	F082	RMAG529	Bacteroidota	Muribaculaceae
RUG13816-cluster001	RMAG529-cluster001	0.572202	RUG13816	Bacteroidota	Muribaculaceae	RMAG529	Bacteroidota	Muribaculaceae
RUG13795-cluster001	RMAG529-cluster001	0.343035	RUG13795	Bacteroidota	Muribaculaceae	RMAG529	Bacteroidota	Muribaculaceae
RUG13053-cluster001	RMAG529-cluster001	0.393712	RUG13053	Bacteroidota	Muribaculaceae	RMAG529	Bacteroidota	Muribaculaceae
RUG12609-cluster001	RMAG529-cluster001	0.300987	RUG12609	Bacteroidota	Muribaculaceae	RMAG529	Bacteroidota	Muribaculaceae
RUG11877-cluster001	RMAG529-cluster001	0.373327	RUG11877	Bacteroidota	Muribaculaceae	RMAG529	Bacteroidota	Muribaculaceae
RUG10285-cluster001	RMAG529-cluster001	0.369322	RUG10285	Bacteroidota	Bacteroidaceae	RMAG529	Bacteroidota	Muribaculaceae
RMAG8-cluster002	RMAG529-cluster001	0.50809	RMAG8	Bacteroidota	Paludibacteraceae	RMAG529	Bacteroidota	Muribaculaceae
RMAG52-cluster001	RMAG529-cluster001	0.462457	RMAG52	Bacteroidota	Muribaculaceae	RMAG529	Bacteroidota	Muribaculaceae
RUG10614-cluster001	RMAG529-cluster001	0.366059	RUG10614	Bacteroidota	Muribaculaceae	RMAG529	Bacteroidota	Muribaculaceae
RUG12886-cluster001	RMAG529-cluster001	0.463757	RUG12886	Bacteroidota	Bacteroidaceae	RMAG529	Bacteroidota	Muribaculaceae
RUG13867-cluster001	RMAG529-cluster001	0.509462	RUG13867	Bacteroidota	Muribaculaceae	RMAG529	Bacteroidota	Muribaculaceae
RUG14736-cluster001	RMAG529-cluster001	0.337152	RUG14736	Bacteroidota	Bacteroidaceae	RMAG529	Bacteroidota	Muribaculaceae
RUG11410-cluster002	RMAG529-cluster001	0.306189	RUG11410	Bacteroidota	Muribaculaceae	RMAG529	Bacteroidota	Muribaculaceae
RUG12398-cluster001	RMAG529-cluster001	0.632711	RUG12398	Bacteroidota	Muribaculaceae	RMAG529	Bacteroidota	Muribaculaceae
RUG12435-cluster001	RMAG529-cluster001	0.401312	RUG12435	Bacteroidota	Muribaculaceae	RMAG529	Bacteroidota	Muribaculaceae
RMAG116-cluster001	RMAG529-cluster001	0.394561	RMAG116	Bacteroidota	Muribaculaceae	RMAG529	Bacteroidota	Muribaculaceae
RUG13290-cluster001	RMAG529-cluster001	0.402263	RUG13290	Bacteroidota	Muribaculaceae	RMAG529	Bacteroidota	Muribaculaceae
RMAG184-cluster002	RMAG529-cluster001	0.549113	RMAG184	Bacteroidota	Muribaculaceae	RMAG529	Bacteroidota	Muribaculaceae
RUG10439-cluster002	RMAG529-cluster001	0.478157	RUG10439	Bacteroidota	F082	RMAG529	Bacteroidota	Muribaculaceae
RUG12533-cluster002	RMAG529-cluster001	0.306495	RUG12533	Bacteroidota	Bacteroidaceae	RMAG529	Bacteroidota	Muribaculaceae
RUG14572-cluster001	RMAG529-cluster001	0.368934	RUG14572	Bacteroidota	Bacteroidaceae	RMAG529	Bacteroidota	Muribaculaceae
RUG12953-cluster001	RMAG529-cluster001	0.305699	RUG12953	Bacteroidota	Muribaculaceae	RMAG529	Bacteroidota	Muribaculaceae
RUG10459-cluster001	RMAG529-cluster001	0.364327	RUG10459	Bacteroidota	F082	RMAG529	Bacteroidota	Muribaculaceae
RUG11775-cluster001	RMAG529-cluster001	0.501388	RUG11775	Bacteroidota	Muribaculaceae	RMAG529	Bacteroidota	Muribaculaceae
RUG14659-cluster001	RMAG529-cluster001	0.476667	RUG14659	Bacteroidota	Bacteroidaceae	RMAG529	Bacteroidota	Muribaculaceae
RUG11056-cluster002	RMAG529-cluster001	0.303071	RUG11056	Bacteroidota	Bacteroidaceae	RMAG529	Bacteroidota	Muribaculaceae
RUG13695-cluster001	RMAG529-cluster001	0.385929	RUG13695	Bacteroidota	Bacteroidaceae	RMAG529	Bacteroidota	Muribaculaceae
RMAG7-cluster001	RMAG529-cluster001	0.328252	RMAG7	Bacteroidota	Bacteroidaceae	RMAG529	Bacteroidota	Muribaculaceae
RMAG337-cluster001	RMAG529-cluster001	0.306199	RMAG337	Bacteroidota	F082	RMAG529	Bacteroidota	Muribaculaceae
RUG10361-cluster001	RMAG529-cluster001	0.545942	RUG10361	Bacteroidota	Muribaculaceae	RMAG529	Bacteroidota	Muribaculaceae
RUG11362-cluster001	RMAG529-cluster001	0.439383	RUG11362	Bacteroidota	Muribaculaceae	RMAG529	Bacteroidota	Muribaculaceae
RUG13726-cluster001	RMAG529-cluster001	0.380283	RUG13726	Bacteroidota	Muribaculaceae	RMAG529	Bacteroidota	Muribaculaceae
RMAG507-cluster002	RMAG529-cluster001	0.315379	RMAG507	Bacteroidota	Bacteroidaceae	RMAG529	Bacteroidota	Muribaculaceae
RMAG519-cluster004	RMAG529-cluster001	0.366244	RMAG519	Bacteroidota	Bacteroidaceae	RMAG529	Bacteroidota	Muribaculaceae
RMAG165-cluster001	RMAG529-cluster001	0.305354	RMAG165	Bacteroidota	Muribaculaceae	RMAG529	Bacteroidota	Muribaculaceae
RUG13177-cluster001	RMAG529-cluster001	0.416913	RUG13177	Bacteroidota	Muribaculaceae	RMAG529	Bacteroidota	Muribaculaceae
RMAG525-cluster001	RMAG529-cluster001	0.314425	RMAG525	Bacteroidota	F082	RMAG529	Bacteroidota	Muribaculaceae
RMAG483-cluster005	RMAG529-cluster001	0.304404	RMAG483	Bacteroidota	Bacteroidaceae	RMAG529	Bacteroidota	Muribaculaceae
RUG14369-cluster001	RMAG529-cluster001	0.400597	RUG14369	Bacteroidota	F082	RMAG529	Bacteroidota	Muribaculaceae
RUG14460-cluster002	RMAG529-cluster001	0.346254	RUG14460	Bacteroidota	F082	RMAG529	Bacteroidota	Muribaculaceae
RUG14639-cluster002	RMAG529-cluster001	0.327197	RUG14639	Bacteroidota	F082	RMAG529	Bacteroidota	Muribaculaceae
RUG10368-cluster001	RMAG529-cluster001	0.328205	RUG10368	Bacteroidota	Bacteroidaceae	RMAG529	Bacteroidota	Muribaculaceae
RUG12662-cluster001	RMAG529-cluster001	0.332016	RUG12662	Bacteroidota	Bacteroidaceae	RMAG529	Bacteroidota	Muribaculaceae
RUG12945-cluster003	RMAG529-cluster001	0.302703	RUG12945	Bacteroidota	Bacteroidaceae	RMAG529	Bacteroidota	Muribaculaceae
RUG10462-cluster002	RMAG511-cluster001	0.346482	RUG10462	Bacteroidota	Muribaculaceae	RMAG511	Bacteroidota	Paludibacteraceae
RUG12320-cluster002	RMAG511-cluster001	0.383864	RUG12320	Bacteroidota	F082	RMAG511	Bacteroidota	Paludibacteraceae
RUG10440-cluster002	RMAG511-cluster001	0.358578	RUG10440	Bacteroidota	Bacteroidaceae	RMAG511	Bacteroidota	Paludibacteraceae
RMAG195-cluster003	RMAG511-cluster001	0.301944	RMAG195	Bacteroidota	Bacteroidaceae	RMAG511	Bacteroidota	Paludibacteraceae
RUG12782-cluster001	RMAG511-cluster001	0.417687	RUG12782	Bacteroidota	Muribaculaceae	RMAG511	Bacteroidota	Paludibacteraceae
RUG12209-cluster001	RMAG511-cluster001	0.336493	RUG12209	Bacteroidota	Bacteroidaceae	RMAG511	Bacteroidota	Paludibacteraceae
RUG12177-cluster001	RMAG511-cluster001	0.308814	RUG12177	Bacteroidota	Bacteroidaceae	RMAG511	Bacteroidota	Paludibacteraceae
RMAG464-cluster001	RMAG511-cluster001	0.321755	RMAG464	Bacteroidota	Muribaculaceae	RMAG511	Bacteroidota	Paludibacteraceae
RUG13798-cluster001	RMAG511-cluster001	0.332828	RUG13798	Bacteroidota	P3	RMAG511	Bacteroidota	Paludibacteraceae
RUG11530-cluster002	RMAG511-cluster001	0.336959	RUG11530	Bacteroidota	Paludibacteraceae	RMAG511	Bacteroidota	Paludibacteraceae
RUG11550-cluster001	RMAG511-cluster001	0.306085	RUG11550	Bacteroidota	P3	RMAG511	Bacteroidota	Paludibacteraceae
RUG13005-cluster001	RMAG511-cluster001	0.331008	RUG13005	Bacteroidota	UBA932	RMAG511	Bacteroidota	Paludibacteraceae
RUG10895-cluster003	RMAG511-cluster001	0.330657	RUG10895	Bacteroidota	Bacteroidaceae	RMAG511	Bacteroidota	Paludibacteraceae
RUG12018-cluster002	RMAG511-cluster001	0.300368	RUG12018	Bacteroidota	Bacteroidaceae	RMAG511	Bacteroidota	Paludibacteraceae
RUG13550-cluster001	RMAG511-cluster001	0.324085	RUG13550	Bacteroidota	Paludibacteraceae	RMAG511	Bacteroidota	Paludibacteraceae
RUG11756-cluster002	RMAG511-cluster001	0.300315	RUG11756	Bacteroidota	Paludibacteraceae	RMAG511	Bacteroidota	Paludibacteraceae
RUG14597-cluster003	RMAG511-cluster001	0.320369	RUG14597	Bacteroidota	Bacteroidaceae	RMAG511	Bacteroidota	Paludibacteraceae
RUG14078-cluster002	RMAG511-cluster001	0.332052	RUG14078	Bacteroidota	UBA932	RMAG511	Bacteroidota	Paludibacteraceae
RMAG406-cluster001	RMAG511-cluster001	0.333036	RMAG406	Bacteroidota	Bacteroidaceae	RMAG511	Bacteroidota	Paludibacteraceae
RUG14111-cluster001	RMAG511-cluster001	0.363528	RUG14111	Bacteroidota	Bacteroidaceae	RMAG511	Bacteroidota	Paludibacteraceae
RUG11547-cluster003	RMAG511-cluster001	0.324329	RUG11547	Bacteroidota	Bacteroidaceae	RMAG511	Bacteroidota	Paludibacteraceae
RUG11741-cluster002	RMAG511-cluster001	0.301952	RUG11741	Bacteroidota	Muribaculaceae	RMAG511	Bacteroidota	Paludibacteraceae
RUG12632-cluster001	RMAG511-cluster001	0.449834	RUG12632	Bacteroidota	Muribaculaceae	RMAG511	Bacteroidota	Paludibacteraceae
RUG11656-cluster001	RMAG511-cluster001	0.339668	RUG11656	Bacteroidota	Bacteroidaceae	RMAG511	Bacteroidota	Paludibacteraceae
RUG12469-cluster003	RMAG511-cluster001	0.315854	RUG12469	Bacteroidota	Bacteroidaceae	RMAG511	Bacteroidota	Paludibacteraceae
RUG12780-cluster001	RMAG511-cluster001	0.305443	RUG12780	Firmicutes	Lachnospiraceae	RMAG511	Bacteroidota	Paludibacteraceae
RMAG208-cluster001	RMAG511-cluster001	0.478679	RMAG208	Bacteroidota	Muribaculaceae	RMAG511	Bacteroidota	Paludibacteraceae
RUG12590-cluster003	RMAG511-cluster001	0.411706	RUG12590	Bacteroidota	Bacteroidaceae	RMAG511	Bacteroidota	Paludibacteraceae
RUG13472-cluster002	RMAG511-cluster001	0.309144	RUG13472	Bacteroidota	Paludibacteraceae	RMAG511	Bacteroidota	Paludibacteraceae
RMAG452-cluster004	RMAG511-cluster001	0.354642	RMAG452	Bacteroidota	Bacteroidaceae	RMAG511	Bacteroidota	Paludibacteraceae
RUG12948-cluster002	RMAG511-cluster001	0.331191	RUG12948	Bacteroidota	Paludibacteraceae	RMAG511	Bacteroidota	Paludibacteraceae
RUG11452-cluster002	RMAG511-cluster001	0.338681	RUG11452	Bacteroidota	Bacteroidaceae	RMAG511	Bacteroidota	Paludibacteraceae
RUG13826-cluster001	RMAG511-cluster001	0.40876	RUG13826	Bacteroidota	Muribaculaceae	RMAG511	Bacteroidota	Paludibacteraceae
RUG11658-cluster002	RMAG511-cluster001	0.404942	RUG11658	Bacteroidota	Bacteroidaceae	RMAG511	Bacteroidota	Paludibacteraceae
RUG13954-cluster002	RMAG511-cluster001	0.300985	RUG13954	Bacteroidota	Bacteroidaceae	RMAG511	Bacteroidota	Paludibacteraceae
RUG11105-cluster002	RMAG511-cluster001	0.320193	RUG11105	Bacteroidota	Bacteroidaceae	RMAG511	Bacteroidota	Paludibacteraceae
RUG12434-cluster002	RMAG511-cluster001	0.346231	RUG12434	Bacteroidota	Bacteroidaceae	RMAG511	Bacteroidota	Paludibacteraceae
RUG14358-cluster003	RMAG511-cluster001	0.339173	RUG14358	Bacteroidota	Bacteroidaceae	RMAG511	Bacteroidota	Paludibacteraceae
RUG10919-cluster001	RMAG511-cluster001	0.405206	RUG10919	Bacteroidota	Bacteroidaceae	RMAG511	Bacteroidota	Paludibacteraceae
RUG14277-cluster001	RMAG511-cluster001	0.303455	RUG14277	Bacteroidota	Bacteroidaceae	RMAG511	Bacteroidota	Paludibacteraceae
RUG12955-cluster002	RMAG511-cluster001	0.307654	RUG12955	Bacteroidota	Muribaculaceae	RMAG511	Bacteroidota	Paludibacteraceae
RMAG284-cluster001	RMAG511-cluster001	0.363269	RMAG284	Bacteroidota	Muribaculaceae	RMAG511	Bacteroidota	Paludibacteraceae
RMAG147-cluster004	RMAG511-cluster001	0.335005	RMAG147	Bacteroidota	Bacteroidaceae	RMAG511	Bacteroidota	Paludibacteraceae
RUG13315-cluster002	RMAG511-cluster001	0.313485	RUG13315	Bacteroidota	Paludibacteraceae	RMAG511	Bacteroidota	Paludibacteraceae
RMAG8-cluster002	RMAG511-cluster001	0.401804	RMAG8	Bacteroidota	Paludibacteraceae	RMAG511	Bacteroidota	Paludibacteraceae
RUG12526-cluster003	RMAG511-cluster001	0.354677	RUG12526	Bacteroidota	Bacteroidaceae	RMAG511	Bacteroidota	Paludibacteraceae
RUG14736-cluster001	RMAG511-cluster001	0.378665	RUG14736	Bacteroidota	Bacteroidaceae	RMAG511	Bacteroidota	Paludibacteraceae
RMAG319-cluster001	RMAG511-cluster001	0.300319	RMAG319	Firmicutes	CAG-917	RMAG511	Bacteroidota	Paludibacteraceae
RUG12828-cluster002	RMAG511-cluster001	0.325033	RUG12828	Firmicutes	CAG-272	RMAG511	Bacteroidota	Paludibacteraceae
RUG14701-cluster006	RMAG511-cluster001	0.3011	RUG14701	Firmicutes	Lachnospiraceae	RMAG511	Bacteroidota	Paludibacteraceae
RUG10444-cluster001	RMAG511-cluster001	0.992987	RUG10444	Bacteroidota	Paludibacteraceae	RMAG511	Bacteroidota	Paludibacteraceae
RUG10923-cluster001	RMAG511-cluster001	0.938452	RUG10923	Bacteroidota	Paludibacteraceae	RMAG511	Bacteroidota	Paludibacteraceae
RUG13792-cluster003	RMAG511-cluster001	0.302286	RUG13792	Bacteroidota	Bacteroidaceae	RMAG511	Bacteroidota	Paludibacteraceae
RUG10462-cluster002	RMAG1259-cluster001	0.3207	RUG10462	Bacteroidota	Muribaculaceae	RMAG1259	Bacteroidota	Muribaculaceae
RUG10185-cluster005	RMAG1259-cluster001	0.316673	RUG10185	Bacteroidota	Bacteroidaceae	RMAG1259	Bacteroidota	Muribaculaceae
RUG12320-cluster002	RMAG1259-cluster001	0.358215	RUG12320	Bacteroidota	F082	RMAG1259	Bacteroidota	Muribaculaceae
RUG11207-cluster002	RMAG1259-cluster001	0.337238	RUG11207	Firmicutes	DTU089	RMAG1259	Bacteroidota	Muribaculaceae
RUG10022-cluster001	RMAG1259-cluster001	0.77571	RUG10022	Bacteroidota	Muribaculaceae	RMAG1259	Bacteroidota	Muribaculaceae
RUG10440-cluster002	RMAG1259-cluster001	0.312647	RUG10440	Bacteroidota	Bacteroidaceae	RMAG1259	Bacteroidota	Muribaculaceae
RUG13947-cluster002	RMAG1259-cluster001	0.422716	RUG13947	Bacteroidota	Muribaculaceae	RMAG1259	Bacteroidota	Muribaculaceae
RUG14590-cluster001	RMAG1259-cluster001	0.560062	RUG14590	Bacteroidota	Muribaculaceae	RMAG1259	Bacteroidota	Muribaculaceae
RUG12069-cluster002	RMAG1259-cluster001	0.425352	RUG12069	Bacteroidota	Bacteroidaceae	RMAG1259	Bacteroidota	Muribaculaceae
RUG10661-cluster001	RMAG1259-cluster001	0.419705	RUG10661	Bacteroidota	Muribaculaceae	RMAG1259	Bacteroidota	Muribaculaceae
RUG10009-cluster001	RMAG1259-cluster001	0.697338	RUG10009	Bacteroidota	Muribaculaceae	RMAG1259	Bacteroidota	Muribaculaceae
RUG11282-cluster003	RMAG1259-cluster001	0.308198	RUG11282	Bacteroidota	Bacteroidaceae	RMAG1259	Bacteroidota	Muribaculaceae
RUG12782-cluster001	RMAG1259-cluster001	0.40699	RUG12782	Bacteroidota	Muribaculaceae	RMAG1259	Bacteroidota	Muribaculaceae
RUG12209-cluster001	RMAG1259-cluster001	0.39495	RUG12209	Bacteroidota	Bacteroidaceae	RMAG1259	Bacteroidota	Muribaculaceae
RUG12177-cluster001	RMAG1259-cluster001	0.344663	RUG12177	Bacteroidota	Bacteroidaceae	RMAG1259	Bacteroidota	Muribaculaceae
RUG12091-cluster001	RMAG1259-cluster001	0.318382	RUG12091	Bacteroidota	Muribaculaceae	RMAG1259	Bacteroidota	Muribaculaceae
RUG11084-cluster001	RMAG1259-cluster001	0.362911	RUG11084	Bacteroidota	Bacteroidaceae	RMAG1259	Bacteroidota	Muribaculaceae
RMAG464-cluster001	RMAG1259-cluster001	0.560131	RMAG464	Bacteroidota	Muribaculaceae	RMAG1259	Bacteroidota	Muribaculaceae
RUG13798-cluster001	RMAG1259-cluster001	0.381084	RUG13798	Bacteroidota	P3	RMAG1259	Bacteroidota	Muribaculaceae
RMAG476-cluster001	RMAG1259-cluster001	0.313896	RMAG476	Bacteroidota	Muribaculaceae	RMAG1259	Bacteroidota	Muribaculaceae
RUG11550-cluster001	RMAG1259-cluster001	0.374674	RUG11550	Bacteroidota	P3	RMAG1259	Bacteroidota	Muribaculaceae
RUG13770-cluster002	RMAG1259-cluster001	0.777426	RUG13770	Bacteroidota	Muribaculaceae	RMAG1259	Bacteroidota	Muribaculaceae
RUG13005-cluster001	RMAG1259-cluster001	0.418351	RUG13005	Bacteroidota	UBA932	RMAG1259	Bacteroidota	Muribaculaceae
RUG10942-cluster002	RMAG1259-cluster001	0.400929	RUG10942	Bacteroidota	Muribaculaceae	RMAG1259	Bacteroidota	Muribaculaceae
RUG13828-cluster001	RMAG1259-cluster001	0.338001	RUG13828	Bacteroidota	Bacteroidaceae	RMAG1259	Bacteroidota	Muribaculaceae
RMAG346-cluster003	RMAG1259-cluster001	0.330001	RMAG346	Bacteroidota	Bacteroidaceae	RMAG1259	Bacteroidota	Muribaculaceae
RUG12018-cluster002	RMAG1259-cluster001	0.310846	RUG12018	Bacteroidota	Bacteroidaceae	RMAG1259	Bacteroidota	Muribaculaceae
RUG13550-cluster001	RMAG1259-cluster001	0.335308	RUG13550	Bacteroidota	Paludibacteraceae	RMAG1259	Bacteroidota	Muribaculaceae
RUG11512-cluster001	RMAG1259-cluster001	0.38542	RUG11512	Bacteroidota	Muribaculaceae	RMAG1259	Bacteroidota	Muribaculaceae
RUG12509-cluster001	RMAG1259-cluster001	0.564123	RUG12509	Bacteroidota	Muribaculaceae	RMAG1259	Bacteroidota	Muribaculaceae
[truncated: 77,113 more rows]
