# Supplementary material for: Insights into rumen microbial biosynthetic gene cluster diversity through genome-resolved metagenomics
Source: Commun Biol. 2021 Jun 29;4:818. doi: 10.1038/s42003-021-02331-7 (PMC8241843; doi:10.1038/s42003-021-02331-7)
Supplement: Supplementary file 15 — Supplementary Data 12 [file 42003_2021_2331_MOESM15_ESM.txt]

((((RMAG2431:0.146924324,(RMAG2618:0.007367887,2596583606:0.001430814)1.000:0.146378033)1.000:0.453627011,(((RUG10137:0.0,RMAG281:0.0):0.212236050,(RMAG724:0.005763384,(RMAG1856:0.000229175,2623620621:0.000494167)0.980:0.004005904)1.000:0.202450983)1.000:0.106048291,((RUG13022:0.147343175,(RMAG1809:0.000430247,RUG13364:0.000000006)1.000:0.132783486)1.000:0.168318637,(((RUG11777:0.000935150,(RUG14341:0.001674826,RUG10070:0.000834586)0.010:0.000539777)1.000:0.030440333,(RUG10757:0.023682244,(RUG13112:0.001055188,RUG12970:0.001072950)1.000:0.019772646)1.000:0.022720217)1.000:0.208492138,(RMAG545:0.111570591,RMAG1156:0.110175329)1.000:0.139682553)1.000:0.100025844)0.919:0.043443458)1.000:0.297706424)1.000:0.123682599,((RUG10043:0.001143553,(RMAG182:0.001718121,(RMAG84:0.000427129,(RUG11331:0.000000006,RMAG1287:0.000216885)0.724:0.000213046)0.963:0.001067935)0.779:0.000581689)1.000:0.558347224,(RUG13877:0.068754741,(RUG12554:0.073160040,RMAG1160:0.094393290)0.850:0.026971590)1.000:0.436616407)1.000:0.112405979)1.000:0.034994403,(((RMAG1759:0.142758910,((RUG14018:0.0,RMAG1394:0.0):0.134225496,(RUG13885:0.033241931,RUG12361:0.039418576)1.000:0.095808213)0.993:0.055176632)1.000:0.384101788,((2540341249:0.236390197,((2571042907:0.168523522,(2654588205:0.070922339,(2593339212:0.030019560,(((2595698218:0.0,2606217753:0.0):0.000621441,2606217755:0.001809207)1.000:0.008347213,(RMAG2625:0.005017118,(2654588137:0.003902866,(((2608642168:0.000807459,(((2608642181:0.000404877,2593339267:0.000404808)0.756:0.000202342,2524614842:0.000404657)0.000:0.000000006,2524614859:0.000202275)0.999:0.001823059)0.751:0.000000006,((RUG12006:0.005172591,(2623620585:0.0,2623621021:0.0):0.000201860)0.000:0.000000006,2654588192:0.000808575)0.437:0.000201673)0.873:0.000406474,(2654588207:0.000606176,2654588151:0.000201665)0.758:0.000199483)1.000:0.011020681)0.511:0.003781253)1.000:0.011709638)1.000:0.035167727)1.000:0.044310587)1.000:0.079816027)1.000:0.137824738,2562617050:0.127113218)0.998:0.042533180)1.000:0.109022138,(2561511068:0.252971839,(RUG14306:0.001118967,2623620452:0.001139646)1.000:0.158413003)1.000:0.060981954)1.000:0.092076947)1.000:0.085474914,(2524614686:0.361291865,((((RUG10999:0.053512828,(RUG13610:0.007744857,RUG14473:0.001568305)1.000:0.081056165)1.000:0.221628310,(2623620525:0.226729447,(RMAG1580:0.004711562,RUG14045:0.003044083)1.000:0.228680770)1.000:0.099374288)1.000:0.149422177,(RUG13146:0.467644606,(((RUG11720:0.000555700,RMAG1802:0.000417643)1.000:0.247321101,(RUG13294:0.101656173,RUG13699:0.086125887)1.000:0.152930191)1.000:0.146890230,(RUG14200:0.282751740,(2606217757:0.054002798,(RMAG1581:0.045181800,RUG10802:0.055752894)0.940:0.024947454)1.000:0.250820775)1.000:0.085570690)1.000:0.081338314)0.919:0.042352155)0.988:0.034664687,(((2558860979:0.120673885,RMAG1373:0.109087371)1.000:0.232190913,(2593339273:0.300811069,RUG12442:0.403811208)0.965:0.048152416)0.867:0.037328943,((RUG12845:0.000000006,RMAG373:0.000000006)1.000:0.222409757,(((RMAG43:0.001831217,((2623620481:0.0,2593339210:0.0):0.001729484,RUG13076:0.000212688)0.753:0.001306523)1.000:0.126017236,((RUG12082:0.001579515,RMAG1173:0.001926169)1.000:0.148346711,(RUG11997:0.127281371,((RMAG1432:0.000000006,RUG11091:0.007579518)1.000:0.011873073,(RMAG15:0.001465290,(((RUG10585:0.000410493,RUG10155:0.000207584)0.885:0.000409618,RMAG595:0.000209080)0.884:0.000411455,(RUG10254:0.007670930,RMAG1234:0.002204954)0.797:0.000656244)0.580:0.000408149)1.000:0.012810120)1.000:0.118460213)1.000:0.069330117)0.826:0.032164888)1.000:0.146170016,(RUG11200:0.191062061,(((RMAG1265:0.000000006,RUG10488:0.000425727)1.000:0.085592891,(2593339164:0.120196972,RUG10016:0.111663623)1.000:0.050746082)1.000:0.101446941,(((RMAG2399:0.127794101,2657245270:0.111205927)0.996:0.037095075,((((2524614693:0.000397006,2561511091:0.000420942)1.000:0.022481940,(2606217762:0.016235249,2524614691:0.022041204)0.988:0.012933459)1.000:0.068776500,((2563366722:0.006883664,(2595698227:0.000368570,RUG10859:0.001259501)1.000:0.011585804)1.000:0.039810432,(RMAG1749:0.049536763,2524614716:0.067773428)0.944:0.013936776)1.000:0.054375175)1.000:0.113015405,2654588176:0.234790857)0.774:0.040170437)1.000:0.038966678,((2593339257:0.156599772,(2524614701:0.092100059,(2651870320:0.044077618,2654588118:0.033263984)1.000:0.055673613)1.000:0.060321607)1.000:0.038504893,(RUG12830:0.117906457,(2558860123:0.140961612,(2606217811:0.029143645,(2593339244:0.025477321,(2651870321:0.000611172,2606217737:0.000000006)1.000:0.021400132)0.867:0.010930935)1.000:0.196510717)0.749:0.027130335)1.000:0.041012792)0.505:0.017651163)1.000:0.031272195)0.681:0.020818359)1.000:0.044381380)0.288:0.033694507)1.000:0.177166236)0.876:0.034310361)1.000:0.055838642)0.967:0.034255463):0.034994403);
